# Supplementary material for: Noncoding variants and sulcal patterns in congenital heart disease: Machine learning to predict functional impact
Source: iScience. 2024 Dec 28;28(2):111707. doi: 10.1016/j.isci.2024.111707 (PMC11772982; doi:10.1016/j.isci.2024.111707)
Supplement: Table S1. Results from two-sided Mann-Whitney U-test for MACIE scores [file mmc2.xlsx]

## Sheet: S1_MACIE
Supplemental Table 1
	Considering all scores per participant							Considering maximum score per participant
class	median CHD	IQR CHD	median non-CHD	IQR CHD	stat	pval	esize	median CHD	IQR CHD	median non-CHD	IQR CHD	stat	pval	esize
MACIE conserved	3.20114e-06	2.6623e-05	3.4085e-06	2.80593e-05	6447924408	0.0007432	0.495913	2.78934e-05	0.000325685	2.65056e-05	0.000303898	1485077	0.408	0.508178
MACIE regulatory	1.8401e-11	8.62093e-11	1.94661e-11	9.25202e-11	6413909730	3.16e-08	0.493297	1	1.20952e-07	1	2.95905e-07	1523102	0.03205	0.52119
MACIE anyclass	4.21802e-06	5.24082e-05	4.45931e-06	5.47127e-05	6455605804	0.003907	0.496503	1	1.11818e-07	1	2.39005e-07	1522813	0.03286	0.521091
