# Supplementary material for: Noncoding variants and sulcal patterns in congenital heart disease: Machine learning to predict functional impact
Source: iScience. 2024 Dec 28;28(2):111707. doi: 10.1016/j.isci.2024.111707 (PMC11772982; doi:10.1016/j.isci.2024.111707)
Supplement: Table S2. List of 5,313 epigenetic annotations [file mmc3.xlsx]

## Sheet: S2_5313list
Supplemental Table 2
target
DNASE_cerebellum_male_adult_27_years_and_male_adult_35_years
DNASE_frontal_cortex_male_adult_27_years_and_male_adult_35_years
DNASE_chorion
DNASE_Ishikawa_treated_with_0_02_dimethyl_sulfoxide_for_1_hour
DNASE_GM03348
DNASE_GM03348_genetically_modified_using_transduction_treated_with_3_ug_mL_doxycycline_for_10_days
DNASE_AG08395
DNASE_AG08396
DNASE_AG20443
DNASE_frontal_cortex_female_adult_67_years_and_female_adult_80_years
DNASE_H54
DNASE_GM10248
DNASE_GM12878
DNASE_GM12891
DNASE_GM12892
DNASE_GM18507
DNASE_GM19238
DNASE_GM19239
DNASE_GM19240
DNASE_H1_hESC
DNASE_H7_hESC
DNASE_H9
DNASE_heart_male_adult_27_years_and_male_adult_35_years
DNASE_HEK293T
DNASE_HeLa_S3_treated_with_interferon_alpha_for_4_hours
DNASE_HeLa_S3
DNASE_hepatocyte
DNASE_HepG2
DNASE_HTR_8_SVneo
DNASE_endothelial_cell_of_umbilical_vein_newborn
DNASE_CWRU1_male
DNASE_iPS_NIHi11_male_adult_71_year_originated_from_AG20443
DNASE_iPS_NIHi7_female_adult_85_years_originated_from_AG08395
DNASE_K562_treated_with_1_uM_vorinostat_for_72_hours
DNASE_K562_G2_phase
DNASE_K562_G1_phase
DNASE_LNCaP_clone_FGC
DNASE_LNCaP_clone_FGC_treated_with_1_nM_17B_hydroxy_17_methylestra_4_9_11_trien_3_one_for_12_hours
DNASE_MCF_7_originated_from_MCF_7
DNASE_medulloblastoma
DNASE_epidermal_melanocyte
DNASE_CD14_positive_monocyte_female
DNASE_keratinocyte_female
DNASE_osteoblast
DNASE_psoas_muscle_male_adult_27_years_and_male_adult_35_years
DNASE_T47D_treated_with_10_nM_17B_estradiol_for_30_minutes
DNASE_urothelium_cell_line
DNASE_A549
DNASE_AG04449
DNASE_AG04450
DNASE_AG09309
DNASE_AG09319
DNASE_AG10803
DNASE_fibroblast_of_the_aortic_adventitia_female
DNASE_BE2C
DNASE_BJ
DNASE_HS_27A
DNASE_HS_5
DNASE_stromal_cell_of_bone_marrow_male
DNASE_Caco_2
DNASE_B_cell_female_adult_43_years
DNASE_hematopoietic_multipotent_progenitor_cell
DNASE_naive_thymus_derived_CD4_positive_alpha_beta_T_cell_male_adult_26_years
DNASE_CMK
DNASE_GM04503
DNASE_GM04504
DNASE_GM06990
DNASE_GM12864
DNASE_GM12865
DNASE_GM12878_RPT
DNASE_H1_hESC_RPT
DNASE_cardiac_mesoderm
DNASE_cardiac_mesoderm_RPT
DNASE_cardiac_mesoderm_RPT_RPT
DNASE_cardiac_mesoderm_RPT_RPT_RPT
DNASE_H7_hESC_RPT
DNASE_astrocyte_of_the_hippocampus
DNASE_astrocyte_of_the_spinal_cord
DNASE_astrocyte_of_the_cerebellum
DNASE_amniotic_epithelial_cell
DNASE_brain_microvascular_endothelial_cell
DNASE_brain_pericyte
DNASE_smooth_muscle_cell_of_the_brain_vasculature_female
DNASE_cardiac_fibroblast
DNASE_cardiac_fibroblast_female
DNASE_cardiac_muscle_cell
DNASE_fibroblast_of_the_conjunctiva
DNASE_choroid_plexus_epithelial_cell
DNASE_HCT116
DNASE_epithelial_cell_of_esophagus
DNASE_HeLa_S3_G1b_phase
DNASE_HepG2_RPT
DNASE_foreskin_fibroblast_male_newborn
DNASE_HFF_Myc_originated_from_foreskin_fibroblast
DNASE_fibroblast_of_gingiva
DNASE_iris_pigment_epithelial_cell
DNASE_HL_60
DNASE_mammary_epithelial_cell_female
DNASE_fibroblast_of_mammary_gland_female
DNASE_dermis_blood_vessel_endothelial_cell_female_adult
DNASE_dermis_blood_vessel_endothelial_cell_female_adult_RPT
DNASE_dermis_blood_vessel_endothelial_cell_male_newborn
DNASE_dermis_microvascular_lymphatic_vessel_endothelial_cell_female
DNASE_dermis_microvascular_lymphatic_vessel_endothelial_cell_male
DNASE_dermis_blood_vessel_endothelial_cell_male_newborn_RPT
DNASE_lung_microvascular_endothelial_cell_female
DNASE_lung_microvascular_endothelial_cell_female_RPT
DNASE_non_pigmented_ciliary_epithelial_cell
DNASE_pulmonary_artery_endothelial_cell_female
DNASE_fibroblast_of_pulmonary_artery
DNASE_fibroblast_of_peridontal_ligament_male
DNASE_fibroblast_of_lung
DNASE_renal_cortical_epithelial_cell
DNASE_kidney_epithelial_cell
DNASE_glomerular_endothelial_cell
DNASE_retinal_pigment_epithelial_cell
DNASE_skeletal_muscle_myoblast
DNASE_myotube_originated_from_skeletal_muscle_myoblast
DNASE_endothelial_cell_of_umbilical_vein_newborn_RPT
DNASE_fibroblast_of_villous_mesenchyme
DNASE_Jurkat_clone_E61
DNASE_K562
DNASE_K562_RPT
DNASE_K562_RPT_RPT
DNASE_myocyte_originated_from_LHCN_M2
DNASE_LHCN_M2
DNASE_LNCaP_clone_FGC_RPT
DNASE_M059J
DNASE_MCF_7
DNASE_MCF_7_treated_with_100_nM_estradiol_for_1_hour
DNASE_MCF_7_RPT
DNASE_CD14_positive_monocyte_female_RPT
DNASE_NB4
DNASE_astrocyte
DNASE_bronchial_epithelial_cell_female_treated_with_retinoic_acid
DNASE_fibroblast_of_dermis_female_adult
DNASE_foreskin_fibroblast_male_newborn_RPT
DNASE_keratinocyte_female_RPT
DNASE_fibroblast_of_lung_male_adult_45_years
DNASE_NT2_D1
DNASE_Panc1
DNASE_epithelial_cell_of_prostate
DNASE_RPMI_7951
DNASE_epithelial_cell_of_proximal_tubule
DNASE_bronchial_epithelial_cell
DNASE_SK_N_MC
DNASE_SK_N_SH_treated_with_6_uM_all_trans_retinoic_acid_for_48_hours
DNASE_skeletal_muscle_cell
DNASE_T47D
DNASE_T_helper_1_cell
DNASE_T_helper_1_cell_female_adult_26_years
DNASE_T_helper_1_cell_male_adult_33_years
DNASE_T_helper_17_cell
DNASE_T_helper_2_cell
DNASE_T_helper_2_cell_female_adult_26_years
DNASE_T_helper_2_cell_male_adult_33_years
DNASE_regulatory_T_cell_female_adult_35_years
DNASE_regulatory_T_cell_male_adult_28_years
DNASE_WERI_Rb_1
DNASE_WI38_genetically_modified_using_stable_transfection_originated_from_WI38_treated_with_20_nM_afimoxifene_for_72_hours
DNASE_WI38_genetically_modified_using_stable_transfection_originated_from_WI38
DNASE_HT1080
DNASE_SK_MEL_5
DNASE_SJCRH30
DNASE_NCI_H460
DNASE_SK_N_DZ_treated_with_dimethyl_sulfoxide_for_72_hours
DNASE_GM23338_male_adult_53_years_originated_from_GM23248
DNASE_lung_embryo_112_days
DNASE_SK_MEL_5_RPT
DNASE_muscle_of_back_female_embryo_113_days
DNASE_iPS_DF_4_7_male_newborn
DNASE_right_renal_cortex_interstitium_male_embryo_105_days
DNASE_caudate_nucleus_male_adult_78_years
DNASE_left_renal_pelvis_male_embryo_105_days
DNASE_H9_S1_phase_genetically_modified_using_stable_transfection
DNASE_right_kidney_female_embryo_87_days
DNASE_Karpas_422
DNASE_CD8_positive_alpha_beta_T_cell_male_adult_21_year
DNASE_renal_cortex_interstitium_female_embryo_96_days
DNASE_brain_female_embryo_85_days
DNASE_muscle_of_leg_male_embryo_97_days
DNASE_muscle_of_back_female_embryo_105_days
DNASE_placenta_female_embryo_113_days
DNASE_foreskin_keratinocyte_male_newborn
DNASE_right_kidney_female_embryo_107_days
DNASE_RCC_7860
DNASE_colon_epithelial_cell_line
DNASE_left_renal_cortex_interstitium_male_embryo_120_days
DNASE_T_cell
DNASE_large_intestine_male_embryo_113_days
DNASE_PC_3
DNASE_muscle_of_leg_male_embryo_96_days
DNASE_adrenal_gland_embryo_96_days
DNASE_coronary_artery_female_adult_53_years
DNASE_stomach_female_embryo_105_days
DNASE_muscle_of_arm_female_embryo_115_days
DNASE_heart_female_embryo_91_day
DNASE_kidney_embryo_80_days
DNASE_heart_left_ventricle_female_adult_53_years
DNASE_muscle_of_back_female_embryo_98_days
DNASE_lung_male_embryo_108_days
DNASE_tibial_artery_female_adult_53_years
DNASE_adrenal_gland_male_embryo_101_day
DNASE_kidney_female_embryo_121_day
DNASE_stomach_female_embryo_107_days
DNASE_small_intestine_female_embryo_110_days
DNASE_MG63
DNASE_skin_of_body_female_embryo_82_days
DNASE_left_renal_cortex_interstitium_male_embryo_105_days
DNASE_stomach_male_embryo_58_days_and_male_embryo_76_days
DNASE_left_kidney_female_embryo_59_days_and_male_embryo_91_day
DNASE_hematopoietic_multipotent_progenitor_cell_RPT
DNASE_kidney_female_embryo_120_days
DNASE_muscle_of_back_female_embryo_115_days
DNASE_hematopoietic_multipotent_progenitor_cell_male_adult_25_years_treated_with_erythropoietin_for_20_days_hydrocortisone_succinate_for_20_days_kit_ligand_for_20_days_interleukin_3_for_20_days
DNASE_small_intestine_female_embryo_120_days
DNASE_brain_embryo_112_days
DNASE_stomach_female_embryo_105_days_RPT
DNASE_left_kidney_female_embryo_98_days
DNASE_trophoblast_cell_embryo_21_week
DNASE_common_myeloid_progenitor_CD34_positive_female_adult_27_years
DNASE_eye_female_embryo_76_days
DNASE_renal_cortex_interstitium_male_embryo_108_days
DNASE_placenta_female_embryo_108_days
DNASE_stomach_female_adult_53_years
DNASE_small_intestine_female_embryo_107_days
DNASE_large_intestine_female_embryo_120_days
DNASE_kidney_glomerular_epithelial_cell_male_adult_43_years_and_male_adult_62_years
DNASE_renal_pelvis_female_embryo_96_days
DNASE_lung_female_embryo_76_days
DNASE_muscle_of_back_male_embryo_104_days
DNASE_lung_female_embryo_85_days
DNASE_spinal_cord_male_embryo_105_days
DNASE_hematopoietic_multipotent_progenitor_cell_treated_with_interleukin_3_for_4_days_kit_ligand_for_4_days_hydrocortisone_succinate_for_4_days_erythropoietin_for_4_days
DNASE_HepG2_RPT_RPT
DNASE_foreskin_fibroblast_male_newborn_RPT_RPT
DNASE_omental_fat_pad_female_adult_53_years
DNASE_large_intestine_female_embryo_110_days
DNASE_heart_female_embryo_105_days
DNASE_renal_cortex_interstitium_male_embryo_113_days
DNASE_brain_female_embryo_96_days
DNASE_thyroid_gland_male_adult_37_years
DNASE_liver_embryo_59_days_and_embryo_80_days
DNASE_stomach_male_adult_54_years
DNASE_thymus_male_embryo_127_days
DNASE_upper_lobe_of_left_lung_male_adult_37_years
DNASE_endodermal_cell
DNASE_forelimb_muscle_female_embryo_108_days
DNASE_CD4_positive_alpha_beta_T_cell_male_adult_37_years
DNASE_muscle_of_leg_male_embryo_101_day
DNASE_gastrocnemius_medialis_male_adult_37_years
DNASE_gastrocnemius_medialis_male_adult_54_years
DNASE_stomach_male_embryo_91_day
DNASE_muscle_of_back_male_embryo_101_day
DNASE_heart_female_embryo_117_days
DNASE_kidney_tubule_cell_female_adult_80_years_and_male_adult_62_years
DNASE_fibroblast_of_skin_of_abdomen_male_embryo_97_days
DNASE_pancreas_male_adult_34_years
DNASE_trophoblast_cell_originated_from_H1_hESC
DNASE_left_kidney_male_embryo_96_days
DNASE_skin_fibroblast_male_embryo_97_days
DNASE_brain_female_embryo_142_days
DNASE_small_intestine_male_embryo_105_days
DNASE_heart_female_embryo_110_days
DNASE_common_myeloid_progenitor_CD34_positive_female
DNASE_adrenal_gland_male_adult_37_years
DNASE_muscle_of_back_female_embryo_85_days
DNASE_muscle_of_leg_female_embryo_85_days
DNASE_Peyer_s_patch_male_adult_54_years
DNASE_amniotic_stem_cell
DNASE_stomach_female_embryo_98_days
DNASE_large_intestine_female_embryo_91_day
DNASE_lung_female_embryo_120_days
DNASE_skin_fibroblast_male_embryo_97_days_RPT
DNASE_SW480
DNASE_GM23248
DNASE_muscle_of_trunk_female_embryo_120_days
DNASE_islet_precursor_cell
DNASE_medulla_oblongata_male_adult_78_years_and_male_adult_84_years
DNASE_right_lung_male_embryo_115_days
DNASE_body_of_pancreas_male_adult_54_years
DNASE_mammary_epithelial_cell_female_adult_18_years
DNASE_gastrocnemius_medialis_female_adult_51_year
DNASE_uterus_female_adult_53_years
DNASE_ELR
DNASE_omental_fat_pad_female_adult_51_year
DNASE_stomach_male_child_3_years
DNASE_B_cell_male_adult_37_years
DNASE_foreskin_fibroblast_male_newborn_RPT_RPT_RPT
DNASE_renal_cortex_interstitium_male_embryo_91_day
DNASE_ACHN
DNASE_kidney_tubule_cell_female_adult_80_years_treated_with_5_uM_cisplatin
DNASE_left_renal_pelvis_male_embryo_105_days_RPT
DNASE_iPS_DF_6_9_male_newborn
DNASE_kidney_male_embryo_87_days
DNASE_right_lung_female_embryo_91_day
DNASE_NCI_H226
DNASE_right_renal_cortex_interstitium_male_embryo_105_days_RPT
DNASE_G401
DNASE_muscle_of_arm_male_embryo_113_days
DNASE_common_myeloid_progenitor_CD34_positive_male_adult
DNASE_muscle_of_leg_female_embryo_113_days
DNASE_arm_bone_male_embryo_81_day
DNASE_H9_RPT
DNASE_testis_male_embryo
DNASE_neural_stem_progenitor_cell_originated_from_H1_hESC
DNASE_right_atrium_auricular_region_female_adult_51_year
DNASE_common_myeloid_progenitor_CD34_positive_male_adult_49_years
DNASE_stomach_female_embryo_121_day
DNASE_muscle_of_leg_female_embryo_105_days
DNASE_muscle_of_leg_male_embryo_97_days_RPT
DNASE_left_kidney_female_embryo_87_days
DNASE_muscle_of_back_male_embryo_97_days
DNASE_muscle_of_leg_male_embryo_96_days_RPT
DNASE_right_lung_female_embryo_105_days
DNASE_NAMALWA_treated_with_Sendai_virus_for_2_hours
DNASE_renal_pelvis_male_embryo_127_days
DNASE_muscle_of_arm_male_embryo_96_days
DNASE_heart_male_child_3_years
DNASE_brain_female_embryo_117_days
DNASE_muscle_of_arm_female_embryo_85_days
DNASE_heart_male_embryo_110_days
DNASE_L1_S8
DNASE_CD8_positive_alpha_beta_T_cell_male_adult_37_years
DNASE_muscle_of_back_male_embryo_91_day
DNASE_left_renal_pelvis_male_embryo_105_days_RPT_RPT
DNASE_middle_frontal_gyrus_male_adult_78_years
DNASE_lung_male_embryo_103_days
DNASE_heart_male_embryo_105_days
DNASE_left_renal_pelvis_male_embryo_120_days
DNASE_common_myeloid_progenitor_CD34_positive_female_adult_50_years
DNASE_Peyer_s_patch_female_adult_53_years
DNASE_skin_fibroblast_male_embryo_97_days_RPT_RPT
DNASE_hematopoietic_multipotent_progenitor_cell_RPT_RPT
DNASE_right_kidney_male_embryo_87_days
DNASE_tibial_artery_male_adult_37_years
DNASE_renal_cell_carcinoma
DNASE_thymus_female_embryo_113_days
DNASE_brain_female_embryo_109_days
DNASE_Daoy
DNASE_A673
DNASE_muscle_of_arm_male_embryo_101_day
DNASE_muscle_of_arm_female_embryo_120_days
DNASE_muscle_of_back_male_embryo_105_days
DNASE_skin_fibroblast_male_embryo_97_days_RPT_RPT_RPT
DNASE_ecto_neural_progenitor_cell_originated_from_H9
DNASE_hematopoietic_multipotent_progenitor_cell_treated_with_interleukin_3_for_17_days_kit_ligand_for_17_days_hydrocortisone_succinate_for_17_days_erythropoietin_for_17_days
DNASE_hepatocyte_originated_from_H9
DNASE_renal_pelvis_male_embryo_97_days
DNASE_heart_embryo_101_day
DNASE_large_intestine_male_embryo_115_days
DNASE_T_cell_male_adult_37_years
DNASE_skin_fibroblast_male_embryo_97_days_RPT_RPT_RPT_RPT
DNASE_CD1c_positive_myeloid_dendritic_cell
DNASE_B_cell_male_adult_21_year
DNASE_superior_temporal_gyrus_male_adult_84_years
DNASE_skin_fibroblast_male_embryo_97_days_RPT_RPT_RPT_RPT_RPT
DNASE_iPS_DF_19_11_male_newborn
DNASE_hindlimb_muscle_male_embryo_120_days
DNASE_MCF_10A_treated_with_1_uM_tamoxifen_for_6_hours
DNASE_sigmoid_colon_male_adult_54_years
DNASE_heart_male_embryo_120_days
DNASE_tibial_nerve_female_adult_51_year
DNASE_adipocyte
DNASE_muscle_of_trunk_female_embryo_121_day
DNASE_left_cardiac_atrium_female_embryo_101_day
DNASE_T_cell_male_adult_21_year
DNASE_right_kidney_male_embryo_108_days
DNASE_adrenal_gland_female_embryo_108_days
DNASE_hematopoietic_multipotent_progenitor_cell_treated_with_interleukin_3_for_11_day_kit_ligand_for_11_day_hydrocortisone_succinate_for_11_day_erythropoietin_for_11_day
DNASE_brain_male_embryo_105_days
DNASE_body_of_pancreas_female_adult_53_years
DNASE_left_kidney_female_embryo_147_days
DNASE_CD4_positive_alpha_beta_T_cell_male_adult_37_years_RPT
DNASE_KBM_7
DNASE_psoas_muscle_male_child_3_years
DNASE_ovary_female_embryo
DNASE_RKO
DNASE_leg_bone_male_embryo_81_day
DNASE_glomerular_visceral_epithelial_cell_child_3_years
DNASE_foreskin_melanocyte_male_newborn
DNASE_embryonic_facial_prominence_embryo_53_days_and_embryo_58_days
DNASE_vagina_female_adult_53_years
DNASE_kidney_female_embryo_85_days
DNASE_muscle_of_back_male_embryo_96_days
DNASE_muscle_of_trunk_female_embryo_113_days
DNASE_iPS_DF_19_7_male_newborn
DNASE_right_lung_female_embryo_110_days
DNASE_left_lung_male_embryo_87_days
DNASE_large_intestine_female_embryo_105_days
DNASE_right_lung_female_embryo_98_days
DNASE_leg_bone_male_embryo_81_day_RPT
DNASE_CD14_positive_monocyte_male_adult_21_year
DNASE_muscle_of_arm_male_embryo_120_days
DNASE_Peyer_s_patch_male_adult_37_years
DNASE_common_myeloid_progenitor_CD34_positive_male_adult_36_years
DNASE_left_lung_female_embryo_108_days
DNASE_small_intestine_female_embryo_91_day
DNASE_MM_1S
DNASE_sigmoid_colon_female_adult_51_year
DNASE_left_lung_female_embryo_105_days
DNASE_common_myeloid_progenitor_CD34_positive_female_adult_33_years
DNASE_retina_embryo_125_days_and_male_embryo_103_days
DNASE_brain_male_embryo_72_days_and_male_embryo_76_days
DNASE_muscle_of_back_male_embryo_108_days
DNASE_IMR_90
DNASE_lung_female_embryo_108_days
DNASE_left_lung_male_embryo_113_days
DNASE_OCI_LY7
DNASE_upper_lobe_of_left_lung_female_adult_51_year
DNASE_hematopoietic_multipotent_progenitor_cell_treated_with_interleukin_3_for_18_days_kit_ligand_for_18_days_hydrocortisone_succinate_for_18_days_erythropoietin_for_18_days
DNASE_putamen_male_adult_78_years
DNASE_common_myeloid_progenitor_CD34_positive_male_adult_42_years
DNASE_placenta_embryo_53_days
DNASE_kidney_male_embryo_105_days
DNASE_heart_left_ventricle_female_embryo_136_days
DNASE_small_intestine_female_embryo_108_days
DNASE_LoVo
DNASE_cerebellar_cortex_male_adult_78_years_and_male_adult_84_years
DNASE_lung_embryo_67_days
DNASE_transverse_colon_female_adult_53_years
DNASE_brain_embryo_80_days
DNASE_stomach_female_embryo_108_days
DNASE_umbilical_cord_embryo_59_days_and_male_embryo_76_days
DNASE_muscle_of_leg_male_embryo_105_days
DNASE_Caki2
DNASE_muscle_of_arm_female_embryo_105_days
DNASE_foreskin_melanocyte_male_newborn_RPT
DNASE_stomach_male_embryo_108_days
DNASE_body_of_pancreas_male_adult_37_years
DNASE_renal_cortex_interstitium_female_embryo_120_days
DNASE_body_of_pancreas_female_adult_51_year
DNASE_large_intestine_male_embryo_105_days
DNASE_limb_embryo_58_days_and_embryo_59_days
DNASE_heart_female_embryo_147_days
DNASE_heart_male_embryo_96_days
DNASE_right_renal_pelvis_male_embryo_120_days
DNASE_left_lung_female_embryo_117_days
DNASE_thymus_female_embryo_98_days
DNASE_ovary_female_adult_53_years
DNASE_left_kidney_male_embryo_115_days
DNASE_thymus_male_embryo_113_days
DNASE_placenta_female_embryo_105_days
DNASE_EH
DNASE_renal_cortex_interstitium_male_embryo_97_days
DNASE_placenta_embryo_102_days
DNASE_placenta_embryo_56_days_and_embryo_59_days
DNASE_renal_pelvis_female_embryo_103_days
DNASE_right_lobe_of_liver_female_adult_53_years
DNASE_skin_fibroblast_male_embryo_97_days_RPT_RPT_RPT_RPT_RPT_RPT
DNASE_tongue_male_embryo_72_days
DNASE_skin_fibroblast_male_embryo_97_days_RPT_RPT_RPT_RPT_RPT_RPT_RPT
DNASE_liver_female_embryo_101_day_and_female_embryo_113_days
DNASE_large_intestine_female_embryo_107_days
DNASE_hematopoietic_multipotent_progenitor_cell_treated_with_interleukin_3_for_6_days_kit_ligand_for_6_days_hydrocortisone_succinate_for_6_days_erythropoietin_for_6_days
DNASE_common_myeloid_progenitor_CD34_positive_male
DNASE_small_intestine_female_embryo_98_days
DNASE_CD4_positive_alpha_beta_T_cell_male_adult_21_year
DNASE_brain_male_embryo_101_day
DNASE_placenta_female_embryo_101_day_and_male_embryo_105_days
DNASE_renal_pelvis_male_embryo_91_day
DNASE_lung_embryo_80_days_and_male_embryo_76_days
DNASE_Ammon_s_horn_male_adult_84_years
DNASE_muscle_of_back_female_embryo_105_days_RPT
DNASE_lung_male_embryo_82_days
DNASE_left_renal_cortex_interstitium_male_embryo_105_days_RPT
DNASE_trophoblast_cell_embryo_17_weeks_and_embryo_18_weeks
DNASE_RPMI8226
DNASE_small_intestine_male_embryo_91_day
DNASE_brain_embryo_56_days_and_male_embryo_58_days
DNASE_pancreas_female_adult_30_years
DNASE_adrenal_gland_female_adult_53_years
DNASE_breast_epithelium_female_adult_51_year
DNASE_left_kidney_male_embryo_87_days
DNASE_renal_pelvis_female_embryo_96_days_RPT
DNASE_stomach_male_embryo_127_days
DNASE_CD8_positive_alpha_beta_T_cell_female_adult_34_years
DNASE_spinal_cord_female_embryo_89_days
DNASE_muscle_of_arm_male_embryo_97_days
DNASE_renal_pelvis_female_embryo_105_days
DNASE_HAP_1
DNASE_SJSA1
DNASE_retina_embryo_74_days_and_embryo_85_days
DNASE_muscle_of_leg_male_embryo_127_days
DNASE_fibroblast_of_skin_of_abdomen_male_embryo_97_days_RPT
DNASE_bipolar_neuron_originated_from_GM23338_treated_with_0_5_ug_mL_doxycycline_hyclate_for_4_days
DNASE_stomach_female_embryo_147_days
DNASE_lung_male_embryo_54_days_and_male_embryo_58_days
DNASE_T_cell_male_adult_36_years
DNASE_T_cell_male_adult_21_year_RPT
DNASE_HK_2
DNASE_NCI_H460_RPT
DNASE_left_lung_male_embryo_96_days
DNASE_common_myeloid_progenitor_CD34_positive_male_adult_23_years
DNASE_stomach_female_adult_51_year
DNASE_CD4_positive_alpha_beta_T_cell_female_adult_33_years
DNASE_kidney_female_embryo_113_days
DNASE_skin_fibroblast_male_embryo_97_days_RPT_RPT_RPT_RPT_RPT_RPT_RPT_RPT
DNASE_placenta_female_embryo_85_days
DNASE_brain_male_embryo_122_days
DNASE_muscle_of_arm_male_embryo_97_days_RPT
DNASE_renal_cortex_interstitium_female_embryo_103_days
DNASE_thyroid_gland_female_adult_51_year
DNASE_NAMALWA
DNASE_heart_embryo_59_days_and_female_embryo_76_days
DNASE_large_intestine_male_embryo_105_days_RPT
DNASE_skin_fibroblast_male_embryo_97_days_RPT_RPT_RPT_RPT_RPT_RPT_RPT_RPT_RPT
DNASE_right_kidney_male_embryo_96_days
DNASE_CD14_positive_monocyte_male_adult_37_years
DNASE_ELF_1
DNASE_spinal_cord_female_embryo_113_days
DNASE_spleen_embryo_112_days
DNASE_left_lung_female_embryo_107_days
DNASE_thymus_female_embryo
DNASE_CD4_positive_alpha_beta_T_cell_male_adult_21_year_RPT
DNASE_stomach_female_embryo_96_days
DNASE_EL
DNASE_CD14_positive_monocyte_female_adult_34_years
DNASE_thyroid_gland_female_adult_53_years
DNASE_adrenal_gland_female_embryo_113_days
DNASE_muscle_of_back_male_embryo_96_days_RPT
DNASE_SJCRH30_RPT
DNASE_natural_killer_cell_male_adult_21_year
DNASE_heart_male_embryo_72_days_and_male_embryo_76_days
DNASE_midbrain_male_adult_78_years_and_male_adult_84_years
DNASE_ovary_female_adult_30_years
DNASE_mesendoderm_originated_from_H1_hESC
DNASE_natural_killer_cell_male_adult_37_years
DNASE_natural_killer_cell_female_adult_34_years
DNASE_foreskin_keratinocyte_male_newborn_RPT
DNASE_stomach_female_embryo
DNASE_adrenal_gland_male_embryo_108_days
DNASE_testis_male_embryo_RPT
DNASE_mesenchymal_stem_cell_originated_from_H1_hESC
DNASE_vagina_female_adult_51_year
DNASE_common_myeloid_progenitor_CD34_positive_male_adult_43_years
DNASE_heart_right_ventricle_female_embryo_101_day_and_female_embryo_103_days
DNASE_L1_S8R
DNASE_heart_female_embryo_116_days_and_female_embryo_98_days
DNASE_MCF_10A_treated_with_1_uM_tamoxifen_for_24_hours
DNASE_right_renal_pelvis_male_embryo_105_days
DNASE_muscle_of_arm_female_embryo_98_days
DNASE_H9_G1_phase_genetically_modified_using_stable_transfection
DNASE_tibial_nerve_male_adult_37_years
DNASE_kidney_male_embryo_85_days
DNASE_tongue_female_embryo_59_days_and_female_embryo_76_days
DNASE_transverse_colon_female_adult_51_year
DNASE_right_renal_pelvis_male_embryo_105_days_RPT
DNASE_large_intestine_male_embryo_91_day
DNASE_right_kidney_female_embryo_117_days
DNASE_right_kidney_male_embryo_91_day
DNASE_skin_fibroblast_male_embryo_97_days_RPT_RPT_RPT_RPT_RPT_RPT_RPT_RPT_RPT_RPT
DNASE_globus_pallidus_male_adult_78_years_and_male_adult_84_years
DNASE_kidney_female_embryo_105_days
DNASE_right_atrium_auricular_region_female_adult_53_years
DNASE_thymus_female_embryo_147_days
DNASE_stomach_male_adult_34_years
DNASE_eye_embryo_56_days_and_male_embryo_76_days
DNASE_esophagus_squamous_epithelium_male_adult_37_years
DNASE_glomerular_visceral_epithelial_cell_child_3_years_RPT
DNASE_muscle_of_back_male_embryo_127_days
DNASE_spinal_cord_male_embryo_96_days
DNASE_MCF_10A
DNASE_transverse_colon_male_adult_54_years
DNASE_kidney_embryo_59_days_and_female_embryo_59_days
DNASE_H1_hESC_RPT_RPT
DNASE_large_intestine_female_embryo_98_days
DNASE_large_intestine_female_embryo_103_days
DNASE_placenta_male_embryo_85_days
DNASE_left_lung_female_embryo_91_day
DNASE_heart_embryo_80_days
DNASE_femur_female_embryo_98_days
DNASE_H4
DNASE_trophoblast_cell_embryo_23_weeks
DNASE_urinary_bladder_male_embryo_76_days
DNASE_HT_29
DNASE_limb_embryo_53_days_and_embryo_56_days
DNASE_retina_female_embryo_89_days
DNASE_dedifferentiated_amniotic_fluid_mesenchymal_stem_cell
DNASE_upper_lobe_of_left_lung_female_adult_53_years
DNASE_brain_female_embryo_105_days
DNASE_muscle_of_arm_embryo_101_day
DNASE_renal_cortex_interstitium_male_embryo_108_days_RPT
DNASE_pons_male_adult_78_years
DNASE_thymus_female_embryo_105_days
DNASE_CD8_positive_alpha_beta_T_cell_female_adult_33_years
DNASE_cardiac_muscle_cell_RPT
DNASE_CD8_positive_alpha_beta_T_cell_male_adult_21_year_RPT
DNASE_hematopoietic_multipotent_progenitor_cell_treated_with_interleukin_3_for_8_days_kit_ligand_for_8_days_hydrocortisone_succinate_for_8_days_erythropoietin_for_8_days
DNASE_right_lung_female_embryo_117_days
DNASE_right_lung_male_embryo_105_days
DNASE_lung_female_embryo_96_days
DNASE_adrenal_gland_male_adult_54_years
DNASE_renal_cortex_interstitium_male_embryo_127_days
DNASE_spleen_male_adult_54_years
DNASE_renal_cortex_interstitium_female_embryo_89_days
DNASE_ascending_aorta_female_adult_51_year
DNASE_ovary_female_adult_51_year
DNASE_hematopoietic_multipotent_progenitor_cell_treated_with_interleukin_3_for_13_days_kit_ligand_for_13_days_hydrocortisone_succinate_for_13_days_erythropoietin_for_13_days
DNASE_cardiac_fibroblast_female_embryo_94_days_and_female_embryo_98_days
DNASE_adrenal_gland_male_embryo_85_days
DNASE_large_intestine_male_embryo_108_days
DNASE_occipital_lobe_male_adult_84_years
DNASE_right_lung_female_embryo_107_days
DNASE_small_intestine_female_embryo_105_days
DNASE_muscle_of_leg_male_embryo_104_days
DNASE_lower_leg_skin_female_adult_53_years
DNASE_adrenal_gland_female_adult_51_year
DNASE_adrenal_gland_female_embryo_85_days
DNASE_muscle_of_arm_male_embryo_115_days
DNASE_right_kidney_female_embryo_147_days
DNASE_kidney_female_embryo_76_days_and_male_embryo_76_days
DNASE_large_intestine_female_embryo_108_days
DNASE_right_kidney_female_embryo_98_days
DNASE_right_renal_cortex_interstitium_male_embryo_120_days
DNASE_muscle_of_arm_male_embryo_96_days_RPT
DNASE_thymus_male_embryo_108_days
DNASE_B_cell_female_adult_34_years
DNASE_thyroid_gland_male_adult_54_years
DNASE_spinal_cord_female_embryo_59_days_and_male_embryo_72_days
DNASE_heart_embryo_96_days
DNASE_renal_pelvis_female_embryo_89_days
DNASE_renal_pelvis_male_embryo_108_days
DNASE_heart_female_embryo_103_days
DNASE_H9_RPT_RPT
DNASE_K562_RPT_RPT_RPT
DNASE_left_renal_cortex_interstitium_male_embryo_105_days_RPT_RPT
DNASE_right_lung_female_embryo_108_days
DNASE_stomach_female_embryo_96_days_RPT
DNASE_small_intestine_male_adult_34_years
DNASE_renal_cortex_interstitium_female_embryo_96_days_RPT
DNASE_A172
DNASE_left_lung_male_embryo_115_days
DNASE_muscle_of_leg_male_embryo_115_days
DNASE_hematopoietic_multipotent_progenitor_cell_treated_with_interleukin_3_for_15_days_kit_ligand_for_15_days_hydrocortisone_succinate_for_15_days_erythropoietin_for_15_days
DNASE_muscle_of_leg_female_embryo_115_days
DNASE_PC_9
DNASE_kidney_female_embryo_108_days
DNASE_stomach_embryo_101_day
DNASE_H9_G2_phase_genetically_modified_using_stable_transfection
DNASE_esophagus_muscularis_mucosa_male_adult_37_years
DNASE_small_intestine_male_embryo_108_days
DNASE_heart_left_ventricle_female_embryo_101_day_and_female_embryo_103_days
DNASE_SK_N_DZ
DNASE_brain_male_embryo_104_days
DNASE_right_lung_male_embryo_87_days
DNASE_muscle_of_arm_male_embryo_105_days
DNASE_muscle_of_arm_male_embryo_104_days
DNASE_kidney_female_embryo_105_days_RPT
DNASE_left_lung_male_embryo_105_days
DNASE_left_kidney_female_embryo_107_days
DNASE_Peyer_s_patch_male_adult_37_years_RPT
DNASE_renal_pelvis_male_embryo_113_days
DNASE_prostate_gland_male_adult_37_years
DNASE_HeLa_S3_RPT
DNASE_left_lung_female_embryo_110_days
DNASE_thymus_male_embryo_104_days
DNASE_neural_progenitor_cell_originated_from_H9
DNASE_trophoblast_cell_embryo_39_weeks_and_embryo_40_weeks
DNASE_right_lung_male_embryo_96_days
DNASE_H9_G1_phase_genetically_modified_using_stable_transfection_RPT
DNASE_small_intestine_male_embryo_87_days
DNASE_spinal_cord_female_embryo_87_days
DNASE_left_kidney_female_embryo_110_days
DNASE_arm_bone_male_embryo_81_day_RPT
DNASE_testis_male_adult_54_years
DNASE_transverse_colon_male_adult_37_years
DNASE_right_renal_pelvis_male_embryo_105_days_RPT_RPT
DNASE_lung_embryo_101_day
DNASE_inferior_parietal_cortex_male_adult_84_years
DNASE_kidney_capillary_endothelial_cell_female_embryo_113_days
DNASE_placenta_male_embryo_91_day
DNASE_right_kidney_male_embryo_115_days
DNASE_coronary_artery_female_adult_51_year
ATAC_BM0106_Day0_MCP_A_Bone_Marrow_CD34_pDC
ATAC_BM0106_UNK_ATAC_2_Bone_Marrow_CD34_UNK
ATAC_BM0828_MEGA1_A_151109_Bone_Marrow_CD34_Mega
ATAC_BM1077_MCP_Bone_Marrow_CD34_pDC
ATAC_BM1077_UNK_Bone_Marrow_CD34_UNK
ATAC_BM1137_GMP1_low_ATAC_2_Bone_Marrow_CD34_GMP_A
ATAC_BM1137_GMP2_mid_ATAC_1_Bone_Marrow_CD34_GMP_B
ATAC_BM1137_GMP3_high_ATAC_2_Bone_Marrow_CD34_GMP_C
ATAC_BM1214_Day0_MCP_Bone_Marrow_CD34_pDC
ATAC_BM1214_Day0_UNK_A_Bone_Marrow_CD34_UNK
CHIP_CTCF_MCF_7
CHIP_TAF1_MCF_7
CHIP_H3K4me3_GM12878
CHIP_CTCF_GM12878
CHIP_H3K27ac_GM12878
CHIP_H3K27me3_GM12878
CHIP_H3K4me1_GM12878
CHIP_H3K4me2_GM12878
CHIP_H3K9ac_GM12878
CHIP_H4K20me1_GM12878
CHIP_H3K27me3_endothelial_cell_of_umbilical_vein_male_newborn
CHIP_H3K4me2_endothelial_cell_of_umbilical_vein_male_newborn
CHIP_H3K4me3_endothelial_cell_of_umbilical_vein_male_newborn
CHIP_CTCF_K562
CHIP_H3K27me3_K562
CHIP_H3K36me3_K562
CHIP_H3K4me2_K562
CHIP_H3K4me3_K562
CHIP_H3K9ac_K562
CHIP_H3K9me1_K562
CHIP_CTCF_endothelial_cell_of_umbilical_vein_male_newborn
CHIP_H3K27ac_endothelial_cell_of_umbilical_vein_male_newborn
CHIP_H3K27ac_keratinocyte_female
CHIP_H3K27ac_mammary_epithelial_cell_female_adult_50_years
CHIP_H3K27me3_mammary_epithelial_cell_female_adult_50_years
CHIP_H3K36me3_mammary_epithelial_cell_female_adult_50_years
CHIP_H3K4me2_HepG2
CHIP_H3K9ac_HepG2
CHIP_CTCF_H1_hESC
CHIP_H3K4me1_mammary_epithelial_cell_female_adult_50_years
CHIP_H3K4me2_mammary_epithelial_cell_female_adult_50_years
CHIP_H3K4me3_mammary_epithelial_cell_female_adult_50_years
CHIP_H4K20me1_mammary_epithelial_cell_female_adult_50_years
CHIP_H3K4me3_HepG2
CHIP_H4K20me1_HepG2
CHIP_H3K27ac_fibroblast_of_lung_female_child_11_year_and_male_adult_45_years
CHIP_H3K27me3_fibroblast_of_lung_female_child_11_year_and_male_adult_45_years
CHIP_H3K36me3_fibroblast_of_lung_female_child_11_year_and_male_adult_45_years
CHIP_H3K4me3_fibroblast_of_lung_female_child_11_year_and_male_adult_45_years
CHIP_H3K9ac_fibroblast_of_lung_female_child_11_year_and_male_adult_45_years
CHIP_H3K27ac_skeletal_muscle_myoblast_male_adult_22_years
CHIP_H3K27me3_skeletal_muscle_myoblast_male_adult_22_years
CHIP_H3K36me3_skeletal_muscle_myoblast_male_adult_22_years
CHIP_H3K4me1_skeletal_muscle_myoblast_male_adult_22_years
CHIP_H3K4me2_skeletal_muscle_myoblast_male_adult_22_years
CHIP_H3K4me3_skeletal_muscle_myoblast_male_adult_22_years
CHIP_H3K9ac_skeletal_muscle_myoblast_male_adult_22_years
CHIP_H4K20me1_skeletal_muscle_myoblast_male_adult_22_years
CHIP_H3K27ac_H1_hESC
CHIP_H3K79me2_skeletal_muscle_myoblast_male_adult_22_years
CHIP_H3K9me3_skeletal_muscle_myoblast_male_adult_22_years
CHIP_CTCF_myotube
CHIP_H2AFZ_myotube
CHIP_H3K27ac_myotube
CHIP_H3K36me3_myotube
CHIP_H3K4me1_myotube
CHIP_H3K4me2_myotube
CHIP_H3K4me3_myotube
CHIP_CTCF_HeLa_S3
CHIP_H3K27ac_HeLa_S3
CHIP_H3K4me2_HeLa_S3
CHIP_H3K4me3_HeLa_S3
CHIP_H3K79me2_HeLa_S3
CHIP_H3K9ac_HeLa_S3
CHIP_H4K20me1_HeLa_S3
CHIP_H3K27me3_HepG2
CHIP_H3K79me2_myotube
CHIP_CTCF_astrocyte
CHIP_H3K27ac_astrocyte
CHIP_H3K4me3_astrocyte
CHIP_H2AFZ_GM12878
CHIP_H3K79me2_GM12878
CHIP_H3K9ac_myotube
CHIP_H4K20me1_myotube
CHIP_H2AFZ_skeletal_muscle_myoblast_male_adult_22_years
CHIP_H3K27me3_HeLa_S3
CHIP_H2AFZ_K562
CHIP_H3K79me2_K562
CHIP_H3K9me3_K562
CHIP_H2AFZ_osteoblast
CHIP_H3K27ac_osteoblast
CHIP_H3K36me3_osteoblast
CHIP_H3K4me1_osteoblast
CHIP_H3K4me2_osteoblast
CHIP_H3K9me3_osteoblast
CHIP_CTCF_fibroblast_of_dermis
CHIP_H3K27ac_fibroblast_of_dermis
CHIP_H3K4me3_fibroblast_of_dermis_NONE_and_female_adult
CHIP_H3K4me1_HepG2
CHIP_H3K4me1_HeLa_S3
CHIP_KDM5B_K562
CHIP_RBBP5_H1_hESC
CHIP_HDAC1_K562
CHIP_HDAC2_K562
CHIP_PHF8_K562
CHIP_RBBP5_K562
CHIP_SAP30_K562
CHIP_CHD1_H1_hESC
CHIP_H3K9me3_myotube
CHIP_H2AFZ_HeLa_S3
CHIP_H3K9me3_HeLa_S3
CHIP_H3K27me3_osteoblast
CHIP_H4K20me1_osteoblast
CHIP_H2AFZ_DND_41
CHIP_H3K27ac_DND_41
CHIP_H3K36me3_DND_41
CHIP_H3K4me1_DND_41
CHIP_H3K4me3_DND_41
CHIP_H3K79me2_DND_41
CHIP_H4K20me1_DND_41
CHIP_EZH2_GM12878
CHIP_EZH2_mammary_epithelial_cell_female_adult_50_years
CHIP_H2AFZ_mammary_epithelial_cell_female_adult_50_years
CHIP_H3K9me3_mammary_epithelial_cell_female_adult_50_years
CHIP_EZH2_skeletal_muscle_myoblast_male_adult_22_years
CHIP_EZH2_HepG2
CHIP_H2AFZ_keratinocyte_female
CHIP_H3K79me2_keratinocyte_female
CHIP_H3K9me3_keratinocyte_female
CHIP_EZH2_fibroblast_of_lung_female_child_11_year_and_male_adult_45_years
CHIP_H2AFZ_fibroblast_of_lung_female_child_11_year_and_male_adult_45_years
CHIP_H3K9me3_fibroblast_of_lung_female_child_11_year_and_male_adult_45_years
CHIP_H3K9ac_astrocyte
CHIP_H4K20me1_astrocyte
CHIP_H3K9ac_DND_41
CHIP_H3K9me3_DND_41
CHIP_H3K79me2_mammary_epithelial_cell_female_adult_50_years
CHIP_H2AFZ_endothelial_cell_of_umbilical_vein_male_newborn
CHIP_H3K79me2_endothelial_cell_of_umbilical_vein_male_newborn
CHIP_EZH2_fibroblast_of_dermis
CHIP_H3K79me2_fibroblast_of_lung_female_child_11_year_and_male_adult_45_years
CHIP_H3K79me2_osteoblast
CHIP_H3K4me3_A549_treated_with_0_02_ethanol_for_1_hour
CHIP_H3K27ac_CD14_positive_monocyte_female
CHIP_H3K27me3_CD14_positive_monocyte_female
CHIP_H3K36me3_CD14_positive_monocyte_female
CHIP_H3K4me1_CD14_positive_monocyte_female
CHIP_H3K4me3_CD14_positive_monocyte_female
CHIP_H3K79me2_CD14_positive_monocyte_female
CHIP_H3K9me3_CD14_positive_monocyte_female
CHIP_H4K20me1_CD14_positive_monocyte_female
CHIP_H3K4me3_A549_treated_with_100_nM_dexamethasone_for_1_hour
CHIP_H3K9ac_A549_treated_with_0_02_ethanol_for_1_hour
CHIP_H3K27me3_DND_41
CHIP_H3K9me3_endothelial_cell_of_umbilical_vein_male_newborn
CHIP_EZH2_HeLa_S3
CHIP_H3K9me3_HepG2
CHIP_H3K9ac_CD14_positive_monocyte_female
CHIP_H3K4me3_osteoblast
CHIP_H3K27me3_myotube
CHIP_HDAC6_K562
CHIP_PHF8_H1_hESC
CHIP_CTCF_CD14_positive_monocyte_female
CHIP_H3K79me2_A549_treated_with_0_02_ethanol_for_1_hour
CHIP_HDAC6_H1_hESC
CHIP_SAP30_H1_hESC
CHIP_SUZ12_H1_hESC
CHIP_CREBBP_K562
CHIP_CBX3_K562
CHIP_KAT2B_K562
CHIP_SIRT6_K562
CHIP_SUZ12_K562
CHIP_CTCF_A549_treated_with_100_nM_dexamethasone_for_1_hour
CHIP_H2AFZ_A549_treated_with_0_02_ethanol_for_1_hour
CHIP_H3K27ac_A549_treated_with_0_02_ethanol_for_1_hour
CHIP_H3K27me3_A549_treated_with_0_02_ethanol_for_1_hour
CHIP_H3K4me1_A549_treated_with_0_02_ethanol_for_1_hour
CHIP_H3K9me3_A549_treated_with_0_02_ethanol_for_1_hour
CHIP_H4K20me1_A549_treated_with_0_02_ethanol_for_1_hour
CHIP_H3K27ac_B_cell_female_adult_27_years
CHIP_EP300_H1_hESC
CHIP_SIRT6_H1_hESC
CHIP_SETDB1_K562
CHIP_CTCF_B_cell_female_adult_27_years_and_female_adult_43_years
CHIP_H2AFZ_B_cell_female_adult_27_years_and_female_adult_43_years
CHIP_H3K4me2_B_cell_female_adult_27_years_and_female_adult_43_years
CHIP_CHD7_H1_hESC
CHIP_HDAC2_H1_hESC
CHIP_KDM4A_H1_hESC
CHIP_WHSC1_K562
CHIP_H3K27ac_A549_treated_with_100_nM_dexamethasone_for_1_hour
CHIP_H3K4me2_A549_treated_with_0_02_ethanol_for_1_hour
CHIP_H4K20me1_B_cell_female_adult_27_years
CHIP_FOXP2_SK_N_MC
CHIP_POLR2A_GM12878
CHIP_SRF_GM12878
CHIP_REST_GM12878
CHIP_USF1_GM12878
CHIP_JUND_HepG2
CHIP_SIN3A_HepG2
CHIP_USF1_HepG2
CHIP_POLR2A_HeLa_S3
CHIP_PBX3_GM12878
CHIP_TAF1_GM12878
CHIP_BATF_GM12878
CHIP_EBF1_GM12878
CHIP_IRF4_GM12878
CHIP_TCF12_GM12878
CHIP_BCL11A_GM12878
CHIP_EP300_GM12878
CHIP_ZBTB33_GM12878
CHIP_PAX5_GM12878
CHIP_NR3C1_A549_treated_with_500_pM_dexamethasone_for_1_hour
CHIP_NR3C1_A549_treated_with_50_nM_dexamethasone_for_1_hour
CHIP_NR3C1_A549_treated_with_5_nM_dexamethasone_for_1_hour
CHIP_POLR2A_A549_treated_with_0_02_ethanol_for_1_hour
CHIP_POLR2A_A549_treated_with_100_nM_dexamethasone_for_1_hour
CHIP_PAX5_GM12878_RPT
CHIP_REST_H1_hESC
CHIP_POLR2A_H1_hESC
CHIP_TAF1_H1_hESC
CHIP_FOSL2_HepG2
CHIP_GABPA_HeLa_S3
CHIP_TAF1_HeLa_S3
CHIP_RXRA_HepG2
CHIP_POLR2A_GM12892
CHIP_POLR2AphosphoS5_GM12892
CHIP_TAF1_GM12892
CHIP_POLR2AphosphoS5_H1_hESC
CHIP_BHLHE40_HepG2
CHIP_CTCF_HepG2
CHIP_POLR2AphosphoS5_GM12878
CHIP_POU2F2_GM12891
CHIP_SPI1_GM12891
CHIP_POLR2A_GM12891
CHIP_POLR2AphosphoS5_GM12891
CHIP_TAF1_GM12891
CHIP_NR3C1_A549_treated_with_0_02_ethanol_for_1_hour
CHIP_BCL11A_H1_hESC
CHIP_SIX5_H1_hESC
CHIP_SP1_H1_hESC
CHIP_SIN3A_H1_hESC
CHIP_TCF12_H1_hESC
CHIP_USF1_H1_hESC
CHIP_SRF_H1_hESC
CHIP_GABPA_H1_hESC
CHIP_ESR1_Ishikawa_treated_with_10_nM_estradiol_for_1_hour
CHIP_ESR1_Ishikawa_treated_with_0_02_dimethyl_sulfoxide_for_1_hour
CHIP_EGR1_H1_hESC
CHIP_NR3C1_Ishikawa_treated_with_100_nM_dexamethasone_for_1_hour
CHIP_RXRA_GM12878
CHIP_SIX5_GM12878
CHIP_TCF12_HepG2
CHIP_PAX5_GM12891
CHIP_REST_SK_N_SH
CHIP_GABPA_HepG2
CHIP_REST_HepG2
CHIP_POLR2A_HepG2
CHIP_TAF1_HepG2
CHIP_REST_Panc1
CHIP_REST_PFSK_1
CHIP_NR3C1_A549_treated_with_100_nM_dexamethasone_for_1_hour
CHIP_ESR1_T47D_treated_with_100_nM_genistein_for_1_hour
CHIP_NR3C1_A549_treated_with_0_02_ethanol_for_1_hour_RPT
CHIP_RXRA_H1_hESC
CHIP_SP1_HepG2
CHIP_BCLAF1_GM12878
CHIP_ETS1_GM12878
CHIP_MEF2A_GM12878
CHIP_ATF3_H1_hESC
CHIP_YY1_H1_hESC
CHIP_ATF3_HepG2
CHIP_BCLAF1_K562
CHIP_POLR2A_Ishikawa_treated_with_0_02_dimethyl_sulfoxide_for_1_hour
CHIP_YY1_GM12891
CHIP_EP300_H1_hESC_RPT
CHIP_JUND_H1_hESC
CHIP_ETS1_K562
CHIP_POLR2AphosphoS5_K562
CHIP_FOXA1_T47D_treated_with_0_02_dimethyl_sulfoxide_for_1_hour
CHIP_NR3C1_Ishikawa_treated_with_0_02_ethanol_for_1_hour
CHIP_RAD21_H1_hESC
CHIP_FOXA1_HepG2
CHIP_HNF4A_HepG2
CHIP_E2F6_K562
CHIP_ESR1_T47D_treated_with_0_02_dimethyl_sulfoxide_for_1_hour
CHIP_GABPA_K562
CHIP_MAX_K562
CHIP_SIN3A_K562
CHIP_RAD21_HepG2
CHIP_YY1_GM12892
CHIP_TAF7_H1_hESC
CHIP_EP300_HepG2
CHIP_CTCF_SK_N_SH_treated_with_6_uM_all_trans_retinoic_acid_for_48_hours
CHIP_RAD21_SK_N_SH_treated_with_6_uM_all_trans_retinoic_acid_for_48_hours
CHIP_YY1_SK_N_SH_treated_with_6_uM_all_trans_retinoic_acid_for_48_hours
CHIP_HDAC2_HepG2
CHIP_ZBTB7A_K562
CHIP_USF1_SK_N_SH_treated_with_6_uM_all_trans_retinoic_acid_for_48_hours
CHIP_YY1_K562
CHIP_SRF_GM12878_RPT
CHIP_BCL11A_H1_hESC_RPT
CHIP_POLR2AphosphoS5_HCT116
CHIP_REST_HeLa_S3
CHIP_FOXA1_HepG2_RPT
CHIP_POLR2A_K562
CHIP_NANOG_H1_hESC
CHIP_FOSL1_K562
CHIP_REST_K562
CHIP_GATA3_T47D_treated_with_0_02_dimethyl_sulfoxide_for_1_hour
CHIP_RAD21_GM12878
CHIP_ELF1_HepG2
CHIP_ZBTB33_HepG2
CHIP_EGR1_K562
CHIP_MEF2C_GM12878
CHIP_CTCF_H1_hESC_RPT
CHIP_FOXA2_HepG2
CHIP_HNF4G_HepG2
CHIP_TAF7_K562
CHIP_THAP1_K562
CHIP_YY1_GM12878
CHIP_BCL3_GM12878
CHIP_HDAC2_H1_hESC_RPT
CHIP_FOSL1_H1_hESC
CHIP_YY1_HepG2
CHIP_ATF3_K562
CHIP_MEF2A_K562
CHIP_SIX5_K562
CHIP_REST_HepG2_RPT
CHIP_POLR2AphosphoS5_Panc1
CHIP_REST_PFSK_1_RPT
CHIP_REST_SK_N_SH_RPT
CHIP_POLR2AphosphoS5_SK_N_SH
CHIP_SIN3A_SK_N_SH
CHIP_POLR2AphosphoS5_PFSK_1
CHIP_SP1_A549_treated_with_0_02_ethanol_for_1_hour
CHIP_TAF1_A549_treated_with_0_02_ethanol_for_1_hour
CHIP_POLR2AphosphoS5_HepG2
CHIP_CTCF_K562_RPT
CHIP_POLR2AphosphoS5_SK_N_MC
CHIP_YY1_A549_treated_with_0_02_ethanol_for_1_hour
CHIP_ATF3_A549_treated_with_0_02_ethanol_for_1_hour
CHIP_ELF1_A549_treated_with_0_02_ethanol_for_1_hour
CHIP_ETS1_A549_treated_with_0_02_ethanol_for_1_hour
CHIP_FOXA1_A549_treated_with_100_nM_dexamethasone_for_1_hour
CHIP_GABPA_A549_treated_with_0_02_ethanol_for_1_hour
CHIP_ZBTB33_A549_treated_with_0_02_ethanol_for_1_hour
CHIP_ZBTB7A_HepG2
CHIP_POLR2A_endothelial_cell_of_umbilical_vein_newborn
CHIP_POLR2AphosphoS5_endothelial_cell_of_umbilical_vein_newborn
CHIP_ESR1_T47D_treated_with_100_nM_bisphenol_A_for_30_minutes
CHIP_CTCF_Ishikawa_treated_with_0_02_dimethyl_sulfoxide_for_1_hour
CHIP_TAF1_SK_N_SH
CHIP_BCL3_A549_treated_with_0_02_ethanol_for_1_hour
CHIP_CEBPB_HepG2
CHIP_ATF2_GM12878
CHIP_NFATC1_GM12878
CHIP_TAF1_PFSK_1
CHIP_FOSL2_A549_treated_with_0_02_ethanol_for_1_hour
CHIP_REST_A549_treated_with_0_02_ethanol_for_1_hour
CHIP_TCF12_A549_treated_with_0_02_ethanol_for_1_hour
CHIP_ESR1_Ishikawa_treated_with_100_nM_bisphenol_A_for_1_hour
CHIP_REST_GM12878_RPT
CHIP_PML_K562
CHIP_STAT5A_GM12878
CHIP_CREB1_A549_treated_with_0_02_ethanol_for_1_hour
CHIP_CREB1_A549_treated_with_0_02_ethanol_for_1_hour_RPT
CHIP_FOXA1_A549_treated_with_0_02_ethanol_for_1_hour
CHIP_JUND_A549_treated_with_0_02_ethanol_for_1_hour
CHIP_EGR1_GM12878
CHIP_MTA3_GM12878
CHIP_RUNX3_GM12878
CHIP_TEAD4_K562
CHIP_SIX5_A549_treated_with_0_02_ethanol_for_1_hour
CHIP_SIN3A_A549_treated_with_0_02_ethanol_for_1_hour
CHIP_NFIC_GM12878
CHIP_STAT5A_K562
CHIP_NR2F2_K562
CHIP_CBX3_K562_RPT
CHIP_TRIM28_K562
CHIP_JUND_HCT116
CHIP_CTCF_HCT116
CHIP_JUND_SK_N_SH
CHIP_JUND_MCF_7
CHIP_REST_HL_60
CHIP_GABPA_HL_60
CHIP_POLR2AphosphoS5_HL_60
CHIP_POLR2AphosphoS5_neural_cell
CHIP_SPI1_HL_60
CHIP_JUND_T47D
CHIP_eGFP_NR4A1_K562_genetically_modified_using_stable_transfection
CHIP_eGFP_HDAC8_K562_genetically_modified_using_stable_transfection
CHIP_eGFP_GATA2_K562_genetically_modified_using_stable_transfection
CHIP_CTCF_H54
CHIP_CTCF_GM10248
CHIP_CTCF_GM10266
CHIP_CTCF_GM13976
CHIP_CTCF_GM13977
CHIP_CTCF_GM20000
CHIP_POLR2A_H1_hESC_RPT
CHIP_CTCF_H1_hESC_RPT_RPT
CHIP_CTCF_LNCaP_clone_FGC
CHIP_MYC_MCF_7_originated_from_MCF_7
CHIP_MYC_MCF_7_originated_from_MCF_7_RPT
CHIP_POLR2A_MCF_7_originated_from_MCF_7
CHIP_CTCF_MCF_7_originated_from_MCF_7
CHIP_MYC_MCF_7
CHIP_CTCF_MCF_7_RPT
CHIP_CTCF_MCF_7_treated_with_100_nM_17B_estradiol_for_45_minutes
CHIP_CTCF_medulloblastoma
CHIP_CTCF_A549
CHIP_CTCF_keratinocyte_female
CHIP_CTCF_spleen_female_adult_20_years_and_female_adult_30_years
CHIP_NFYB_GM12878
CHIP_NFYA_GM12878
CHIP_KAT2A_GM12878
CHIP_SUPT20H_GM12878
CHIP_ZZZ3_GM12878
CHIP_FOS_MCF_10A_originated_from_MCF_10A_treated_with_1_uM_afimoxifene_for_36_hours
CHIP_FOS_MCF_10A_genetically_modified_using_stable_transfection_treated_with_1_uM_afimoxifene_for_4_hours
CHIP_FOS_MCF_10A_genetically_modified_using_stable_transfection_treated_with_1_uM_afimoxifene_for_12_hours
CHIP_STAT3_MCF_10A_genetically_modified_using_stable_transfection_treated_with_1_uM_afimoxifene_for_12_hours
CHIP_MYC_MCF_10A_genetically_modified_using_stable_transfection_treated_with_0_01_ethanol_for_36_hours
CHIP_FOS_MCF_10A_genetically_modified_using_stable_transfection_treated_with_0_01_ethanol_for_36_hours
CHIP_STAT3_MCF_10A_genetically_modified_using_stable_transfection_treated_with_0_01_ethanol_for_36_hours
CHIP_POLR2A_MCF_10A_genetically_modified_using_stable_transfection_treated_with_0_01_ethanol_for_36_hours
CHIP_STAT3_MCF_10A_originated_from_MCF_10A_treated_with_1_uM_afimoxifene_for_36_hours
CHIP_POLR2A_MCF_10A_originated_from_MCF_10A_treated_with_1_uM_afimoxifene_for_36_hours
CHIP_H3K4me3_A549
CHIP_CTCF_AG04449
CHIP_H3K4me3_AG04449
CHIP_H3K9me3_AG04450
CHIP_H3K27me3_AG04450
CHIP_H3K27ac_AG04450
CHIP_CTCF_AG04450
CHIP_H3K4me3_AG04450
CHIP_CTCF_AG09309
CHIP_H3K4me3_AG09309
CHIP_CTCF_AG09319
CHIP_H3K4me3_AG09319
CHIP_CTCF_AG10803
CHIP_H3K4me3_AG10803
CHIP_CTCF_fibroblast_of_the_aortic_adventitia_female
CHIP_H3K4me3_fibroblast_of_the_aortic_adventitia_female
CHIP_H3K4me3_BE2C
CHIP_CTCF_BE2C
CHIP_H3K36me3_BJ
CHIP_H3K27me3_BJ
CHIP_H3K4me3_BJ
CHIP_CTCF_BJ
CHIP_H3K36me3_Caco_2
CHIP_H3K27me3_Caco_2
CHIP_H3K4me3_Caco_2
CHIP_CTCF_Caco_2
CHIP_H3K4me3_B_cell_female_adult_43_years
CHIP_H3K4me3_B_cell_female_adult_27_years
CHIP_H3K36me3_GM06990
CHIP_H3K27me3_GM06990
CHIP_H3K4me3_GM06990
CHIP_CTCF_GM06990
CHIP_H3K4me3_GM12864
CHIP_CTCF_GM12864
CHIP_H3K4me3_GM12865
CHIP_CTCF_GM12865
CHIP_CTCF_GM12873
CHIP_CTCF_GM12874
CHIP_H3K4me3_GM12875
CHIP_H3K36me3_GM12878
CHIP_H3K27me3_GM12878_RPT
CHIP_H3K4me3_GM12878_RPT
CHIP_H3K4me3_cardiac_mesoderm
CHIP_H3K4me3_cardiac_mesoderm_RPT
CHIP_H3K36me3_cardiac_mesoderm
CHIP_H3K36me3_cardiac_mesoderm_RPT
CHIP_H3K36me3_cardiac_mesoderm_RPT_RPT
CHIP_H3K36me3_cardiac_mesoderm_RPT_RPT_RPT
CHIP_H3K27me3_cardiac_mesoderm
CHIP_H3K27me3_cardiac_mesoderm_RPT
CHIP_H3K27me3_cardiac_mesoderm_RPT_RPT
CHIP_H3K27me3_cardiac_mesoderm_RPT_RPT_RPT
CHIP_H3K4me3_cardiac_mesoderm_RPT_RPT
CHIP_H3K4me3_cardiac_mesoderm_RPT_RPT_RPT
CHIP_H3K4me3_H7_hESC
CHIP_H3K36me3_H7_hESC
CHIP_H3K27me3_H7_hESC
CHIP_CTCF_astrocyte_of_the_spinal_cord
CHIP_H3K4me3_astrocyte_of_the_spinal_cord
CHIP_H3K4me3_astrocyte_of_the_cerebellum
CHIP_CTCF_astrocyte_of_the_cerebellum
CHIP_CTCF_brain_microvascular_endothelial_cell
CHIP_H3K4me3_brain_microvascular_endothelial_cell
CHIP_H3K4me3_cardiac_fibroblast
CHIP_CTCF_cardiac_fibroblast_female
CHIP_H3K4me3_cardiac_fibroblast_female
CHIP_CTCF_cardiac_muscle_cell
CHIP_H3K4me3_cardiac_muscle_cell
CHIP_CTCF_choroid_plexus_epithelial_cell
CHIP_H3K4me3_choroid_plexus_epithelial_cell
CHIP_CTCF_HCT116_RPT
CHIP_H3K4me3_HCT116
CHIP_CTCF_epithelial_cell_of_esophagus
CHIP_H3K4me3_epithelial_cell_of_esophagus
CHIP_H3K4me3_HEK293
CHIP_H3K27me3_HeLa_S3_G1b_phase
CHIP_H3K36me3_HeLa_S3_G1b_phase
CHIP_H3K4me3_HeLa_S3_G1b_phase
CHIP_H3K36me3_HepG2
CHIP_H3K27me3_HepG2_RPT
CHIP_H3K4me3_HepG2_RPT
CHIP_CTCF_foreskin_fibroblast_male_newborn
CHIP_H3K4me3_foreskin_fibroblast_male_newborn
CHIP_H3K4me3_HFF_Myc_originated_from_foreskin_fibroblast
CHIP_CTCF_HFF_Myc_originated_from_foreskin_fibroblast
CHIP_H3K4me3_HL_60
CHIP_CTCF_HL_60
CHIP_H3K4me3_mammary_epithelial_cell_female
CHIP_CTCF_mammary_epithelial_cell_female
CHIP_CTCF_fibroblast_of_mammary_gland_female
CHIP_H3K4me3_fibroblast_of_mammary_gland_female
CHIP_CTCF_fibroblast_of_pulmonary_artery
CHIP_H3K4me3_fibroblast_of_pulmonary_artery
CHIP_CTCF_fibroblast_of_lung
CHIP_H3K4me3_fibroblast_of_lung
CHIP_H3K36me3_kidney_epithelial_cell
CHIP_H3K27me3_kidney_epithelial_cell
CHIP_H3K4me3_kidney_epithelial_cell
CHIP_CTCF_kidney_epithelial_cell
CHIP_CTCF_retinal_pigment_epithelial_cell
CHIP_H3K4me3_retinal_pigment_epithelial_cell
CHIP_H3K36me3_endothelial_cell_of_umbilical_vein_male_newborn
CHIP_H3K4me3_endothelial_cell_of_umbilical_vein_male_newborn_RPT
CHIP_H3K27me3_endothelial_cell_of_umbilical_vein_male_newborn_RPT
CHIP_CTCF_fibroblast_of_villous_mesenchyme
CHIP_H3K4me3_fibroblast_of_villous_mesenchyme
CHIP_H3K4me3_Jurkat_clone_E61
CHIP_H3K36me3_K562_RPT
CHIP_H3K4me3_K562_RPT
CHIP_CTCF_K562_RPT_RPT
CHIP_H3K4me3_LNCaP_clone_FGC
CHIP_CTCF_MCF_7_RPT_RPT
CHIP_H3K4me3_MCF_7
CHIP_H3K4me3_CD14_positive_monocyte_female_RPT
CHIP_H3K27me3_CD14_positive_monocyte_female_RPT
CHIP_CTCF_NB4
CHIP_H3K4me3_NB4
CHIP_CTCF_foreskin_fibroblast_male_newborn_RPT
CHIP_H3K4me3_foreskin_fibroblast_male_newborn_RPT
CHIP_H3K4me3_keratinocyte_female
CHIP_H3K36me3_keratinocyte_female
CHIP_CTCF_fibroblast_of_lung_male_adult_45_years
CHIP_H3K4me3_fibroblast_of_lung_male_adult_45_years
CHIP_H3K4me3_Panc1
CHIP_CTCF_epithelial_cell_of_proximal_tubule
CHIP_H3K4me3_epithelial_cell_of_proximal_tubule
CHIP_H3K36me3_bronchial_epithelial_cell
CHIP_H3K4me3_bronchial_epithelial_cell
CHIP_H3K27me3_bronchial_epithelial_cell
CHIP_H3K4me3_SK_N_MC
CHIP_H3K36me3_SK_N_SH_treated_with_6_uM_all_trans_retinoic_acid_for_48_hours
CHIP_H3K27me3_SK_N_SH_treated_with_6_uM_all_trans_retinoic_acid_for_48_hours
CHIP_H3K4me3_SK_N_SH_treated_with_6_uM_all_trans_retinoic_acid_for_48_hours
CHIP_H3K4me3_skeletal_muscle_cell
CHIP_H3K4me3_WERI_Rb_1
CHIP_CTCF_WERI_Rb_1
CHIP_H3K4me3_WI38_genetically_modified_using_stable_transfection_treated_with_20_nM_afimoxifene_for_72_hours
CHIP_H3K4me3_WI38
CHIP_CTCF_WI38
CHIP_MYC_A549
CHIP_CTCF_A549_RPT
CHIP_RAD21_A549
CHIP_POLR2AphosphoS2_A549
CHIP_CEBPB_A549
CHIP_ZNF384_GM12878
CHIP_ESRRA_GM12878
CHIP_CUX1_GM12878
CHIP_JUND_GM12878
CHIP_MAFK_GM12878
CHIP_SIN3A_GM12878
CHIP_E2F4_GM12878
CHIP_TBL1XR1_GM12878
CHIP_MAZ_GM12878
CHIP_ELK1_GM12878
CHIP_RCOR1_GM12878
CHIP_EP300_GM12878_RPT
CHIP_CHD1_GM12878
CHIP_MAX_GM12878
CHIP_EP300_GM12878_RPT_RPT
CHIP_MXI1_GM12878
CHIP_BHLHE40_GM12878
CHIP_POLR2AphosphoS2_GM12878
CHIP_ZNF143_GM12878
CHIP_CTCF_GM12878_RPT
CHIP_NRF1_GM12878
CHIP_SMC3_GM12878
CHIP_EBF1_GM12878_RPT
CHIP_CHD2_GM12878
CHIP_BRCA1_GM12878
CHIP_USF2_GM12878
CHIP_STAT3_GM12878
CHIP_RFX5_GM12878
CHIP_IRF3_GM12878
CHIP_NFE2_GM12878
CHIP_TBP_GM12878
CHIP_WRNIP1_GM12878
CHIP_SIN3A_H1_hESC_RPT
CHIP_GTF2F1_H1_hESC
CHIP_BACH1_H1_hESC
CHIP_MAFK_H1_hESC
CHIP_CHD2_H1_hESC
CHIP_CHD1_H1_hESC_RPT
CHIP_ZNF143_H1_hESC
CHIP_BRCA1_H1_hESC
CHIP_MYC_H1_hESC
CHIP_JUND_H1_hESC_RPT
CHIP_JUN_H1_hESC
CHIP_TBP_H1_hESC
CHIP_NRF1_H1_hESC
CHIP_USF2_H1_hESC
CHIP_RAD21_H1_hESC_RPT
CHIP_RFX5_H1_hESC
CHIP_MAFK_HeLa_S3
CHIP_SUPT20H_HeLa_S3
CHIP_GTF2F1_HeLa_S3
CHIP_TBP_HeLa_S3
CHIP_MAZ_HepG2
CHIP_CEBPZ_HepG2
CHIP_ARID3A_HepG2
CHIP_RCOR1_HepG2
CHIP_MAX_HepG2
CHIP_BHLHE40_HepG2_RPT
CHIP_EP300_HepG2_RPT
CHIP_SMC3_HepG2
CHIP_POLR2AphosphoS2_HepG2
CHIP_BRCA1_HepG2
CHIP_MAFK_HepG2
CHIP_RFX5_HepG2
CHIP_MAFK_HepG2_RPT
CHIP_MAFF_HepG2
CHIP_CHD2_HepG2
CHIP_CEBPB_HepG2_RPT
CHIP_RAD21_HepG2_RPT
CHIP_NRF1_HepG2
CHIP_JUND_HepG2_RPT
CHIP_TBP_HepG2
CHIP_CHD1_IMR_90
CHIP_MAZ_IMR_90
CHIP_RCOR1_IMR_90
CHIP_MAFK_IMR_90
CHIP_CTCF_IMR_90
CHIP_RAD21_IMR_90
CHIP_CEBPB_IMR_90
CHIP_HCFC1_K562
CHIP_CUX1_K562
CHIP_ZNF384_K562
CHIP_ZC3H11A_K562
CHIP_JUN_K562
CHIP_GATA1_K562
CHIP_ELK1_K562
CHIP_MAX_K562_RPT
CHIP_UBTF_K562
CHIP_ARID3A_K562
CHIP_UBTF_K562_RPT
CHIP_TBL1XR1_K562
CHIP_TBL1XR1_K562_RPT
CHIP_RCOR1_K562
CHIP_BACH1_K562
CHIP_EP300_K562
CHIP_POLR2AphosphoS2_K562
CHIP_JUN_K562_treated_with_interferon_alpha_for_30_minutes
CHIP_MAFF_K562
CHIP_MYC_K562
CHIP_IRF1_K562_treated_with_interferon_gamma_for_30_minutes
CHIP_IRF1_K562_treated_with_interferon_alpha_for_6_hours
CHIP_CTCF_K562_RPT_RPT_RPT
CHIP_JUND_K562
CHIP_RFX5_K562
CHIP_ZNF143_K562
CHIP_MYC_K562_treated_with_interferon_gamma_for_30_minutes
CHIP_IRF1_K562_treated_with_interferon_gamma_for_6_hours
CHIP_IRF1_K562_treated_with_interferon_alpha_for_30_minutes
CHIP_BHLHE40_K562
CHIP_SMC3_K562
CHIP_MAFK_K562
CHIP_MXI1_K562
CHIP_TBP_K562
CHIP_TAL1_K562
CHIP_GTF2F1_K562
CHIP_CEBPB_K562
CHIP_USF2_K562
CHIP_STAT1_K562_treated_with_interferon_gamma_for_6_hours
CHIP_POLR2A_K562_RPT
CHIP_SMARCB1_K562
CHIP_SMARCA4_K562
CHIP_POLR2A_K562_treated_with_interferon_gamma_for_30_minutes
CHIP_RFX5_SK_N_SH
CHIP_MXI1_SK_N_SH
CHIP_JUND_SK_N_SH_RPT
CHIP_CTCF_SK_N_SH
CHIP_ZNF274_GM08714
CHIP_IKZF1_GM12878
CHIP_NR2C2_GM12878
CHIP_YY1_GM12878_RPT
CHIP_CTBP2_H1_hESC
CHIP_SUZ12_H1_hESC_RPT
CHIP_H3K4me1_HCT116
CHIP_H3K27ac_HCT116
CHIP_TRIM28_HEK293
CHIP_ZNF263_HEK293
CHIP_FOS_endothelial_cell_of_umbilical_vein_newborn
CHIP_GATA2_endothelial_cell_of_umbilical_vein_newborn
CHIP_ZNF274_K562
CHIP_TRIM28_K562_RPT
CHIP_H3K9ac_K562_RPT
CHIP_H3K4me3_K562_RPT_RPT
CHIP_H3K27me3_K562_RPT
CHIP_H3K4me1_K562
CHIP_ZNF274_K562_RPT
CHIP_YY1_K562_RPT
CHIP_GATA2_K562
CHIP_NR2C2_K562
CHIP_SETDB1_K562_RPT
CHIP_H3K27me3_MCF_7
CHIP_H3K9me3_MCF_7
CHIP_H3K27ac_MCF_7
CHIP_ZNF274_NT2_D1
CHIP_H3K9me3_NT2_D1
CHIP_H3K4me1_NT2_D1
CHIP_H3K36me3_NT2_D1
CHIP_H3K9ac_NT2_D1
CHIP_H3K4me3_NT2_D1
CHIP_H3K27me3_NT2_D1
CHIP_YY1_NT2_D1
CHIP_H3K4me3_Panc1_RPT
CHIP_H3K4me1_Panc1
CHIP_H3K27ac_Panc1
CHIP_TCF7L2_Panc1
CHIP_GATA1_erythroblast_male
CHIP_GATA1_erythroblast_embryo_16_19_weeks
CHIP_H3K4me3_mononuclear_cell_male
CHIP_H3K9me3_mononuclear_cell_male
CHIP_H3K4me1_mononuclear_cell_male
CHIP_H3K27me3_mononuclear_cell_male
CHIP_POLR2A_Raji
CHIP_GATA3_SH_SY5Y
CHIP_GATA2_SH_SY5Y
CHIP_JUN_K562_treated_with_interferon_gamma_for_30_minutes
CHIP_MYC_K562_treated_with_interferon_gamma_for_6_hours
CHIP_MYC_K562_treated_with_interferon_alpha_for_6_hours
CHIP_JUN_K562_treated_with_interferon_gamma_for_6_hours
CHIP_JUN_K562_treated_with_interferon_alpha_for_6_hours
CHIP_STAT2_K562_treated_with_interferon_alpha_for_30_minutes
CHIP_STAT1_K562_treated_with_interferon_alpha_for_6_hours
CHIP_STAT1_K562_treated_with_interferon_alpha_for_30_minutes
CHIP_POLR2A_K562_treated_with_interferon_gamma_for_6_hours
CHIP_POLR2A_K562_treated_with_interferon_alpha_for_6_hours
CHIP_POLR2A_K562_treated_with_interferon_alpha_for_30_minutes
CHIP_MYC_K562_treated_with_interferon_alpha_for_30_minutes
CHIP_MITF_K562
CHIP_NFE2_K562
CHIP_SMAD5_K562
CHIP_ETV6_K562
CHIP_H3K4me1_HEK293
CHIP_H3K9me3_HEK293
CHIP_H3K4me3_GM08714
CHIP_H3K36me3_Panc1
CHIP_H3K27me3_Panc1
CHIP_H3K4me1_SK_N_SH
CHIP_H3K4me3_SK_N_SH
CHIP_H3K9me3_SK_N_SH
CHIP_H3K27ac_SK_N_SH
CHIP_H3K9me3_neuron_originated_from_H9
CHIP_SMC3_IMR_90
CHIP_H3K9me3_kidney_male_adult_67_years
CHIP_EP300_upper_lobe_of_left_lung_female_adult_51_year
CHIP_H3K27ac_cardiac_muscle_cell
CHIP_H3K9me3_heart_left_ventricle_female_adult_53_years
CHIP_H3K27ac_stomach_male_adult_34_years
CHIP_H3K4me2_skeletal_muscle_satellite_cell_female_adult_originated_from_mesodermal_cell
CHIP_H3K27ac_IMR_90
CHIP_CTCF_esophagus_squamous_epithelium_female_adult_51_year
CHIP_H3K9me3_stomach_smooth_muscle_female_adult_84_years
CHIP_H3K4me3_mesenchymal_stem_cell_originated_from_adipose_tissue
CHIP_H3K27ac_muscle_layer_of_colon_female_adult_56_years
CHIP_ZEB2_K562
CHIP_eGFP_ZBTB10_HEK293_genetically_modified_using_site_specific_recombination_originated_from_HEK293
CHIP_H4K8ac_IMR_90
CHIP_CTCF_omental_fat_pad_male_adult_54_years
CHIP_H3K9me3_mucosa_of_stomach_male_adult_59_years
CHIP_eGFP_ID3_K562_genetically_modified_using_stable_transfection
CHIP_H3K4me3_OCI_LY7
CHIP_H3K9me3_Peyer_s_patch_female_adult_53_years
CHIP_H3K9me3_B_cell_female_adult_43_years
CHIP_H3K36me3_trophoblast_cell_originated_from_H1_hESC
CHIP_eGFP_KLF10_HEK293_genetically_modified_using_site_specific_recombination_originated_from_HEK293
CHIP_H3K9ac_mesenchymal_stem_cell_originated_from_adipose_tissue
CHIP_NEUROD1_MCF_7
CHIP_H3K27ac_CD8_positive_alpha_beta_T_cell_male_adult_21_year
CHIP_H3K27ac_GM23248
CHIP_3xFLAG_KLF16_HepG2_genetically_modified_using_CRISPR
CHIP_HSF1_GM12878
CHIP_H3K4me1_kidney_male_adult_67_years
CHIP_RCOR1_SK_N_SH
CHIP_3xFLAG_ZNF614_HepG2_genetically_modified_using_CRISPR
CHIP_eGFP_ZNF2_HEK293_genetically_modified_using_site_specific_recombination_originated_from_HEK293
CHIP_H3K4me1_NCI_H929
CHIP_H3K36me3_muscle_layer_of_colon_female_adult_56_years
CHIP_H3K36me3_angular_gyrus_female_adult_75_years
CHIP_H3K27ac_subcutaneous_abdominal_adipose_tissue_nuclear_fraction_female_adult_49_years
CHIP_ZNF407_K562
CHIP_eGFP_ZNF175_K562_genetically_modified_using_CRISPR
CHIP_H3K27me3_common_myeloid_progenitor_CD34_positive_male_adult_36_years
CHIP_eGFP_ZNF585B_HEK293_genetically_modified_using_site_specific_recombination_originated_from_HEK293
CHIP_H3K27me3_CD4_positive_alpha_beta_memory_T_cell
CHIP_H3K27ac_CD14_positive_monocyte_male_adult_21_year
CHIP_H3K27ac_mesenchymal_stem_cell_originated_from_H1_hESC
CHIP_H3K4me1_foreskin_keratinocyte_male_newborn
CHIP_CTCF_adrenal_gland_female_adult_51_year
CHIP_HNRNPK_K562
CHIP_H3K27ac_temporal_lobe_male_adult_81_year
CHIP_ATF7_GM12878
CHIP_H3K27ac_thoracic_aorta_male_adult_37_years
CHIP_BCLAF1_HepG2
CHIP_TAF1_liver_female_child_4_years
CHIP_H3K4me3_mammary_epithelial_cell_female_adult_50_years_RPT
CHIP_TARDBP_GM12878
CHIP_H3K27ac_middle_frontal_area_46_female_adult_75_years
CHIP_CUX1_MCF_7
CHIP_eGFP_TFDP1_K562_genetically_modified_using_stable_transfection
CHIP_eGFP_ZNF600_HEK293_genetically_modified_using_site_specific_recombination_originated_from_HEK293
CHIP_H3K9me2_SU_DHL_6
CHIP_ZNF579_MCF_7
CHIP_eGFP_ZNF148_K562_genetically_modified_using_stable_transfection
CHIP_H3K9me3_brain_female_embryo_120_days
CHIP_PLRG1_HepG2
CHIP_3xFLAG_SP5_HepG2_genetically_modified_using_CRISPR
CHIP_H3K4me3_H1_hESC
CHIP_eGFP_ZNF10_HEK293_genetically_modified_using_site_specific_recombination_originated_from_HEK293
CHIP_H3K36me3_foreskin_fibroblast_male_newborn
CHIP_eGFP_ZNF184_HEK293_genetically_modified_using_site_specific_recombination_originated_from_HEK293
CHIP_H3K9ac_liver_male_adult_31_year
CHIP_eGFP_BCL11A_HEK293_genetically_modified_using_site_specific_recombination_originated_from_HEK293
CHIP_H3K9me3_natural_killer_cell_male_adult_21_year
CHIP_H2AFZ_neural_stem_progenitor_cell_originated_from_H9
CHIP_eGFP_ZNF623_HEK293_genetically_modified_using_site_specific_recombination_originated_from_HEK293
CHIP_H3K27me3_cingulate_gyrus_male_adult_81_year
CHIP_H3K4me1_heart_right_ventricle_male_child_3_years
CHIP_H3K4me1_skeletal_muscle_satellite_cell_female_adult_originated_from_mesodermal_cell
CHIP_EGR1_K562_RPT
CHIP_H3K36me3_colonic_mucosa_female_adult_56_years
CHIP_HDAC3_K562
CHIP_H3K9me3_gastroesophageal_sphincter_female_adult_53_years
CHIP_POLR2A_suprapubic_skin_female_adult_51_year
CHIP_H3K4me1_foreskin_keratinocyte_male_newborn_RPT
CHIP_CTCF_upper_lobe_of_left_lung_male_adult_37_years
CHIP_CTCF_OCI_LY7
CHIP_ZFX_C4_2B
CHIP_eGFP_ZNF26_HEK293_genetically_modified_using_site_specific_recombination_originated_from_HEK293
CHIP_H3K27me3_neurosphere_female_embryo_17_weeks_originated_from_ganglionic_eminence
CHIP_ZNF592_MCF_7
CHIP_H3K27ac_heart_right_ventricle_male_child_3_years
CHIP_H3K27ac_placenta_embryo_16_weeks
CHIP_ATF3_K562_RPT
CHIP_CTCF_spleen_male_adult_54_years
CHIP_ARNT_HepG2
CHIP_FOXP1_HepG2
CHIP_DACH1_K562
CHIP_3xFLAG_KDM6A_HepG2_genetically_modified_using_CRISPR
CHIP_POLR2A_adrenal_gland_female_adult_53_years
CHIP_POLR2A_K562_RPT_RPT
CHIP_XRCC5_HepG2
CHIP_H3K4me3_cingulate_gyrus_male_adult_81_year
CHIP_H3K4me1_subcutaneous_abdominal_adipose_tissue_nuclear_fraction_female_adult_81_year
CHIP_POLR2AphosphoS5_stomach_male_adult_37_years
CHIP_POLR2A_upper_lobe_of_left_lung_male_adult_54_years
CHIP_ZNF830_K562
CHIP_H3K4me3_Parathyroid_adenoma_male_adult_62_years
CHIP_TARDBP_K562
CHIP_H3K36me3_hepatocyte_originated_from_H9
CHIP_H3K9me3_iPS_18c_female_adult_48_years
CHIP_H3K27ac_Parathyroid_adenoma_male_adult_65_years
CHIP_H3K36me3_esophagus_male_adult_34_years
CHIP_H3K27ac_breast_epithelium_female_adult_53_years
CHIP_H4K5ac_mesendoderm_originated_from_H1_hESC
CHIP_H3K4me1_trophoblast_cell_originated_from_H1_hESC
CHIP_H3K9me3_pancreas_male_adult_34_years
CHIP_H3K9me3_stomach_smooth_muscle_male_adult_59_years
CHIP_H3K4me3_spinal_cord_female_embryo_113_days
CHIP_H3K4me1_Loucy
CHIP_H3K56ac_mesendoderm_originated_from_H1_hESC
CHIP_H3K4me1_endodermal_cell_originated_from_HUES64
CHIP_H3K27me3_ovary_female_adult_30_years
CHIP_SMAD1_K562
CHIP_CTCF_suprapubic_skin_male_adult_54_years
CHIP_GABPA_liver_male_adult_32_years
CHIP_H3K27me3_common_myeloid_progenitor_CD34_positive
CHIP_H2AK9ac_IMR_90
CHIP_H3K36me3_trophoblast_cell_originated_from_H1_hESC_RPT
CHIP_MCM7_K562
CHIP_eGFP_GABPA_MCF_7_genetically_modified_using_stable_transfection
CHIP_ZNF444_MCF_7
CHIP_POLR2A_stomach_female_adult_51_year
CHIP_H3K36me3_neurosphere_female_embryo_17_weeks_originated_from_cortex
CHIP_H3K4ac_IMR_90
CHIP_H3K4me1_layer_of_hippocampus_male_adult_81_year
CHIP_RFX1_K562
CHIP_H3K27ac_T_helper_17_cell_treated_with_phorbol_13_acetate_12_myristate_ionomycin
CHIP_SRF_GM12878_RPT_RPT
CHIP_eGFP_SALL1_HEK293_genetically_modified_using_site_specific_recombination_originated_from_HEK293
CHIP_H3K4me3_cerebellum_male_adult_53_years
CHIP_H3K36me3_middle_frontal_area_46_male_adult_81_year
CHIP_H3K27me3_sigmoid_colon_male_adult_34_years
CHIP_SNIP1_MCF_7
CHIP_H3K27me3_CD4_positive_alpha_beta_T_cell
CHIP_H3K9me3_CD8_positive_alpha_beta_memory_T_cell
CHIP_eGFP_SALL2_HEK293_genetically_modified_using_site_specific_recombination_originated_from_HEK293
CHIP_H3K9me3_trophoblast_cell_originated_from_H1_hESC
CHIP_H3K4me2_neural_cell
CHIP_H3K4me3_common_myeloid_progenitor_CD34_positive
CHIP_EZH2_GM23338_male_adult_53_years_originated_from_GM23248
CHIP_EZH2_HCT116
CHIP_EP300_testis_male_adult_37_years
CHIP_H3K27me3_placental_basal_plate_female_embryo_40_weeks
CHIP_ATF2_HepG2
CHIP_EP300_omental_fat_pad_male_adult_54_years
CHIP_TAF15_K562
CHIP_H3K56ac_H9
CHIP_H3K36me3_muscle_layer_of_colon_female_adult_77_years
CHIP_H3K4me1_foreskin_melanocyte_male_newborn
CHIP_H3K4me1_trophoblast_female_embryo_20_weeks
CHIP_FUS_K562
CHIP_H3K4me1_middle_frontal_area_46_male_adult_81_year
CHIP_NFATC3_K562
CHIP_H3K79me2_B_cell_female_adult_27_years
CHIP_PCBP1_K562
CHIP_H3K4me3_DOHH2
CHIP_H3K9me3_adrenal_gland_male_adult_37_years
CHIP_H3K27ac_urinary_bladder_male_adult_34_years
CHIP_3xFLAG_RAD21_HepG2_genetically_modified_using_CRISPR
CHIP_H2BK20ac_IMR_90
CHIP_H3K4me1_muscle_layer_of_duodenum_male_adult_73_years
CHIP_H3K36me3_mucosa_of_rectum_female_adult_61_year
CHIP_POLR2A_body_of_pancreas_male_adult_37_years
CHIP_H3K9me3_IMR_90
CHIP_H3K9ac_MCF_7
CHIP_H3K27me3_esophagus_squamous_epithelium_female_adult_53_years
CHIP_H3K14ac_H1_hESC
CHIP_H3K4me3_GM12878_RPT_RPT
CHIP_H2AFZ_MCF_7
CHIP_H3K4me3_angular_gyrus_female_adult_75_years
CHIP_H3K9me3_muscle_layer_of_duodenum_male_adult_59_years
CHIP_H3K9me3_esophagus_squamous_epithelium_female_adult_53_years
CHIP_H3K9ac_substantia_nigra_female_adult_75_years
CHIP_H3K27me3_neutrophil
CHIP_H3K9ac_Karpas_422
CHIP_H3K27ac_ACC112
CHIP_H3K4me1_OCI_LY7
CHIP_H3K36me3_common_myeloid_progenitor_CD34_positive_male_adult_42_years
CHIP_NANOG_GM23338_male_adult_53_years_originated_from_GM23248
CHIP_H3K9ac_endocrine_pancreas_male_adult_46_years
CHIP_H3K27me3_duodenal_mucosa_male_adult_59_years
CHIP_HSF1_MCF_7
CHIP_H3K23me2_H9
CHIP_H3K4me1_thyroid_gland_female_adult_53_years
CHIP_RFX5_A549
CHIP_H3K4me1_germinal_matrix_male_embryo_20_weeks
CHIP_H3K4me1_mesenchymal_stem_cell_originated_from_H1_hESC
CHIP_H3K4me1_urinary_bladder_male_adult_34_years
CHIP_eGFP_KLF17_HEK293_genetically_modified_using_site_specific_recombination_originated_from_HEK293
CHIP_CHAMP1_K562
CHIP_H3K9me3_aorta_male_adult_34_years
CHIP_CTCF_bipolar_neuron_originated_from_GM23338_treated_with_0_5_ug_mL_doxycycline_hyclate_for_4_days
CHIP_FOXA2_HepG2_RPT
CHIP_HNRNPH1_HepG2
CHIP_CTCF_right_atrium_auricular_region_female_adult_53_years
CHIP_H3K27ac_placental_basal_plate_male_embryo_38_weeks
CHIP_RFX1_MCF_7
CHIP_H3K4me1_lung_female_embryo_82_days
CHIP_H3K36me3_iPS_DF_19_11_male_newborn
CHIP_CHD2_A549
CHIP_H3K27me3_heart_right_ventricle_male_adult_34_years
CHIP_MCM7_K562_RPT
CHIP_POLR2A_upper_lobe_of_left_lung_female_adult_53_years
CHIP_EZH2_neural_progenitor_cell_originated_from_H9
CHIP_H3K27ac_transverse_colon_male_adult_54_years
CHIP_H3K9me3_cingulate_gyrus_female_adult_75_years
CHIP_H3K27ac_ascending_aorta_female_adult_53_years
CHIP_H3K9me3_cingulate_gyrus_male_adult_81_year
CHIP_eGFP_ZNF768_HEK293_genetically_modified_using_site_specific_recombination_originated_from_HEK293
CHIP_CTCF_gastrocnemius_medialis_female_adult_51_year
CHIP_3xFLAG_KMT2B_HepG2_genetically_modified_using_CRISPR
CHIP_CTCF_OCI_LY1
CHIP_3xFLAG_HMG20A_HepG2_genetically_modified_using_CRISPR
CHIP_eGFP_ZNF76_HEK293_genetically_modified_using_site_specific_recombination_originated_from_HEK293
CHIP_ZNF24_GM12878
CHIP_H3K36me3_neutrophil_male
CHIP_SAFB_K562
CHIP_H3K36me3_small_intestine_female_adult_30_years
CHIP_H3K27ac_right_cardiac_atrium_male_adult_34_years
CHIP_H3K4me3_placenta_male_embryo_16_weeks
CHIP_CTCF_esophagus_muscularis_mucosa_female_adult_53_years
CHIP_H3K79me2_SK_N_SH
CHIP_eGFP_ZIK1_HEK293_genetically_modified_using_site_specific_recombination_originated_from_HEK293
CHIP_ZNF622_GM12878
CHIP_HDAC2_K562_RPT
CHIP_H3K4me3_foreskin_keratinocyte_male_newborn
CHIP_H3K4me3_muscle_layer_of_duodenum_male_adult_73_years
CHIP_H3K4me1_heart_right_ventricle_male_adult_34_years
CHIP_eGFP_KLF9_HEK293_genetically_modified_using_site_specific_recombination_originated_from_HEK293
CHIP_H3K9ac_OCI_LY1
CHIP_eGFP_ZNF280C_HEK293_genetically_modified_using_site_specific_recombination_originated_from_HEK293
CHIP_H3K27me3_layer_of_hippocampus_male_adult_73_years
CHIP_eGFP_ZBTB44_HEK293_genetically_modified_using_site_specific_recombination_originated_from_HEK293
CHIP_RNF2_K562
CHIP_CREM_K562
CHIP_H3K4me3_CD4_positive_alpha_beta_memory_T_cell
CHIP_H3K36me3_spleen_female_adult_30_years
CHIP_H3K36me3_esophagus_squamous_epithelium_female_adult_53_years
CHIP_MCM5_K562
CHIP_H3K4me3_foreskin_fibroblast_male_newborn_RPT_RPT
CHIP_eGFP_ZNF639_HEK293_genetically_modified_using_site_specific_recombination_originated_from_HEK293
CHIP_H3K36me3_right_lobe_of_liver_female_adult_53_years
CHIP_FOXA2_liver_female_child_4_years
CHIP_H3K27me3_CD14_positive_monocyte_male_adult_21_year
CHIP_H3K18ac_trophoblast_cell_originated_from_H1_hESC
CHIP_RAD51_HepG2
CHIP_H3K4me3_NCI_H929
CHIP_H3K27ac_adipose_tissue_male_adult_34_years
CHIP_H3K9me3_transverse_colon_male_adult_37_years
CHIP_H3K36me3_thoracic_aorta_male_adult_37_years
CHIP_H3K36me3_mucosa_of_stomach_male_adult_59_years
CHIP_H3K36me3_spinal_cord_female_embryo_113_days
CHIP_H3K36me3_stomach_smooth_muscle_male_adult_59_years
CHIP_CTCF_DOHH2
CHIP_NFXL1_K562
CHIP_H3K9ac_heart_male_embryo_105_days
CHIP_SP1_liver_male_adult_32_years
CHIP_H3K9me3_layer_of_hippocampus_male_adult_73_years
CHIP_NBN_K562
CHIP_H3K79me2_Parathyroid_adenoma_male_adult_65_years
CHIP_KAT8_K562
CHIP_H3K9me3_heart_right_ventricle_male_child_3_years
CHIP_H3K27ac_spleen_female_adult_30_years
CHIP_H3K4me2_MM_1S
CHIP_H3K9ac_skeletal_muscle_tissue_female_adult_72_years
CHIP_3xFLAG_KDM1A_HepG2_genetically_modified_using_CRISPR
CHIP_H3K4me3_IMR_90
CHIP_H3K27me3_esophagus_male_adult_34_years
CHIP_EZH2phosphoT487_SU_DHL_6
CHIP_EP300_gastroesophageal_sphincter_female_adult_53_years
CHIP_CTCF_omental_fat_pad_male_adult_37_years
CHIP_H3K4me1_myoepithelial_cell_of_mammary_gland_female_adult_33_years
CHIP_H3K36me3_foreskin_keratinocyte_male_newborn
CHIP_HLTF_K562
CHIP_H3K9me3_smooth_muscle_cell_originated_from_H9
CHIP_SUZ12_HEK293T
CHIP_SUZ12_GM12878
CHIP_POLR2A_gastroesophageal_sphincter_male_adult_54_years
CHIP_eGFP_ATF1_K562_genetically_modified_using_stable_transfection_originated_from_K562
CHIP_HES1_K562
CHIP_H3K36me3_HCT116
CHIP_H3K4me1_T_helper_17_cell_treated_with_phorbol_13_acetate_12_myristate_ionomycin
CHIP_3xFLAG_FOXA3_HepG2_genetically_modified_using_CRISPR
CHIP_eGFP_CREB3_K562_genetically_modified_using_stable_transfection
CHIP_eGFP_ZNF16_HEK293_genetically_modified_using_site_specific_recombination_originated_from_HEK293
CHIP_H3K9ac_HCT116
CHIP_H3K4me1_brain_female_embryo_120_days
CHIP_H3K4me1_MM_1S
CHIP_H3K27ac_adrenal_gland_male_adult_37_years
CHIP_FOXA1_HEK293T
CHIP_eGFP_CEBPG_MCF_7_genetically_modified_using_stable_transfection
CHIP_H3K27ac_esophagus_muscularis_mucosa_female_adult_53_years
CHIP_H3K4me3_kidney_female_embryo_120_days
CHIP_3xFLAG_ETV5_HepG2_genetically_modified_using_CRISPR
CHIP_EZH2phosphoT487_GM23248
CHIP_ZNF207_MCF_7
CHIP_eGFP_ZNF311_HEK293_genetically_modified_using_site_specific_recombination_originated_from_HEK293
CHIP_POLR2A_gastroesophageal_sphincter_female_adult_53_years
CHIP_H3K9ac_ES_I3
CHIP_H3K4me3_chorionic_villus_male_embryo_16_weeks
CHIP_H3K4me3_naive_thymus_derived_CD4_positive_alpha_beta_T_cell
CHIP_RXRA_liver_male_adult_32_years
CHIP_H3K4me1_stomach_female_embryo_96_days
CHIP_eGFP_PRDM1_HEK293_genetically_modified_using_site_specific_recombination_originated_from_HEK293
CHIP_ZNF24_K562
CHIP_H3K9ac_skeletal_muscle_satellite_cell_female_adult_originated_from_mesodermal_cell
CHIP_H3K36me3_mesodermal_cell_originated_from_HUES64
CHIP_H3K4me3_kidney_male_adult_50_years
CHIP_H3K27me3_iPS_DF_19_11_male_newborn
CHIP_H3K4me1_neurosphere_female_embryo_17_weeks_originated_from_cortex
CHIP_TAF9B_K562
CHIP_H3K36me3_lung_female_embryo_96_days
CHIP_H3K36me3_transverse_colon_male_adult_54_years
CHIP_TBL1XR1_HepG2
CHIP_ZNF384_HepG2
CHIP_H3K36me3_gastrocnemius_medialis_female_adult_53_years
CHIP_CTCF_transverse_colon_male_adult_37_years
CHIP_ZMYM3_K562
CHIP_eGFP_ZNF175_HEK293_genetically_modified_using_site_specific_recombination_originated_from_HEK293
CHIP_H3K27me3_CD8_positive_alpha_beta_T_cell_male_adult_37_years
CHIP_H3K4me3_neurosphere_embryo_15_weeks_originated_from_ganglionic_eminence
CHIP_H3K27me3_ascending_aorta_female_adult_51_year
CHIP_TFAP4_HepG2
CHIP_POLR2A_gastrocnemius_medialis_female_adult_53_years
CHIP_H3K9me3_radial_glial_cell_genetically_modified_using_stable_transfection_originated_from_H9
CHIP_H3K27ac_peripheral_blood_mononuclear_cell_male_adult_39_years
CHIP_H3K9ac_neural_progenitor_cell_originated_from_H9
CHIP_H3K9me3_spleen_female_adult_53_years
CHIP_H3K36me3_gastrocnemius_medialis_male_adult_54_years
CHIP_eGFP_ZNF366_HEK293_genetically_modified_using_site_specific_recombination_originated_from_HEK293
CHIP_TAL1_K562_RPT
CHIP_H3K4me2_Parathyroid_adenoma_male_adult_62_years
CHIP_POLR2A_transverse_colon_female_adult_53_years
CHIP_MLLT1_K562
CHIP_H3K4me3_heart_right_ventricle_male_child_3_years
CHIP_YBX1_K562
CHIP_H3K27ac_foreskin_fibroblast_male_newborn
CHIP_3xFLAG_GATAD1_HepG2_genetically_modified_using_CRISPR
CHIP_H3K9me3_caudate_nucleus_male_adult_81_year
CHIP_HES1_MCF_7
CHIP_H3K27me3_heart_left_ventricle_male_child_3_years
CHIP_CREB3L1_K562
CHIP_H3K27me3_subcutaneous_abdominal_adipose_tissue_nuclear_fraction_female_adult_25_years
CHIP_H3K27me3_lung_female_embryo_120_days
CHIP_H3K4me1_liver_male_adult_31_year
CHIP_H3K9ac_SK_N_MC
CHIP_H3K9me3_endocrine_pancreas_adult_59_years
CHIP_H3K4me1_heart_left_ventricle_male_adult_34_years
CHIP_CREB1_HepG2
CHIP_HNRNPLL_K562
CHIP_H3K4me1_ovary_female_adult_30_years
CHIP_EZH2_SK_N_MC
CHIP_MTA2_K562
CHIP_H3K27me3_mid_neurogenesis_radial_glial_cells_genetically_modified_using_stable_transfection_originated_from_H9
CHIP_H3K27me3_luminal_epithelial_cell_of_mammary_gland_female_adult_33_years
CHIP_H3K36me3_temporal_lobe_male_adult_81_year
CHIP_H3K9ac_SU_DHL_6
CHIP_ASH1L_K562
CHIP_KDM1A_HepG2
CHIP_H3K4me1_foreskin_keratinocyte_male_newborn_RPT_RPT
CHIP_H3K9me3_T_cell_male_adult_21_year
CHIP_3xFLAG_MIER2_HepG2_genetically_modified_using_CRISPR
CHIP_H3K4ac_mesenchymal_stem_cell_originated_from_H1_hESC
CHIP_PKNOX1_K562
CHIP_H3K4me1_spleen_female_adult_30_years
CHIP_H3K4me1_adipocyte_originated_from_mesenchymal_stem_cell
CHIP_CSDE1_MCF_7
CHIP_EP300_esophagus_muscularis_mucosa_female_adult_53_years
CHIP_3xFLAG_HOMEZ_HepG2_genetically_modified_using_CRISPR
CHIP_H3K4me1_cingulate_gyrus_female_adult_75_years
CHIP_H3K9me3_CD4_positive_alpha_beta_memory_T_cell
CHIP_ZNF207_GM12878
CHIP_eGFP_ZNF24_K562_genetically_modified_using_stable_transfection
CHIP_NCOA4_K562
CHIP_PHF21A_K562
CHIP_H3K36me3_MM_1S
CHIP_PRDM10_K562
CHIP_H3K4me3_placenta_embryo_16_weeks
CHIP_H3K9ac_SK_N_SH
CHIP_CDC5L_K562
CHIP_H3K4me1_esophagus_squamous_epithelium_female_adult_53_years
CHIP_POLR2A_stomach_male_adult_54_years
CHIP_H3K4me3_foreskin_fibroblast_male_newborn_RPT_RPT_RPT
CHIP_POLR2A_prostate_gland_male_adult_54_years
CHIP_H3K4me3_ascending_aorta_female_adult_53_years
CHIP_H3K27ac_layer_of_hippocampus_female_adult_75_years
CHIP_H2BK15ac_neural_stem_progenitor_cell_originated_from_H1_hESC
CHIP_FOS_IMR_90
CHIP_ETV6_K562_RPT
CHIP_H2AFZ_IMR_90
CHIP_H3K4me2_GM23248
CHIP_H3K27ac_neural_cell
CHIP_3xFLAG_MLX_HepG2_genetically_modified_using_CRISPR
CHIP_CTCF_SU_DHL_6
CHIP_eGFP_ZNF394_HEK293_genetically_modified_using_site_specific_recombination_originated_from_HEK293
CHIP_H3F3A_SK_N_SH
CHIP_CTCF_neural_progenitor_cell_originated_from_H9
CHIP_eGFP_ZNF561_HEK293_genetically_modified_using_site_specific_recombination_originated_from_HEK293
CHIP_eGFP_KLF9_MCF_7_genetically_modified_using_stable_transfection
CHIP_H3K4me2_mesendoderm_originated_from_H1_hESC
CHIP_H3K36me3_layer_of_hippocampus_male_adult_81_year
CHIP_eGFP_PTRF_K562_genetically_modified_using_stable_transfection
CHIP_FOXA1_MCF_7
CHIP_H3K36me3_neurosphere_female_embryo_17_weeks_originated_from_ganglionic_eminence
CHIP_H3K36me3_tibial_artery_female_adult_53_years
CHIP_SNRNP70_HepG2
CHIP_H3K4me3_muscle_of_leg_female_embryo_110_days
CHIP_H3K27me3_aorta_female_adult_30_years
CHIP_H3K4me3_stomach_male_adult_34_years
CHIP_H3K4ac_H1_hESC
CHIP_COPS2_K562
CHIP_H3K4me1_smooth_muscle_cell_originated_from_H9
CHIP_eGFP_NR4A1_K562_genetically_modified_using_stable_transfection_RPT
CHIP_H3K4me3_neurosphere_female_embryo_17_weeks_originated_from_ganglionic_eminence
CHIP_3xFLAG_PPARG_HepG2_genetically_modified_using_CRISPR
CHIP_H3K36me3_placenta_female_embryo_113_days
CHIP_EZH2_GM23248
CHIP_POLR2A_transverse_colon_male_adult_54_years
CHIP_H3K27ac_stomach_female_adult_53_years
CHIP_H3K9me3_prostate_male_adult_54_years
CHIP_H3K27me3_mammary_epithelial_cell_female_adult_18_years
CHIP_eGFP_ZFP3_HEK293_genetically_modified_using_site_specific_recombination_originated_from_HEK293
CHIP_NRF1_MCF_7
CHIP_H3K36me3_radial_glial_cell_genetically_modified_using_stable_transfection_originated_from_H9
CHIP_H3K4me3_common_myeloid_progenitor_CD34_positive_female_adult_33_years
CHIP_H3K27me3_fibroblast_of_breast_female_adult_26_years
CHIP_H3K4me1_ectodermal_cell_originated_from_embryonic_stem_cell
CHIP_H3K36me3_adipocyte_originated_from_mesenchymal_stem_cell
CHIP_REST_K562_RPT
CHIP_H3K27ac_CD4_positive_alpha_beta_T_cell_treated_with_phorbol_13_acetate_12_myristate_ionomycin
CHIP_RNF2_K562_RPT
CHIP_eGFP_ZNF132_HEK293_genetically_modified_using_site_specific_recombination_originated_from_HEK293
CHIP_MCM2_K562
CHIP_GABPB1_K562
CHIP_H3K27me3_neural_progenitor_cell_originated_from_H9
CHIP_H3K4me3_ovary_female_adult_30_years
CHIP_MAFF_HeLa_S3
CHIP_eGFP_SP3_HEK293_genetically_modified_using_site_specific_recombination_originated_from_HEK293
CHIP_H3K36me3_colonic_mucosa_female_adult_73_years
CHIP_3xFLAG_CEBPA_HepG2_genetically_modified_using_CRISPR
CHIP_H3K36me3_heart_right_ventricle_male_adult_34_years
CHIP_POLR2A_uterus_female_adult_53_years
CHIP_EWSR1_K562
CHIP_ZC3H8_K562
CHIP_H3K4me3_brain_male_embryo_122_days
CHIP_H3K27me3_smooth_muscle_cell_originated_from_H9
CHIP_H3K27me3_amnion_male_embryo_16_weeks
CHIP_H3K36me3_mesendoderm_originated_from_H1_hESC
CHIP_NFRKB_HepG2
CHIP_TARDBP_HepG2
CHIP_ATF4_K562
CHIP_HDGF_GM12878
CHIP_CTCF_gastroesophageal_sphincter_female_adult_51_year
CHIP_H3K4me3_mucosa_of_rectum_female_adult_61_year
CHIP_H3K4me1_skeletal_muscle_tissue
CHIP_H3K9ac_subcutaneous_abdominal_adipose_tissue_nuclear_fraction_female_adult_59_years
CHIP_H3K9me3_brain_female_embryo_17_weeks
CHIP_eGFP_REPIN1_HEK293_genetically_modified_using_site_specific_recombination_originated_from_HEK293
CHIP_H3K9ac_kidney_male_adult_50_years
CHIP_H3K27me3_foreskin_melanocyte_male_newborn
CHIP_POLR2A_esophagus_squamous_epithelium_female_adult_53_years
CHIP_EP300_subcutaneous_adipose_tissue_female_adult_53_years
CHIP_H3K4me1_gastrocnemius_medialis_male_adult_37_years
CHIP_H3K4me3_duodenal_mucosa_male_adult_76_years
CHIP_eGFP_ZNF584_K562_genetically_modified_using_CRISPR
CHIP_H3K9me3_esophagus_male_adult_34_years
CHIP_H3K4me1_substantia_nigra_female_adult_75_years
CHIP_H3K36me3_muscle_of_leg_female_embryo_110_days
CHIP_H3K27ac_heart_left_ventricle_male_adult_34_years
CHIP_H3K36me3_sigmoid_colon_female_adult_53_years
CHIP_AGO2_HepG2
CHIP_H3K9ac_foreskin_melanocyte_male_newborn
CHIP_H3K4me1_SK_N_MC
CHIP_H3K9ac_subcutaneous_abdominal_adipose_tissue_nuclear_fraction_female_adult_41_year
CHIP_H4K20me1_PC_9
CHIP_POLR2A_lower_leg_skin_male_adult_54_years
CHIP_H3K4me3_HUES48
CHIP_TRIP13_K562
CHIP_POLR2A_tibial_nerve_female_adult_51_year
CHIP_H3K79me2_GM23338_male_adult_53_years_originated_from_GM23248
CHIP_ARNT_K562
CHIP_ZBTB11_MCF_7
CHIP_PTBP1_HepG2
CHIP_3xFLAG_DNMT3B_HepG2_genetically_modified_using_CRISPR
CHIP_POLR2A_esophagus_squamous_epithelium_male_adult_37_years
CHIP_H3K27ac_peripheral_blood_mononuclear_cell_female_adult_28_years
CHIP_ZKSCAN1_HepG2
CHIP_3xFLAG_ZNF205_HepG2_genetically_modified_using_CRISPR
CHIP_H3K4me3_middle_frontal_area_46_female_adult_75_years
CHIP_H3K27me3_large_intestine_male_embryo_108_days
CHIP_SMARCE1_K562
CHIP_H3K36me3_tibial_nerve_female_adult_53_years
CHIP_eGFP_ZBTB40_K562_genetically_modified_using_CRISPR
CHIP_EP300_ovary_female_adult_51_year
CHIP_H4K20me1_Karpas_422
CHIP_3xFLAG_ERF_HepG2_genetically_modified_using_CRISPR
CHIP_eGFP_ZNF518A_HEK293_genetically_modified_using_site_specific_recombination_originated_from_HEK293
CHIP_3xFLAG_ATF1_K562_genetically_modified_using_CRISPR
CHIP_H3K36me3_myoepithelial_cell_of_mammary_gland_female_adult_36_years
CHIP_GATAD2A_K562
CHIP_KDM5A_H1_hESC
CHIP_H3K27me3_spleen_female_adult_53_years
CHIP_H3K4me1_gastrocnemius_medialis_male_adult_54_years
CHIP_H3K4me1_HCT116_RPT
CHIP_H2BK5ac_H1_hESC
CHIP_H3K4me3_naive_thymus_derived_CD4_positive_alpha_beta_T_cell_RPT
CHIP_H3K27me3_B_cell_female_adult_27_years
CHIP_MYBL2_K562
CHIP_H3K36me3_peripheral_blood_mononuclear_cell_male_adult_32_years
CHIP_H3K9ac_adipocyte_originated_from_mesenchymal_stem_cell
CHIP_H3K4me3_common_myeloid_progenitor_CD34_positive_male_adult
CHIP_eGFP_ZNF189_HEK293_genetically_modified_using_site_specific_recombination_originated_from_HEK293
CHIP_H4K91ac_IMR_90
CHIP_H3K36me3_common_myeloid_progenitor_CD34_positive_female_adult_33_years
CHIP_H3K4me2_Loucy
CHIP_H3K36me3_stomach_female_adult_53_years
CHIP_H3K9ac_iPS_20b_male_adult_55_years
CHIP_H3K9me3_tibial_artery_female_adult_53_years
CHIP_H3K4me3_CD8_positive_alpha_beta_T_cell_male_adult_28_years
CHIP_eGFP_DIDO1_K562_genetically_modified_using_stable_transfection
CHIP_ZNF316_K562
CHIP_eGFP_ZNF544_HEK293_genetically_modified_using_site_specific_recombination_originated_from_HEK293
CHIP_NCOA6_K562
CHIP_H3K4me3_stomach_smooth_muscle_male_adult_59_years
CHIP_NR2F2_liver_female_child_4_years
CHIP_H3K9me3_muscle_layer_of_duodenum_male_adult_73_years
CHIP_H3K4me1_neural_stem_progenitor_cell_originated_from_H9
CHIP_PHB2_HepG2
CHIP_H3K27ac_spleen_male_child_3_years
CHIP_H3K4me1_common_myeloid_progenitor_CD34_positive
CHIP_POLR2AphosphoS5_transverse_colon_female_adult_51_year
CHIP_H3K4me3_muscle_layer_of_colon_female_adult_56_years
CHIP_E2F7_K562
CHIP_FOXK2_HepG2
CHIP_H4K8ac_mesenchymal_stem_cell_originated_from_H1_hESC
CHIP_H3K4me3_foreskin_keratinocyte_male_newborn_RPT
CHIP_CTCF_stomach_female_adult_51_year
CHIP_3xFLAG_ZNF580_HepG2_genetically_modified_using_CRISPR
CHIP_COPS2_MCF_7
CHIP_H3K36me3_iPS_DF_6_9_male_newborn
CHIP_ZNF592_GM12878
CHIP_POLR2A_lower_leg_skin_male_adult_37_years
CHIP_EHMT2_K562
CHIP_CTCF_coronary_artery_female_adult_53_years
CHIP_H3K9ac_myoepithelial_cell_of_mammary_gland_female_adult_33_years
[truncated: 3,315 more rows]
