# Supplementary material for: Noncoding variants and sulcal patterns in congenital heart disease: Machine learning to predict functional impact
Source: iScience. 2024 Dec 28;28(2):111707. doi: 10.1016/j.isci.2024.111707 (PMC11772982; doi:10.1016/j.isci.2024.111707)
Supplement: Table S3. List of 583 heart/brain annotations [file mmc4.xlsx]

## Sheet: S3_heartbrain
Supplemental Table 3
target
DNASE_cerebellum_male_adult_27_years_and_male_adult_35_years
DNASE_frontal_cortex_male_adult_27_years_and_male_adult_35_years
DNASE_frontal_cortex_female_adult_67_years_and_female_adult_80_years
DNASE_H1_hESC
DNASE_H7_hESC
DNASE_heart_male_adult_27_years_and_male_adult_35_years
DNASE_iPS_NIHi11_male_adult_71_year_originated_from_AG20443
DNASE_iPS_NIHi7_female_adult_85_years_originated_from_AG08395
DNASE_H1_hESC_RPT
DNASE_cardiac_mesoderm
DNASE_cardiac_mesoderm_RPT
DNASE_cardiac_mesoderm_RPT_RPT
DNASE_cardiac_mesoderm_RPT_RPT_RPT
DNASE_H7_hESC_RPT
DNASE_astrocyte_of_the_hippocampus
DNASE_astrocyte_of_the_cerebellum
DNASE_brain_microvascular_endothelial_cell
DNASE_brain_pericyte
DNASE_cardiac_fibroblast
DNASE_cardiac_fibroblast_female
DNASE_cardiac_muscle_cell
DNASE_choroid_plexus_epithelial_cell
DNASE_astrocyte
DNASE_iPS_DF_4_7_male_newborn
DNASE_caudate_nucleus_male_adult_78_years
DNASE_brain_female_embryo_85_days
DNASE_heart_female_embryo_91_day
DNASE_heart_left_ventricle_female_adult_53_years
DNASE_brain_embryo_112_days
DNASE_heart_female_embryo_105_days
DNASE_brain_female_embryo_96_days
DNASE_heart_female_embryo_117_days
DNASE_brain_female_embryo_142_days
DNASE_heart_female_embryo_110_days
DNASE_iPS_DF_6_9_male_newborn
DNASE_neural_stem_progenitor_cell_originated_from_H1_hESC
DNASE_right_atrium_auricular_region_female_adult_51_year
DNASE_heart_male_child_3_years
DNASE_heart_male_embryo_110_days
DNASE_middle_frontal_gyrus_male_adult_78_years
DNASE_heart_male_embryo_105_days
DNASE_brain_female_embryo_109_days
DNASE_heart_embryo_101_day
DNASE_superior_temporal_gyrus_male_adult_84_years
DNASE_iPS_DF_19_11_male_newborn
DNASE_heart_male_embryo_120_days
DNASE_left_cardiac_atrium_female_embryo_101_day
DNASE_brain_male_embryo_105_days
DNASE_iPS_DF_19_7_male_newborn
DNASE_brain_male_embryo_72_days_and_male_embryo_76_days
DNASE_putamen_male_adult_78_years
DNASE_heart_left_ventricle_female_embryo_136_days
DNASE_cerebellar_cortex_male_adult_78_years_and_male_adult_84_years
DNASE_brain_embryo_80_days
DNASE_heart_female_embryo_147_days
DNASE_heart_male_embryo_96_days
DNASE_brain_male_embryo_101_day
DNASE_brain_embryo_56_days_and_male_embryo_58_days
DNASE_brain_male_embryo_122_days
DNASE_heart_embryo_59_days_and_female_embryo_76_days
DNASE_heart_male_embryo_72_days_and_male_embryo_76_days
DNASE_midbrain_male_adult_78_years_and_male_adult_84_years
DNASE_heart_right_ventricle_female_embryo_101_day_and_female_embryo_103_days
DNASE_heart_female_embryo_116_days_and_female_embryo_98_days
DNASE_globus_pallidus_male_adult_78_years_and_male_adult_84_years
DNASE_right_atrium_auricular_region_female_adult_53_years
DNASE_H1_hESC_RPT_RPT
DNASE_heart_embryo_80_days
DNASE_brain_female_embryo_105_days
DNASE_pons_male_adult_78_years
DNASE_cardiac_muscle_cell_RPT
DNASE_cardiac_fibroblast_female_embryo_94_days_and_female_embryo_98_days
DNASE_heart_embryo_96_days
DNASE_heart_female_embryo_103_days
DNASE_heart_left_ventricle_female_embryo_101_day_and_female_embryo_103_days
DNASE_brain_male_embryo_104_days
DNASE_neural_progenitor_cell_originated_from_H9
DNASE_inferior_parietal_cortex_male_adult_84_years
CHIP_H3K27ac_H1_hESC
CHIP_CTCF_astrocyte
CHIP_H3K4me3_astrocyte
CHIP_RBBP5_H1_hESC
CHIP_CHD1_H1_hESC
CHIP_H3K9ac_astrocyte
CHIP_H4K20me1_astrocyte
CHIP_PHF8_H1_hESC
CHIP_HDAC6_H1_hESC
CHIP_SAP30_H1_hESC
CHIP_SUZ12_H1_hESC
CHIP_EP300_H1_hESC
CHIP_SIRT6_H1_hESC
CHIP_CHD7_H1_hESC
CHIP_HDAC2_H1_hESC
CHIP_KDM4A_H1_hESC
CHIP_REST_H1_hESC
CHIP_POLR2A_H1_hESC
CHIP_TAF1_H1_hESC
CHIP_POLR2AphosphoS5_H1_hESC
CHIP_BCL11A_H1_hESC
CHIP_SIX5_H1_hESC
CHIP_SP1_H1_hESC
CHIP_SIN3A_H1_hESC
CHIP_TCF12_H1_hESC
CHIP_USF1_H1_hESC
CHIP_SRF_H1_hESC
CHIP_GABPA_H1_hESC
CHIP_EGR1_H1_hESC
CHIP_RXRA_H1_hESC
CHIP_ATF3_H1_hESC
CHIP_YY1_H1_hESC
CHIP_EP300_H1_hESC_RPT
CHIP_JUND_H1_hESC
CHIP_RAD21_H1_hESC
CHIP_TAF7_H1_hESC
CHIP_BCL11A_H1_hESC_RPT
CHIP_NANOG_H1_hESC
CHIP_CTCF_H1_hESC_RPT
CHIP_HDAC2_H1_hESC_RPT
CHIP_FOSL1_H1_hESC
CHIP_POLR2AphosphoS5_neural_cell
CHIP_POLR2A_H1_hESC_RPT
CHIP_CTCF_H1_hESC_RPT_RPT
CHIP_H3K4me3_cardiac_mesoderm
CHIP_H3K4me3_cardiac_mesoderm_RPT
CHIP_H3K36me3_cardiac_mesoderm
CHIP_H3K36me3_cardiac_mesoderm_RPT
CHIP_H3K36me3_cardiac_mesoderm_RPT_RPT
CHIP_H3K36me3_cardiac_mesoderm_RPT_RPT_RPT
CHIP_H3K27me3_cardiac_mesoderm
CHIP_H3K27me3_cardiac_mesoderm_RPT
CHIP_H3K27me3_cardiac_mesoderm_RPT_RPT
CHIP_H3K27me3_cardiac_mesoderm_RPT_RPT_RPT
CHIP_H3K4me3_cardiac_mesoderm_RPT_RPT
CHIP_H3K4me3_cardiac_mesoderm_RPT_RPT_RPT
CHIP_H3K36me3_H7_hESC
CHIP_H3K27me3_H7_hESC
CHIP_H3K4me3_astrocyte_of_the_cerebellum
CHIP_CTCF_astrocyte_of_the_cerebellum
CHIP_CTCF_brain_microvascular_endothelial_cell
CHIP_H3K4me3_brain_microvascular_endothelial_cell
CHIP_H3K4me3_cardiac_fibroblast
CHIP_CTCF_cardiac_fibroblast_female
CHIP_H3K4me3_cardiac_fibroblast_female
CHIP_CTCF_cardiac_muscle_cell
CHIP_H3K4me3_cardiac_muscle_cell
CHIP_CTCF_choroid_plexus_epithelial_cell
CHIP_H3K4me3_choroid_plexus_epithelial_cell
CHIP_SIN3A_H1_hESC_RPT
CHIP_GTF2F1_H1_hESC
CHIP_BACH1_H1_hESC
CHIP_MAFK_H1_hESC
CHIP_CHD2_H1_hESC
CHIP_CHD1_H1_hESC_RPT
CHIP_ZNF143_H1_hESC
CHIP_BRCA1_H1_hESC
CHIP_MYC_H1_hESC
CHIP_JUND_H1_hESC_RPT
CHIP_JUN_H1_hESC
CHIP_TBP_H1_hESC
CHIP_NRF1_H1_hESC
CHIP_USF2_H1_hESC
CHIP_RAD21_H1_hESC_RPT
CHIP_RFX5_H1_hESC
CHIP_CTBP2_H1_hESC
CHIP_SUZ12_H1_hESC_RPT
CHIP_H3K9me3_neuron_originated_from_H9
CHIP_H3K27ac_cardiac_muscle_cell
CHIP_H3K9me3_heart_left_ventricle_female_adult_53_years
CHIP_H3K9me3_brain_female_embryo_120_days
CHIP_H3K4me3_H1_hESC
CHIP_H2AFZ_neural_stem_progenitor_cell_originated_from_H9
CHIP_H3K27me3_cingulate_gyrus_male_adult_81_year
CHIP_H3K4me1_heart_right_ventricle_male_child_3_years
CHIP_H3K27me3_neurosphere_female_embryo_17_weeks_originated_from_ganglionic_eminence
CHIP_H3K27ac_heart_right_ventricle_male_child_3_years
CHIP_H3K4me3_cingulate_gyrus_male_adult_81_year
CHIP_H3K9me3_iPS_18c_female_adult_48_years
CHIP_H3K36me3_neurosphere_female_embryo_17_weeks_originated_from_cortex
CHIP_H3K4me1_layer_of_hippocampus_male_adult_81_year
CHIP_H3K4me3_cerebellum_male_adult_53_years
CHIP_H3K4me2_neural_cell
CHIP_H3K4me1_middle_frontal_area_46_male_adult_81_year
CHIP_H3K14ac_H1_hESC
CHIP_H3K4me3_angular_gyrus_female_adult_75_years
CHIP_H3K9ac_substantia_nigra_female_adult_75_years
CHIP_H3K4me1_germinal_matrix_male_embryo_20_weeks
CHIP_CTCF_right_atrium_auricular_region_female_adult_53_years
CHIP_H3K36me3_iPS_DF_19_11_male_newborn
CHIP_H3K27me3_heart_right_ventricle_male_adult_34_years
CHIP_EZH2_neural_progenitor_cell_originated_from_H9
CHIP_H3K9me3_cingulate_gyrus_female_adult_75_years
CHIP_H3K9me3_cingulate_gyrus_male_adult_81_year
CHIP_H3K27ac_right_cardiac_atrium_male_adult_34_years
CHIP_H3K4me1_heart_right_ventricle_male_adult_34_years
CHIP_H3K27me3_layer_of_hippocampus_male_adult_73_years
CHIP_H3K9ac_heart_male_embryo_105_days
CHIP_H3K9me3_layer_of_hippocampus_male_adult_73_years
CHIP_H3K9me3_heart_right_ventricle_male_child_3_years
CHIP_H3K4me1_brain_female_embryo_120_days
CHIP_H3K27me3_iPS_DF_19_11_male_newborn
CHIP_H3K4me1_neurosphere_female_embryo_17_weeks_originated_from_cortex
CHIP_H3K4me3_neurosphere_embryo_15_weeks_originated_from_ganglionic_eminence
CHIP_H3K9ac_neural_progenitor_cell_originated_from_H9
CHIP_H3K4me3_heart_right_ventricle_male_child_3_years
CHIP_H3K9me3_caudate_nucleus_male_adult_81_year
CHIP_H3K27me3_heart_left_ventricle_male_child_3_years
CHIP_H3K4me1_heart_left_ventricle_male_adult_34_years
CHIP_H3K4me1_cingulate_gyrus_female_adult_75_years
CHIP_H3K27ac_layer_of_hippocampus_female_adult_75_years
CHIP_H2BK15ac_neural_stem_progenitor_cell_originated_from_H1_hESC
CHIP_H3K27ac_neural_cell
CHIP_CTCF_neural_progenitor_cell_originated_from_H9
CHIP_H3K36me3_neurosphere_female_embryo_17_weeks_originated_from_ganglionic_eminence
CHIP_H3K4ac_H1_hESC
CHIP_H3K4me3_neurosphere_female_embryo_17_weeks_originated_from_ganglionic_eminence
CHIP_H3K27me3_neural_progenitor_cell_originated_from_H9
CHIP_H3K36me3_heart_right_ventricle_male_adult_34_years
CHIP_H3K4me3_brain_male_embryo_122_days
CHIP_H3K9me3_brain_female_embryo_17_weeks
CHIP_H3K27ac_heart_left_ventricle_male_adult_34_years
CHIP_H3K4me3_middle_frontal_area_46_female_adult_75_years
CHIP_KDM5A_H1_hESC
CHIP_H2BK5ac_H1_hESC
CHIP_H3K4me1_neural_stem_progenitor_cell_originated_from_H9
CHIP_H3K36me3_iPS_DF_6_9_male_newborn
CHIP_H3K9me3_heart_left_ventricle_male_adult_34_years
CHIP_H3K27me3_substantia_nigra_female_adult_75_years
CHIP_H3K18ac_neural_stem_progenitor_cell_originated_from_H1_hESC
CHIP_H3K27me3_H1_hESC
CHIP_H3K27ac_middle_frontal_area_46_male_adult_81_year
CHIP_H3K27me3_H7_hESC_RPT
CHIP_RAD21_neural_cell_originated_from_H1_hESC
CHIP_H3K27me3_caudate_nucleus_female_adult_75_years
CHIP_H3K9me3_iPS_20b_male_adult_55_years
CHIP_H3K27me3_H1_hESC_RPT
CHIP_H3K4me1_heart_left_ventricle_male_child_3_years
CHIP_H3K4me1_iPS_18a_female_adult_48_years
CHIP_H3K4me3_iPS_15b_female_adult_48_years
CHIP_H3K36me3_neural_stem_progenitor_cell_originated_from_H9
CHIP_H3K4me1_middle_frontal_area_46_female_adult_75_years
CHIP_H3K4me1_neural_stem_progenitor_cell_originated_from_H1_hESC
CHIP_H3K36me3_neural_stem_progenitor_cell_originated_from_H1_hESC
CHIP_H3K9me3_neural_progenitor_cell_originated_from_H9
CHIP_H4K91ac_neural_stem_progenitor_cell_originated_from_H1_hESC
CHIP_H3K4me1_angular_gyrus_male_adult_81_year
CHIP_H3K4me3_iPS_DF_6_9_male_newborn
CHIP_H3K4me1_caudate_nucleus_female_adult_75_years
CHIP_H3K9me3_cardiac_muscle_cell
CHIP_H3K4me1_H1_hESC
CHIP_H3K4me1_neural_progenitor_cell_originated_from_H9
CHIP_H3K4me1_cardiac_muscle_cell
CHIP_H3K4me1_iPS_15b_female_adult_48_years
CHIP_H4K8ac_neural_stem_progenitor_cell_originated_from_H1_hESC
CHIP_H3K27me3_heart_embryo_101_day
CHIP_H3K4me3_neurosphere_embryo_15_weeks_originated_from_ganglionic_eminence_RPT
CHIP_H3K79me2_H1_hESC
CHIP_H3K4me1_caudate_nucleus_male_adult_81_year
CHIP_H3K4me1_iPS_DF_19_11_male_newborn
CHIP_H3K27me3_middle_frontal_area_46_male_adult_81_year
CHIP_H3K36me3_substantia_nigra_male_adult_81_year
CHIP_H3K4me3_neuron_originated_from_H9
CHIP_H3K9me3_angular_gyrus_male_adult_81_year
CHIP_H3K27ac_layer_of_hippocampus_male_adult_73_years
CHIP_H3K36me3_cingulate_gyrus_female_adult_75_years
CHIP_H3K23me2_H1_hESC
CHIP_POLR2A_heart_left_ventricle_female_adult_53_years
CHIP_H3K36me3_angular_gyrus_male_adult_81_year
CHIP_H3K9me3_middle_frontal_area_46_female_adult_75_years
CHIP_H3K27me3_iPS_20b_male_adult_55_years
CHIP_H3K4me3_neural_stem_progenitor_cell_originated_from_H9
CHIP_H3K27ac_cingulate_gyrus_male_adult_81_year
CHIP_H3K27me3_temporal_lobe_male_adult_81_year
CHIP_H3K4me3_heart_male_embryo_91_day
CHIP_H3K23ac_neural_stem_progenitor_cell_originated_from_H1_hESC
CHIP_H2BK12ac_H1_hESC
CHIP_H3K4me1_right_atrium_auricular_region_female_adult_53_years
CHIP_H3K27me3_substantia_nigra_male_adult_81_year
CHIP_H3K4me3_heart_left_ventricle_male_child_3_years
CHIP_H3K9me3_temporal_lobe_male_adult_81_year
CHIP_H3K27ac_neurosphere_embryo_15_weeks_originated_from_ganglionic_eminence
CHIP_H3K27ac_angular_gyrus_male_adult_81_year
CHIP_H3K4me3_layer_of_hippocampus_male_adult_73_years
CHIP_H3K4me1_brain_female_embryo_17_weeks
CHIP_H3K9me3_angular_gyrus_female_adult_75_years
CHIP_H3K9me3_neural_stem_progenitor_cell_originated_from_H1_hESC
CHIP_H3K9me3_neurosphere_female_embryo_17_weeks_originated_from_cortex
CHIP_H3K9me3_H1_hESC
CHIP_H3K9me2_neural_cell
CHIP_H3K36me3_caudate_nucleus_female_adult_75_years
CHIP_H3K4me3_middle_frontal_area_46_male_adult_81_year
CHIP_SMC3_neural_cell_originated_from_H1_hESC
CHIP_H3K9me3_neural_cell
CHIP_H3K9me3_temporal_lobe_female_adult_75_years
CHIP_H3K4me1_neurosphere_female_embryo_17_weeks_originated_from_ganglionic_eminence
CHIP_H3K4me3_layer_of_hippocampus_female_adult_75_years
CHIP_KDM1A_H1_hESC
CHIP_H3K36me3_neurosphere_female_embryo_17_weeks_originated_from_ganglionic_eminence_RPT
CHIP_H3K27ac_iPS_18a_female_adult_48_years
CHIP_H3K9me3_layer_of_hippocampus_female_adult_75_years
CHIP_H3K36me3_heart_left_ventricle_male_adult_34_years
CHIP_H3K4me1_H7_hESC
CHIP_H3K4me1_heart_left_ventricle_female_adult_53_years
CHIP_H3K27me3_neurosphere_female_embryo_17_weeks_originated_from_cortex
CHIP_H3K9ac_H1_hESC
CHIP_H3K79me1_H1_hESC
CHIP_H3K9me3_heart_left_ventricle_male_child_3_years
CHIP_H3K4me1_cingulate_gyrus_male_adult_81_year
CHIP_H3K27me3_neurosphere_female_embryo_17_weeks_originated_from_ganglionic_eminence_RPT
CHIP_H3K9ac_middle_frontal_area_46_female_adult_75_years
CHIP_H3K27ac_neural_progenitor_cell_originated_from_H9
CHIP_H3K4me1_neurosphere_female_embryo_17_weeks_originated_from_ganglionic_eminence_RPT
CHIP_H3K27ac_heart_left_ventricle_male_adult_32_years
CHIP_H2BK20ac_H1_hESC
CHIP_H3K36me3_iPS_18a_female_adult_48_years
CHIP_H3K4ac_neural_stem_progenitor_cell_originated_from_H1_hESC
CHIP_H3K36me3_H1_hESC
CHIP_H3K4me3_temporal_lobe_female_adult_75_years
CHIP_H3K27me3_brain_female_embryo_120_days
CHIP_H3K4me1_temporal_lobe_female_adult_75_years
CHIP_H3K4me1_heart_male_embryo_105_days
CHIP_H3K4me2_neural_stem_progenitor_cell_originated_from_H1_hESC
CHIP_H3K4me3_caudate_nucleus_female_adult_75_years
CHIP_H3K36me3_neuron_originated_from_H9
CHIP_H3K4me3_heart_left_ventricle_male_adult_34_years
CHIP_H3K27ac_caudate_nucleus_male_adult_81_year
CHIP_H3K27me3_caudate_nucleus_male_adult_81_year
CHIP_H3K36me3_H1_hESC_RPT
CHIP_H3K36me3_iPS_20b_male_adult_55_years
CHIP_H3K36me3_heart_left_ventricle_female_adult_53_years
CHIP_H3K27me3_heart_left_ventricle_male_adult_34_years
CHIP_H3K4me3_iPS_18a_female_adult_48_years
CHIP_H3K27ac_iPS_DF_19_11_male_newborn
CHIP_EZH2_neural_cell
CHIP_H3K4me1_neurosphere_embryo_15_weeks_originated_from_ganglionic_eminence
CHIP_H3K79me2_neural_progenitor_cell_originated_from_H9
CHIP_H3K4me3_germinal_matrix_male_embryo_20_weeks
CHIP_H3K9ac_neural_cell
CHIP_H3K4me3_angular_gyrus_male_adult_81_year
CHIP_CTCF_heart_left_ventricle_female_adult_53_years
CHIP_H3K4me3_right_cardiac_atrium_male_adult_34_years
CHIP_H3K27me3_neural_stem_progenitor_cell_originated_from_H9
CHIP_H3K4me3_substantia_nigra_female_adult_75_years
CHIP_H3K9me3_caudate_nucleus_female_adult_75_years
CHIP_H3K27ac_heart_left_ventricle_male_child_3_years
CHIP_H3K9me3_iPS_15b_female_adult_48_years
CHIP_H3K4me1_substantia_nigra_male_adult_81_year
CHIP_H3K9me3_substantia_nigra_male_adult_81_year
CHIP_H3K9me3_neurosphere_female_embryo_17_weeks_originated_from_ganglionic_eminence
CHIP_H3K27me3_temporal_lobe_female_adult_75_years
CHIP_H3K79me1_neural_stem_progenitor_cell_originated_from_H1_hESC
CHIP_H2AFZ_H1_hESC
CHIP_H3K36me3_neural_progenitor_cell_originated_from_H9
CHIP_H3K4me3_germinal_matrix_male_embryo_20_weeks_RPT
CHIP_H3K9me3_neurosphere_female_embryo_17_weeks_originated_from_cortex_RPT
CHIP_H3K27me3_iPS_15b_female_adult_48_years
CHIP_H3F3A_neural_progenitor_cell_originated_from_H9
CHIP_H3K9ac_angular_gyrus_female_adult_75_years
CHIP_H3K27ac_right_atrium_auricular_region_female_adult_53_years
CHIP_H3K9me3_right_cardiac_atrium_male_adult_34_years
CHIP_H3K27ac_cingulate_gyrus_female_adult_75_years
CHIP_H3K4me3_neural_cell
CHIP_H3K27ac_temporal_lobe_female_adult_75_years
CHIP_H3K27me3_angular_gyrus_male_adult_81_year
CHIP_H3K36me3_heart_right_ventricle_male_child_3_years
CHIP_H3K36me3_iPS_15b_female_adult_48_years
CHIP_H3K36me3_heart_embryo_101_day
CHIP_H3K9ac_neural_stem_progenitor_cell_originated_from_H1_hESC
CHIP_H3K27me3_brain_male_embryo_122_days
CHIP_H3K4me1_H1_hESC_RPT
CHIP_H3K4me1_layer_of_hippocampus_female_adult_75_years
CHIP_H3K4me2_neural_progenitor_cell_originated_from_H9
CHIP_H2BK5ac_neural_stem_progenitor_cell_originated_from_H1_hESC
CHIP_H3K4me3_cardiac_muscle_cell_RPT
CHIP_H3K27me3_neural_cell
CHIP_H3K4me3_neural_progenitor_cell_originated_from_H9
CHIP_REST_H1_hESC_RPT
CHIP_H3K4me3_K562_RPT_RPT_RPT
CHIP_H3K4me1_right_cardiac_atrium_male_adult_34_years
CHIP_H3K27me3_neurosphere_embryo_15_weeks_originated_from_ganglionic_eminence
CHIP_H3K9ac_caudate_nucleus_female_adult_75_years
CHIP_H4K5ac_H1_hESC
CHIP_H3K27me3_heart_right_ventricle_male_child_3_years
CHIP_H3K4me1_heart_male_embryo_91_day
CHIP_H2AFZ_neural_progenitor_cell_originated_from_H9
CHIP_H3K9me3_iPS_DF_6_9_male_newborn
CHIP_H3K14ac_neural_stem_progenitor_cell_originated_from_H1_hESC
CHIP_H3K27me3_neuron_originated_from_H9
CHIP_H3K36me3_germinal_matrix_male_embryo_20_weeks
CHIP_H3K27me3_neural_stem_progenitor_cell_originated_from_H1_hESC
CHIP_H3K4me3_cingulate_gyrus_female_adult_75_years
CHIP_H3K27me3_neural_stem_progenitor_cell_originated_from_H1_hESC_RPT
CHIP_H3K9me3_neurosphere_embryo_15_weeks_originated_from_ganglionic_eminence
CHIP_POLR2A_heart_left_ventricle_female_adult_51_year
CHIP_H2AK5ac_H1_hESC
CHIP_H3K9me3_iPS_DF_19_11_male_newborn
CHIP_H3K9me3_heart_embryo_101_day
CHIP_H3K27me3_layer_of_hippocampus_male_adult_81_year
CHIP_CTCF_cardiac_muscle_cell_RPT
CHIP_H3K36me3_neural_cell
CHIP_H3K4me3_temporal_lobe_male_adult_81_year
CHIP_H3K36me3_germinal_matrix_male_embryo_20_weeks_RPT
CHIP_H4K20me1_neural_progenitor_cell_originated_from_H9
CHIP_H3K4me1_angular_gyrus_female_adult_75_years
CHIP_H3K27ac_substantia_nigra_male_adult_81_year
CHIP_H3K4me1_neurosphere_female_embryo_17_weeks_originated_from_cortex_RPT
CHIP_H4K20me1_H1_hESC
CHIP_H3K27ac_iPS_20b_male_adult_55_years
CHIP_H2AK5ac_neural_stem_progenitor_cell_originated_from_H1_hESC
CHIP_H3K36me3_cingulate_gyrus_male_adult_81_year
CHIP_H2BK15ac_H1_hESC
CHIP_H3K9me3_neurosphere_female_embryo_17_weeks_originated_from_ganglionic_eminence_RPT
CHIP_H3K27me3_iPS_18a_female_adult_48_years
CHIP_H3K4me1_germinal_matrix_male_embryo_20_weeks_RPT
CHIP_H3K36me3_neurosphere_embryo_15_weeks_originated_from_ganglionic_eminence
CHIP_H3K9ac_temporal_lobe_female_adult_75_years
CHIP_H3K56ac_H1_hESC
CHIP_H3K4me3_brain_female_embryo_17_weeks
CHIP_H3K36me3_temporal_lobe_female_adult_75_years
CHIP_RNF2_H1_hESC
CHIP_CTCF_heart_left_ventricle_female_adult_51_year
CHIP_H3K4me3_heart_right_ventricle_male_adult_34_years
CHIP_H3K4me3_right_atrium_auricular_region_female_adult_53_years
CHIP_H3K4me3_iPS_18c_female_adult_48_years
CHIP_H3K27me3_right_atrium_auricular_region_female_adult_53_years
CHIP_H3K4me1_layer_of_hippocampus_male_adult_73_years
CHIP_H3K27ac_caudate_nucleus_female_adult_75_years
CHIP_H3K27ac_neural_stem_progenitor_cell_originated_from_H1_hESC
CHIP_H3K9me3_neural_stem_progenitor_cell_originated_from_H9
CHIP_H3K27me3_layer_of_hippocampus_female_adult_75_years
CHIP_H2BK120ac_neural_stem_progenitor_cell_originated_from_H1_hESC
CHIP_H3K4me1_neuron_originated_from_H9
CHIP_H3K4me3_H1_hESC_RPT
CHIP_H3K23ac_H1_hESC
CHIP_H3K36me3_neurosphere_female_embryo_17_weeks_originated_from_cortex_RPT
CHIP_H2AFZ_neural_cell
CHIP_CTCF_neural_cell_originated_from_H1_hESC
CHIP_H3K9me3_brain_male_embryo_122_days
CHIP_H3K4me3_caudate_nucleus_male_adult_81_year
CHIP_H3K9ac_iPS_18a_female_adult_48_years
CHIP_EP300_neural_cell_originated_from_H1_hESC
CHIP_H2BK120ac_H1_hESC
CHIP_H3K9ac_iPS_15b_female_adult_48_years
CHIP_ASH2L_H1_hESC
CHIP_H3K27ac_heart_left_ventricle_female_adult_53_years
CHIP_H3K4me1_iPS_DF_6_9_male_newborn
CHIP_H4K91ac_H1_hESC
CHIP_H3K9ac_cingulate_gyrus_female_adult_75_years
CHIP_H3K27me3_cardiac_muscle_cell
CHIP_H3K36me3_brain_female_embryo_17_weeks
CHIP_H3F3A_neural_cell
CHIP_H3K27ac_iPS_DF_6_9_male_newborn
CHIP_H3K36me3_heart_left_ventricle_male_child_3_years
CHIP_H3K27ac_H1_hESC_RPT
CHIP_H3K9me3_H1_hESC_RPT
CHIP_H3K4me3_substantia_nigra_male_adult_81_year
CHIP_H3K36me3_brain_male_embryo_122_days
CHIP_H3K4me3_iPS_DF_19_11_male_newborn
CHIP_H3K27ac_angular_gyrus_female_adult_75_years
CHIP_H3K9ac_layer_of_hippocampus_female_adult_75_years
CHIP_H3K36me3_caudate_nucleus_male_adult_81_year
CHIP_H3K4me1_temporal_lobe_male_adult_81_year
CHIP_H3K4me3_heart_left_ventricle_female_adult_53_years
CHIP_H3K27ac_layer_of_hippocampus_male_adult_81_year
CHIP_H3K27me3_iPS_DF_6_9_male_newborn
CHIP_H3K36me3_H1_hESC_RPT_RPT
CHIP_H3K27ac_heart_right_ventricle_male_adult_34_years
CHIP_H3K27me3_H1_hESC_RPT_RPT
CHIP_H2AFZ_neuron_originated_from_H9
CHIP_H3K9me3_H7_hESC
CHIP_MXI1_neural_cell_originated_from_H1_hESC
CHIP_H2BK12ac_neural_stem_progenitor_cell_originated_from_H1_hESC
CHIP_H3K4me3_iPS_11a_male_adult_36_years
CHIP_H3K9ac_H1_hESC_RPT
CHIP_H3K9me3_layer_of_hippocampus_male_adult_81_year
CHIP_H3K27me3_neurosphere_female_embryo_17_weeks_originated_from_cortex_RPT
CHIP_H3K4me3_layer_of_hippocampus_male_adult_81_year
CHIP_H3K4me3_neural_stem_progenitor_cell_originated_from_H1_hESC
CHIP_H3K4me3_neurosphere_female_embryo_17_weeks_originated_from_cortex
CHIP_H3K9ac_H7_hESC
CHIP_H4K20me1_neural_cell
CHIP_H3K36me3_right_atrium_auricular_region_female_adult_53_years
CHIP_H3K27me3_right_cardiac_atrium_male_adult_34_years
CHIP_H3K9me3_substantia_nigra_female_adult_75_years
CHIP_H3K9me3_iPS_18a_female_adult_48_years
CHIP_H3K27me3_heart_left_ventricle_female_adult_53_years
CHIP_H3K4me3_iPS_20b_male_adult_55_years
CHIP_H3K4me1_H1_hESC_RPT_RPT
CHIP_H3K9me3_middle_frontal_area_46_male_adult_81_year
CHIP_H3K36me3_cardiac_muscle_cell
CHIP_H3K36me3_substantia_nigra_female_adult_75_years
CHIP_H3K4me1_iPS_20b_male_adult_55_years
CHIP_H3K27me3_brain_female_embryo_17_weeks
CAGE_brain_adult_pool1
CAGE_heart_adult_pool1
CAGE_temporal_lobe_adult_pool1
CAGE_postcentral_gyrus_adult_pool1
CAGE_pons_adult_pool1
CAGE_parietal_lobe_adult_pool1
CAGE_paracentral_gyrus_adult_pool1
CAGE_occipital_pole_adult_pool1
CAGE_nucleus_accumbens_adult_pool1
CAGE_medulla_oblongata_adult_pool1
CAGE_insula_adult_pool1
CAGE_frontal_lobe_adult_pool1
CAGE_corpus_callosum_adult_pool1
CAGE_heart_fetal_pool1
CAGE_Dendritic_Cells_monocyte_immature_derived_tech
CAGE_Dendritic_Cells_plasmacytoid
CAGE_Astrocyte_cerebral_cortex
CAGE_Nucleus_Pulposus_Cell
CAGE_Fibroblast_Choroid_Plexus
CAGE_Astrocyte_cerebellum
CAGE_Fibroblast_Cardiac
CAGE_heart_adult_diseased_post_infarction
CAGE_heart_adult_diseased
CAGE_temporal_lobe_fetal_tech
CAGE_parietal_lobe_fetal
CAGE_occipital_lobe_fetal
CAGE_occipital_lobe_adult
CAGE_left_ventricle_adult
CAGE_left_atrium_adult
CAGE_cerebellum_adult_pool1
CAGE_brain_adult
CAGE_brain_fetal_pool1
CAGE_Dendritic_Cells_monocyte_immature_derived
CAGE_Schwann_Cells
CAGE_pineal_gland_adult
CAGE_pituitary_gland_adult
CAGE_medial_frontal_gyrus_adult
CAGE_amygdala_adult
CAGE_hippocampus_adult
CAGE_thalamus_adult
CAGE_medulla_oblongata_adult
CAGE_medial_temporal_gyrus_adult
CAGE_parietal_lobe_adult
CAGE_substantia_nigra_adult
CAGE_globus_pallidus_adult
CAGE_occipital_cortex_adult
CAGE_caudate_nucleus_adult
CAGE_locus_coeruleus_adult
CAGE_cerebellum_adult
CAGE_putamen_adult
CAGE_Neurons
CAGE_Cardiac_Myocyte
CAGE_Oligodendrocyte_precursors
CAGE_Perineurial_Cells
CAGE_diencephalon_adult
CAGE_heart_mitral_valve_adult
CAGE_heart_pulmonic_valve_adult
CAGE_heart_tricuspid_valve_adult
CAGE_amygdala_adult_RPT
CAGE_thalamus_adult_RPT
CAGE_hippocampus_adult_RPT
CAGE_medial_frontal_gyrus_adult_RPT
CAGE_parietal_lobe_adult_RPT
CAGE_occipital_cortex_adult_RPT
CAGE_cerebellum_adult_RPT
CAGE_medulla_oblongata_adult_RPT
CAGE_globus_pallidus_adult_RPT
CAGE_caudate_nucleus_adult_RPT
CAGE_substantia_nigra_adult_RPT
CAGE_pineal_gland_adult_RPT
CAGE_pituitary_gland_adult_RPT
CAGE_locus_coeruleus_adult_RPT
CAGE_medial_temporal_gyrus_adult_RPT
CAGE_medial_frontal_gyrus_newborn
CAGE_medial_temporal_gyrus_newborn
CAGE_caudate_nucleus_newborn
CAGE_occipital_cortex_newborn
CAGE_parietal_lobe_newborn
CAGE_cerebellum_newborn
CAGE_substantia_nigra_newborn
CAGE_amygdala_newborn
CAGE_medulla_oblongata_newborn
CAGE_locus_coeruleus_newborn
CAGE_hippocampus_newborn
CAGE_globus_pallidus_newborn
CAGE_putamen_newborn
CAGE_thalamus_newborn
CAGE_thalamus_adult_tech
CAGE_putamen_adult_tech
CAGE_parietal_cortex_adult
CAGE_medial_temporal_gyrus_adult_tech
