# Supplementary material for: Noncoding variants and sulcal patterns in congenital heart disease: Machine learning to predict functional impact
Source: iScience. 2024 Dec 28;28(2):111707. doi: 10.1016/j.isci.2024.111707 (PMC11772982; doi:10.1016/j.isci.2024.111707)
Supplement: Table S4. Modules resulted from WGCNA with the negative scores and their corresponding clustered annotations [file mmc5.xlsx]

## Sheet: S4_posnet
Supplemental Table 4
module	color	target
Positive4	black	CHIP_H3K9me3_heart_embryo_101_day_E_max
Positive4	black	CAGE_brain_adult_pool1_E_max
Positive4	black	CAGE_temporal_lobe_adult_pool1_E_max
Positive4	black	CAGE_postcentral_gyrus_adult_pool1_E_max
Positive4	black	CAGE_pons_adult_pool1_E_max
Positive4	black	CAGE_parietal_lobe_adult_pool1_E_max
Positive4	black	CAGE_paracentral_gyrus_adult_pool1_E_max
Positive4	black	CAGE_occipital_pole_adult_pool1_E_max
Positive4	black	CAGE_nucleus_accumbens_adult_pool1_E_max
Positive4	black	CAGE_medulla_oblongata_adult_pool1_E_max
Positive4	black	CAGE_insula_adult_pool1_E_max
Positive4	black	CAGE_frontal_lobe_adult_pool1_E_max
Positive4	black	CAGE_corpus_callosum_adult_pool1_E_max
Positive4	black	CAGE_Dendritic_Cells_plasmacytoid_E_max
Positive4	black	CAGE_occipital_lobe_adult_E_max
Positive4	black	CAGE_brain_adult_E_max
Positive4	black	CAGE_thalamus_adult_E_max
Positive4	black	CAGE_medulla_oblongata_adult_E_max
Positive4	black	CAGE_substantia_nigra_adult_E_max
Positive4	black	CAGE_globus_pallidus_adult_E_max
Positive4	black	CAGE_caudate_nucleus_adult_E_max
Positive4	black	CAGE_locus_coeruleus_adult_E_max
Positive4	black	CAGE_putamen_adult_E_max
Positive4	black	CAGE_diencephalon_adult_E_max
Positive4	black	CAGE_amygdala_adult_RPT_E_max
Positive4	black	CAGE_thalamus_adult_RPT_E_max
Positive4	black	CAGE_hippocampus_adult_RPT_E_max
Positive4	black	CAGE_medial_frontal_gyrus_adult_RPT_E_max
Positive4	black	CAGE_parietal_lobe_adult_RPT_E_max
Positive4	black	CAGE_occipital_cortex_adult_RPT_E_max
Positive4	black	CAGE_medulla_oblongata_adult_RPT_E_max
Positive4	black	CAGE_globus_pallidus_adult_RPT_E_max
Positive4	black	CAGE_caudate_nucleus_adult_RPT_E_max
Positive4	black	CAGE_locus_coeruleus_adult_RPT_E_max
Positive4	black	CAGE_medial_temporal_gyrus_adult_RPT_E_max
Positive4	black	CAGE_medial_frontal_gyrus_newborn_E_max
Positive4	black	CAGE_medial_temporal_gyrus_newborn_E_max
Positive4	black	CAGE_caudate_nucleus_newborn_E_max
Positive4	black	CAGE_occipital_cortex_newborn_E_max
Positive4	black	CAGE_parietal_lobe_newborn_E_max
Positive4	black	CAGE_substantia_nigra_newborn_E_max
Positive4	black	CAGE_amygdala_newborn_E_max
Positive4	black	CAGE_medulla_oblongata_newborn_E_max
Positive4	black	CAGE_locus_coeruleus_newborn_E_max
Positive4	black	CAGE_hippocampus_newborn_E_max
Positive4	black	CAGE_globus_pallidus_newborn_E_max
Positive4	black	CAGE_putamen_newborn_E_max
Positive4	black	CAGE_thalamus_newborn_E_max
Positive4	black	CAGE_thalamus_adult_tech_E_max
Positive4	black	CAGE_putamen_adult_tech_E_max
Positive4	black	CAGE_parietal_cortex_adult_E_max
Positive16	blue	CHIP_RBBP5_H1_hESC_max
Positive16	blue	CHIP_KDM4A_H1_hESC_max
Positive16	blue	CHIP_SIN3A_H1_hESC_max
Positive16	blue	CHIP_GABPA_H1_hESC_max
Positive16	blue	CHIP_SIN3A_H1_hESC_RPT_max
Positive16	blue	CHIP_RFX5_H1_hESC_max
Positive16	blue	CHIP_H3K4me3_cerebellum_male_adult_53_years_max
Positive16	blue	CHIP_H4K91ac_neural_stem_progenitor_cell_originated_from_H1_hESC_max
Positive16	blue	CHIP_H3K14ac_neural_stem_progenitor_cell_originated_from_H1_hESC_max
Positive16	blue	CHIP_MXI1_neural_cell_originated_from_H1_hESC_max
Positive16	blue	CAGE_brain_adult_pool1_max
Positive16	blue	CAGE_temporal_lobe_adult_pool1_max
Positive16	blue	CAGE_postcentral_gyrus_adult_pool1_max
Positive16	blue	CAGE_pons_adult_pool1_max
Positive16	blue	CAGE_parietal_lobe_adult_pool1_max
Positive16	blue	CAGE_paracentral_gyrus_adult_pool1_max
Positive16	blue	CAGE_occipital_pole_adult_pool1_max
Positive16	blue	CAGE_nucleus_accumbens_adult_pool1_max
Positive16	blue	CAGE_medulla_oblongata_adult_pool1_max
Positive16	blue	CAGE_insula_adult_pool1_max
Positive16	blue	CAGE_frontal_lobe_adult_pool1_max
Positive16	blue	CAGE_corpus_callosum_adult_pool1_max
Positive16	blue	CAGE_Astrocyte_cerebral_cortex_max
Positive16	blue	CAGE_Nucleus_Pulposus_Cell_max
Positive16	blue	CAGE_Astrocyte_cerebellum_max
Positive16	blue	CAGE_Fibroblast_Cardiac_max
Positive16	blue	CAGE_temporal_lobe_fetal_tech_max
Positive16	blue	CAGE_parietal_lobe_fetal_max
Positive16	blue	CAGE_occipital_lobe_fetal_max
Positive16	blue	CAGE_occipital_lobe_adult_max
Positive16	blue	CAGE_cerebellum_adult_pool1_max
Positive16	blue	CAGE_brain_adult_max
Positive16	blue	CAGE_brain_fetal_pool1_max
Positive16	blue	CAGE_Schwann_Cells_max
Positive16	blue	CAGE_medial_frontal_gyrus_adult_max
Positive16	blue	CAGE_amygdala_adult_max
Positive16	blue	CAGE_hippocampus_adult_max
Positive16	blue	CAGE_thalamus_adult_max
Positive16	blue	CAGE_medulla_oblongata_adult_max
Positive16	blue	CAGE_medial_temporal_gyrus_adult_max
Positive16	blue	CAGE_parietal_lobe_adult_max
Positive16	blue	CAGE_substantia_nigra_adult_max
Positive16	blue	CAGE_globus_pallidus_adult_max
Positive16	blue	CAGE_occipital_cortex_adult_max
Positive16	blue	CAGE_caudate_nucleus_adult_max
Positive16	blue	CAGE_locus_coeruleus_adult_max
Positive16	blue	CAGE_cerebellum_adult_max
Positive16	blue	CAGE_putamen_adult_max
Positive16	blue	CAGE_Neurons_max
Positive16	blue	CAGE_Cardiac_Myocyte_max
Positive16	blue	CAGE_Oligodendrocyte_precursors_max
Positive16	blue	CAGE_Perineurial_Cells_max
Positive16	blue	CAGE_diencephalon_adult_max
Positive16	blue	CAGE_amygdala_adult_RPT_max
Positive16	blue	CAGE_thalamus_adult_RPT_max
Positive16	blue	CAGE_hippocampus_adult_RPT_max
Positive16	blue	CAGE_medial_frontal_gyrus_adult_RPT_max
Positive16	blue	CAGE_parietal_lobe_adult_RPT_max
Positive16	blue	CAGE_occipital_cortex_adult_RPT_max
Positive16	blue	CAGE_cerebellum_adult_RPT_max
Positive16	blue	CAGE_globus_pallidus_adult_RPT_max
Positive16	blue	CAGE_caudate_nucleus_adult_RPT_max
Positive16	blue	CAGE_locus_coeruleus_adult_RPT_max
Positive16	blue	CAGE_medial_temporal_gyrus_adult_RPT_max
Positive16	blue	CAGE_medial_frontal_gyrus_newborn_max
Positive16	blue	CAGE_medial_temporal_gyrus_newborn_max
Positive16	blue	CAGE_caudate_nucleus_newborn_max
Positive16	blue	CAGE_occipital_cortex_newborn_max
Positive16	blue	CAGE_parietal_lobe_newborn_max
Positive16	blue	CAGE_cerebellum_newborn_max
Positive16	blue	CAGE_amygdala_newborn_max
Positive16	blue	CAGE_hippocampus_newborn_max
Positive16	blue	CAGE_thalamus_adult_tech_max
Positive16	blue	CAGE_putamen_adult_tech_max
Positive16	blue	CAGE_parietal_cortex_adult_max
Positive16	blue	CAGE_medial_temporal_gyrus_adult_tech_max
Positive16	blue	CHIP_RAD21_H1_hESC_E_max
Positive16	blue	CHIP_CTCF_H1_hESC_RPT_E_max
Positive16	blue	CHIP_RAD21_H1_hESC_RPT_E_max
Positive5	brown	CHIP_MAFK_H1_hESC_max
Positive5	brown	DNASE_iPS_NIHi11_male_adult_71_year_originated_from_AG20443_E_max
Positive5	brown	DNASE_iPS_NIHi7_female_adult_85_years_originated_from_AG08395_E_max
Positive5	brown	DNASE_H1_hESC_RPT_E_max
Positive5	brown	DNASE_H7_hESC_RPT_E_max
Positive5	brown	DNASE_iPS_DF_6_9_male_newborn_E_max
Positive5	brown	DNASE_iPS_DF_19_11_male_newborn_E_max
Positive5	brown	DNASE_iPS_DF_19_7_male_newborn_E_max
Positive5	brown	DNASE_H1_hESC_RPT_RPT_E_max
Positive5	brown	CHIP_CHD1_H1_hESC_E_max
Positive5	brown	CHIP_SAP30_H1_hESC_E_max
Positive5	brown	CHIP_EP300_H1_hESC_E_max
Positive5	brown	CHIP_CHD7_H1_hESC_E_max
Positive5	brown	CHIP_BCL11A_H1_hESC_E_max
Positive5	brown	CHIP_SIX5_H1_hESC_E_max
Positive5	brown	CHIP_SP1_H1_hESC_E_max
Positive5	brown	CHIP_SIN3A_H1_hESC_E_max
Positive5	brown	CHIP_TCF12_H1_hESC_E_max
Positive5	brown	CHIP_EGR1_H1_hESC_E_max
Positive5	brown	CHIP_RXRA_H1_hESC_E_max
Positive5	brown	CHIP_ATF3_H1_hESC_E_max
Positive5	brown	CHIP_YY1_H1_hESC_E_max
Positive5	brown	CHIP_EP300_H1_hESC_RPT_E_max
Positive5	brown	CHIP_JUND_H1_hESC_E_max
Positive5	brown	CHIP_TAF7_H1_hESC_E_max
Positive5	brown	CHIP_BCL11A_H1_hESC_RPT_E_max
Positive5	brown	CHIP_NANOG_H1_hESC_E_max
Positive5	brown	CHIP_HDAC2_H1_hESC_RPT_E_max
Positive5	brown	CHIP_FOSL1_H1_hESC_E_max
Positive5	brown	CHIP_SIN3A_H1_hESC_RPT_E_max
Positive5	brown	CHIP_GTF2F1_H1_hESC_E_max
Positive5	brown	CHIP_CHD2_H1_hESC_E_max
Positive5	brown	CHIP_CHD1_H1_hESC_RPT_E_max
Positive5	brown	CHIP_BRCA1_H1_hESC_E_max
Positive5	brown	CHIP_MYC_H1_hESC_E_max
Positive5	brown	CHIP_NRF1_H1_hESC_E_max
Positive5	brown	CHIP_USF2_H1_hESC_E_max
Positive5	brown	CHIP_RFX5_H1_hESC_E_max
Positive5	brown	CHIP_CTBP2_H1_hESC_E_max
Positive5	brown	CHIP_H3K4me3_H1_hESC_E_max
Positive5	brown	CHIP_H3K4ac_H1_hESC_E_max
Positive5	brown	CHIP_H2BK5ac_H1_hESC_E_max
Positive5	brown	CHIP_H3K4me1_iPS_18a_female_adult_48_years_E_max
Positive5	brown	CHIP_H3K4me3_iPS_15b_female_adult_48_years_E_max
Positive5	brown	CHIP_H3K4me1_H1_hESC_E_max
Positive5	brown	CHIP_H3K4me1_iPS_15b_female_adult_48_years_E_max
Positive5	brown	CHIP_H4K8ac_neural_stem_progenitor_cell_originated_from_H1_hESC_E_max
Positive5	brown	CHIP_H3K4me1_iPS_DF_19_11_male_newborn_E_max
Positive5	brown	CHIP_H3K23me2_H1_hESC_E_max
Positive5	brown	CHIP_H2BK12ac_H1_hESC_E_max
Positive5	brown	CHIP_H3K27ac_iPS_18a_female_adult_48_years_E_max
Positive5	brown	CHIP_H3K4me1_H7_hESC_E_max
Positive5	brown	CHIP_H2BK20ac_H1_hESC_E_max
Positive5	brown	CHIP_H3K4me3_iPS_18a_female_adult_48_years_E_max
Positive5	brown	CHIP_H3K4me1_H1_hESC_RPT_E_max
Positive5	brown	CHIP_H2BK5ac_neural_stem_progenitor_cell_originated_from_H1_hESC_E_max
Positive5	brown	CHIP_H4K5ac_H1_hESC_E_max
Positive5	brown	CHIP_H2AK5ac_H1_hESC_E_max
Positive5	brown	CHIP_H3K27ac_iPS_20b_male_adult_55_years_E_max
Positive5	brown	CHIP_H2BK15ac_H1_hESC_E_max
Positive5	brown	CHIP_H3K56ac_H1_hESC_E_max
Positive5	brown	CHIP_H3K4me3_iPS_18c_female_adult_48_years_E_max
Positive5	brown	CHIP_H3K4me3_H1_hESC_RPT_E_max
Positive5	brown	CHIP_H2BK120ac_H1_hESC_E_max
Positive5	brown	CHIP_ASH2L_H1_hESC_E_max
Positive5	brown	CHIP_H3K4me1_iPS_DF_6_9_male_newborn_E_max
Positive5	brown	CHIP_H4K91ac_H1_hESC_E_max
Positive5	brown	CHIP_H3K27ac_H1_hESC_RPT_E_max
Positive5	brown	CHIP_H3K4me3_iPS_20b_male_adult_55_years_E_max
Positive5	brown	CHIP_H3K4me1_H1_hESC_RPT_RPT_E_max
Positive5	brown	CHIP_H3K4me1_iPS_20b_male_adult_55_years_E_max
Positive5	brown	CAGE_left_atrium_adult_E_max
Positive6	cyan	DNASE_cerebellum_male_adult_27_years_and_male_adult_35_years_E_max
Positive6	cyan	DNASE_astrocyte_of_the_hippocampus_E_max
Positive6	cyan	DNASE_astrocyte_of_the_cerebellum_E_max
Positive6	cyan	DNASE_brain_microvascular_endothelial_cell_E_max
Positive6	cyan	DNASE_astrocyte_E_max
Positive6	cyan	DNASE_iPS_DF_4_7_male_newborn_E_max
Positive6	cyan	DNASE_cerebellar_cortex_male_adult_78_years_and_male_adult_84_years_E_max
Positive6	cyan	CHIP_H3K9ac_astrocyte_E_max
Positive6	cyan	CHIP_GABPA_H1_hESC_E_max
Positive6	cyan	CHIP_POLR2AphosphoS5_neural_cell_E_max
Positive6	cyan	CHIP_BACH1_H1_hESC_E_max
Positive6	cyan	CHIP_MAFK_H1_hESC_E_max
Positive6	cyan	CHIP_JUND_H1_hESC_RPT_E_max
Positive6	cyan	CHIP_JUN_H1_hESC_E_max
Positive6	cyan	CHIP_H3K9me3_neuron_originated_from_H9_E_max
Positive6	cyan	CHIP_H3K4me2_neural_cell_E_max
Positive6	cyan	CHIP_H3K14ac_H1_hESC_E_max
Positive6	cyan	CHIP_RAD21_neural_cell_originated_from_H1_hESC_E_max
Positive6	cyan	CHIP_H3K9me2_neural_cell_E_max
Positive6	cyan	CHIP_SMC3_neural_cell_originated_from_H1_hESC_E_max
Positive6	cyan	CHIP_H3K9me3_neural_stem_progenitor_cell_originated_from_H9_E_max
Positive6	cyan	CHIP_H3K23ac_H1_hESC_E_max
Positive6	cyan	CHIP_EP300_neural_cell_originated_from_H1_hESC_E_max
Positive6	cyan	CHIP_H3F3A_neural_cell_E_max
Positive6	cyan	CAGE_parietal_lobe_fetal_E_max
Positive6	cyan	CAGE_occipital_lobe_fetal_E_max
Positive6	cyan	CAGE_cerebellum_adult_pool1_E_max
Positive6	cyan	CAGE_pituitary_gland_adult_E_max
Positive6	cyan	CAGE_medial_frontal_gyrus_adult_E_max
Positive6	cyan	CAGE_amygdala_adult_E_max
Positive6	cyan	CAGE_hippocampus_adult_E_max
Positive6	cyan	CAGE_medial_temporal_gyrus_adult_E_max
Positive6	cyan	CAGE_parietal_lobe_adult_E_max
Positive6	cyan	CAGE_occipital_cortex_adult_E_max
Positive6	cyan	CAGE_cerebellum_adult_E_max
Positive6	cyan	CAGE_cerebellum_adult_RPT_E_max
Positive6	cyan	CAGE_substantia_nigra_adult_RPT_E_max
Positive6	cyan	CAGE_pituitary_gland_adult_RPT_E_max
Positive6	cyan	CAGE_cerebellum_newborn_E_max
Positive6	cyan	CAGE_medial_temporal_gyrus_adult_tech_E_max
Positive8	darkred	CHIP_CTCF_astrocyte_max
Positive8	darkred	CHIP_USF1_H1_hESC_max
Positive8	darkred	CHIP_ATF3_H1_hESC_max
Positive8	darkred	CHIP_RAD21_H1_hESC_max
Positive8	darkred	CHIP_CTCF_H1_hESC_RPT_max
Positive8	darkred	CHIP_CTCF_H1_hESC_RPT_RPT_max
Positive8	darkred	CHIP_CTCF_astrocyte_of_the_cerebellum_max
Positive8	darkred	CHIP_CTCF_brain_microvascular_endothelial_cell_max
Positive8	darkred	CHIP_CTCF_cardiac_fibroblast_female_max
Positive8	darkred	CHIP_CTCF_cardiac_muscle_cell_max
Positive8	darkred	CHIP_CTCF_choroid_plexus_epithelial_cell_max
Positive8	darkred	CHIP_ZNF143_H1_hESC_max
Positive8	darkred	CHIP_MYC_H1_hESC_max
Positive8	darkred	CHIP_RAD21_H1_hESC_RPT_max
Positive8	darkred	CHIP_CTCF_neural_progenitor_cell_originated_from_H9_max
Positive8	darkred	CHIP_RAD21_neural_cell_originated_from_H1_hESC_max
Positive8	darkred	CHIP_SMC3_neural_cell_originated_from_H1_hESC_max
Positive8	darkred	CHIP_CTCF_cardiac_muscle_cell_RPT_max
Positive8	darkred	CHIP_CTCF_heart_left_ventricle_female_adult_51_year_max
Positive8	darkred	CHIP_CTCF_neural_cell_originated_from_H1_hESC_max
Positive8	darkred	CHIP_POLR2A_heart_left_ventricle_female_adult_53_years_E_max
Positive1	green	DNASE_heart_male_adult_27_years_and_male_adult_35_years_E_max
Positive1	green	DNASE_cardiac_mesoderm_E_max
Positive1	green	DNASE_cardiac_mesoderm_RPT_RPT_RPT_E_max
Positive1	green	DNASE_heart_female_embryo_91_day_E_max
Positive1	green	DNASE_heart_left_ventricle_female_adult_53_years_E_max
Positive1	green	DNASE_brain_embryo_112_days_E_max
Positive1	green	DNASE_heart_female_embryo_105_days_E_max
Positive1	green	DNASE_brain_female_embryo_96_days_E_max
Positive1	green	DNASE_heart_female_embryo_117_days_E_max
Positive1	green	DNASE_brain_female_embryo_142_days_E_max
Positive1	green	DNASE_heart_female_embryo_110_days_E_max
Positive1	green	DNASE_heart_male_child_3_years_E_max
Positive1	green	DNASE_heart_male_embryo_110_days_E_max
Positive1	green	DNASE_heart_male_embryo_105_days_E_max
Positive1	green	DNASE_brain_female_embryo_109_days_E_max
Positive1	green	DNASE_heart_embryo_101_day_E_max
Positive1	green	DNASE_heart_male_embryo_120_days_E_max
Positive1	green	DNASE_left_cardiac_atrium_female_embryo_101_day_E_max
Positive1	green	DNASE_brain_male_embryo_105_days_E_max
Positive1	green	DNASE_heart_left_ventricle_female_embryo_136_days_E_max
Positive1	green	DNASE_heart_female_embryo_147_days_E_max
Positive1	green	DNASE_heart_male_embryo_96_days_E_max
Positive1	green	DNASE_brain_male_embryo_101_day_E_max
Positive1	green	DNASE_brain_male_embryo_122_days_E_max
Positive1	green	DNASE_heart_embryo_59_days_and_female_embryo_76_days_E_max
Positive1	green	DNASE_heart_male_embryo_72_days_and_male_embryo_76_days_E_max
Positive1	green	DNASE_heart_right_ventricle_female_embryo_101_day_and_female_embryo_103_days_E_max
Positive1	green	DNASE_heart_female_embryo_116_days_and_female_embryo_98_days_E_max
Positive1	green	DNASE_heart_embryo_80_days_E_max
Positive1	green	DNASE_brain_female_embryo_105_days_E_max
Positive1	green	DNASE_cardiac_muscle_cell_RPT_E_max
Positive1	green	DNASE_heart_embryo_96_days_E_max
Positive1	green	DNASE_heart_female_embryo_103_days_E_max
Positive1	green	DNASE_heart_left_ventricle_female_embryo_101_day_and_female_embryo_103_days_E_max
Positive1	green	DNASE_brain_male_embryo_104_days_E_max
Positive1	green	CHIP_CTCF_H1_hESC_RPT_RPT_E_max
Positive1	green	CHIP_H3K27ac_cardiac_muscle_cell_E_max
Positive1	green	CHIP_H3K4me1_heart_right_ventricle_male_child_3_years_E_max
Positive1	green	CHIP_H3K27ac_heart_right_ventricle_male_child_3_years_E_max
Positive1	green	CHIP_CTCF_right_atrium_auricular_region_female_adult_53_years_E_max
Positive1	green	CHIP_H3K27ac_right_cardiac_atrium_male_adult_34_years_E_max
Positive1	green	CHIP_H3K4me1_heart_right_ventricle_male_adult_34_years_E_max
Positive1	green	CHIP_H3K9ac_heart_male_embryo_105_days_E_max
Positive1	green	CHIP_H3K4me1_heart_left_ventricle_male_adult_34_years_E_max
Positive1	green	CHIP_H3K27ac_heart_left_ventricle_male_adult_34_years_E_max
Positive1	green	CHIP_H3K4me1_heart_left_ventricle_male_child_3_years_E_max
Positive1	green	CHIP_H3K4me1_cardiac_muscle_cell_E_max
Positive1	green	CHIP_H3K4me3_heart_male_embryo_91_day_E_max
Positive1	green	CHIP_H3K4me1_right_atrium_auricular_region_female_adult_53_years_E_max
Positive1	green	CHIP_H3K4me1_brain_female_embryo_17_weeks_E_max
Positive1	green	CHIP_H3K4me1_heart_left_ventricle_female_adult_53_years_E_max
Positive1	green	CHIP_H3K4me1_heart_male_embryo_105_days_E_max
Positive1	green	CHIP_CTCF_heart_left_ventricle_female_adult_53_years_E_max
Positive1	green	CHIP_H3K27ac_heart_left_ventricle_male_child_3_years_E_max
Positive1	green	CHIP_H3K27ac_right_atrium_auricular_region_female_adult_53_years_E_max
Positive1	green	CHIP_H3K4me1_right_cardiac_atrium_male_adult_34_years_E_max
Positive1	green	CHIP_H3K4me1_heart_male_embryo_91_day_E_max
Positive1	green	CHIP_CTCF_heart_left_ventricle_female_adult_51_year_E_max
Positive1	green	CHIP_H3K27ac_heart_left_ventricle_female_adult_53_years_E_max
Positive1	green	CHIP_H3K27ac_heart_right_ventricle_male_adult_34_years_E_max
Positive20	greenyellow	CHIP_SUZ12_H1_hESC_max
Positive20	greenyellow	CHIP_H3K27me3_cardiac_mesoderm_RPT_max
Positive20	greenyellow	CHIP_H3K27me3_cardiac_mesoderm_RPT_RPT_max
Positive20	greenyellow	CHIP_H3K27me3_H7_hESC_max
Positive20	greenyellow	CHIP_SUZ12_H1_hESC_RPT_max
Positive20	greenyellow	CHIP_H3K27me3_iPS_DF_19_11_male_newborn_max
Positive20	greenyellow	CHIP_H3K27me3_neural_progenitor_cell_originated_from_H9_max
Positive20	greenyellow	CHIP_H3K27me3_H1_hESC_max
Positive20	greenyellow	CHIP_H3K27me3_H7_hESC_RPT_max
Positive20	greenyellow	CHIP_H3K27me3_H1_hESC_RPT_max
Positive20	greenyellow	CHIP_H3K79me2_H1_hESC_max
Positive20	greenyellow	CHIP_H3K27me3_iPS_20b_male_adult_55_years_max
Positive20	greenyellow	CHIP_H3K79me2_neural_progenitor_cell_originated_from_H9_max
Positive20	greenyellow	CHIP_H3K27me3_iPS_15b_female_adult_48_years_max
Positive20	greenyellow	CHIP_H4K20me1_H1_hESC_max
Positive20	greenyellow	CHIP_H3K27me3_iPS_18a_female_adult_48_years_max
Positive20	greenyellow	CHIP_RNF2_H1_hESC_max
Positive20	greenyellow	CHIP_H3K27me3_iPS_DF_6_9_male_newborn_max
Positive20	greenyellow	CHIP_H3K27me3_H1_hESC_RPT_RPT_max
Positive20	greenyellow	CHIP_H2AFZ_neural_stem_progenitor_cell_originated_from_H9_E_max
Positive20	greenyellow	CHIP_H3K27me3_neurosphere_female_embryo_17_weeks_originated_from_ganglionic_eminence_E_max
Positive20	greenyellow	CHIP_H2BK15ac_neural_stem_progenitor_cell_originated_from_H1_hESC_E_max
Positive20	greenyellow	CHIP_H3K18ac_neural_stem_progenitor_cell_originated_from_H1_hESC_E_max
Positive20	greenyellow	CHIP_H4K91ac_neural_stem_progenitor_cell_originated_from_H1_hESC_E_max
Positive20	greenyellow	CHIP_H3K27me3_neurosphere_female_embryo_17_weeks_originated_from_ganglionic_eminence_RPT_E_max
Positive20	greenyellow	CHIP_H3K4ac_neural_stem_progenitor_cell_originated_from_H1_hESC_E_max
Positive20	greenyellow	CHIP_H3K27me3_brain_female_embryo_120_days_E_max
Positive20	greenyellow	CHIP_EZH2_neural_cell_E_max
Positive20	greenyellow	CHIP_H3K27me3_neural_stem_progenitor_cell_originated_from_H9_E_max
Positive20	greenyellow	CHIP_H2AFZ_H1_hESC_E_max
Positive20	greenyellow	CHIP_H3K27me3_brain_male_embryo_122_days_E_max
Positive20	greenyellow	CHIP_H3K27me3_neural_cell_E_max
Positive20	greenyellow	CHIP_H2AFZ_neural_progenitor_cell_originated_from_H9_E_max
Positive20	greenyellow	CHIP_H3K27me3_neuron_originated_from_H9_E_max
Positive20	greenyellow	CHIP_H3K27me3_neural_stem_progenitor_cell_originated_from_H1_hESC_E_max
Positive20	greenyellow	CHIP_H3K27me3_neural_stem_progenitor_cell_originated_from_H1_hESC_RPT_E_max
Positive20	greenyellow	CHIP_H2AK5ac_neural_stem_progenitor_cell_originated_from_H1_hESC_E_max
Positive20	greenyellow	CHIP_H2BK120ac_neural_stem_progenitor_cell_originated_from_H1_hESC_E_max
Positive20	greenyellow	CHIP_H2AFZ_neural_cell_E_max
Positive20	greenyellow	CHIP_H2AFZ_neuron_originated_from_H9_E_max
Positive20	greenyellow	CHIP_H2BK12ac_neural_stem_progenitor_cell_originated_from_H1_hESC_E_max
Positive20	greenyellow	CHIP_H3K27me3_brain_female_embryo_17_weeks_E_max
Non-module	grey	CHIP_H3K4me1_germinal_matrix_male_embryo_20_weeks_max
Non-module	grey	CHIP_H3K4me1_neurosphere_embryo_15_weeks_originated_from_ganglionic_eminence_max
Non-module	grey	CHIP_REST_H1_hESC_RPT_max
Non-module	grey	CHIP_H3K4me1_germinal_matrix_male_embryo_20_weeks_RPT_max
Non-module	grey	CHIP_H3K4me1_neuron_originated_from_H9_max
Non-module	grey	DNASE_cardiac_mesoderm_RPT_E_max
Non-module	grey	DNASE_cardiac_mesoderm_RPT_RPT_E_max
Non-module	grey	DNASE_brain_pericyte_E_max
Non-module	grey	DNASE_cardiac_fibroblast_E_max
Non-module	grey	DNASE_cardiac_muscle_cell_E_max
Non-module	grey	DNASE_choroid_plexus_epithelial_cell_E_max
Non-module	grey	DNASE_brain_female_embryo_85_days_E_max
Non-module	grey	DNASE_neural_stem_progenitor_cell_originated_from_H1_hESC_E_max
Non-module	grey	DNASE_right_atrium_auricular_region_female_adult_51_year_E_max
Non-module	grey	DNASE_brain_embryo_56_days_and_male_embryo_58_days_E_max
Non-module	grey	DNASE_right_atrium_auricular_region_female_adult_53_years_E_max
Non-module	grey	DNASE_neural_progenitor_cell_originated_from_H9_E_max
Non-module	grey	CHIP_H4K20me1_astrocyte_E_max
Non-module	grey	CHIP_REST_H1_hESC_E_max
Non-module	grey	CHIP_USF1_H1_hESC_E_max
Non-module	grey	CHIP_CTCF_brain_microvascular_endothelial_cell_E_max
Non-module	grey	CHIP_H3K4me3_cardiac_fibroblast_E_max
Non-module	grey	CHIP_CTCF_cardiac_fibroblast_female_E_max
Non-module	grey	CHIP_H3K4me3_cardiac_fibroblast_female_E_max
Non-module	grey	CHIP_H3K4me3_cardiac_muscle_cell_E_max
Non-module	grey	CHIP_H3K4me3_choroid_plexus_epithelial_cell_E_max
Non-module	grey	CHIP_H3K4me1_germinal_matrix_male_embryo_20_weeks_E_max
Non-module	grey	CHIP_H3K4me1_neurosphere_female_embryo_17_weeks_originated_from_cortex_E_max
Non-module	grey	CHIP_H3K4me3_heart_right_ventricle_male_child_3_years_E_max
Non-module	grey	CHIP_H3K36me3_heart_right_ventricle_male_adult_34_years_E_max
Non-module	grey	CHIP_H3K4me3_brain_male_embryo_122_days_E_max
Non-module	grey	CHIP_H3K4me1_neural_stem_progenitor_cell_originated_from_H9_E_max
Non-module	grey	CHIP_H3K4me1_neural_progenitor_cell_originated_from_H9_E_max
Non-module	grey	CHIP_H3K36me3_substantia_nigra_male_adult_81_year_E_max
Non-module	grey	CHIP_H3K36me3_cingulate_gyrus_female_adult_75_years_E_max
Non-module	grey	CHIP_H3K36me3_angular_gyrus_male_adult_81_year_E_max
Non-module	grey	CHIP_H3K23ac_neural_stem_progenitor_cell_originated_from_H1_hESC_E_max
Non-module	grey	CHIP_H3K4me3_heart_left_ventricle_male_child_3_years_E_max
Non-module	grey	CHIP_H3K36me3_caudate_nucleus_female_adult_75_years_E_max
Non-module	grey	CHIP_H3K36me3_heart_left_ventricle_male_adult_34_years_E_max
Non-module	grey	CHIP_H3K4me1_neurosphere_female_embryo_17_weeks_originated_from_ganglionic_eminence_RPT_E_max
Non-module	grey	CHIP_H3K36me3_heart_left_ventricle_female_adult_53_years_E_max
Non-module	grey	CHIP_H3K4me3_germinal_matrix_male_embryo_20_weeks_E_max
Non-module	grey	CHIP_H3K4me3_right_cardiac_atrium_male_adult_34_years_E_max
Non-module	grey	CHIP_H3K4me3_germinal_matrix_male_embryo_20_weeks_RPT_E_max
Non-module	grey	CHIP_H3K9me3_right_cardiac_atrium_male_adult_34_years_E_max
Non-module	grey	CHIP_H3K36me3_heart_right_ventricle_male_child_3_years_E_max
Non-module	grey	CHIP_H3K36me3_heart_embryo_101_day_E_max
Non-module	grey	CHIP_H3K4me2_neural_progenitor_cell_originated_from_H9_E_max
Non-module	grey	CHIP_H3K9me3_iPS_DF_6_9_male_newborn_E_max
Non-module	grey	CHIP_H3K9me3_iPS_DF_19_11_male_newborn_E_max
Non-module	grey	CHIP_H3K36me3_cingulate_gyrus_male_adult_81_year_E_max
Non-module	grey	CHIP_H3K4me1_germinal_matrix_male_embryo_20_weeks_RPT_E_max
Non-module	grey	CHIP_H3K4me3_brain_female_embryo_17_weeks_E_max
Non-module	grey	CHIP_H3K36me3_temporal_lobe_female_adult_75_years_E_max
Non-module	grey	CHIP_H3K4me3_heart_right_ventricle_male_adult_34_years_E_max
Non-module	grey	CHIP_H3K4me3_right_atrium_auricular_region_female_adult_53_years_E_max
Non-module	grey	CHIP_H3K4me1_neuron_originated_from_H9_E_max
Non-module	grey	CHIP_H3K9me3_brain_male_embryo_122_days_E_max
Non-module	grey	CHIP_H3K36me3_heart_left_ventricle_male_child_3_years_E_max
Non-module	grey	CHIP_H3K36me3_caudate_nucleus_male_adult_81_year_E_max
Non-module	grey	CHIP_H3K4me3_heart_left_ventricle_female_adult_53_years_E_max
Non-module	grey	CHIP_H3K36me3_right_atrium_auricular_region_female_adult_53_years_E_max
Non-module	grey	CHIP_H3K36me3_substantia_nigra_female_adult_75_years_E_max
Non-module	grey	CAGE_heart_fetal_pool1_E_max
Non-module	grey	CAGE_Nucleus_Pulposus_Cell_E_max
Non-module	grey	CAGE_Fibroblast_Choroid_Plexus_E_max
Non-module	grey	CAGE_Astrocyte_cerebellum_E_max
Non-module	grey	CAGE_Fibroblast_Cardiac_E_max
Non-module	grey	CAGE_heart_adult_diseased_E_max
Non-module	grey	CAGE_temporal_lobe_fetal_tech_E_max
Non-module	grey	CAGE_left_ventricle_adult_E_max
Non-module	grey	CAGE_brain_fetal_pool1_E_max
Non-module	grey	CAGE_Schwann_Cells_E_max
Non-module	grey	CAGE_pineal_gland_adult_E_max
Non-module	grey	CAGE_Neurons_E_max
Non-module	grey	CAGE_Cardiac_Myocyte_E_max
Non-module	grey	CAGE_Oligodendrocyte_precursors_E_max
Non-module	grey	CAGE_Perineurial_Cells_E_max
Non-module	grey	CAGE_heart_mitral_valve_adult_E_max
Non-module	grey	CAGE_heart_pulmonic_valve_adult_E_max
Positive9	grey60	CHIP_HDAC6_H1_hESC_max
Positive9	grey60	CHIP_EP300_H1_hESC_max
Positive9	grey60	CHIP_HDAC2_H1_hESC_max
Positive9	grey60	CHIP_SIX5_H1_hESC_max
Positive9	grey60	CHIP_SP1_H1_hESC_max
Positive9	grey60	CHIP_TCF12_H1_hESC_max
Positive9	grey60	CHIP_SRF_H1_hESC_max
Positive9	grey60	CHIP_EGR1_H1_hESC_max
Positive9	grey60	CHIP_RXRA_H1_hESC_max
Positive9	grey60	CHIP_YY1_H1_hESC_max
Positive9	grey60	CHIP_EP300_H1_hESC_RPT_max
Positive9	grey60	CHIP_JUND_H1_hESC_max
Positive9	grey60	CHIP_BCL11A_H1_hESC_RPT_max
Positive9	grey60	CHIP_NANOG_H1_hESC_max
Positive9	grey60	CHIP_HDAC2_H1_hESC_RPT_max
Positive9	grey60	CHIP_FOSL1_H1_hESC_max
Positive9	grey60	CHIP_JUND_H1_hESC_RPT_max
Positive9	grey60	CHIP_USF2_H1_hESC_max
Positive9	grey60	CHIP_CTBP2_H1_hESC_max
Positive9	grey60	CHIP_H3K14ac_H1_hESC_max
Positive9	grey60	CHIP_H3K9me2_neural_cell_max
Positive9	grey60	CHIP_KDM1A_H1_hESC_max
Positive9	grey60	CHIP_H3K23ac_H1_hESC_max
Positive9	grey60	CHIP_EP300_neural_cell_originated_from_H1_hESC_max
Positive9	grey60	CHIP_ASH2L_H1_hESC_max
Positive2	lightcyan	CHIP_H3K4me3_astrocyte_of_the_cerebellum_E_max
Positive2	lightcyan	CHIP_H3K4me3_brain_microvascular_endothelial_cell_E_max
Positive2	lightcyan	CHIP_H3K9me3_heart_left_ventricle_female_adult_53_years_E_max
Positive2	lightcyan	CHIP_H3K9me3_brain_female_embryo_120_days_E_max
Positive2	lightcyan	CHIP_H3K9me3_cingulate_gyrus_female_adult_75_years_E_max
Positive2	lightcyan	CHIP_H3K9me3_cingulate_gyrus_male_adult_81_year_E_max
Positive2	lightcyan	CHIP_H3K9me3_layer_of_hippocampus_male_adult_73_years_E_max
Positive2	lightcyan	CHIP_H3K9me3_heart_right_ventricle_male_child_3_years_E_max
Positive2	lightcyan	CHIP_H3K9me3_caudate_nucleus_male_adult_81_year_E_max
Positive2	lightcyan	CHIP_H3K9me3_brain_female_embryo_17_weeks_E_max
Positive2	lightcyan	CHIP_H3K9me3_heart_left_ventricle_male_adult_34_years_E_max
Positive2	lightcyan	CHIP_H3K9me3_angular_gyrus_male_adult_81_year_E_max
Positive2	lightcyan	CHIP_H3K9me3_middle_frontal_area_46_female_adult_75_years_E_max
Positive2	lightcyan	CHIP_H3K9me3_temporal_lobe_male_adult_81_year_E_max
Positive2	lightcyan	CHIP_H3K9me3_angular_gyrus_female_adult_75_years_E_max
Positive2	lightcyan	CHIP_H3K9me3_neurosphere_female_embryo_17_weeks_originated_from_cortex_E_max
Positive2	lightcyan	CHIP_H3K9me3_temporal_lobe_female_adult_75_years_E_max
Positive2	lightcyan	CHIP_H3K9me3_layer_of_hippocampus_female_adult_75_years_E_max
Positive2	lightcyan	CHIP_H3K9me3_heart_left_ventricle_male_child_3_years_E_max
Positive2	lightcyan	CHIP_H3K9me3_caudate_nucleus_female_adult_75_years_E_max
Positive2	lightcyan	CHIP_H3K9me3_substantia_nigra_male_adult_81_year_E_max
Positive2	lightcyan	CHIP_H3K9me3_neurosphere_female_embryo_17_weeks_originated_from_ganglionic_eminence_E_max
Positive2	lightcyan	CHIP_H3K9me3_neurosphere_female_embryo_17_weeks_originated_from_cortex_RPT_E_max
Positive2	lightcyan	CHIP_H3K9me3_neurosphere_embryo_15_weeks_originated_from_ganglionic_eminence_E_max
Positive2	lightcyan	CHIP_H3K9me3_neurosphere_female_embryo_17_weeks_originated_from_ganglionic_eminence_RPT_E_max
Positive2	lightcyan	CHIP_H3K9me3_layer_of_hippocampus_male_adult_81_year_E_max
Positive2	lightcyan	CHIP_H3K9me3_substantia_nigra_female_adult_75_years_E_max
Positive2	lightcyan	CHIP_H3K9me3_middle_frontal_area_46_male_adult_81_year_E_max
Positive21	lightgreen	CHIP_SUZ12_H1_hESC_E_max
Positive21	lightgreen	CHIP_H3K27me3_cardiac_mesoderm_E_max
Positive21	lightgreen	CHIP_H3K27me3_cardiac_mesoderm_RPT_E_max
Positive21	lightgreen	CHIP_H3K27me3_cardiac_mesoderm_RPT_RPT_E_max
Positive21	lightgreen	CHIP_H3K27me3_cardiac_mesoderm_RPT_RPT_RPT_E_max
Positive21	lightgreen	CHIP_H3K27me3_H7_hESC_E_max
Positive21	lightgreen	CHIP_SUZ12_H1_hESC_RPT_E_max
Positive21	lightgreen	CHIP_EZH2_neural_progenitor_cell_originated_from_H9_E_max
Positive21	lightgreen	CHIP_H3K27me3_iPS_DF_19_11_male_newborn_E_max
Positive21	lightgreen	CHIP_H3K27me3_neural_progenitor_cell_originated_from_H9_E_max
Positive21	lightgreen	CHIP_H3K27me3_H1_hESC_E_max
Positive21	lightgreen	CHIP_H3K27me3_H7_hESC_RPT_E_max
Positive21	lightgreen	CHIP_H3K27me3_H1_hESC_RPT_E_max
Positive21	lightgreen	CHIP_H3K27me3_iPS_20b_male_adult_55_years_E_max
Positive21	lightgreen	CHIP_H3K27me3_neurosphere_female_embryo_17_weeks_originated_from_cortex_E_max
Positive21	lightgreen	CHIP_H3K27me3_iPS_15b_female_adult_48_years_E_max
Positive21	lightgreen	CHIP_H3K27me3_neurosphere_embryo_15_weeks_originated_from_ganglionic_eminence_E_max
Positive21	lightgreen	CHIP_H3K27me3_iPS_18a_female_adult_48_years_E_max
Positive21	lightgreen	CHIP_RNF2_H1_hESC_E_max
Positive21	lightgreen	CHIP_H3K27me3_cardiac_muscle_cell_E_max
Positive21	lightgreen	CHIP_H3K27me3_iPS_DF_6_9_male_newborn_E_max
Positive21	lightgreen	CHIP_H3K27me3_H1_hESC_RPT_RPT_E_max
Positive21	lightgreen	CHIP_H3K27me3_neurosphere_female_embryo_17_weeks_originated_from_cortex_RPT_E_max
Positive12	lightyellow	CHIP_SIRT6_H1_hESC_max
Positive12	lightyellow	CHIP_POLR2A_H1_hESC_max
Positive12	lightyellow	CHIP_POLR2AphosphoS5_H1_hESC_max
Positive12	lightyellow	CHIP_TAF7_H1_hESC_max
Positive12	lightyellow	CHIP_POLR2A_H1_hESC_RPT_max
Positive12	lightyellow	CHIP_H3K36me3_cardiac_mesoderm_max
Positive12	lightyellow	CHIP_H3K36me3_cardiac_mesoderm_RPT_max
Positive12	lightyellow	CHIP_H3K36me3_cardiac_mesoderm_RPT_RPT_max
Positive12	lightyellow	CHIP_H3K36me3_H7_hESC_max
Positive12	lightyellow	CHIP_CHD1_H1_hESC_RPT_max
Positive12	lightyellow	CHIP_H3K36me3_iPS_DF_6_9_male_newborn_max
Positive12	lightyellow	CHIP_H3K36me3_neural_stem_progenitor_cell_originated_from_H9_max
Positive12	lightyellow	CHIP_H3K36me3_iPS_18a_female_adult_48_years_max
Positive12	lightyellow	CHIP_H3K36me3_H1_hESC_max
Positive12	lightyellow	CHIP_H3K36me3_neuron_originated_from_H9_max
Positive12	lightyellow	CHIP_H3K36me3_H1_hESC_RPT_max
Positive12	lightyellow	CHIP_H3K36me3_iPS_20b_male_adult_55_years_max
Positive12	lightyellow	CHIP_H3K36me3_neural_progenitor_cell_originated_from_H9_max
Positive12	lightyellow	CHIP_H3K36me3_iPS_15b_female_adult_48_years_max
Positive12	lightyellow	CHIP_H3K36me3_H1_hESC_RPT_RPT_max
Positive12	lightyellow	DNASE_cardiac_fibroblast_female_embryo_94_days_and_female_embryo_98_days_E_max
Positive12	lightyellow	CHIP_H3K27ac_neurosphere_embryo_15_weeks_originated_from_ganglionic_eminence_E_max
Positive14	magenta	DNASE_cerebellum_male_adult_27_years_and_male_adult_35_years_max
Positive14	magenta	DNASE_frontal_cortex_male_adult_27_years_and_male_adult_35_years_max
Positive14	magenta	DNASE_frontal_cortex_female_adult_67_years_and_female_adult_80_years_max
Positive14	magenta	DNASE_H1_hESC_max
Positive14	magenta	DNASE_H7_hESC_max
Positive14	magenta	DNASE_iPS_NIHi11_male_adult_71_year_originated_from_AG20443_max
Positive14	magenta	DNASE_iPS_NIHi7_female_adult_85_years_originated_from_AG08395_max
Positive14	magenta	DNASE_H1_hESC_RPT_max
Positive14	magenta	DNASE_cardiac_mesoderm_max
Positive14	magenta	DNASE_cardiac_mesoderm_RPT_max
Positive14	magenta	DNASE_cardiac_mesoderm_RPT_RPT_RPT_max
Positive14	magenta	DNASE_H7_hESC_RPT_max
Positive14	magenta	DNASE_iPS_DF_4_7_male_newborn_max
Positive14	magenta	DNASE_brain_female_embryo_85_days_max
Positive14	magenta	DNASE_brain_embryo_112_days_max
Positive14	magenta	DNASE_brain_female_embryo_96_days_max
Positive14	magenta	DNASE_brain_female_embryo_142_days_max
Positive14	magenta	DNASE_iPS_DF_6_9_male_newborn_max
Positive14	magenta	DNASE_neural_stem_progenitor_cell_originated_from_H1_hESC_max
Positive14	magenta	DNASE_brain_female_embryo_109_days_max
Positive14	magenta	DNASE_iPS_DF_19_11_male_newborn_max
Positive14	magenta	DNASE_brain_male_embryo_105_days_max
Positive14	magenta	DNASE_iPS_DF_19_7_male_newborn_max
Positive14	magenta	DNASE_brain_male_embryo_72_days_and_male_embryo_76_days_max
Positive14	magenta	DNASE_cerebellar_cortex_male_adult_78_years_and_male_adult_84_years_max
Positive14	magenta	DNASE_brain_embryo_80_days_max
Positive14	magenta	DNASE_brain_male_embryo_101_day_max
Positive14	magenta	DNASE_brain_embryo_56_days_and_male_embryo_58_days_max
Positive14	magenta	DNASE_brain_male_embryo_122_days_max
Positive14	magenta	DNASE_H1_hESC_RPT_RPT_max
Positive14	magenta	DNASE_brain_female_embryo_105_days_max
Positive14	magenta	DNASE_cardiac_muscle_cell_RPT_max
Positive14	magenta	DNASE_brain_male_embryo_104_days_max
Positive14	magenta	DNASE_neural_progenitor_cell_originated_from_H9_max
Positive14	magenta	CHIP_GTF2F1_H1_hESC_max
Positive14	magenta	CHIP_CHD2_H1_hESC_max
Positive14	magenta	CHIP_JUN_H1_hESC_max
Positive14	magenta	CHIP_TBP_H1_hESC_max
Positive14	magenta	CHIP_NRF1_H1_hESC_max
Positive14	magenta	CHIP_H3K23me2_H1_hESC_max
Positive14	magenta	CHIP_HDAC2_H1_hESC_E_max
Positive14	magenta	CHIP_ZNF143_H1_hESC_E_max
Positive14	magenta	CHIP_KDM1A_H1_hESC_E_max
Positive14	magenta	CAGE_Dendritic_Cells_monocyte_immature_derived_tech_E_max
Positive14	magenta	CAGE_Dendritic_Cells_monocyte_immature_derived_E_max
Positive7	midnightblue	CHIP_H3K9me3_neuron_originated_from_H9_max
Positive7	midnightblue	CHIP_H3K9me3_brain_female_embryo_120_days_max
Positive7	midnightblue	CHIP_H3K9me3_iPS_18c_female_adult_48_years_max
Positive7	midnightblue	CHIP_H3K9me3_cingulate_gyrus_female_adult_75_years_max
Positive7	midnightblue	CHIP_H3K9me3_cingulate_gyrus_male_adult_81_year_max
Positive7	midnightblue	CHIP_H3K9me3_layer_of_hippocampus_male_adult_73_years_max
Positive7	midnightblue	CHIP_H3K9me3_caudate_nucleus_male_adult_81_year_max
Positive7	midnightblue	CHIP_H3K9me3_brain_female_embryo_17_weeks_max
Positive7	midnightblue	CHIP_H3K9me3_iPS_20b_male_adult_55_years_max
Positive7	midnightblue	CHIP_H3K9me3_cardiac_muscle_cell_max
Positive7	midnightblue	CHIP_H3K9me3_angular_gyrus_male_adult_81_year_max
Positive7	midnightblue	CHIP_H3K9me3_middle_frontal_area_46_female_adult_75_years_max
Positive7	midnightblue	CHIP_H3K9me3_temporal_lobe_male_adult_81_year_max
Positive7	midnightblue	CHIP_H3K9me3_angular_gyrus_female_adult_75_years_max
Positive7	midnightblue	CHIP_H3K9me3_neural_stem_progenitor_cell_originated_from_H1_hESC_max
Positive7	midnightblue	CHIP_H3K9me3_neurosphere_female_embryo_17_weeks_originated_from_cortex_max
Positive7	midnightblue	CHIP_H3K9me3_H1_hESC_max
Positive7	midnightblue	CHIP_H3K9me3_neural_cell_max
Positive7	midnightblue	CHIP_H3K9me3_temporal_lobe_female_adult_75_years_max
Positive7	midnightblue	CHIP_H3K9me3_layer_of_hippocampus_female_adult_75_years_max
Positive7	midnightblue	CHIP_H3K9me3_caudate_nucleus_female_adult_75_years_max
Positive7	midnightblue	CHIP_H3K9me3_iPS_15b_female_adult_48_years_max
Positive7	midnightblue	CHIP_H3K9me3_substantia_nigra_male_adult_81_year_max
Positive7	midnightblue	CHIP_H3K9me3_neurosphere_female_embryo_17_weeks_originated_from_ganglionic_eminence_max
Positive7	midnightblue	CHIP_H3K9me3_neurosphere_female_embryo_17_weeks_originated_from_cortex_RPT_max
Positive7	midnightblue	CHIP_H3K9me3_right_cardiac_atrium_male_adult_34_years_max
Positive7	midnightblue	CHIP_H3K9me3_iPS_DF_6_9_male_newborn_max
Positive7	midnightblue	CHIP_H3K9me3_neurosphere_embryo_15_weeks_originated_from_ganglionic_eminence_max
Positive7	midnightblue	CHIP_H3K9me3_iPS_DF_19_11_male_newborn_max
Positive7	midnightblue	CHIP_H3K9me3_neurosphere_female_embryo_17_weeks_originated_from_ganglionic_eminence_RPT_max
Positive7	midnightblue	CHIP_H3K9me3_neural_stem_progenitor_cell_originated_from_H9_max
Positive7	midnightblue	CHIP_H3K9me3_H1_hESC_RPT_max
Positive7	midnightblue	CHIP_H3K9me3_H7_hESC_max
Positive7	midnightblue	CHIP_H3K9me3_layer_of_hippocampus_male_adult_81_year_max
Positive7	midnightblue	CHIP_H3K9me3_substantia_nigra_female_adult_75_years_max
Positive7	midnightblue	CHIP_H3K9me3_iPS_18a_female_adult_48_years_max
Positive7	midnightblue	CHIP_H3K9me3_middle_frontal_area_46_male_adult_81_year_max
Positive7	midnightblue	CAGE_heart_adult_pool1_E_max
Positive7	midnightblue	CAGE_heart_adult_diseased_post_infarction_E_max
Positive15	pink	CHIP_H3K4me3_astrocyte_max
Positive15	pink	CHIP_H4K20me1_astrocyte_max
Positive15	pink	CHIP_PHF8_H1_hESC_max
Positive15	pink	CHIP_SAP30_H1_hESC_max
Positive15	pink	CHIP_TAF1_H1_hESC_max
Positive15	pink	CHIP_H3K4me3_cardiac_mesoderm_max
Positive15	pink	CHIP_H3K4me3_cardiac_mesoderm_RPT_max
Positive15	pink	CHIP_H3K4me3_cardiac_mesoderm_RPT_RPT_max
Positive15	pink	CHIP_H3K4me3_cardiac_mesoderm_RPT_RPT_RPT_max
Positive15	pink	CHIP_H3K4me3_H1_hESC_max
Positive15	pink	CHIP_H3K4me2_neural_cell_max
Positive15	pink	CHIP_H3K4me3_neurosphere_embryo_15_weeks_originated_from_ganglionic_eminence_max
Positive15	pink	CHIP_H3K9ac_neural_progenitor_cell_originated_from_H9_max
Positive15	pink	CHIP_H3K27ac_neural_cell_max
Positive15	pink	CHIP_KDM5A_H1_hESC_max
Positive15	pink	CHIP_H3K4me3_iPS_15b_female_adult_48_years_max
Positive15	pink	CHIP_H3K4me3_iPS_DF_6_9_male_newborn_max
Positive15	pink	CHIP_H3K4me3_neuron_originated_from_H9_max
Positive15	pink	CHIP_H3K4me3_neural_stem_progenitor_cell_originated_from_H9_max
Positive15	pink	CHIP_H3K4me1_brain_female_embryo_17_weeks_max
Positive15	pink	CHIP_H3K9ac_H1_hESC_max
Positive15	pink	CHIP_H3K79me1_H1_hESC_max
Positive15	pink	CHIP_H3K4me3_iPS_18a_female_adult_48_years_max
Positive15	pink	CHIP_H3K9ac_neural_cell_max
Positive15	pink	CHIP_H3K79me1_neural_stem_progenitor_cell_originated_from_H1_hESC_max
Positive15	pink	CHIP_H3K4me3_neural_cell_max
Positive15	pink	CHIP_H3K9ac_neural_stem_progenitor_cell_originated_from_H1_hESC_max
Positive15	pink	CHIP_H3K4me2_neural_progenitor_cell_originated_from_H9_max
Positive15	pink	CHIP_H3K4me3_cardiac_muscle_cell_RPT_max
Positive15	pink	CHIP_H3K4me3_neural_progenitor_cell_originated_from_H9_max
Positive15	pink	CHIP_H3K4me3_K562_RPT_RPT_RPT_max
Positive15	pink	CHIP_H4K20me1_neural_progenitor_cell_originated_from_H9_max
Positive15	pink	CHIP_H3K4me3_iPS_18c_female_adult_48_years_max
Positive15	pink	CHIP_H3K4me3_H1_hESC_RPT_max
Positive15	pink	CHIP_H3K9ac_iPS_18a_female_adult_48_years_max
Positive15	pink	CHIP_H3K9ac_iPS_15b_female_adult_48_years_max
Positive15	pink	CHIP_H3F3A_neural_cell_max
Positive15	pink	CHIP_H3K4me3_iPS_DF_19_11_male_newborn_max
Positive15	pink	CHIP_H3K4me3_iPS_11a_male_adult_36_years_max
Positive15	pink	CHIP_H3K9ac_H1_hESC_RPT_max
Positive15	pink	CHIP_H3K4me3_neural_stem_progenitor_cell_originated_from_H1_hESC_max
Positive15	pink	CHIP_H4K20me1_neural_cell_max
Positive15	pink	CHIP_H3K4me3_iPS_20b_male_adult_55_years_max
Positive15	pink	DNASE_cardiac_fibroblast_female_E_max
Positive15	pink	DNASE_brain_male_embryo_72_days_and_male_embryo_76_days_E_max
Positive15	pink	DNASE_brain_embryo_80_days_E_max
Positive15	pink	CHIP_TBP_H1_hESC_E_max
Positive15	pink	CHIP_KDM5A_H1_hESC_E_max
Positive15	pink	CHIP_REST_H1_hESC_RPT_E_max
Positive10	purple	CHIP_H2BK15ac_neural_stem_progenitor_cell_originated_from_H1_hESC_max
Positive10	purple	CHIP_H3K18ac_neural_stem_progenitor_cell_originated_from_H1_hESC_max
Positive10	purple	CHIP_H2AFZ_H1_hESC_max
Positive10	purple	CHIP_H2AFZ_neural_progenitor_cell_originated_from_H9_max
Positive10	purple	CHIP_H2AK5ac_neural_stem_progenitor_cell_originated_from_H1_hESC_max
Positive10	purple	CHIP_H2BK120ac_neural_stem_progenitor_cell_originated_from_H1_hESC_max
Positive10	purple	CHIP_H2BK12ac_neural_stem_progenitor_cell_originated_from_H1_hESC_max
Positive10	purple	CHIP_RBBP5_H1_hESC_E_max
Positive10	purple	CHIP_PHF8_H1_hESC_E_max
Positive10	purple	CHIP_KDM4A_H1_hESC_E_max
Positive10	purple	CHIP_TAF1_H1_hESC_E_max
Positive10	purple	CHIP_H3K9me3_iPS_18c_female_adult_48_years_E_max
Positive10	purple	CHIP_H3K4me3_cerebellum_male_adult_53_years_E_max
Positive10	purple	CHIP_H3K4me3_neurosphere_embryo_15_weeks_originated_from_ganglionic_eminence_E_max
Positive10	purple	CHIP_H3K27ac_neural_cell_E_max
Positive10	purple	CHIP_H3K4me3_neurosphere_female_embryo_17_weeks_originated_from_ganglionic_eminence_E_max
Positive10	purple	CHIP_H3K9me3_iPS_20b_male_adult_55_years_E_max
Positive10	purple	CHIP_H3K9me3_neural_progenitor_cell_originated_from_H9_E_max
Positive10	purple	CHIP_H3K4me3_iPS_DF_6_9_male_newborn_E_max
Positive10	purple	CHIP_H3K9me3_cardiac_muscle_cell_E_max
Positive10	purple	CHIP_H3K4me3_neurosphere_embryo_15_weeks_originated_from_ganglionic_eminence_RPT_E_max
Positive10	purple	CHIP_H3K4me3_neuron_originated_from_H9_E_max
Positive10	purple	CHIP_H3K4me3_neural_stem_progenitor_cell_originated_from_H9_E_max
Positive10	purple	CHIP_H3K9me3_neural_stem_progenitor_cell_originated_from_H1_hESC_E_max
Positive10	purple	CHIP_H3K9me3_H1_hESC_E_max
Positive10	purple	CHIP_H3K9me3_neural_cell_E_max
Positive10	purple	CHIP_H3K27ac_heart_left_ventricle_male_adult_32_years_E_max
Positive10	purple	CHIP_H3K4me2_neural_stem_progenitor_cell_originated_from_H1_hESC_E_max
Positive10	purple	CHIP_H3K4me3_heart_left_ventricle_male_adult_34_years_E_max
Positive10	purple	CHIP_H3K9ac_neural_cell_E_max
Positive10	purple	CHIP_H3K9me3_iPS_15b_female_adult_48_years_E_max
Positive10	purple	CHIP_H3K4me3_neural_cell_E_max
Positive10	purple	CHIP_H3K9ac_neural_stem_progenitor_cell_originated_from_H1_hESC_E_max
Positive10	purple	CHIP_H3K4me3_K562_RPT_RPT_RPT_E_max
Positive10	purple	CHIP_POLR2A_heart_left_ventricle_female_adult_51_year_E_max
Positive10	purple	CHIP_CTCF_neural_cell_originated_from_H1_hESC_E_max
Positive10	purple	CHIP_H3K9me3_H1_hESC_RPT_E_max
Positive10	purple	CHIP_H3K4me3_iPS_DF_19_11_male_newborn_E_max
Positive10	purple	CHIP_MXI1_neural_cell_originated_from_H1_hESC_E_max
Positive10	purple	CHIP_H3K4me3_iPS_11a_male_adult_36_years_E_max
Positive10	purple	CHIP_H3K9ac_H1_hESC_RPT_E_max
Positive10	purple	CHIP_H3K4me3_neural_stem_progenitor_cell_originated_from_H1_hESC_E_max
Positive10	purple	CHIP_H3K4me3_neurosphere_female_embryo_17_weeks_originated_from_cortex_E_max
Positive10	purple	CHIP_H3K9me3_iPS_18a_female_adult_48_years_E_max
Positive13	red	DNASE_H1_hESC_E_max
Positive13	red	DNASE_H7_hESC_E_max
Positive13	red	CHIP_H3K27ac_H1_hESC_E_max
Positive13	red	CHIP_HDAC6_H1_hESC_E_max
Positive13	red	CHIP_SIRT6_H1_hESC_E_max
Positive13	red	CHIP_POLR2A_H1_hESC_E_max
Positive13	red	CHIP_POLR2AphosphoS5_H1_hESC_E_max
Positive13	red	CHIP_POLR2A_H1_hESC_RPT_E_max
Positive13	red	CHIP_H3K4me3_cardiac_mesoderm_RPT_E_max
Positive13	red	CHIP_H3K36me3_cardiac_mesoderm_E_max
Positive13	red	CHIP_H3K36me3_cardiac_mesoderm_RPT_E_max
Positive13	red	CHIP_H3K36me3_cardiac_mesoderm_RPT_RPT_E_max
Positive13	red	CHIP_H3K36me3_cardiac_mesoderm_RPT_RPT_RPT_E_max
Positive13	red	CHIP_H3K36me3_H7_hESC_E_max
Positive13	red	CHIP_H3K36me3_neurosphere_female_embryo_17_weeks_originated_from_cortex_E_max
Positive13	red	CHIP_H3K36me3_iPS_DF_19_11_male_newborn_E_max
Positive13	red	CHIP_H3K4me1_brain_female_embryo_120_days_E_max
Positive13	red	CHIP_H3K9ac_neural_progenitor_cell_originated_from_H9_E_max
Positive13	red	CHIP_H3K36me3_neurosphere_female_embryo_17_weeks_originated_from_ganglionic_eminence_E_max
Positive13	red	CHIP_H3K36me3_iPS_DF_6_9_male_newborn_E_max
Positive13	red	CHIP_H3K36me3_neural_stem_progenitor_cell_originated_from_H9_E_max
Positive13	red	CHIP_H3K4me1_neural_stem_progenitor_cell_originated_from_H1_hESC_E_max
Positive13	red	CHIP_H3K36me3_neural_stem_progenitor_cell_originated_from_H1_hESC_E_max
Positive13	red	CHIP_H3K79me2_H1_hESC_E_max
Positive13	red	CHIP_H3K36me3_neurosphere_female_embryo_17_weeks_originated_from_ganglionic_eminence_RPT_E_max
Positive13	red	CHIP_H3K9ac_H1_hESC_E_max
Positive13	red	CHIP_H3K79me1_H1_hESC_E_max
Positive13	red	CHIP_H3K27ac_neural_progenitor_cell_originated_from_H9_E_max
Positive13	red	CHIP_H3K36me3_iPS_18a_female_adult_48_years_E_max
Positive13	red	CHIP_H3K36me3_H1_hESC_E_max
Positive13	red	CHIP_H3K36me3_neuron_originated_from_H9_E_max
Positive13	red	CHIP_H3K36me3_H1_hESC_RPT_E_max
Positive13	red	CHIP_H3K36me3_iPS_20b_male_adult_55_years_E_max
Positive13	red	CHIP_H3K27ac_iPS_DF_19_11_male_newborn_E_max
Positive13	red	CHIP_H3K79me2_neural_progenitor_cell_originated_from_H9_E_max
Positive13	red	CHIP_H3K79me1_neural_stem_progenitor_cell_originated_from_H1_hESC_E_max
Positive13	red	CHIP_H3K36me3_neural_progenitor_cell_originated_from_H9_E_max
Positive13	red	CHIP_H3F3A_neural_progenitor_cell_originated_from_H9_E_max
Positive13	red	CHIP_H3K36me3_iPS_15b_female_adult_48_years_E_max
Positive13	red	CHIP_H3K4me3_neural_progenitor_cell_originated_from_H9_E_max
Positive13	red	CHIP_H3K36me3_germinal_matrix_male_embryo_20_weeks_E_max
Positive13	red	CHIP_H3K36me3_neural_cell_E_max
Positive13	red	CHIP_H3K36me3_germinal_matrix_male_embryo_20_weeks_RPT_E_max
Positive13	red	CHIP_H4K20me1_neural_progenitor_cell_originated_from_H9_E_max
Positive13	red	CHIP_H4K20me1_H1_hESC_E_max
Positive13	red	CHIP_H3K36me3_neurosphere_embryo_15_weeks_originated_from_ganglionic_eminence_E_max
Positive13	red	CHIP_H3K27ac_neural_stem_progenitor_cell_originated_from_H1_hESC_E_max
Positive13	red	CHIP_H3K36me3_neurosphere_female_embryo_17_weeks_originated_from_cortex_RPT_E_max
Positive13	red	CHIP_H3K9ac_iPS_18a_female_adult_48_years_E_max
Positive13	red	CHIP_H3K9ac_iPS_15b_female_adult_48_years_E_max
Positive13	red	CHIP_H3K36me3_brain_female_embryo_17_weeks_E_max
Positive13	red	CHIP_H3K27ac_iPS_DF_6_9_male_newborn_E_max
Positive13	red	CHIP_H3K36me3_brain_male_embryo_122_days_E_max
Positive13	red	CHIP_H3K36me3_H1_hESC_RPT_RPT_E_max
Positive13	red	CHIP_H4K20me1_neural_cell_E_max
Positive13	red	CHIP_H3K36me3_cardiac_muscle_cell_E_max
Positive13	red	CAGE_Astrocyte_cerebral_cortex_E_max
Positive19	royalblue	CHIP_H3K27me3_cingulate_gyrus_male_adult_81_year_E_max
Positive19	royalblue	CHIP_H3K27me3_heart_right_ventricle_male_adult_34_years_E_max
Positive19	royalblue	CHIP_H3K27me3_layer_of_hippocampus_male_adult_73_years_E_max
Positive19	royalblue	CHIP_H3K27me3_heart_left_ventricle_male_child_3_years_E_max
Positive19	royalblue	CHIP_H3K27me3_substantia_nigra_female_adult_75_years_E_max
Positive19	royalblue	CHIP_H3K27me3_caudate_nucleus_female_adult_75_years_E_max
Positive19	royalblue	CHIP_H3K27me3_heart_embryo_101_day_E_max
Positive19	royalblue	CHIP_H3K27me3_middle_frontal_area_46_male_adult_81_year_E_max
Positive19	royalblue	CHIP_H3K27me3_temporal_lobe_male_adult_81_year_E_max
Positive19	royalblue	CHIP_H3K27me3_substantia_nigra_male_adult_81_year_E_max
Positive19	royalblue	CHIP_H3K27me3_caudate_nucleus_male_adult_81_year_E_max
Positive19	royalblue	CHIP_H3K27me3_heart_left_ventricle_male_adult_34_years_E_max
Positive19	royalblue	CHIP_H3K27me3_temporal_lobe_female_adult_75_years_E_max
Positive19	royalblue	CHIP_H3K27me3_angular_gyrus_male_adult_81_year_E_max
Positive19	royalblue	CHIP_H3K27me3_heart_right_ventricle_male_child_3_years_E_max
Positive19	royalblue	CHIP_H3K14ac_neural_stem_progenitor_cell_originated_from_H1_hESC_E_max
Positive19	royalblue	CHIP_H3K27me3_layer_of_hippocampus_male_adult_81_year_E_max
Positive19	royalblue	CHIP_H3K27me3_right_atrium_auricular_region_female_adult_53_years_E_max
Positive19	royalblue	CHIP_H3K27me3_layer_of_hippocampus_female_adult_75_years_E_max
Positive19	royalblue	CHIP_H3K27me3_right_cardiac_atrium_male_adult_34_years_E_max
Positive19	royalblue	CHIP_H3K27me3_heart_left_ventricle_female_adult_53_years_E_max
Positive18	salmon	CHIP_REST_H1_hESC_max
Positive18	salmon	CHIP_H3K27me3_cardiac_mesoderm_max
Positive18	salmon	CHIP_H3K27me3_cardiac_mesoderm_RPT_RPT_RPT_max
Positive18	salmon	CHIP_H3K27me3_cingulate_gyrus_male_adult_81_year_max
Positive18	salmon	CHIP_H3K27me3_neurosphere_female_embryo_17_weeks_originated_from_ganglionic_eminence_max
Positive18	salmon	CHIP_H3K27me3_heart_right_ventricle_male_adult_34_years_max
Positive18	salmon	CHIP_EZH2_neural_progenitor_cell_originated_from_H9_max
Positive18	salmon	CHIP_H3K27me3_layer_of_hippocampus_male_adult_73_years_max
Positive18	salmon	CHIP_H3K27me3_heart_left_ventricle_male_child_3_years_max
Positive18	salmon	CHIP_H3K27me3_substantia_nigra_female_adult_75_years_max
Positive18	salmon	CHIP_H3K27me3_caudate_nucleus_female_adult_75_years_max
Positive18	salmon	CHIP_H3K27me3_heart_embryo_101_day_max
Positive18	salmon	CHIP_H3K27me3_middle_frontal_area_46_male_adult_81_year_max
Positive18	salmon	CHIP_H3K27me3_temporal_lobe_male_adult_81_year_max
Positive18	salmon	CHIP_H3K27me3_substantia_nigra_male_adult_81_year_max
Positive18	salmon	CHIP_H3K27me3_neurosphere_female_embryo_17_weeks_originated_from_cortex_max
Positive18	salmon	CHIP_H3K27me3_neurosphere_female_embryo_17_weeks_originated_from_ganglionic_eminence_RPT_max
Positive18	salmon	CHIP_H3K27me3_brain_female_embryo_120_days_max
Positive18	salmon	CHIP_H3K27me3_caudate_nucleus_male_adult_81_year_max
Positive18	salmon	CHIP_H3K27me3_heart_left_ventricle_male_adult_34_years_max
Positive18	salmon	CHIP_EZH2_neural_cell_max
Positive18	salmon	CHIP_H3K27me3_neural_stem_progenitor_cell_originated_from_H9_max
Positive18	salmon	CHIP_H3K27me3_temporal_lobe_female_adult_75_years_max
Positive18	salmon	CHIP_H3K27me3_angular_gyrus_male_adult_81_year_max
Positive18	salmon	CHIP_H3K27me3_brain_male_embryo_122_days_max
Positive18	salmon	CHIP_H3K27me3_neural_cell_max
Positive18	salmon	CHIP_H3K27me3_neurosphere_embryo_15_weeks_originated_from_ganglionic_eminence_max
Positive18	salmon	CHIP_H3K27me3_heart_right_ventricle_male_child_3_years_max
Positive18	salmon	CHIP_H3K27me3_neuron_originated_from_H9_max
Positive18	salmon	CHIP_H3K27me3_neural_stem_progenitor_cell_originated_from_H1_hESC_max
Positive18	salmon	CHIP_H3K27me3_neural_stem_progenitor_cell_originated_from_H1_hESC_RPT_max
Positive18	salmon	CHIP_H3K27me3_layer_of_hippocampus_male_adult_81_year_max
Positive18	salmon	CHIP_H3K27me3_right_atrium_auricular_region_female_adult_53_years_max
Positive18	salmon	CHIP_H3K27me3_layer_of_hippocampus_female_adult_75_years_max
Positive18	salmon	CHIP_H3K27me3_cardiac_muscle_cell_max
Positive18	salmon	CHIP_H3K27me3_neurosphere_female_embryo_17_weeks_originated_from_cortex_RPT_max
Positive18	salmon	CHIP_H3K27me3_right_cardiac_atrium_male_adult_34_years_max
Positive18	salmon	CHIP_H3K27me3_heart_left_ventricle_female_adult_53_years_max
Positive18	salmon	CHIP_H3K27me3_brain_female_embryo_17_weeks_max
Positive18	salmon	CHIP_H3K9me3_H7_hESC_E_max
Positive11	tan	DNASE_astrocyte_of_the_hippocampus_max
Positive11	tan	DNASE_astrocyte_of_the_cerebellum_max
Positive11	tan	DNASE_brain_microvascular_endothelial_cell_max
Positive11	tan	DNASE_astrocyte_max
Positive11	tan	DNASE_cardiac_fibroblast_female_embryo_94_days_and_female_embryo_98_days_max
Positive11	tan	CHIP_H3K27ac_H1_hESC_max
Positive11	tan	CHIP_CHD1_H1_hESC_max
Positive11	tan	CHIP_H3K9ac_astrocyte_max
Positive11	tan	CHIP_CHD7_H1_hESC_max
Positive11	tan	CHIP_BCL11A_H1_hESC_max
Positive11	tan	CHIP_BRCA1_H1_hESC_max
Positive11	tan	CHIP_H3K4ac_H1_hESC_max
Positive11	tan	CHIP_H2BK5ac_H1_hESC_max
Positive11	tan	CHIP_H3K4me1_iPS_18a_female_adult_48_years_max
Positive11	tan	CHIP_H3K4me1_neural_stem_progenitor_cell_originated_from_H1_hESC_max
Positive11	tan	CHIP_H3K4me1_H1_hESC_max
Positive11	tan	CHIP_H3K4me1_neural_progenitor_cell_originated_from_H9_max
Positive11	tan	CHIP_H3K4me1_iPS_15b_female_adult_48_years_max
Positive11	tan	CHIP_H3K4me1_iPS_DF_19_11_male_newborn_max
Positive11	tan	CHIP_H2BK12ac_H1_hESC_max
Positive11	tan	CHIP_H3K27ac_iPS_18a_female_adult_48_years_max
Positive11	tan	CHIP_H3K4me1_H7_hESC_max
Positive11	tan	CHIP_H3K27ac_neural_progenitor_cell_originated_from_H9_max
Positive11	tan	CHIP_H2BK20ac_H1_hESC_max
Positive11	tan	CHIP_H3K27ac_iPS_DF_19_11_male_newborn_max
Positive11	tan	CHIP_H3F3A_neural_progenitor_cell_originated_from_H9_max
Positive11	tan	CHIP_H3K4me1_H1_hESC_RPT_max
Positive11	tan	CHIP_H4K5ac_H1_hESC_max
Positive11	tan	CHIP_H2AK5ac_H1_hESC_max
Positive11	tan	CHIP_H3K27ac_iPS_20b_male_adult_55_years_max
Positive11	tan	CHIP_H2BK15ac_H1_hESC_max
Positive11	tan	CHIP_H3K56ac_H1_hESC_max
Positive11	tan	CHIP_H3K27ac_neural_stem_progenitor_cell_originated_from_H1_hESC_max
Positive11	tan	CHIP_H2BK120ac_H1_hESC_max
Positive11	tan	CHIP_H3K4me1_iPS_DF_6_9_male_newborn_max
Positive11	tan	CHIP_H4K91ac_H1_hESC_max
Positive11	tan	CHIP_H3K27ac_iPS_DF_6_9_male_newborn_max
Positive11	tan	CHIP_H3K27ac_H1_hESC_RPT_max
Positive11	tan	CHIP_H3K4me1_H1_hESC_RPT_RPT_max
Positive11	tan	CHIP_H3K4me1_iPS_20b_male_adult_55_years_max
Positive11	tan	CHIP_H3K4me3_astrocyte_E_max
Positive11	tan	CHIP_H3K9ac_H7_hESC_E_max
Positive17	turquoise	DNASE_heart_male_adult_27_years_and_male_adult_35_years_max
Positive17	turquoise	DNASE_cardiac_mesoderm_RPT_RPT_max
Positive17	turquoise	DNASE_brain_pericyte_max
Positive17	turquoise	DNASE_cardiac_fibroblast_max
Positive17	turquoise	DNASE_cardiac_fibroblast_female_max
Positive17	turquoise	DNASE_cardiac_muscle_cell_max
Positive17	turquoise	DNASE_choroid_plexus_epithelial_cell_max
Positive17	turquoise	DNASE_caudate_nucleus_male_adult_78_years_max
Positive17	turquoise	DNASE_heart_female_embryo_91_day_max
Positive17	turquoise	DNASE_heart_left_ventricle_female_adult_53_years_max
Positive17	turquoise	DNASE_heart_female_embryo_105_days_max
Positive17	turquoise	DNASE_heart_female_embryo_117_days_max
Positive17	turquoise	DNASE_heart_female_embryo_110_days_max
Positive17	turquoise	DNASE_right_atrium_auricular_region_female_adult_51_year_max
Positive17	turquoise	DNASE_heart_male_child_3_years_max
Positive17	turquoise	DNASE_heart_male_embryo_110_days_max
Positive17	turquoise	DNASE_middle_frontal_gyrus_male_adult_78_years_max
Positive17	turquoise	DNASE_heart_male_embryo_105_days_max
Positive17	turquoise	DNASE_heart_embryo_101_day_max
Positive17	turquoise	DNASE_superior_temporal_gyrus_male_adult_84_years_max
Positive17	turquoise	DNASE_heart_male_embryo_120_days_max
Positive17	turquoise	DNASE_left_cardiac_atrium_female_embryo_101_day_max
Positive17	turquoise	DNASE_putamen_male_adult_78_years_max
Positive17	turquoise	DNASE_heart_left_ventricle_female_embryo_136_days_max
Positive17	turquoise	DNASE_heart_female_embryo_147_days_max
Positive17	turquoise	DNASE_heart_male_embryo_96_days_max
Positive17	turquoise	DNASE_heart_embryo_59_days_and_female_embryo_76_days_max
Positive17	turquoise	DNASE_heart_male_embryo_72_days_and_male_embryo_76_days_max
Positive17	turquoise	DNASE_midbrain_male_adult_78_years_and_male_adult_84_years_max
Positive17	turquoise	DNASE_heart_right_ventricle_female_embryo_101_day_and_female_embryo_103_days_max
Positive17	turquoise	DNASE_heart_female_embryo_116_days_and_female_embryo_98_days_max
Positive17	turquoise	DNASE_globus_pallidus_male_adult_78_years_and_male_adult_84_years_max
Positive17	turquoise	DNASE_right_atrium_auricular_region_female_adult_53_years_max
Positive17	turquoise	DNASE_heart_embryo_80_days_max
Positive17	turquoise	DNASE_pons_male_adult_78_years_max
Positive17	turquoise	DNASE_heart_embryo_96_days_max
Positive17	turquoise	DNASE_heart_female_embryo_103_days_max
Positive17	turquoise	DNASE_heart_left_ventricle_female_embryo_101_day_and_female_embryo_103_days_max
Positive17	turquoise	DNASE_inferior_parietal_cortex_male_adult_84_years_max
Positive17	turquoise	CHIP_POLR2AphosphoS5_neural_cell_max
Positive17	turquoise	CHIP_H3K36me3_cardiac_mesoderm_RPT_RPT_RPT_max
Positive17	turquoise	CHIP_H3K4me3_astrocyte_of_the_cerebellum_max
Positive17	turquoise	CHIP_H3K4me3_brain_microvascular_endothelial_cell_max
Positive17	turquoise	CHIP_H3K4me3_cardiac_fibroblast_max
Positive17	turquoise	CHIP_H3K4me3_cardiac_fibroblast_female_max
Positive17	turquoise	CHIP_H3K4me3_cardiac_muscle_cell_max
Positive17	turquoise	CHIP_H3K4me3_choroid_plexus_epithelial_cell_max
Positive17	turquoise	CHIP_BACH1_H1_hESC_max
Positive17	turquoise	CHIP_H3K27ac_cardiac_muscle_cell_max
Positive17	turquoise	CHIP_H3K9me3_heart_left_ventricle_female_adult_53_years_max
Positive17	turquoise	CHIP_H2AFZ_neural_stem_progenitor_cell_originated_from_H9_max
Positive17	turquoise	CHIP_H3K4me1_heart_right_ventricle_male_child_3_years_max
Positive17	turquoise	CHIP_H3K27ac_heart_right_ventricle_male_child_3_years_max
Positive17	turquoise	CHIP_H3K4me3_cingulate_gyrus_male_adult_81_year_max
Positive17	turquoise	CHIP_H3K36me3_neurosphere_female_embryo_17_weeks_originated_from_cortex_max
Positive17	turquoise	CHIP_H3K4me1_layer_of_hippocampus_male_adult_81_year_max
Positive17	turquoise	CHIP_H3K4me1_middle_frontal_area_46_male_adult_81_year_max
Positive17	turquoise	CHIP_H3K4me3_angular_gyrus_female_adult_75_years_max
Positive17	turquoise	CHIP_H3K9ac_substantia_nigra_female_adult_75_years_max
Positive17	turquoise	CHIP_CTCF_right_atrium_auricular_region_female_adult_53_years_max
Positive17	turquoise	CHIP_H3K36me3_iPS_DF_19_11_male_newborn_max
Positive17	turquoise	CHIP_H3K27ac_right_cardiac_atrium_male_adult_34_years_max
Positive17	turquoise	CHIP_H3K4me1_heart_right_ventricle_male_adult_34_years_max
Positive17	turquoise	CHIP_H3K9ac_heart_male_embryo_105_days_max
Positive17	turquoise	CHIP_H3K9me3_heart_right_ventricle_male_child_3_years_max
Positive17	turquoise	CHIP_H3K4me1_brain_female_embryo_120_days_max
Positive17	turquoise	CHIP_H3K4me1_neurosphere_female_embryo_17_weeks_originated_from_cortex_max
Positive17	turquoise	CHIP_H3K4me3_heart_right_ventricle_male_child_3_years_max
Positive17	turquoise	CHIP_H3K4me1_heart_left_ventricle_male_adult_34_years_max
Positive17	turquoise	CHIP_H3K4me1_cingulate_gyrus_female_adult_75_years_max
Positive17	turquoise	CHIP_H3K27ac_layer_of_hippocampus_female_adult_75_years_max
Positive17	turquoise	CHIP_H3K36me3_neurosphere_female_embryo_17_weeks_originated_from_ganglionic_eminence_max
Positive17	turquoise	CHIP_H3K4me3_neurosphere_female_embryo_17_weeks_originated_from_ganglionic_eminence_max
Positive17	turquoise	CHIP_H3K36me3_heart_right_ventricle_male_adult_34_years_max
Positive17	turquoise	CHIP_H3K4me3_brain_male_embryo_122_days_max
Positive17	turquoise	CHIP_H3K27ac_heart_left_ventricle_male_adult_34_years_max
Positive17	turquoise	CHIP_H3K4me3_middle_frontal_area_46_female_adult_75_years_max
Positive17	turquoise	CHIP_H3K4me1_neural_stem_progenitor_cell_originated_from_H9_max
Positive17	turquoise	CHIP_H3K9me3_heart_left_ventricle_male_adult_34_years_max
Positive17	turquoise	CHIP_H3K27ac_middle_frontal_area_46_male_adult_81_year_max
Positive17	turquoise	CHIP_H3K4me1_heart_left_ventricle_male_child_3_years_max
Positive17	turquoise	CHIP_H3K4me1_middle_frontal_area_46_female_adult_75_years_max
Positive17	turquoise	CHIP_H3K36me3_neural_stem_progenitor_cell_originated_from_H1_hESC_max
Positive17	turquoise	CHIP_H3K9me3_neural_progenitor_cell_originated_from_H9_max
Positive17	turquoise	CHIP_H3K4me1_angular_gyrus_male_adult_81_year_max
Positive17	turquoise	CHIP_H3K4me1_caudate_nucleus_female_adult_75_years_max
Positive17	turquoise	CHIP_H3K4me1_cardiac_muscle_cell_max
Positive17	turquoise	CHIP_H4K8ac_neural_stem_progenitor_cell_originated_from_H1_hESC_max
Positive17	turquoise	CHIP_H3K4me3_neurosphere_embryo_15_weeks_originated_from_ganglionic_eminence_RPT_max
Positive17	turquoise	CHIP_H3K4me1_caudate_nucleus_male_adult_81_year_max
Positive17	turquoise	CHIP_H3K36me3_substantia_nigra_male_adult_81_year_max
Positive17	turquoise	CHIP_H3K27ac_layer_of_hippocampus_male_adult_73_years_max
Positive17	turquoise	CHIP_H3K36me3_cingulate_gyrus_female_adult_75_years_max
Positive17	turquoise	CHIP_POLR2A_heart_left_ventricle_female_adult_53_years_max
Positive17	turquoise	CHIP_H3K36me3_angular_gyrus_male_adult_81_year_max
Positive17	turquoise	CHIP_H3K27ac_cingulate_gyrus_male_adult_81_year_max
Positive17	turquoise	CHIP_H3K4me3_heart_male_embryo_91_day_max
Positive17	turquoise	CHIP_H3K23ac_neural_stem_progenitor_cell_originated_from_H1_hESC_max
Positive17	turquoise	CHIP_H3K4me1_right_atrium_auricular_region_female_adult_53_years_max
Positive17	turquoise	CHIP_H3K4me3_heart_left_ventricle_male_child_3_years_max
Positive17	turquoise	CHIP_H3K27ac_neurosphere_embryo_15_weeks_originated_from_ganglionic_eminence_max
Positive17	turquoise	CHIP_H3K27ac_angular_gyrus_male_adult_81_year_max
Positive17	turquoise	CHIP_H3K4me3_layer_of_hippocampus_male_adult_73_years_max
Positive17	turquoise	CHIP_H3K36me3_caudate_nucleus_female_adult_75_years_max
Positive17	turquoise	CHIP_H3K4me3_middle_frontal_area_46_male_adult_81_year_max
Positive17	turquoise	CHIP_H3K4me1_neurosphere_female_embryo_17_weeks_originated_from_ganglionic_eminence_max
Positive17	turquoise	CHIP_H3K4me3_layer_of_hippocampus_female_adult_75_years_max
Positive17	turquoise	CHIP_H3K36me3_neurosphere_female_embryo_17_weeks_originated_from_ganglionic_eminence_RPT_max
Positive17	turquoise	CHIP_H3K36me3_heart_left_ventricle_male_adult_34_years_max
Positive17	turquoise	CHIP_H3K4me1_heart_left_ventricle_female_adult_53_years_max
Positive17	turquoise	CHIP_H3K9me3_heart_left_ventricle_male_child_3_years_max
Positive17	turquoise	CHIP_H3K4me1_cingulate_gyrus_male_adult_81_year_max
Positive17	turquoise	CHIP_H3K9ac_middle_frontal_area_46_female_adult_75_years_max
Positive17	turquoise	CHIP_H3K4me1_neurosphere_female_embryo_17_weeks_originated_from_ganglionic_eminence_RPT_max
Positive17	turquoise	CHIP_H3K27ac_heart_left_ventricle_male_adult_32_years_max
Positive17	turquoise	CHIP_H3K4ac_neural_stem_progenitor_cell_originated_from_H1_hESC_max
Positive17	turquoise	CHIP_H3K4me3_temporal_lobe_female_adult_75_years_max
Positive17	turquoise	CHIP_H3K4me1_temporal_lobe_female_adult_75_years_max
Positive17	turquoise	CHIP_H3K4me1_heart_male_embryo_105_days_max
Positive17	turquoise	CHIP_H3K4me2_neural_stem_progenitor_cell_originated_from_H1_hESC_max
Positive17	turquoise	CHIP_H3K4me3_caudate_nucleus_female_adult_75_years_max
Positive17	turquoise	CHIP_H3K4me3_heart_left_ventricle_male_adult_34_years_max
Positive17	turquoise	CHIP_H3K27ac_caudate_nucleus_male_adult_81_year_max
Positive17	turquoise	CHIP_H3K36me3_heart_left_ventricle_female_adult_53_years_max
Positive17	turquoise	CHIP_H3K4me3_germinal_matrix_male_embryo_20_weeks_max
Positive17	turquoise	CHIP_H3K4me3_angular_gyrus_male_adult_81_year_max
Positive17	turquoise	CHIP_CTCF_heart_left_ventricle_female_adult_53_years_max
Positive17	turquoise	CHIP_H3K4me3_right_cardiac_atrium_male_adult_34_years_max
Positive17	turquoise	CHIP_H3K4me3_substantia_nigra_female_adult_75_years_max
Positive17	turquoise	CHIP_H3K27ac_heart_left_ventricle_male_child_3_years_max
Positive17	turquoise	CHIP_H3K4me1_substantia_nigra_male_adult_81_year_max
Positive17	turquoise	CHIP_H3K4me3_germinal_matrix_male_embryo_20_weeks_RPT_max
Positive17	turquoise	CHIP_H3K9ac_angular_gyrus_female_adult_75_years_max
Positive17	turquoise	CHIP_H3K27ac_right_atrium_auricular_region_female_adult_53_years_max
Positive17	turquoise	CHIP_H3K27ac_cingulate_gyrus_female_adult_75_years_max
Positive17	turquoise	CHIP_H3K27ac_temporal_lobe_female_adult_75_years_max
Positive17	turquoise	CHIP_H3K36me3_heart_right_ventricle_male_child_3_years_max
Positive17	turquoise	CHIP_H3K36me3_heart_embryo_101_day_max
Positive17	turquoise	CHIP_H3K4me1_layer_of_hippocampus_female_adult_75_years_max
Positive17	turquoise	CHIP_H2BK5ac_neural_stem_progenitor_cell_originated_from_H1_hESC_max
Positive17	turquoise	CHIP_H3K4me1_right_cardiac_atrium_male_adult_34_years_max
Positive17	turquoise	CHIP_H3K9ac_caudate_nucleus_female_adult_75_years_max
Positive17	turquoise	CHIP_H3K4me1_heart_male_embryo_91_day_max
Positive17	turquoise	CHIP_H3K36me3_germinal_matrix_male_embryo_20_weeks_max
Positive17	turquoise	CHIP_H3K4me3_cingulate_gyrus_female_adult_75_years_max
Positive17	turquoise	CHIP_POLR2A_heart_left_ventricle_female_adult_51_year_max
Positive17	turquoise	CHIP_H3K9me3_heart_embryo_101_day_max
Positive17	turquoise	CHIP_H3K36me3_neural_cell_max
Positive17	turquoise	CHIP_H3K4me3_temporal_lobe_male_adult_81_year_max
Positive17	turquoise	CHIP_H3K36me3_germinal_matrix_male_embryo_20_weeks_RPT_max
Positive17	turquoise	CHIP_H3K4me1_angular_gyrus_female_adult_75_years_max
Positive17	turquoise	CHIP_H3K27ac_substantia_nigra_male_adult_81_year_max
Positive17	turquoise	CHIP_H3K4me1_neurosphere_female_embryo_17_weeks_originated_from_cortex_RPT_max
Positive17	turquoise	CHIP_H3K36me3_cingulate_gyrus_male_adult_81_year_max
Positive17	turquoise	CHIP_H3K36me3_neurosphere_embryo_15_weeks_originated_from_ganglionic_eminence_max
Positive17	turquoise	CHIP_H3K9ac_temporal_lobe_female_adult_75_years_max
Positive17	turquoise	CHIP_H3K4me3_brain_female_embryo_17_weeks_max
Positive17	turquoise	CHIP_H3K36me3_temporal_lobe_female_adult_75_years_max
Positive17	turquoise	CHIP_H3K4me3_heart_right_ventricle_male_adult_34_years_max
Positive17	turquoise	CHIP_H3K4me3_right_atrium_auricular_region_female_adult_53_years_max
Positive17	turquoise	CHIP_H3K4me1_layer_of_hippocampus_male_adult_73_years_max
Positive17	turquoise	CHIP_H3K27ac_caudate_nucleus_female_adult_75_years_max
Positive17	turquoise	CHIP_H3K36me3_neurosphere_female_embryo_17_weeks_originated_from_cortex_RPT_max
Positive17	turquoise	CHIP_H2AFZ_neural_cell_max
Positive17	turquoise	CHIP_H3K9me3_brain_male_embryo_122_days_max
Positive17	turquoise	CHIP_H3K4me3_caudate_nucleus_male_adult_81_year_max
Positive17	turquoise	CHIP_H3K27ac_heart_left_ventricle_female_adult_53_years_max
Positive17	turquoise	CHIP_H3K9ac_cingulate_gyrus_female_adult_75_years_max
Positive17	turquoise	CHIP_H3K36me3_brain_female_embryo_17_weeks_max
Positive17	turquoise	CHIP_H3K36me3_heart_left_ventricle_male_child_3_years_max
Positive17	turquoise	CHIP_H3K4me3_substantia_nigra_male_adult_81_year_max
Positive17	turquoise	CHIP_H3K36me3_brain_male_embryo_122_days_max
Positive17	turquoise	CHIP_H3K27ac_angular_gyrus_female_adult_75_years_max
Positive17	turquoise	CHIP_H3K9ac_layer_of_hippocampus_female_adult_75_years_max
Positive17	turquoise	CHIP_H3K36me3_caudate_nucleus_male_adult_81_year_max
Positive17	turquoise	CHIP_H3K4me1_temporal_lobe_male_adult_81_year_max
Positive17	turquoise	CHIP_H3K4me3_heart_left_ventricle_female_adult_53_years_max
Positive17	turquoise	CHIP_H3K27ac_layer_of_hippocampus_male_adult_81_year_max
Positive17	turquoise	CHIP_H3K27ac_heart_right_ventricle_male_adult_34_years_max
Positive17	turquoise	CHIP_H2AFZ_neuron_originated_from_H9_max
Positive17	turquoise	CHIP_H3K4me3_layer_of_hippocampus_male_adult_81_year_max
Positive17	turquoise	CHIP_H3K4me3_neurosphere_female_embryo_17_weeks_originated_from_cortex_max
Positive17	turquoise	CHIP_H3K9ac_H7_hESC_max
Positive17	turquoise	CHIP_H3K36me3_right_atrium_auricular_region_female_adult_53_years_max
Positive17	turquoise	CHIP_H3K36me3_cardiac_muscle_cell_max
Positive17	turquoise	CHIP_H3K36me3_substantia_nigra_female_adult_75_years_max
Positive17	turquoise	CAGE_heart_adult_pool1_max
Positive17	turquoise	CAGE_heart_fetal_pool1_max
Positive17	turquoise	CAGE_Dendritic_Cells_monocyte_immature_derived_tech_max
Positive17	turquoise	CAGE_Dendritic_Cells_plasmacytoid_max
Positive17	turquoise	CAGE_Fibroblast_Choroid_Plexus_max
Positive17	turquoise	CAGE_heart_adult_diseased_post_infarction_max
Positive17	turquoise	CAGE_heart_adult_diseased_max
Positive17	turquoise	CAGE_left_ventricle_adult_max
Positive17	turquoise	CAGE_left_atrium_adult_max
Positive17	turquoise	CAGE_Dendritic_Cells_monocyte_immature_derived_max
Positive17	turquoise	CAGE_pineal_gland_adult_max
Positive17	turquoise	CAGE_pituitary_gland_adult_max
Positive17	turquoise	CAGE_heart_mitral_valve_adult_max
Positive17	turquoise	CAGE_heart_pulmonic_valve_adult_max
Positive17	turquoise	CAGE_heart_tricuspid_valve_adult_max
Positive17	turquoise	CAGE_medulla_oblongata_adult_RPT_max
Positive17	turquoise	CAGE_substantia_nigra_adult_RPT_max
Positive17	turquoise	CAGE_pineal_gland_adult_RPT_max
Positive17	turquoise	CAGE_pituitary_gland_adult_RPT_max
Positive17	turquoise	CAGE_substantia_nigra_newborn_max
Positive17	turquoise	CAGE_medulla_oblongata_newborn_max
Positive17	turquoise	CAGE_locus_coeruleus_newborn_max
Positive17	turquoise	CAGE_globus_pallidus_newborn_max
Positive17	turquoise	CAGE_putamen_newborn_max
Positive17	turquoise	CAGE_thalamus_newborn_max
Positive17	turquoise	CHIP_CTCF_astrocyte_E_max
Positive17	turquoise	CHIP_SRF_H1_hESC_E_max
Positive17	turquoise	CHIP_H3K4me3_cardiac_mesoderm_E_max
Positive17	turquoise	CHIP_H3K4me3_cardiac_mesoderm_RPT_RPT_E_max
Positive17	turquoise	CHIP_H3K4me3_cardiac_mesoderm_RPT_RPT_RPT_E_max
Positive17	turquoise	CHIP_CTCF_astrocyte_of_the_cerebellum_E_max
Positive17	turquoise	CHIP_CTCF_cardiac_muscle_cell_E_max
Positive17	turquoise	CHIP_CTCF_choroid_plexus_epithelial_cell_E_max
Positive17	turquoise	CHIP_CTCF_neural_progenitor_cell_originated_from_H9_E_max
Positive17	turquoise	CHIP_H3K4me1_neurosphere_embryo_15_weeks_originated_from_ganglionic_eminence_E_max
Positive17	turquoise	CHIP_H3K4me3_cardiac_muscle_cell_RPT_E_max
Positive17	turquoise	CHIP_CTCF_cardiac_muscle_cell_RPT_E_max
Positive17	turquoise	CAGE_pineal_gland_adult_RPT_E_max
Positive3	yellow	DNASE_frontal_cortex_male_adult_27_years_and_male_adult_35_years_E_max
Positive3	yellow	DNASE_frontal_cortex_female_adult_67_years_and_female_adult_80_years_E_max
Positive3	yellow	DNASE_caudate_nucleus_male_adult_78_years_E_max
Positive3	yellow	DNASE_middle_frontal_gyrus_male_adult_78_years_E_max
Positive3	yellow	DNASE_superior_temporal_gyrus_male_adult_84_years_E_max
Positive3	yellow	DNASE_putamen_male_adult_78_years_E_max
Positive3	yellow	DNASE_midbrain_male_adult_78_years_and_male_adult_84_years_E_max
Positive3	yellow	DNASE_globus_pallidus_male_adult_78_years_and_male_adult_84_years_E_max
Positive3	yellow	DNASE_pons_male_adult_78_years_E_max
Positive3	yellow	DNASE_inferior_parietal_cortex_male_adult_84_years_E_max
Positive3	yellow	CHIP_H3K4me3_cingulate_gyrus_male_adult_81_year_E_max
Positive3	yellow	CHIP_H3K4me1_layer_of_hippocampus_male_adult_81_year_E_max
Positive3	yellow	CHIP_H3K4me1_middle_frontal_area_46_male_adult_81_year_E_max
Positive3	yellow	CHIP_H3K4me3_angular_gyrus_female_adult_75_years_E_max
Positive3	yellow	CHIP_H3K9ac_substantia_nigra_female_adult_75_years_E_max
Positive3	yellow	CHIP_H3K4me1_cingulate_gyrus_female_adult_75_years_E_max
Positive3	yellow	CHIP_H3K27ac_layer_of_hippocampus_female_adult_75_years_E_max
Positive3	yellow	CHIP_H3K4me3_middle_frontal_area_46_female_adult_75_years_E_max
Positive3	yellow	CHIP_H3K27ac_middle_frontal_area_46_male_adult_81_year_E_max
Positive3	yellow	CHIP_H3K4me1_middle_frontal_area_46_female_adult_75_years_E_max
Positive3	yellow	CHIP_H3K4me1_angular_gyrus_male_adult_81_year_E_max
Positive3	yellow	CHIP_H3K4me1_caudate_nucleus_female_adult_75_years_E_max
Positive3	yellow	CHIP_H3K4me1_caudate_nucleus_male_adult_81_year_E_max
Positive3	yellow	CHIP_H3K27ac_layer_of_hippocampus_male_adult_73_years_E_max
Positive3	yellow	CHIP_H3K27ac_cingulate_gyrus_male_adult_81_year_E_max
Positive3	yellow	CHIP_H3K27ac_angular_gyrus_male_adult_81_year_E_max
Positive3	yellow	CHIP_H3K4me3_layer_of_hippocampus_male_adult_73_years_E_max
Positive3	yellow	CHIP_H3K4me3_middle_frontal_area_46_male_adult_81_year_E_max
Positive3	yellow	CHIP_H3K4me1_neurosphere_female_embryo_17_weeks_originated_from_ganglionic_eminence_E_max
Positive3	yellow	CHIP_H3K4me3_layer_of_hippocampus_female_adult_75_years_E_max
Positive3	yellow	CHIP_H3K4me1_cingulate_gyrus_male_adult_81_year_E_max
Positive3	yellow	CHIP_H3K9ac_middle_frontal_area_46_female_adult_75_years_E_max
Positive3	yellow	CHIP_H3K4me3_temporal_lobe_female_adult_75_years_E_max
Positive3	yellow	CHIP_H3K4me1_temporal_lobe_female_adult_75_years_E_max
Positive3	yellow	CHIP_H3K4me3_caudate_nucleus_female_adult_75_years_E_max
Positive3	yellow	CHIP_H3K27ac_caudate_nucleus_male_adult_81_year_E_max
Positive3	yellow	CHIP_H3K4me3_angular_gyrus_male_adult_81_year_E_max
Positive3	yellow	CHIP_H3K4me3_substantia_nigra_female_adult_75_years_E_max
Positive3	yellow	CHIP_H3K4me1_substantia_nigra_male_adult_81_year_E_max
Positive3	yellow	CHIP_H3K9ac_angular_gyrus_female_adult_75_years_E_max
Positive3	yellow	CHIP_H3K27ac_cingulate_gyrus_female_adult_75_years_E_max
Positive3	yellow	CHIP_H3K27ac_temporal_lobe_female_adult_75_years_E_max
Positive3	yellow	CHIP_H3K4me1_layer_of_hippocampus_female_adult_75_years_E_max
Positive3	yellow	CHIP_H3K9ac_caudate_nucleus_female_adult_75_years_E_max
Positive3	yellow	CHIP_H3K4me3_cingulate_gyrus_female_adult_75_years_E_max
Positive3	yellow	CHIP_H3K4me3_temporal_lobe_male_adult_81_year_E_max
Positive3	yellow	CHIP_H3K4me1_angular_gyrus_female_adult_75_years_E_max
Positive3	yellow	CHIP_H3K27ac_substantia_nigra_male_adult_81_year_E_max
Positive3	yellow	CHIP_H3K4me1_neurosphere_female_embryo_17_weeks_originated_from_cortex_RPT_E_max
Positive3	yellow	CHIP_H3K9ac_temporal_lobe_female_adult_75_years_E_max
Positive3	yellow	CHIP_H3K4me1_layer_of_hippocampus_male_adult_73_years_E_max
Positive3	yellow	CHIP_H3K27ac_caudate_nucleus_female_adult_75_years_E_max
Positive3	yellow	CHIP_H3K4me3_caudate_nucleus_male_adult_81_year_E_max
Positive3	yellow	CHIP_H3K9ac_cingulate_gyrus_female_adult_75_years_E_max
Positive3	yellow	CHIP_H3K4me3_substantia_nigra_male_adult_81_year_E_max
Positive3	yellow	CHIP_H3K27ac_angular_gyrus_female_adult_75_years_E_max
Positive3	yellow	CHIP_H3K9ac_layer_of_hippocampus_female_adult_75_years_E_max
Positive3	yellow	CHIP_H3K4me1_temporal_lobe_male_adult_81_year_E_max
Positive3	yellow	CHIP_H3K27ac_layer_of_hippocampus_male_adult_81_year_E_max
Positive3	yellow	CHIP_H3K4me3_layer_of_hippocampus_male_adult_81_year_E_max
Positive3	yellow	CAGE_heart_tricuspid_valve_adult_E_max
