# Supplementary material for: Noncoding variants and sulcal patterns in congenital heart disease: Machine learning to predict functional impact
Source: iScience. 2024 Dec 28;28(2):111707. doi: 10.1016/j.isci.2024.111707 (PMC11772982; doi:10.1016/j.isci.2024.111707)
Supplement: Table S5. Sulcal pattern-eigen module correlations along with its p-values of the WGCNA with the negative scores [file mmc6.xlsx]

## Sheet: S5_poscorr
Supplemental Table 5
Correlation values
	LHtotal	LHposition	LHdepth	LHarea	LHgraphtopology	LFtotal	LFposition	LFdepth	LFarea	LFgraphtopology	LTtotal	LTposition	LTdepth	LTarea	LTgraphtopology	LPtotal	LPposition	LPdepth	LParea	LPgraphtopology	LOtotal	LOposition	LOdepth	LOarea	LOgraphtopology	RHtotal	RHposition	RHdepth	RHarea	RHgraphtopology	RFtotal	RFposition	RFdepth	RFarea	RFgraphtopology	RTtotal	RTposition	RTdepth	RTarea	RTgraphtopology	RPtotal	RPposition	RPdepth	RParea	RPgraphtopology	ROtotal	ROposition	ROdepth	ROarea
Positive1	-0.169652	0.0654136	-0.110758	0.00278657	-0.307548	-0.208759	0.0902517	-0.343319	-0.242609	-0.168486	-0.0257966	0.0609651	0.182912	0.293838	-0.246145	-0.260061	0.000842789	-0.158806	-0.317194	-0.249777	-0.190747	-0.231516	0.012592	0.208571	-0.292138	-0.179381	-0.169944	-0.185918	-0.412328	0.00606233	-0.230572	-0.208938	-0.410254	-0.409935	-0.0349641	-0.197694	-0.0787311	0.1051	-0.387782	-0.163062	-0.116102	0.206169	0.066652	-0.249919	-0.155906	-0.151955	0.126896	-0.0558438	-0.173031
Positive2	0.128688	0.14389	0.129506	-0.153117	0.0580746	-0.064657	0.105592	0.109504	-0.336102	-0.198576	0.309393	0.277117	0.225192	0.067235	0.135976	0.300921	0.239896	0.244793	-0.113729	0.306578	-0.0233191	-0.448087	-0.185716	0.105376	0.192519	-0.110771	-0.156919	-0.159341	0.105777	-0.0421964	-0.114793	-0.12392	-0.228392	-0.104679	-0.045094	-0.0430512	0.00226159	-0.155257	0.0731506	-0.0322561	-0.0594051	-0.0849137	-0.15978	0.171283	-0.109077	0.00605451	0.0582787	0.00490696	0.0499967
Positive3	-0.0139257	0.00842951	-0.0308366	0.230103	-0.1089	-0.198325	-0.0816967	-0.130776	-0.153994	-0.198472	0.270387	0.142444	0.176284	0.382966	0.117848	0.0242484	0.0482521	-0.0375025	0.0868971	-0.0620543	-0.0642909	-0.384049	-0.146691	0.177815	0.0738248	-0.0773418	-0.0410442	-0.0320075	-0.00500527	-0.172844	-0.0525053	-0.124885	-0.262262	-0.126544	0.164148	-0.210143	-0.0417357	0.0426556	-0.145135	-0.252623	-0.128923	-0.0976815	-0.211197	0.0904776	-0.156165	-0.0128676	0.197324	0.0955851	-0.0484695
Positive4	0.234107	0.253309	-0.0282816	-0.169598	0.288126	0.0661875	0.0439548	-0.069527	-0.218331	0.219851	0.347147	0.264248	0.0589741	0.486792	0.123513	0.0709525	0.309441	0.0065973	-0.341874	0.0690889	-0.120038	-0.111279	-0.157884	-0.142039	0.0302877	-0.0661486	-0.052904	-0.168667	-0.114507	-0.0192967	-0.120796	-0.122184	-0.172303	-0.219308	-0.0613471	0.058682	0.037143	0.0935425	0.107237	-0.0149834	-0.206486	-0.176713	-0.214394	-0.208162	-0.152418	0.0175188	0.0821337	-0.0269395	0.0516712
Positive5	0.0136759	0.0896747	-0.221637	-0.36736	0.169456	-0.147111	0.0143466	-0.23923	-0.482747	0.0686711	0.0418327	0.208029	-0.200852	-0.0933962	0.0868459	-0.0814961	-0.130749	-0.171123	-0.119824	0.0342346	-0.153517	-0.186393	-0.455799	0.147513	0.0782625	-0.109766	-0.120389	-0.124203	0.114039	-0.179742	-0.0639071	-0.065892	0.0199415	0.0599375	-0.122099	-0.208048	-0.344969	-0.578414	0.0517848	-0.0380085	-0.293075	-0.345335	-0.142729	-0.136557	-0.267842	-0.155802	-0.137063	-0.108138	0.0623392
Positive6	0.0659915	0.0944401	-0.144433	-0.422923	0.244574	0.03257	0.0295134	0.0384737	-0.369881	0.185485	0.188975	0.193561	-0.260725	0.0704173	0.212448	-0.127167	-0.0400665	0.0322064	-0.544313	-0.00100046	-0.112717	0.135115	-0.589959	0.147664	0.148679	-0.497043	-0.503488	-0.633271	-0.13707	-0.377982	-0.454865	-0.428592	-0.450583	-0.250707	-0.394537	-0.291389	-0.442498	-0.650885	0.111739	-0.109461	-0.697095	-0.568265	-0.506037	-0.310762	-0.671	-0.547739	-0.559942	-0.54737	-0.0773037
Positive7	0.00863205	-0.199318	0.00938315	0.236408	0.11698	-0.00485959	-0.0957293	-0.0901814	-0.0304581	0.138005	0.201336	-0.0357403	0.0878391	0.150703	0.292154	0.0249242	-0.191917	-0.303299	0.393859	0.163861	-0.182148	-0.605305	0.177244	-0.156619	-0.00821905	0.00728249	0.0241539	0.0815211	0.0324513	-0.065222	0.0394707	0.08226	0.249317	-0.0123115	-0.0585174	-0.0761432	0.0780448	0.139858	-0.106426	-0.129128	0.166639	-0.0912397	0.28053	0.05779	0.204679	0.0468449	0.438525	-0.0647974	0.00223538
Positive8	0.336923	0.180878	0.180424	0.330692	0.284206	0.23314	0.112306	-0.0333998	0.259526	0.204648	0.088992	-0.0833648	-0.00385468	0.000593188	0.180981	0.146834	0.06648	0.131096	0.113288	0.0981313	0.0676489	0.0172012	0.0409306	0.00832109	0.0666279	0.0370882	0.0956	0.0671649	-0.101779	-0.0448613	0.024796	-0.0290419	-0.0322487	0.0975616	0.110991	-0.0409397	0.210984	0.219783	0.0235711	-0.246938	-0.163008	-0.182229	-0.158244	-0.091234	-0.122851	-0.101749	0.130201	0.171579	0.0456477
Positive9	0.280566	0.190485	0.129991	0.297821	0.180271	0.17892	0.0972674	0.0808724	0.318432	-0.000588486	-0.0998985	0.0446248	-0.20267	-0.249793	-0.005099	0.25087	0.171525	0.09548	0.210543	0.180861	0.290271	0.0632965	0.214254	0.0978306	0.194536	0.150535	0.141563	0.0175385	0.0114163	0.213588	0.130425	0.00722776	0.0621496	0.103791	0.271336	0.0185222	0.0386197	0.0690463	-0.0732362	-0.00661542	0.179552	-0.0541868	-0.297467	0.202654	0.26026	0.17406	-0.0499654	-0.0307284	0.119865
Positive10	0.0449467	0.0280516	-0.15503	0.105842	0.113499	-0.206207	-0.126906	-0.37581	-0.165783	0.0352006	0.0236366	-0.0876567	-0.178359	-0.151394	0.236885	0.0204785	0.00714689	-0.133093	0.220259	-0.0394979	-0.172253	-0.378144	-0.166389	0.101659	-0.0294976	0.126828	0.170038	-0.0288484	-0.00402209	0.111837	0.104405	0.033976	-0.168275	-0.0276779	0.308608	0.0399311	0.24833	0.140046	0.281263	-0.195299	-0.0530077	-0.265573	-0.395548	0.0858612	0.0380473	0.191593	-0.0314101	0.0501655	0.281826
Positive11	0.00657041	-0.130563	-0.0154339	0.222349	0.0584177	-0.0912254	-0.26994	-0.0679943	0.062623	0.0993628	-0.0294325	-0.0718547	-0.200729	-0.210885	0.135464	0.084566	-0.00220539	-0.143323	0.431396	-0.0132822	-0.0465204	-0.18217	0.0986985	-0.0711537	0.00507553	-0.0292149	0.000362453	-0.0481949	-0.234689	0.0255909	-0.00569392	-0.138422	0.102184	-0.205798	0.201588	-0.135294	0.0292646	0.0841338	-0.0699219	-0.204543	0.0870541	-0.236239	-0.301613	0.0462517	0.226053	0.134055	0.14463	-0.103067	0.0344982
Positive12	-0.166033	-0.413037	-0.143717	0.185678	0.115123	-0.203518	-0.494537	-0.117301	0.13844	0.159035	-0.092813	-0.130113	-0.23433	-0.225359	0.188721	0.0812741	-0.041268	-0.0208001	0.268073	0.0655316	0.061329	-0.178985	0.100186	0.0835022	0.0838249	0.189895	0.175363	0.0737002	0.147601	0.192541	0.223539	0.0759848	0.155064	0.0258996	0.367137	0.186176	0.0233894	0.232599	0.123684	0.181678	0.213003	0.151582	-0.0905721	0.156672	0.248295	0.180069	0.0399911	-0.234499	0.303041
Positive13	0.0366105	0.0410961	-0.103702	-0.132343	0.142803	-0.0457689	-0.0761905	-0.094958	-0.186795	0.138163	0.137311	0.394077	-0.0935591	-0.0886439	0.0301038	0.0894059	0.147546	-0.196391	0.223267	0.028358	0.000751873	-0.330107	-0.080638	-0.18505	0.27608	0.204937	0.180434	0.111083	0.0611423	0.239081	0.255253	0.190158	0.248444	0.0245908	0.268212	0.213714	0.0959693	0.103475	0.142463	0.19353	0.100823	0.019749	-0.0765869	-0.0194952	0.151357	0.18085	0.139476	-0.133438	0.111295
Positive14	0.148268	-0.151722	0.0282718	0.441028	0.249775	0.00134718	-0.350946	0.00176811	0.113579	0.258455	0.152901	-0.147963	-0.114472	0.0212811	0.392983	0.23066	-0.0898004	-0.0305682	0.343286	0.304969	0.180514	-0.0379499	0.228013	0.189018	0.0385842	-0.0424181	-0.0419939	-0.0127988	0.00904638	-0.04332	-0.108527	-0.267505	-0.122593	-0.129616	0.134145	-0.167911	-0.129577	0.254011	0.122269	-0.269388	0.125883	-0.302663	-0.09879	0.194023	0.222206	0.195627	0.211547	0.0526099	0.0972435
Positive15	-0.316853	-0.501312	-0.594718	0.171248	0.113543	-0.472522	-0.650455	-0.421817	-0.113179	0.107568	-0.230256	-0.10698	-0.546985	0.00660187	0.0915105	-0.241793	-0.590272	-0.480138	0.384336	-0.0536923	-0.0202306	-0.128475	-0.297048	0.0258229	0.16983	0.0933704	0.0885335	0.0407992	-0.0409423	0.121246	0.0745154	-0.0869337	0.0745314	-0.056495	0.293293	-0.0418837	-0.30825	0.0251025	-0.00321451	0.0542381	0.0540644	-0.0730703	-0.131368	-0.0926849	0.164835	0.0616188	-0.0217361	-0.266519	-0.0455617
Positive16	-0.0880119	-0.290293	-0.189648	0.204796	0.150256	-0.24875	-0.368867	-0.175059	0.0440699	-0.00443695	-0.215632	-0.245225	-0.301734	-0.221535	0.137525	0.0180211	-0.186222	-0.0477051	0.179674	0.0599589	0.0371438	-0.078953	0.000559293	0.191482	0.0169193	0.0628069	0.0395689	-0.0063203	0.0432767	0.106352	0.000318218	-0.125978	0.00591787	-0.0013817	0.186392	0.00611559	-0.142808	0.0615123	0.0749802	0.00592429	0.0874881	-0.0922164	-0.285819	0.140372	0.160189	0.0736794	-0.167719	-0.112109	0.103804
Positive17	-0.101785	-0.380799	0.0231608	0.19582	0.122571	-0.166513	-0.428583	0.024899	0.0281868	0.102696	-0.0426733	-0.27507	0.0816839	-0.115338	0.216034	0.113377	-0.13854	0.131158	0.145815	0.151708	-0.0914621	-0.0892655	0.0948555	0.0982401	-0.135327	0.101594	0.0682346	0.144577	0.206978	0.0352545	0.072993	-0.0247157	0.119025	0.0380902	0.160992	0.14269	-0.0912651	0.275428	0.19134	0.126316	0.124822	-0.0267419	-0.100232	0.223588	0.12565	0.164722	0.0189596	0.0251017	0.186796
Positive18	-0.21282	-0.0938211	-0.208615	-0.102056	-0.159071	-0.0850549	-0.040935	-0.194522	0.2127	-0.124075	-0.529503	-0.243173	-0.261114	-0.385561	-0.316918	-0.0956735	-0.144228	-0.22502	-0.0926181	0.0424677	0.241117	0.0671087	0.15845	0.274222	0.0762354	0.036086	0.0527783	-0.027394	-0.0505931	0.0252431	0.147142	0.0648417	0.0341408	0.0393705	0.252215	-0.00735256	-0.0798381	0.00599907	-0.160441	0.0695394	0.0281328	0.145241	-0.251074	0.00159153	0.053896	0.0655658	0.0415721	0.201666	0.142426
Positive19	0.055369	0.0134519	0.253752	-0.175328	0.0132775	0.0562441	0.0279547	0.260643	-0.0787877	-0.052299	0.0248043	0.0985511	0.204944	-0.113755	-0.121904	0.247709	0.267532	0.241946	-0.0411876	0.246247	-0.0192178	-0.0248625	0.23314	-0.276492	-0.044888	0.00945182	-0.0396377	0.0541329	-0.229514	0.216078	-0.0614228	-0.0658826	-0.0259992	-0.133402	-0.0315	0.193264	0.134206	0.357083	0.187103	0.0662509	0.180582	0.317609	0.159603	-0.112348	0.172715	0.0576859	0.0728877	0.0340543	-0.132425
Positive20	-0.166851	-0.0941276	-0.0705088	-0.321154	-0.141197	-0.233802	-0.0614107	0.078621	-0.264703	-0.326843	-0.117981	0.173105	-0.124362	-0.156002	-0.191075	0.0560977	0.016193	0.16709	0.0793054	0.0223782	0.169896	0.088009	-0.140472	-0.212788	0.315205	-0.0222876	0.00772768	0.0254967	-0.295119	-0.016138	0.0372563	-0.0265629	-0.0449942	-0.105181	0.133157	-0.0248498	-0.101934	0.122033	-0.0616051	-0.0120843	0.0219743	0.307653	-0.0183774	-0.205701	0.00267374	0.10315	0.105726	0.0276812	-0.0462969
Positive21	0.0735525	0.0694726	0.14052	-0.0671572	-0.0378574	-0.104233	0.0513778	0.10821	-0.16354	-0.258559	-0.113367	-0.00799617	-0.193321	-0.394022	0.035461	0.238756	0.198232	0.294309	0.169634	0.1202	0.389666	0.166507	0.00123592	-0.0425206	0.391495	0.211887	0.213645	0.217485	-0.0771121	0.222147	0.223662	0.123406	0.033138	0.177368	0.299051	0.225291	0.278908	0.274365	0.121612	0.0894494	0.207059	0.399642	0.148144	0.00732299	0.155235	0.252919	-0.00253787	0.0390454	0.0940204
Non-module	0.316466	0.102516	0.320803	0.023773	0.343976	0.218862	0.160285	0.158671	-0.00987914	0.123291	0.348113	0.0868645	0.206385	0.316311	0.269407	0.383707	0.307423	0.369367	0.0698654	0.342235	-0.119463	-0.36309	0.0720018	-0.303086	0.0864952	0.136577	0.142492	0.331683	0.0350156	0.00639976	0.150842	0.115997	0.341883	0.138104	0.0714805	0.206252	0.260642	0.307086	0.0596742	0.0875079	-0.0435874	0.137025	0.190697	-0.183572	-0.0875444	0.0862667	0.453459	0.266468	0.0190207
P-values
	LHtotal	LHposition	LHdepth	LHarea	LHgraphtopology	LFtotal	LFposition	LFdepth	LFarea	LFgraphtopology	LTtotal	LTposition	LTdepth	LTarea	LTgraphtopology	LPtotal	LPposition	LPdepth	LParea	LPgraphtopology	LOtotal	LOposition	LOdepth	LOarea	LOgraphtopology	RHtotal	RHposition	RHdepth	RHarea	RHgraphtopology	RFtotal	RFposition	RFdepth	RFarea	RFgraphtopology	RTtotal	RTposition	RTdepth	RTarea	RTgraphtopology	RPtotal	RPposition	RPdepth	RParea	RPgraphtopology	ROtotal	ROposition	ROdepth	ROarea
Positive1	0.378958	0.736019	0.567337	0.988554	0.104598	0.277133	0.641507	0.0682463	0.204775	0.382291	0.894328	0.753401	0.342251	0.121829	0.198047	0.173057	0.996538	0.410612	0.0936167	0.191297	0.321607	0.22689	0.94831	0.277577	0.124102	0.351808	0.378124	0.334238	0.026234	0.975101	0.228841	0.276714	0.0270746	0.0272056	0.857106	0.303961	0.684771	0.58741	0.0376599	0.398018	0.548665	0.283272	0.731203	0.191037	0.419317	0.431345	0.511852	0.773558	0.369392
Positive2	0.50586	0.456469	0.503138	0.427788	0.764759	0.738967	0.585652	0.571759	0.0746483	0.301765	0.102427	0.145571	0.24019	0.728939	0.481855	0.112684	0.21004	0.200601	0.55692	0.105754	0.904428	0.0147812	0.334772	0.586424	0.317047	0.567289	0.416266	0.409016	0.584993	0.827947	0.553213	0.521878	0.233396	0.588916	0.816325	0.824514	0.99071	0.42128	0.706095	0.868073	0.759525	0.661421	0.407708	0.374322	0.573267	0.975134	0.763955	0.979846	0.796748
Positive3	0.942843	0.965384	0.873832	0.229816	0.573896	0.30239	0.673533	0.498923	0.425113	0.302023	0.156011	0.461055	0.360321	0.0403116	0.542627	0.900638	0.803701	0.846849	0.653994	0.749134	0.740394	0.0397026	0.447657	0.356098	0.703506	0.690058	0.832578	0.869081	0.979442	0.369919	0.786777	0.518618	0.169318	0.513032	0.394839	0.273888	0.829798	0.826103	0.452541	0.186121	0.505076	0.614191	0.271435	0.640669	0.418536	0.94718	0.304887	0.621849	0.802834
Positive4	0.221586	0.184889	0.884213	0.379111	0.129594	0.733008	0.82089	0.72006	0.255194	0.251819	0.0650279	0.165994	0.761219	0.00740782	0.523258	0.714555	0.102371	0.972905	0.069493	0.721754	0.535101	0.565504	0.413367	0.462341	0.876061	0.73316	0.785195	0.381773	0.554209	0.920857	0.532506	0.527772	0.37144	0.253021	0.751904	0.762368	0.8483	0.629348	0.579792	0.93851	0.282515	0.359135	0.264076	0.278541	0.429925	0.92813	0.671883	0.889674	0.790088
Positive5	0.943867	0.643648	0.247888	0.0499449	0.379516	0.446341	0.941118	0.211348	0.0079917	0.723371	0.829408	0.278856	0.296144	0.629887	0.654185	0.674292	0.499012	0.374776	0.535835	0.860057	0.426568	0.332983	0.0129588	0.445086	0.686553	0.570833	0.533899	0.52092	0.55584	0.350823	0.741892	0.734158	0.918221	0.757433	0.528063	0.27881	0.0668445	0.00101359	0.789637	0.844806	0.122845	0.0665359	0.460148	0.479968	0.160096	0.419631	0.478326	0.576592	0.748019
Positive6	0.73377	0.626049	0.454753	0.0222669	0.201017	0.866801	0.879206	0.84293	0.0482761	0.335386	0.326207	0.314385	0.171924	0.71662	0.268538	0.510943	0.836512	0.868275	0.002269	0.99589	0.560461	0.48466	0.000756093	0.444615	0.441456	0.00608726	0.0053639	0.000226691	0.478304	0.043211	0.013169	0.0203551	0.0141695	0.189595	0.0341779	0.125115	0.0162307	0.000131663	0.563889	0.57191	2.64808e-05	0.00130005	0.0050987	0.100838	6.77747e-05	0.00210055	0.00158512	0.00211816	0.690203
Positive7	0.964553	0.299924	0.961471	0.216947	0.545628	0.98004	0.621321	0.641767	0.875368	0.475279	0.294957	0.853967	0.650478	0.435193	0.124081	0.897882	0.318592	0.109731	0.0345152	0.395677	0.344304	0.000503279	0.35767	0.417168	0.966248	0.970092	0.901023	0.674197	0.867282	0.736766	0.838912	0.671407	0.192143	0.94946	0.763016	0.694631	0.687381	0.469313	0.582679	0.504394	0.387605	0.637847	0.140472	0.76588	0.286843	0.80932	0.0173312	0.73842	0.990818
Positive8	0.0738977	0.347737	0.348968	0.0797437	0.135127	0.223554	0.561898	0.863438	0.173975	0.286917	0.646184	0.667242	0.984167	0.997563	0.347457	0.447208	0.731871	0.497864	0.558462	0.612553	0.727333	0.929429	0.833035	0.965829	0.731296	0.848521	0.621794	0.729211	0.599336	0.817257	0.898405	0.881122	0.868103	0.614628	0.566517	0.832999	0.27193	0.251969	0.9034	0.196559	0.398176	0.344087	0.41229	0.637868	0.525503	0.599444	0.50083	0.373486	0.814108
Positive9	0.14042	0.322285	0.501526	0.116621	0.349384	0.353068	0.6157	0.67665	0.092273	0.997583	0.606135	0.818204	0.291702	0.191269	0.979057	0.189299	0.373638	0.622234	0.272956	0.347782	0.126637	0.744276	0.264396	0.613647	0.311907	0.435714	0.463859	0.928049	0.95313	0.265919	0.500085	0.970317	0.748761	0.592099	0.154508	0.924024	0.842342	0.721919	0.705766	0.972831	0.351343	0.780111	0.117077	0.291742	0.172716	0.366509	0.796872	0.874271	0.535694
Positive10	0.816915	0.885149	0.421969	0.58476	0.557725	0.283181	0.511818	0.0445259	0.390083	0.856149	0.903133	0.651158	0.354603	0.433066	0.215992	0.916027	0.970649	0.491281	0.250916	0.838802	0.371583	0.0431144	0.388329	0.599771	0.87927	0.51208	0.377859	0.881908	0.983479	0.563543	0.589899	0.861105	0.382895	0.886669	0.103347	0.837058	0.193967	0.46871	0.139395	0.309976	0.784784	0.163802	0.03368	0.657869	0.84465	0.319427	0.871505	0.796076	0.138571
Positive11	0.973015	0.499629	0.936665	0.246335	0.763408	0.637899	0.156723	0.725993	0.746909	0.608077	0.879534	0.711079	0.296446	0.272159	0.483525	0.662726	0.990941	0.458264	0.0194607	0.94548	0.810617	0.344245	0.61049	0.713779	0.979153	0.880419	0.998511	0.803929	0.220406	0.895166	0.976614	0.473932	0.597876	0.284158	0.294342	0.484079	0.880217	0.66435	0.718533	0.287171	0.653407	0.217285	0.111818	0.811692	0.238349	0.488124	0.454132	0.5947	0.858991
Positive12	0.389358	0.0259517	0.457014	0.334873	0.552065	0.289646	0.00639006	0.544517	0.473875	0.409928	0.632035	0.50112	0.221133	0.239832	0.326869	0.675131	0.831678	0.914713	0.159723	0.73556	0.751975	0.352889	0.605095	0.666725	0.665511	0.323816	0.362877	0.703985	0.444812	0.316992	0.24375	0.695237	0.421865	0.893908	0.0500944	0.333555	0.904141	0.224662	0.522677	0.345572	0.267262	0.432489	0.640318	0.417009	0.194031	0.349934	0.836816	0.220791	0.110048
Positive13	0.85045	0.832369	0.592417	0.493749	0.459914	0.813623	0.694451	0.624148	0.331921	0.474769	0.477523	0.0344066	0.629287	0.64748	0.876807	0.644646	0.444983	0.307225	0.244339	0.883902	0.996912	0.0803103	0.677537	0.336538	0.147145	0.286224	0.348941	0.566194	0.752706	0.21164	0.181426	0.323131	0.193757	0.899242	0.159499	0.26563	0.620443	0.593234	0.460993	0.314463	0.602788	0.919008	0.692937	0.920046	0.433181	0.347813	0.470539	0.490149	0.565449
Positive14	0.442736	0.432058	0.884253	0.0166312	0.1913	0.994466	0.0619521	0.992737	0.557446	0.175822	0.428446	0.443684	0.55433	0.912748	0.0349551	0.228659	0.643181	0.874921	0.0682749	0.107692	0.348725	0.845043	0.234193	0.326096	0.842485	0.827056	0.82876	0.947462	0.962853	0.823436	0.575216	0.160642	0.526379	0.502773	0.487831	0.38394	0.502902	0.183632	0.527482	0.157606	0.515254	0.110514	0.610157	0.31321	0.246645	0.309147	0.270623	0.786361	0.615787
Positive15	0.0939897	0.00559943	0.000667875	0.374422	0.557571	0.00964319	0.000133477	0.0226565	0.558844	0.578618	0.229498	0.580708	0.00213668	0.972886	0.636845	0.206348	0.000749991	0.00838855	0.0395427	0.78207	0.91704	0.50657	0.117618	0.894221	0.378451	0.629982	0.647891	0.833564	0.832988	0.530971	0.700859	0.653857	0.700798	0.770986	0.122555	0.829203	0.103768	0.897156	0.986796	0.779908	0.780596	0.706403	0.496964	0.632508	0.392836	0.750839	0.910889	0.16225	0.814452
Positive16	0.649834	0.126607	0.324456	0.286561	0.436574	0.193189	0.0489419	0.363722	0.820428	0.981776	0.261261	0.199783	0.111667	0.248112	0.47683	0.926074	0.333435	0.805884	0.351009	0.757349	0.848296	0.683928	0.997703	0.319712	0.930583	0.74619	0.838516	0.974042	0.823609	0.582944	0.998693	0.514935	0.975695	0.994324	0.332984	0.974883	0.459897	0.751256	0.699079	0.975668	0.651787	0.634236	0.13283	0.467664	0.406495	0.704064	0.384492	0.56259	0.592053
Positive17	0.599314	0.0415527	0.905074	0.308661	0.526455	0.387968	0.0203581	0.897985	0.884599	0.596032	0.826031	0.148691	0.673582	0.551319	0.260353	0.558149	0.473553	0.497659	0.450403	0.432103	0.637024	0.645168	0.624524	0.612157	0.48397	0.600004	0.725062	0.454299	0.281346	0.855931	0.7067	0.898733	0.538575	0.844477	0.404114	0.46027	0.637752	0.148141	0.320078	0.513798	0.518829	0.890478	0.604925	0.243643	0.516038	0.393165	0.922235	0.897159	0.33192
Positive18	0.267682	0.628323	0.277473	0.598337	0.40982	0.660891	0.833017	0.311941	0.267959	0.521354	0.00313848	0.203691	0.17126	0.0388652	0.0939183	0.621525	0.4554	0.240558	0.632754	0.826857	0.207659	0.729429	0.411674	0.149999	0.694279	0.852569	0.785693	0.887824	0.794375	0.896583	0.446245	0.738247	0.860437	0.839316	0.186858	0.969804	0.680568	0.975361	0.405748	0.720012	0.884818	0.452208	0.188927	0.993463	0.781263	0.735427	0.830456	0.294149	0.461111
Positive19	0.775434	0.944785	0.184095	0.362973	0.9455	0.771977	0.885543	0.172064	0.684556	0.787595	0.898371	0.611025	0.286205	0.556829	0.528724	0.195121	0.1606	0.206052	0.832002	0.197855	0.92118	0.898134	0.223555	0.146518	0.81715	0.961189	0.838239	0.780325	0.231044	0.260253	0.751607	0.734194	0.893502	0.490268	0.87114	0.315143	0.48763	0.0572235	0.331112	0.732762	0.348541	0.0931654	0.408235	0.56175	0.370282	0.76629	0.707105	0.860787	0.493478
Positive20	0.386994	0.627197	0.716267	0.0893704	0.465027	0.222204	0.751655	0.685189	0.165239	0.0835281	0.542171	0.369187	0.520384	0.419027	0.320761	0.772555	0.933556	0.386304	0.68259	0.908268	0.378261	0.649844	0.467345	0.267756	0.0958071	0.908638	0.968265	0.895549	0.120135	0.933781	0.847842	0.891207	0.816724	0.587121	0.491071	0.898186	0.598777	0.528287	0.750893	0.950391	0.909917	0.104474	0.924617	0.284391	0.989017	0.5944	0.585174	0.886655	0.811511
Positive21	0.704552	0.72027	0.467193	0.729241	0.845416	0.590513	0.791254	0.576339	0.396617	0.175641	0.558185	0.967163	0.314997	0.0344343	0.855096	0.21228	0.30262	0.121204	0.379009	0.534545	0.0366612	0.387987	0.994923	0.826645	0.0357125	0.269834	0.265788	0.257087	0.690934	0.246775	0.243484	0.523619	0.864499	0.357328	0.115047	0.239978	0.14288	0.149778	0.529721	0.644484	0.281153	0.0317229	0.44312	0.969926	0.421347	0.185589	0.989575	0.840626	0.627591
Non-module	0.0944146	0.596681	0.0897411	0.902577	0.0676858	0.254012	0.406209	0.411015	0.959436	0.524011	0.0642349	0.654116	0.282758	0.0945841	0.157576	0.0398944	0.104747	0.0486126	0.718752	0.06918	0.537071	0.0528745	0.710512	0.109993	0.655496	0.479902	0.460902	0.0787906	0.856897	0.973716	0.434765	0.549029	0.0694852	0.474959	0.71252	0.283074	0.172064	0.105147	0.758467	0.651713	0.822363	0.478449	0.321736	0.34048	0.651577	0.656351	0.0134908	0.162333	0.921986
[truncated: 1 more columns]
