# Supplementary material for: Noncoding variants and sulcal patterns in congenital heart disease: Machine learning to predict functional impact
Source: iScience. 2024 Dec 28;28(2):111707. doi: 10.1016/j.isci.2024.111707 (PMC11772982; doi:10.1016/j.isci.2024.111707)
Supplement: Table S6. Partial correlation between functional scores and sulcal pattern traits while controlling for potential confounders [file mmc7.xlsx]

## Sheet: S6_corconf
Supplemental Table 6
Control variable	r, Positive6-right parietal sulcal pattern	P-value	statistic	n
None	-0.697095	2.64808e-05	-5.0521	29
age	-0.729378	1.06622e-05	-5.43641	29
sex	-0.677333	7.52594e-05	-4.69463	29
Maternal education level (MEL)	-0.69691	5.37183e-05	-4.85883	28
Age,sex, and MEL	-0.713311	6.26512e-05	-4.88112	28
