# Supplementary material for: Noncoding variants and sulcal patterns in congenital heart disease: Machine learning to predict functional impact
Source: iScience. 2024 Dec 28;28(2):111707. doi: 10.1016/j.isci.2024.111707 (PMC11772982; doi:10.1016/j.isci.2024.111707)
Supplement: Table S7. Modules resulted from WGCNA with the positive scores and their corresponding clustered annotations [file mmc8.xlsx]

## Sheet: S7_negnet
Supplemental Table 7
module	color	target
Negative8	black	CHIP_CTCF_astrocyte_min
Negative8	black	CHIP_USF1_H1_hESC_min
Negative8	black	CHIP_ATF3_H1_hESC_min
Negative8	black	CHIP_RAD21_H1_hESC_min
Negative8	black	CHIP_CTCF_H1_hESC_RPT_min
Negative8	black	CHIP_CTCF_H1_hESC_RPT_RPT_min
Negative8	black	CHIP_CTCF_astrocyte_of_the_cerebellum_min
Negative8	black	CHIP_CTCF_brain_microvascular_endothelial_cell_min
Negative8	black	CHIP_CTCF_cardiac_fibroblast_female_min
Negative8	black	CHIP_CTCF_cardiac_muscle_cell_min
Negative8	black	CHIP_CTCF_choroid_plexus_epithelial_cell_min
Negative8	black	CHIP_USF2_H1_hESC_min
Negative8	black	CHIP_RAD21_H1_hESC_RPT_min
Negative8	black	CHIP_CTCF_neural_progenitor_cell_originated_from_H9_min
Negative8	black	CHIP_CTCF_cardiac_muscle_cell_RPT_min
Negative8	black	DNASE_brain_female_embryo_96_days_E_min
Negative8	black	DNASE_brain_female_embryo_142_days_E_min
Negative8	black	DNASE_brain_male_embryo_122_days_E_min
Negative8	black	CHIP_CTCF_astrocyte_E_min
Negative8	black	CHIP_RAD21_H1_hESC_E_min
Negative8	black	CHIP_CTCF_H1_hESC_RPT_E_min
Negative8	black	CHIP_CTCF_H1_hESC_RPT_RPT_E_min
Negative8	black	CHIP_CTCF_astrocyte_of_the_cerebellum_E_min
Negative8	black	CHIP_CTCF_brain_microvascular_endothelial_cell_E_min
Negative8	black	CHIP_CTCF_cardiac_fibroblast_female_E_min
Negative8	black	CHIP_CTCF_cardiac_muscle_cell_E_min
Negative8	black	CHIP_CTCF_choroid_plexus_epithelial_cell_E_min
Negative8	black	CHIP_RAD21_H1_hESC_RPT_E_min
Negative8	black	CHIP_H3K9me3_neuron_originated_from_H9_E_min
Negative8	black	CHIP_H3K9me3_heart_left_ventricle_female_adult_53_years_E_min
Negative8	black	CHIP_H3K9me3_brain_female_embryo_120_days_E_min
Negative8	black	CHIP_H3K9me3_iPS_18c_female_adult_48_years_E_min
Negative8	black	CHIP_H3K27me3_heart_right_ventricle_male_adult_34_years_E_min
Negative8	black	CHIP_H3K9me3_cingulate_gyrus_female_adult_75_years_E_min
Negative8	black	CHIP_H3K9me3_cingulate_gyrus_male_adult_81_year_E_min
Negative8	black	CHIP_H3K9me3_layer_of_hippocampus_male_adult_73_years_E_min
Negative8	black	CHIP_H3K9me3_heart_right_ventricle_male_child_3_years_E_min
Negative8	black	CHIP_H3K9me3_caudate_nucleus_male_adult_81_year_E_min
Negative8	black	CHIP_CTCF_neural_progenitor_cell_originated_from_H9_E_min
Negative8	black	CHIP_H3K9me3_brain_female_embryo_17_weeks_E_min
Negative8	black	CHIP_H3K9me3_iPS_20b_male_adult_55_years_E_min
Negative8	black	CHIP_H3K9me3_neural_progenitor_cell_originated_from_H9_E_min
Negative8	black	CHIP_H3K9me3_cardiac_muscle_cell_E_min
Negative8	black	CHIP_H3K9me3_angular_gyrus_male_adult_81_year_E_min
Negative8	black	CHIP_H3K9me3_middle_frontal_area_46_female_adult_75_years_E_min
Negative8	black	CHIP_H3K9me3_temporal_lobe_male_adult_81_year_E_min
Negative8	black	CHIP_H3K9me3_angular_gyrus_female_adult_75_years_E_min
Negative8	black	CHIP_H3K9me3_neural_stem_progenitor_cell_originated_from_H1_hESC_E_min
Negative8	black	CHIP_H3K9me3_neurosphere_female_embryo_17_weeks_originated_from_cortex_E_min
Negative8	black	CHIP_H3K9me3_H1_hESC_E_min
Negative8	black	CHIP_H3K9me3_neural_cell_E_min
Negative8	black	CHIP_H3K9me3_temporal_lobe_female_adult_75_years_E_min
Negative8	black	CHIP_H3K9me3_layer_of_hippocampus_female_adult_75_years_E_min
Negative8	black	CHIP_H3K9me3_heart_left_ventricle_male_child_3_years_E_min
Negative8	black	CHIP_H3K9me3_caudate_nucleus_female_adult_75_years_E_min
Negative8	black	CHIP_H3K9me3_iPS_15b_female_adult_48_years_E_min
Negative8	black	CHIP_H3K9me3_substantia_nigra_male_adult_81_year_E_min
Negative8	black	CHIP_H3K9me3_neurosphere_female_embryo_17_weeks_originated_from_ganglionic_eminence_E_min
Negative8	black	CHIP_H3K9me3_neurosphere_female_embryo_17_weeks_originated_from_cortex_RPT_E_min
Negative8	black	CHIP_H3K27me3_heart_right_ventricle_male_child_3_years_E_min
Negative8	black	CHIP_H3K9me3_neurosphere_embryo_15_weeks_originated_from_ganglionic_eminence_E_min
Negative8	black	CHIP_CTCF_cardiac_muscle_cell_RPT_E_min
Negative8	black	CHIP_H3K9me3_neurosphere_female_embryo_17_weeks_originated_from_ganglionic_eminence_RPT_E_min
Negative8	black	CHIP_H3K9me3_neural_stem_progenitor_cell_originated_from_H9_E_min
Negative8	black	CHIP_H3K9me3_H1_hESC_RPT_E_min
Negative8	black	CHIP_H3K9me3_H7_hESC_E_min
Negative8	black	CHIP_H3K9me3_layer_of_hippocampus_male_adult_81_year_E_min
Negative8	black	CHIP_H3K27me3_right_cardiac_atrium_male_adult_34_years_E_min
Negative8	black	CHIP_H3K9me3_substantia_nigra_female_adult_75_years_E_min
Negative8	black	CHIP_H3K9me3_iPS_18a_female_adult_48_years_E_min
Negative8	black	CHIP_H3K9me3_middle_frontal_area_46_male_adult_81_year_E_min
Negative6	blue	DNASE_cardiac_mesoderm_RPT_RPT_min
Negative6	blue	DNASE_astrocyte_of_the_hippocampus_min
Negative6	blue	DNASE_astrocyte_of_the_cerebellum_min
Negative6	blue	DNASE_brain_microvascular_endothelial_cell_min
Negative6	blue	DNASE_brain_pericyte_min
Negative6	blue	DNASE_cardiac_fibroblast_min
Negative6	blue	DNASE_cardiac_fibroblast_female_min
Negative6	blue	DNASE_cardiac_muscle_cell_min
Negative6	blue	DNASE_choroid_plexus_epithelial_cell_min
Negative6	blue	DNASE_astrocyte_min
Negative6	blue	DNASE_cardiac_fibroblast_female_embryo_94_days_and_female_embryo_98_days_min
Negative6	blue	CHIP_HDAC6_H1_hESC_min
Negative6	blue	CHIP_SUZ12_H1_hESC_min
Negative6	blue	CHIP_SIRT6_H1_hESC_min
Negative6	blue	CHIP_REST_H1_hESC_min
Negative6	blue	CHIP_SIX5_H1_hESC_min
Negative6	blue	CHIP_SRF_H1_hESC_min
Negative6	blue	CHIP_EGR1_H1_hESC_min
Negative6	blue	CHIP_RXRA_H1_hESC_min
Negative6	blue	CHIP_JUND_H1_hESC_min
Negative6	blue	CHIP_FOSL1_H1_hESC_min
Negative6	blue	CHIP_H3K27me3_cardiac_mesoderm_min
Negative6	blue	CHIP_H3K27me3_cardiac_mesoderm_RPT_min
Negative6	blue	CHIP_H3K27me3_cardiac_mesoderm_RPT_RPT_min
Negative6	blue	CHIP_H3K27me3_cardiac_mesoderm_RPT_RPT_RPT_min
Negative6	blue	CHIP_H3K27me3_H7_hESC_min
Negative6	blue	CHIP_GTF2F1_H1_hESC_min
Negative6	blue	CHIP_BACH1_H1_hESC_min
Negative6	blue	CHIP_MAFK_H1_hESC_min
Negative6	blue	CHIP_BRCA1_H1_hESC_min
Negative6	blue	CHIP_MYC_H1_hESC_min
Negative6	blue	CHIP_JUND_H1_hESC_RPT_min
Negative6	blue	CHIP_JUN_H1_hESC_min
Negative6	blue	CHIP_RFX5_H1_hESC_min
Negative6	blue	CHIP_SUZ12_H1_hESC_RPT_min
Negative6	blue	CHIP_H3K9me3_neuron_originated_from_H9_min
Negative6	blue	CHIP_H2AFZ_neural_stem_progenitor_cell_originated_from_H9_min
Negative6	blue	CHIP_H3K27me3_cingulate_gyrus_male_adult_81_year_min
Negative6	blue	CHIP_H3K27me3_neurosphere_female_embryo_17_weeks_originated_from_ganglionic_eminence_min
Negative6	blue	CHIP_H3K14ac_H1_hESC_min
Negative6	blue	CHIP_CTCF_right_atrium_auricular_region_female_adult_53_years_min
Negative6	blue	CHIP_H3K27me3_heart_right_ventricle_male_adult_34_years_min
Negative6	blue	CHIP_EZH2_neural_progenitor_cell_originated_from_H9_min
Negative6	blue	CHIP_H3K27me3_layer_of_hippocampus_male_adult_73_years_min
Negative6	blue	CHIP_H3K27me3_iPS_DF_19_11_male_newborn_min
Negative6	blue	CHIP_H3K27me3_heart_left_ventricle_male_child_3_years_min
Negative6	blue	CHIP_H2BK15ac_neural_stem_progenitor_cell_originated_from_H1_hESC_min
Negative6	blue	CHIP_H3K27me3_neural_progenitor_cell_originated_from_H9_min
Negative6	blue	CHIP_KDM5A_H1_hESC_min
Negative6	blue	CHIP_H3K4me1_neural_stem_progenitor_cell_originated_from_H9_min
Negative6	blue	CHIP_H3K9me3_heart_left_ventricle_male_adult_34_years_min
Negative6	blue	CHIP_H3K27me3_substantia_nigra_female_adult_75_years_min
Negative6	blue	CHIP_H3K18ac_neural_stem_progenitor_cell_originated_from_H1_hESC_min
Negative6	blue	CHIP_H3K27me3_H1_hESC_min
Negative6	blue	CHIP_H3K27me3_H7_hESC_RPT_min
Negative6	blue	CHIP_H3K27me3_caudate_nucleus_female_adult_75_years_min
Negative6	blue	CHIP_H3K27me3_H1_hESC_RPT_min
Negative6	blue	CHIP_H4K91ac_neural_stem_progenitor_cell_originated_from_H1_hESC_min
Negative6	blue	CHIP_H3K27me3_heart_embryo_101_day_min
Negative6	blue	CHIP_H3K4me1_iPS_DF_19_11_male_newborn_min
Negative6	blue	CHIP_H3K27me3_middle_frontal_area_46_male_adult_81_year_min
Negative6	blue	CHIP_H3K27me3_iPS_20b_male_adult_55_years_min
Negative6	blue	CHIP_H3K27me3_temporal_lobe_male_adult_81_year_min
Negative6	blue	CHIP_H3K27me3_substantia_nigra_male_adult_81_year_min
Negative6	blue	CHIP_H3K9me2_neural_cell_min
Negative6	blue	CHIP_H3K4me1_H7_hESC_min
Negative6	blue	CHIP_H3K27me3_neurosphere_female_embryo_17_weeks_originated_from_cortex_min
Negative6	blue	CHIP_H3K9me3_heart_left_ventricle_male_child_3_years_min
Negative6	blue	CHIP_H3K27me3_neurosphere_female_embryo_17_weeks_originated_from_ganglionic_eminence_RPT_min
Negative6	blue	CHIP_H3K4ac_neural_stem_progenitor_cell_originated_from_H1_hESC_min
Negative6	blue	CHIP_H3K27me3_brain_female_embryo_120_days_min
Negative6	blue	CHIP_H3K27me3_caudate_nucleus_male_adult_81_year_min
Negative6	blue	CHIP_H3K27me3_heart_left_ventricle_male_adult_34_years_min
Negative6	blue	CHIP_EZH2_neural_cell_min
Negative6	blue	CHIP_CTCF_heart_left_ventricle_female_adult_53_years_min
Negative6	blue	CHIP_H3K27me3_neural_stem_progenitor_cell_originated_from_H9_min
Negative6	blue	CHIP_H3K27me3_temporal_lobe_female_adult_75_years_min
Negative6	blue	CHIP_H2AFZ_H1_hESC_min
Negative6	blue	CHIP_H3K27me3_iPS_15b_female_adult_48_years_min
Negative6	blue	CHIP_H3K9me3_right_cardiac_atrium_male_adult_34_years_min
Negative6	blue	CHIP_H3K27me3_angular_gyrus_male_adult_81_year_min
Negative6	blue	CHIP_H3K27me3_brain_male_embryo_122_days_min
Negative6	blue	CHIP_H3K27me3_neural_cell_min
Negative6	blue	CHIP_REST_H1_hESC_RPT_min
Negative6	blue	CHIP_H3K27me3_neurosphere_embryo_15_weeks_originated_from_ganglionic_eminence_min
Negative6	blue	CHIP_H3K27me3_heart_right_ventricle_male_child_3_years_min
Negative6	blue	CHIP_H2AFZ_neural_progenitor_cell_originated_from_H9_min
Negative6	blue	CHIP_H3K14ac_neural_stem_progenitor_cell_originated_from_H1_hESC_min
Negative6	blue	CHIP_H3K27me3_neuron_originated_from_H9_min
Negative6	blue	CHIP_H3K27me3_neural_stem_progenitor_cell_originated_from_H1_hESC_min
Negative6	blue	CHIP_H3K27me3_neural_stem_progenitor_cell_originated_from_H1_hESC_RPT_min
Negative6	blue	CHIP_POLR2A_heart_left_ventricle_female_adult_51_year_min
Negative6	blue	CHIP_H3K27me3_layer_of_hippocampus_male_adult_81_year_min
Negative6	blue	CHIP_H2AK5ac_neural_stem_progenitor_cell_originated_from_H1_hESC_min
Negative6	blue	CHIP_H2BK15ac_H1_hESC_min
Negative6	blue	CHIP_H3K27me3_iPS_18a_female_adult_48_years_min
Negative6	blue	CHIP_RNF2_H1_hESC_min
Negative6	blue	CHIP_CTCF_heart_left_ventricle_female_adult_51_year_min
Negative6	blue	CHIP_H3K27me3_right_atrium_auricular_region_female_adult_53_years_min
Negative6	blue	CHIP_H3K9me3_neural_stem_progenitor_cell_originated_from_H9_min
Negative6	blue	CHIP_H3K27me3_layer_of_hippocampus_female_adult_75_years_min
Negative6	blue	CHIP_H2BK120ac_neural_stem_progenitor_cell_originated_from_H1_hESC_min
Negative6	blue	CHIP_H3K4me1_neuron_originated_from_H9_min
Negative6	blue	CHIP_H3K23ac_H1_hESC_min
Negative6	blue	CHIP_EP300_neural_cell_originated_from_H1_hESC_min
Negative6	blue	CHIP_H3K27me3_cardiac_muscle_cell_min
Negative6	blue	CHIP_H3K27me3_iPS_DF_6_9_male_newborn_min
Negative6	blue	CHIP_H3K27me3_H1_hESC_RPT_RPT_min
Negative6	blue	CHIP_H2AFZ_neuron_originated_from_H9_min
Negative6	blue	CHIP_H2BK12ac_neural_stem_progenitor_cell_originated_from_H1_hESC_min
Negative6	blue	CHIP_H3K27me3_neurosphere_female_embryo_17_weeks_originated_from_cortex_RPT_min
Negative6	blue	CHIP_H3K27me3_right_cardiac_atrium_male_adult_34_years_min
Negative6	blue	CHIP_H3K27me3_heart_left_ventricle_female_adult_53_years_min
Negative6	blue	CHIP_H3K27me3_brain_female_embryo_17_weeks_min
Negative6	blue	CHIP_USF1_H1_hESC_E_min
Negative6	blue	CHIP_USF2_H1_hESC_E_min
Negative6	blue	CHIP_H3K27me3_neurosphere_female_embryo_17_weeks_originated_from_ganglionic_eminence_E_min
Negative6	blue	CHIP_H3K27me3_neurosphere_female_embryo_17_weeks_originated_from_cortex_E_min
Negative6	blue	CHIP_H3K27me3_neurosphere_female_embryo_17_weeks_originated_from_ganglionic_eminence_RPT_E_min
Negative6	blue	CHIP_H3K27me3_neurosphere_embryo_15_weeks_originated_from_ganglionic_eminence_E_min
Negative6	blue	CHIP_H3K27me3_neurosphere_female_embryo_17_weeks_originated_from_cortex_RPT_E_min
Negative4	brown	DNASE_frontal_cortex_female_adult_67_years_and_female_adult_80_years_min
Negative4	brown	DNASE_H7_hESC_min
Negative4	brown	DNASE_iPS_NIHi7_female_adult_85_years_originated_from_AG08395_min
Negative4	brown	DNASE_cardiac_mesoderm_min
Negative4	brown	DNASE_cardiac_mesoderm_RPT_RPT_RPT_min
Negative4	brown	DNASE_neural_stem_progenitor_cell_originated_from_H1_hESC_min
Negative4	brown	DNASE_cardiac_muscle_cell_RPT_min
Negative4	brown	DNASE_neural_progenitor_cell_originated_from_H9_min
Negative4	brown	CHIP_PHF8_H1_hESC_min
Negative4	brown	CHIP_POLR2A_H1_hESC_min
Negative4	brown	CHIP_POLR2AphosphoS5_H1_hESC_min
Negative4	brown	CHIP_H3K36me3_cardiac_mesoderm_min
Negative4	brown	CHIP_H3K36me3_cardiac_mesoderm_RPT_min
Negative4	brown	CHIP_H3K36me3_cardiac_mesoderm_RPT_RPT_min
Negative4	brown	CHIP_H3K36me3_cardiac_mesoderm_RPT_RPT_RPT_min
Negative4	brown	CHIP_H3K36me3_H7_hESC_min
Negative4	brown	CHIP_NRF1_H1_hESC_min
Negative4	brown	CHIP_H3K27ac_cardiac_muscle_cell_min
Negative4	brown	CHIP_H3K9ac_heart_male_embryo_105_days_min
Negative4	brown	CHIP_H3K9ac_neural_progenitor_cell_originated_from_H9_min
Negative4	brown	CHIP_H3K36me3_iPS_DF_6_9_male_newborn_min
Negative4	brown	CHIP_H3K36me3_neural_stem_progenitor_cell_originated_from_H9_min
Negative4	brown	CHIP_H3K36me3_neural_stem_progenitor_cell_originated_from_H1_hESC_min
Negative4	brown	CHIP_H4K8ac_neural_stem_progenitor_cell_originated_from_H1_hESC_min
Negative4	brown	CHIP_POLR2A_heart_left_ventricle_female_adult_53_years_min
Negative4	brown	CHIP_H3K9ac_H1_hESC_min
Negative4	brown	CHIP_H3K79me1_H1_hESC_min
Negative4	brown	CHIP_H3K27ac_neural_progenitor_cell_originated_from_H9_min
Negative4	brown	CHIP_H3K36me3_iPS_18a_female_adult_48_years_min
Negative4	brown	CHIP_H3K36me3_H1_hESC_min
Negative4	brown	CHIP_H3K36me3_neuron_originated_from_H9_min
Negative4	brown	CHIP_H3K36me3_H1_hESC_RPT_min
Negative4	brown	CHIP_H3K36me3_iPS_20b_male_adult_55_years_min
Negative4	brown	CHIP_H3K79me1_neural_stem_progenitor_cell_originated_from_H1_hESC_min
Negative4	brown	CHIP_H3K36me3_neural_progenitor_cell_originated_from_H9_min
Negative4	brown	CHIP_H3K36me3_iPS_15b_female_adult_48_years_min
Negative4	brown	CHIP_H3K9ac_neural_stem_progenitor_cell_originated_from_H1_hESC_min
Negative4	brown	CHIP_H2BK5ac_neural_stem_progenitor_cell_originated_from_H1_hESC_min
Negative4	brown	CHIP_H3K4me3_K562_RPT_RPT_RPT_min
Negative4	brown	CHIP_H3K27ac_neural_stem_progenitor_cell_originated_from_H1_hESC_min
Negative4	brown	CHIP_H3K9ac_iPS_18a_female_adult_48_years_min
Negative4	brown	CHIP_H3K9ac_iPS_15b_female_adult_48_years_min
Negative4	brown	CHIP_H3K36me3_H1_hESC_RPT_RPT_min
Negative4	brown	CHIP_H3K9ac_H1_hESC_RPT_min
Negative4	brown	CHIP_H3K9ac_H7_hESC_min
Negative4	brown	DNASE_H7_hESC_E_min
Negative4	brown	DNASE_iPS_NIHi11_male_adult_71_year_originated_from_AG20443_E_min
Negative4	brown	DNASE_iPS_NIHi7_female_adult_85_years_originated_from_AG08395_E_min
Negative4	brown	DNASE_H1_hESC_RPT_E_min
Negative4	brown	DNASE_cardiac_mesoderm_RPT_E_min
Negative4	brown	DNASE_H7_hESC_RPT_E_min
Negative4	brown	DNASE_iPS_DF_4_7_male_newborn_E_min
Negative4	brown	DNASE_iPS_DF_6_9_male_newborn_E_min
Negative4	brown	DNASE_neural_stem_progenitor_cell_originated_from_H1_hESC_E_min
Negative4	brown	DNASE_iPS_DF_19_11_male_newborn_E_min
Negative4	brown	DNASE_iPS_DF_19_7_male_newborn_E_min
Negative4	brown	DNASE_H1_hESC_RPT_RPT_E_min
Negative4	brown	DNASE_neural_progenitor_cell_originated_from_H9_E_min
Negative4	brown	CHIP_RBBP5_H1_hESC_E_min
Negative4	brown	CHIP_SAP30_H1_hESC_E_min
Negative4	brown	CHIP_EP300_H1_hESC_E_min
Negative4	brown	CHIP_HDAC2_H1_hESC_E_min
Negative4	brown	CHIP_BCL11A_H1_hESC_E_min
Negative4	brown	CHIP_SP1_H1_hESC_E_min
Negative4	brown	CHIP_TCF12_H1_hESC_E_min
Negative4	brown	CHIP_GABPA_H1_hESC_E_min
Negative4	brown	CHIP_EGR1_H1_hESC_E_min
Negative4	brown	CHIP_RXRA_H1_hESC_E_min
Negative4	brown	CHIP_YY1_H1_hESC_E_min
Negative4	brown	CHIP_EP300_H1_hESC_RPT_E_min
Negative4	brown	CHIP_BCL11A_H1_hESC_RPT_E_min
Negative4	brown	CHIP_NANOG_H1_hESC_E_min
Negative4	brown	CHIP_HDAC2_H1_hESC_RPT_E_min
Negative4	brown	CHIP_SIN3A_H1_hESC_RPT_E_min
Negative4	brown	CHIP_GTF2F1_H1_hESC_E_min
Negative4	brown	CHIP_BACH1_H1_hESC_E_min
Negative4	brown	CHIP_CHD2_H1_hESC_E_min
Negative4	brown	CHIP_ZNF143_H1_hESC_E_min
Negative4	brown	CHIP_BRCA1_H1_hESC_E_min
Negative4	brown	CHIP_MYC_H1_hESC_E_min
Negative4	brown	CHIP_JUND_H1_hESC_RPT_E_min
Negative4	brown	CHIP_JUN_H1_hESC_E_min
Negative4	brown	CHIP_RFX5_H1_hESC_E_min
Negative4	brown	CHIP_CTBP2_H1_hESC_E_min
Negative4	brown	CHIP_H2AFZ_neural_stem_progenitor_cell_originated_from_H9_E_min
Negative4	brown	CHIP_H2BK15ac_neural_stem_progenitor_cell_originated_from_H1_hESC_E_min
Negative4	brown	CHIP_H3K4ac_H1_hESC_E_min
Negative4	brown	CHIP_H2BK5ac_H1_hESC_E_min
Negative4	brown	CHIP_H3K18ac_neural_stem_progenitor_cell_originated_from_H1_hESC_E_min
Negative4	brown	CHIP_H3K4me1_iPS_18a_female_adult_48_years_E_min
Negative4	brown	CHIP_H3K4me1_neural_stem_progenitor_cell_originated_from_H1_hESC_E_min
Negative4	brown	CHIP_H4K91ac_neural_stem_progenitor_cell_originated_from_H1_hESC_E_min
Negative4	brown	CHIP_H3K4me1_H1_hESC_E_min
Negative4	brown	CHIP_H3K4me1_neural_progenitor_cell_originated_from_H9_E_min
Negative4	brown	CHIP_H3K4me1_iPS_15b_female_adult_48_years_E_min
Negative4	brown	CHIP_H3K4me1_iPS_DF_19_11_male_newborn_E_min
Negative4	brown	CHIP_H3K23me2_H1_hESC_E_min
Negative4	brown	CHIP_H2BK12ac_H1_hESC_E_min
Negative4	brown	CHIP_KDM1A_H1_hESC_E_min
Negative4	brown	CHIP_H3K4me1_H7_hESC_E_min
Negative4	brown	CHIP_H2BK20ac_H1_hESC_E_min
Negative4	brown	CHIP_H3K4ac_neural_stem_progenitor_cell_originated_from_H1_hESC_E_min
Negative4	brown	CHIP_H3F3A_neural_progenitor_cell_originated_from_H9_E_min
Negative4	brown	CHIP_H3K4me1_H1_hESC_RPT_E_min
Negative4	brown	CHIP_H3K4me2_neural_progenitor_cell_originated_from_H9_E_min
Negative4	brown	CHIP_H2BK5ac_neural_stem_progenitor_cell_originated_from_H1_hESC_E_min
Negative4	brown	CHIP_H2AK5ac_H1_hESC_E_min
Negative4	brown	CHIP_H2AK5ac_neural_stem_progenitor_cell_originated_from_H1_hESC_E_min
Negative4	brown	CHIP_H2BK15ac_H1_hESC_E_min
Negative4	brown	CHIP_H3K56ac_H1_hESC_E_min
Negative4	brown	CHIP_H2BK120ac_neural_stem_progenitor_cell_originated_from_H1_hESC_E_min
Negative4	brown	CHIP_H2BK120ac_H1_hESC_E_min
Negative4	brown	CHIP_ASH2L_H1_hESC_E_min
Negative4	brown	CHIP_H3K4me1_iPS_DF_6_9_male_newborn_E_min
Negative4	brown	CHIP_H4K91ac_H1_hESC_E_min
Negative4	brown	CHIP_H2BK12ac_neural_stem_progenitor_cell_originated_from_H1_hESC_E_min
Negative4	brown	CHIP_H3K4me1_H1_hESC_RPT_RPT_E_min
Negative4	brown	CHIP_H3K4me1_iPS_20b_male_adult_55_years_E_min
Negative2	cyan	CHIP_H3K36me3_neurosphere_female_embryo_17_weeks_originated_from_cortex_min
Negative2	cyan	CHIP_H3K36me3_iPS_DF_19_11_male_newborn_min
Negative2	cyan	CHIP_H3K4me1_brain_female_embryo_120_days_min
Negative2	cyan	CHIP_H3K36me3_neurosphere_female_embryo_17_weeks_originated_from_ganglionic_eminence_min
Negative2	cyan	CHIP_H3K36me3_heart_right_ventricle_male_adult_34_years_min
Negative2	cyan	CHIP_H3K36me3_substantia_nigra_male_adult_81_year_min
Negative2	cyan	CHIP_H3K36me3_cingulate_gyrus_female_adult_75_years_min
Negative2	cyan	CHIP_H3K36me3_angular_gyrus_male_adult_81_year_min
Negative2	cyan	CHIP_H3K36me3_caudate_nucleus_female_adult_75_years_min
Negative2	cyan	CHIP_H3K36me3_neurosphere_female_embryo_17_weeks_originated_from_ganglionic_eminence_RPT_min
Negative2	cyan	CHIP_H3K36me3_heart_left_ventricle_male_adult_34_years_min
Negative2	cyan	CHIP_H3K36me3_heart_left_ventricle_female_adult_53_years_min
Negative2	cyan	CHIP_H3K36me3_heart_right_ventricle_male_child_3_years_min
Negative2	cyan	CHIP_H3K36me3_heart_embryo_101_day_min
Negative2	cyan	CHIP_H3K36me3_germinal_matrix_male_embryo_20_weeks_min
Negative2	cyan	CHIP_H3K36me3_neural_cell_min
Negative2	cyan	CHIP_H3K36me3_germinal_matrix_male_embryo_20_weeks_RPT_min
Negative2	cyan	CHIP_H3K36me3_cingulate_gyrus_male_adult_81_year_min
Negative2	cyan	CHIP_H3K36me3_neurosphere_embryo_15_weeks_originated_from_ganglionic_eminence_min
Negative2	cyan	CHIP_H3K36me3_temporal_lobe_female_adult_75_years_min
Negative2	cyan	CHIP_H3K36me3_neurosphere_female_embryo_17_weeks_originated_from_cortex_RPT_min
Negative2	cyan	CHIP_H3K36me3_brain_female_embryo_17_weeks_min
Negative2	cyan	CHIP_H3K36me3_heart_left_ventricle_male_child_3_years_min
Negative2	cyan	CHIP_H3K36me3_brain_male_embryo_122_days_min
Negative2	cyan	CHIP_H3K36me3_caudate_nucleus_male_adult_81_year_min
Negative2	cyan	CHIP_H3K36me3_right_atrium_auricular_region_female_adult_53_years_min
Negative2	cyan	CHIP_H3K36me3_cardiac_muscle_cell_min
Negative2	cyan	CHIP_H3K36me3_substantia_nigra_female_adult_75_years_min
Negative12	green	CHIP_H3K23ac_neural_stem_progenitor_cell_originated_from_H1_hESC_min
Negative12	green	DNASE_cardiac_mesoderm_E_min
Negative12	green	CHIP_H3K4me3_astrocyte_E_min
Negative12	green	CHIP_H3K9ac_astrocyte_E_min
Negative12	green	CHIP_PHF8_H1_hESC_E_min
Negative12	green	CHIP_TAF1_H1_hESC_E_min
Negative12	green	CHIP_SRF_H1_hESC_E_min
Negative12	green	CHIP_H3K4me3_cardiac_mesoderm_E_min
Negative12	green	CHIP_H3K4me3_cardiac_mesoderm_RPT_E_min
Negative12	green	CHIP_H3K36me3_cardiac_mesoderm_E_min
Negative12	green	CHIP_H3K36me3_cardiac_mesoderm_RPT_E_min
Negative12	green	CHIP_H3K36me3_cardiac_mesoderm_RPT_RPT_E_min
Negative12	green	CHIP_H3K36me3_cardiac_mesoderm_RPT_RPT_RPT_E_min
Negative12	green	CHIP_H3K4me3_cardiac_mesoderm_RPT_RPT_E_min
Negative12	green	CHIP_H3K4me3_cardiac_mesoderm_RPT_RPT_RPT_E_min
Negative12	green	CHIP_H3K36me3_H7_hESC_E_min
Negative12	green	CHIP_H3K4me3_astrocyte_of_the_cerebellum_E_min
Negative12	green	CHIP_H3K4me3_brain_microvascular_endothelial_cell_E_min
Negative12	green	CHIP_H3K4me3_cardiac_fibroblast_E_min
Negative12	green	CHIP_H3K4me3_cardiac_fibroblast_female_E_min
Negative12	green	CHIP_H3K4me3_cardiac_muscle_cell_E_min
Negative12	green	CHIP_H3K4me3_choroid_plexus_epithelial_cell_E_min
Negative12	green	CHIP_TBP_H1_hESC_E_min
Negative12	green	CHIP_H3K4me3_H1_hESC_E_min
Negative12	green	CHIP_H3K36me3_neurosphere_female_embryo_17_weeks_originated_from_cortex_E_min
Negative12	green	CHIP_H3K4me3_neurosphere_embryo_15_weeks_originated_from_ganglionic_eminence_E_min
Negative12	green	CHIP_H3K9ac_neural_progenitor_cell_originated_from_H9_E_min
Negative12	green	CHIP_H3K4me3_heart_right_ventricle_male_child_3_years_E_min
Negative12	green	CHIP_H3K36me3_neurosphere_female_embryo_17_weeks_originated_from_ganglionic_eminence_E_min
Negative12	green	CHIP_H3K4me3_neurosphere_female_embryo_17_weeks_originated_from_ganglionic_eminence_E_min
Negative12	green	CHIP_H3K36me3_iPS_DF_6_9_male_newborn_E_min
Negative12	green	CHIP_H3K4me3_iPS_15b_female_adult_48_years_E_min
Negative12	green	CHIP_H3K36me3_neural_stem_progenitor_cell_originated_from_H9_E_min
Negative12	green	CHIP_H3K36me3_neural_stem_progenitor_cell_originated_from_H1_hESC_E_min
Negative12	green	CHIP_H3K4me3_iPS_DF_6_9_male_newborn_E_min
Negative12	green	CHIP_H3K4me3_neurosphere_embryo_15_weeks_originated_from_ganglionic_eminence_RPT_E_min
Negative12	green	CHIP_H3K4me3_neuron_originated_from_H9_E_min
Negative12	green	CHIP_H3K4me3_neural_stem_progenitor_cell_originated_from_H9_E_min
Negative12	green	CHIP_H3K4me3_heart_left_ventricle_male_child_3_years_E_min
Negative12	green	CHIP_H3K4me1_brain_female_embryo_17_weeks_E_min
Negative12	green	CHIP_H3K36me3_neurosphere_female_embryo_17_weeks_originated_from_ganglionic_eminence_RPT_E_min
Negative12	green	CHIP_H3K9ac_H1_hESC_E_min
Negative12	green	CHIP_H3K79me1_H1_hESC_E_min
Negative12	green	CHIP_H3K27ac_neural_progenitor_cell_originated_from_H9_E_min
Negative12	green	CHIP_H3K36me3_iPS_18a_female_adult_48_years_E_min
Negative12	green	CHIP_H3K36me3_H1_hESC_E_min
Negative12	green	CHIP_H3K4me2_neural_stem_progenitor_cell_originated_from_H1_hESC_E_min
Negative12	green	CHIP_H3K36me3_neuron_originated_from_H9_E_min
Negative12	green	CHIP_H3K4me3_heart_left_ventricle_male_adult_34_years_E_min
Negative12	green	CHIP_H3K36me3_H1_hESC_RPT_E_min
Negative12	green	CHIP_H3K36me3_iPS_20b_male_adult_55_years_E_min
Negative12	green	CHIP_H3K4me3_iPS_18a_female_adult_48_years_E_min
Negative12	green	CHIP_H3K79me2_neural_progenitor_cell_originated_from_H9_E_min
Negative12	green	CHIP_H3K4me3_germinal_matrix_male_embryo_20_weeks_E_min
Negative12	green	CHIP_H3K79me1_neural_stem_progenitor_cell_originated_from_H1_hESC_E_min
Negative12	green	CHIP_H3K36me3_neural_progenitor_cell_originated_from_H9_E_min
Negative12	green	CHIP_H3K4me3_germinal_matrix_male_embryo_20_weeks_RPT_E_min
Negative12	green	CHIP_H3K36me3_iPS_15b_female_adult_48_years_E_min
Negative12	green	CHIP_H3K9ac_neural_stem_progenitor_cell_originated_from_H1_hESC_E_min
Negative12	green	CHIP_H3K4me3_cardiac_muscle_cell_RPT_E_min
Negative12	green	CHIP_H3K4me3_neural_progenitor_cell_originated_from_H9_E_min
Negative12	green	CHIP_H4K20me1_neural_progenitor_cell_originated_from_H9_E_min
Negative12	green	CHIP_H4K20me1_H1_hESC_E_min
Negative12	green	CHIP_H3K36me3_neurosphere_embryo_15_weeks_originated_from_ganglionic_eminence_E_min
Negative12	green	CHIP_H3K4me3_brain_female_embryo_17_weeks_E_min
Negative12	green	CHIP_H3K4me3_heart_right_ventricle_male_adult_34_years_E_min
Negative12	green	CHIP_H3K4me3_right_atrium_auricular_region_female_adult_53_years_E_min
Negative12	green	CHIP_H3K4me3_iPS_18c_female_adult_48_years_E_min
Negative12	green	CHIP_H3K27ac_neural_stem_progenitor_cell_originated_from_H1_hESC_E_min
Negative12	green	CHIP_H3K4me3_H1_hESC_RPT_E_min
Negative12	green	CHIP_H3K36me3_neurosphere_female_embryo_17_weeks_originated_from_cortex_RPT_E_min
Negative12	green	CHIP_H3K9ac_iPS_18a_female_adult_48_years_E_min
Negative12	green	CHIP_H3K9ac_iPS_15b_female_adult_48_years_E_min
Negative12	green	CHIP_H3K4me3_iPS_DF_19_11_male_newborn_E_min
Negative12	green	CHIP_H3K4me3_heart_left_ventricle_female_adult_53_years_E_min
Negative12	green	CHIP_H3K36me3_H1_hESC_RPT_RPT_E_min
Negative12	green	CHIP_H3K4me3_iPS_11a_male_adult_36_years_E_min
Negative12	green	CHIP_H3K9ac_H1_hESC_RPT_E_min
Negative12	green	CHIP_H3K4me3_neural_stem_progenitor_cell_originated_from_H1_hESC_E_min
Negative12	green	CHIP_H3K4me3_neurosphere_female_embryo_17_weeks_originated_from_cortex_E_min
Negative12	green	CHIP_H3K4me3_iPS_20b_male_adult_55_years_E_min
Negative15	greenyellow	DNASE_caudate_nucleus_male_adult_78_years_min
Negative15	greenyellow	DNASE_superior_temporal_gyrus_male_adult_84_years_min
Negative15	greenyellow	DNASE_putamen_male_adult_78_years_min
Negative15	greenyellow	DNASE_midbrain_male_adult_78_years_and_male_adult_84_years_min
Negative15	greenyellow	DNASE_globus_pallidus_male_adult_78_years_and_male_adult_84_years_min
Negative15	greenyellow	DNASE_pons_male_adult_78_years_min
Negative15	greenyellow	CHIP_H3K4me1_layer_of_hippocampus_male_adult_81_year_min
Negative15	greenyellow	CHIP_H3K4me1_middle_frontal_area_46_male_adult_81_year_min
Negative15	greenyellow	CHIP_H3K9ac_substantia_nigra_female_adult_75_years_min
Negative15	greenyellow	CHIP_H3K4me1_germinal_matrix_male_embryo_20_weeks_min
Negative15	greenyellow	CHIP_H3K4me1_neurosphere_female_embryo_17_weeks_originated_from_cortex_min
Negative15	greenyellow	CHIP_H3K4me1_cingulate_gyrus_female_adult_75_years_min
Negative15	greenyellow	CHIP_H3K27ac_layer_of_hippocampus_female_adult_75_years_min
Negative15	greenyellow	CHIP_H3K27ac_middle_frontal_area_46_male_adult_81_year_min
Negative15	greenyellow	CHIP_H3K4me1_middle_frontal_area_46_female_adult_75_years_min
Negative15	greenyellow	CHIP_H3K4me1_angular_gyrus_male_adult_81_year_min
Negative15	greenyellow	CHIP_H3K4me1_caudate_nucleus_female_adult_75_years_min
Negative15	greenyellow	CHIP_H3K4me1_caudate_nucleus_male_adult_81_year_min
Negative15	greenyellow	CHIP_H3K27ac_layer_of_hippocampus_male_adult_73_years_min
Negative15	greenyellow	CHIP_H3K27ac_cingulate_gyrus_male_adult_81_year_min
Negative15	greenyellow	CHIP_H3K27ac_angular_gyrus_male_adult_81_year_min
Negative15	greenyellow	CHIP_H3K4me1_brain_female_embryo_17_weeks_min
Negative15	greenyellow	CHIP_H3K4me1_neurosphere_female_embryo_17_weeks_originated_from_ganglionic_eminence_min
Negative15	greenyellow	CHIP_H3K4me1_cingulate_gyrus_male_adult_81_year_min
Negative15	greenyellow	CHIP_H3K4me1_neurosphere_female_embryo_17_weeks_originated_from_ganglionic_eminence_RPT_min
Negative15	greenyellow	CHIP_H3K4me1_temporal_lobe_female_adult_75_years_min
Negative15	greenyellow	CHIP_H3K27ac_caudate_nucleus_male_adult_81_year_min
Negative15	greenyellow	CHIP_H3K4me1_neurosphere_embryo_15_weeks_originated_from_ganglionic_eminence_min
Negative15	greenyellow	CHIP_H3K4me1_substantia_nigra_male_adult_81_year_min
Negative15	greenyellow	CHIP_H3K27ac_cingulate_gyrus_female_adult_75_years_min
Negative15	greenyellow	CHIP_H3K27ac_temporal_lobe_female_adult_75_years_min
Negative15	greenyellow	CHIP_H3K4me1_layer_of_hippocampus_female_adult_75_years_min
Negative15	greenyellow	CHIP_H3K4me1_angular_gyrus_female_adult_75_years_min
Negative15	greenyellow	CHIP_H3K27ac_substantia_nigra_male_adult_81_year_min
Negative15	greenyellow	CHIP_H3K4me1_neurosphere_female_embryo_17_weeks_originated_from_cortex_RPT_min
Negative15	greenyellow	CHIP_H3K4me1_germinal_matrix_male_embryo_20_weeks_RPT_min
Negative15	greenyellow	CHIP_H3K4me1_layer_of_hippocampus_male_adult_73_years_min
Negative15	greenyellow	CHIP_H3K27ac_caudate_nucleus_female_adult_75_years_min
Negative15	greenyellow	CHIP_H3K27ac_angular_gyrus_female_adult_75_years_min
Negative15	greenyellow	CHIP_H3K4me1_temporal_lobe_male_adult_81_year_min
Negative15	greenyellow	CHIP_H3K27ac_layer_of_hippocampus_male_adult_81_year_min
Negative15	greenyellow	CHIP_EP300_neural_cell_originated_from_H1_hESC_E_min
Non-module	grey	CHIP_GABPA_H1_hESC_min
Non-module	grey	CHIP_H3K9me3_heart_right_ventricle_male_child_3_years_min
Non-module	grey	CHIP_H3K27ac_heart_left_ventricle_male_adult_32_years_min
Non-module	grey	DNASE_H1_hESC_E_min
Non-module	grey	DNASE_brain_female_embryo_85_days_E_min
Non-module	grey	DNASE_brain_embryo_112_days_E_min
Non-module	grey	DNASE_brain_female_embryo_109_days_E_min
Non-module	grey	DNASE_brain_male_embryo_105_days_E_min
Non-module	grey	DNASE_brain_male_embryo_72_days_and_male_embryo_76_days_E_min
Non-module	grey	DNASE_brain_embryo_80_days_E_min
Non-module	grey	DNASE_brain_male_embryo_101_day_E_min
Non-module	grey	DNASE_brain_embryo_56_days_and_male_embryo_58_days_E_min
Non-module	grey	DNASE_brain_female_embryo_105_days_E_min
Non-module	grey	DNASE_brain_male_embryo_104_days_E_min
Non-module	grey	CHIP_CHD1_H1_hESC_E_min
Non-module	grey	CHIP_SIRT6_H1_hESC_E_min
Non-module	grey	CHIP_KDM4A_H1_hESC_E_min
Non-module	grey	CHIP_POLR2A_H1_hESC_E_min
Non-module	grey	CHIP_POLR2AphosphoS5_H1_hESC_E_min
Non-module	grey	CHIP_SIX5_H1_hESC_E_min
Non-module	grey	CHIP_ATF3_H1_hESC_E_min
Non-module	grey	CHIP_JUND_H1_hESC_E_min
Non-module	grey	CHIP_TAF7_H1_hESC_E_min
Non-module	grey	CHIP_POLR2A_H1_hESC_RPT_E_min
Non-module	grey	CHIP_CHD1_H1_hESC_RPT_E_min
Non-module	grey	CHIP_SUZ12_H1_hESC_RPT_E_min
Non-module	grey	CHIP_H3K4me2_neural_cell_E_min
Non-module	grey	CHIP_H3K4me1_germinal_matrix_male_embryo_20_weeks_E_min
Non-module	grey	CHIP_H3K27me3_heart_left_ventricle_male_child_3_years_E_min
Non-module	grey	CHIP_H3K27ac_neural_cell_E_min
Non-module	grey	CHIP_RAD21_neural_cell_originated_from_H1_hESC_E_min
Non-module	grey	CHIP_H3K27me3_heart_embryo_101_day_E_min
Non-module	grey	CHIP_H3K79me2_H1_hESC_E_min
Non-module	grey	CHIP_SMC3_neural_cell_originated_from_H1_hESC_E_min
Non-module	grey	CHIP_H3K27me3_brain_female_embryo_120_days_E_min
Non-module	grey	CHIP_H3K27me3_heart_left_ventricle_male_adult_34_years_E_min
Non-module	grey	CHIP_H2AFZ_H1_hESC_E_min
Non-module	grey	CHIP_H3K27me3_brain_male_embryo_122_days_E_min
Non-module	grey	CHIP_H2AFZ_neural_progenitor_cell_originated_from_H9_E_min
Non-module	grey	CHIP_H3K9me3_iPS_DF_6_9_male_newborn_E_min
Non-module	grey	CHIP_H3K9me3_iPS_DF_19_11_male_newborn_E_min
Non-module	grey	CHIP_H3K4me1_germinal_matrix_male_embryo_20_weeks_RPT_E_min
Non-module	grey	CHIP_H3K27me3_right_atrium_auricular_region_female_adult_53_years_E_min
Non-module	grey	CHIP_H3F3A_neural_cell_E_min
Non-module	grey	CHIP_H3K27me3_heart_left_ventricle_female_adult_53_years_E_min
Non-module	grey	CHIP_H3K27me3_brain_female_embryo_17_weeks_E_min
Non-module	grey	CAGE_heart_adult_pool1_E_min
Non-module	grey	CAGE_heart_adult_diseased_post_infarction_E_min
Non-module	grey	CAGE_heart_adult_diseased_E_min
Non-module	grey	CAGE_left_ventricle_adult_E_min
Non-module	grey	CAGE_left_atrium_adult_E_min
Non-module	grey	CAGE_heart_pulmonic_valve_adult_E_min
Negative16	grey60	CHIP_POLR2AphosphoS5_neural_cell_E_min
Negative16	grey60	CHIP_H3K36me3_iPS_DF_19_11_male_newborn_E_min
Negative16	grey60	CHIP_H3K4me1_brain_female_embryo_120_days_E_min
Negative16	grey60	CHIP_H3K36me3_heart_right_ventricle_male_adult_34_years_E_min
Negative16	grey60	CHIP_H3K36me3_substantia_nigra_male_adult_81_year_E_min
Negative16	grey60	CHIP_H3K36me3_cingulate_gyrus_female_adult_75_years_E_min
Negative16	grey60	CHIP_H3K36me3_angular_gyrus_male_adult_81_year_E_min
Negative16	grey60	CHIP_H3K36me3_caudate_nucleus_female_adult_75_years_E_min
Negative16	grey60	CHIP_H3K36me3_heart_left_ventricle_male_adult_34_years_E_min
Negative16	grey60	CHIP_H3K36me3_heart_left_ventricle_female_adult_53_years_E_min
Negative16	grey60	CHIP_H3K36me3_heart_right_ventricle_male_child_3_years_E_min
Negative16	grey60	CHIP_H3K36me3_heart_embryo_101_day_E_min
Negative16	grey60	CHIP_H3K36me3_germinal_matrix_male_embryo_20_weeks_E_min
Negative16	grey60	CHIP_H3K36me3_neural_cell_E_min
Negative16	grey60	CHIP_H3K36me3_germinal_matrix_male_embryo_20_weeks_RPT_E_min
Negative16	grey60	CHIP_H3K36me3_cingulate_gyrus_male_adult_81_year_E_min
Negative16	grey60	CHIP_H3K36me3_temporal_lobe_female_adult_75_years_E_min
Negative16	grey60	CHIP_H3K36me3_brain_female_embryo_17_weeks_E_min
Negative16	grey60	CHIP_H3K36me3_heart_left_ventricle_male_child_3_years_E_min
Negative16	grey60	CHIP_H3K36me3_brain_male_embryo_122_days_E_min
Negative16	grey60	CHIP_H3K36me3_caudate_nucleus_male_adult_81_year_E_min
Negative16	grey60	CHIP_H3K36me3_right_atrium_auricular_region_female_adult_53_years_E_min
Negative16	grey60	CHIP_H3K36me3_cardiac_muscle_cell_E_min
Negative16	grey60	CHIP_H3K36me3_substantia_nigra_female_adult_75_years_E_min
Negative16	grey60	CAGE_heart_fetal_pool1_E_min
Negative1	lightcyan	CHIP_HDAC6_H1_hESC_E_min
Negative1	lightcyan	CHIP_H3K27me3_cingulate_gyrus_male_adult_81_year_E_min
Negative1	lightcyan	CHIP_H3K14ac_H1_hESC_E_min
Negative1	lightcyan	CHIP_H3K27me3_layer_of_hippocampus_male_adult_73_years_E_min
Negative1	lightcyan	CHIP_H3K4me3_brain_male_embryo_122_days_E_min
Negative1	lightcyan	CHIP_KDM5A_H1_hESC_E_min
Negative1	lightcyan	CHIP_H3K27me3_substantia_nigra_female_adult_75_years_E_min
Negative1	lightcyan	CHIP_H3K27me3_caudate_nucleus_female_adult_75_years_E_min
Negative1	lightcyan	CHIP_H4K8ac_neural_stem_progenitor_cell_originated_from_H1_hESC_E_min
Negative1	lightcyan	CHIP_H3K27me3_middle_frontal_area_46_male_adult_81_year_E_min
Negative1	lightcyan	CHIP_H3K27me3_temporal_lobe_male_adult_81_year_E_min
Negative1	lightcyan	CHIP_H3K23ac_neural_stem_progenitor_cell_originated_from_H1_hESC_E_min
Negative1	lightcyan	CHIP_H3K27me3_substantia_nigra_male_adult_81_year_E_min
Negative1	lightcyan	CHIP_H3K9me2_neural_cell_E_min
Negative1	lightcyan	CHIP_H3K27me3_caudate_nucleus_male_adult_81_year_E_min
Negative1	lightcyan	CHIP_EZH2_neural_cell_E_min
Negative1	lightcyan	CHIP_H3K27me3_neural_stem_progenitor_cell_originated_from_H9_E_min
Negative1	lightcyan	CHIP_H3K27me3_temporal_lobe_female_adult_75_years_E_min
Negative1	lightcyan	CHIP_H3K27me3_angular_gyrus_male_adult_81_year_E_min
Negative1	lightcyan	CHIP_H3K14ac_neural_stem_progenitor_cell_originated_from_H1_hESC_E_min
Negative1	lightcyan	CHIP_H3K27me3_neuron_originated_from_H9_E_min
Negative1	lightcyan	CHIP_H3K27me3_layer_of_hippocampus_male_adult_81_year_E_min
Negative1	lightcyan	CHIP_H3K27me3_layer_of_hippocampus_female_adult_75_years_E_min
Negative1	lightcyan	CHIP_H3K23ac_H1_hESC_E_min
Negative1	lightcyan	CHIP_H3K9me3_brain_male_embryo_122_days_E_min
Negative1	lightcyan	CHIP_H3K9ac_H7_hESC_E_min
Negative5	lightgreen	CHIP_SUZ12_H1_hESC_E_min
Negative5	lightgreen	CHIP_H3K27me3_cardiac_mesoderm_E_min
Negative5	lightgreen	CHIP_H3K27me3_cardiac_mesoderm_RPT_E_min
Negative5	lightgreen	CHIP_H3K27me3_cardiac_mesoderm_RPT_RPT_E_min
Negative5	lightgreen	CHIP_H3K27me3_cardiac_mesoderm_RPT_RPT_RPT_E_min
Negative5	lightgreen	CHIP_H3K27me3_H7_hESC_E_min
Negative5	lightgreen	CHIP_EZH2_neural_progenitor_cell_originated_from_H9_E_min
Negative5	lightgreen	CHIP_H3K27me3_iPS_DF_19_11_male_newborn_E_min
Negative5	lightgreen	CHIP_H3K27me3_neural_progenitor_cell_originated_from_H9_E_min
Negative5	lightgreen	CHIP_H3K27me3_H1_hESC_E_min
Negative5	lightgreen	CHIP_H3K27me3_H7_hESC_RPT_E_min
Negative5	lightgreen	CHIP_H3K27me3_H1_hESC_RPT_E_min
Negative5	lightgreen	CHIP_H3K27me3_iPS_20b_male_adult_55_years_E_min
Negative5	lightgreen	CHIP_H3K27me3_iPS_15b_female_adult_48_years_E_min
Negative5	lightgreen	CHIP_H3K27me3_neural_cell_E_min
Negative5	lightgreen	CHIP_H3K27me3_neural_stem_progenitor_cell_originated_from_H1_hESC_E_min
Negative5	lightgreen	CHIP_H3K27me3_neural_stem_progenitor_cell_originated_from_H1_hESC_RPT_E_min
Negative5	lightgreen	CHIP_H3K27me3_iPS_18a_female_adult_48_years_E_min
Negative5	lightgreen	CHIP_RNF2_H1_hESC_E_min
Negative5	lightgreen	CHIP_H3K27me3_cardiac_muscle_cell_E_min
Negative5	lightgreen	CHIP_H3K27me3_iPS_DF_6_9_male_newborn_E_min
Negative5	lightgreen	CHIP_H3K27me3_H1_hESC_RPT_RPT_E_min
Negative9	magenta	DNASE_heart_male_adult_27_years_and_male_adult_35_years_min
Negative9	magenta	DNASE_iPS_NIHi11_male_adult_71_year_originated_from_AG20443_min
Negative9	magenta	DNASE_heart_female_embryo_91_day_min
Negative9	magenta	DNASE_heart_left_ventricle_female_adult_53_years_min
Negative9	magenta	DNASE_heart_female_embryo_105_days_min
Negative9	magenta	DNASE_heart_female_embryo_117_days_min
Negative9	magenta	DNASE_heart_female_embryo_110_days_min
Negative9	magenta	DNASE_right_atrium_auricular_region_female_adult_51_year_min
Negative9	magenta	DNASE_heart_male_child_3_years_min
Negative9	magenta	DNASE_heart_male_embryo_110_days_min
Negative9	magenta	DNASE_heart_male_embryo_105_days_min
Negative9	magenta	DNASE_heart_embryo_101_day_min
Negative9	magenta	DNASE_heart_male_embryo_120_days_min
Negative9	magenta	DNASE_left_cardiac_atrium_female_embryo_101_day_min
Negative9	magenta	DNASE_heart_left_ventricle_female_embryo_136_days_min
Negative9	magenta	DNASE_heart_female_embryo_147_days_min
Negative9	magenta	DNASE_heart_male_embryo_96_days_min
Negative9	magenta	DNASE_heart_embryo_59_days_and_female_embryo_76_days_min
Negative9	magenta	DNASE_heart_male_embryo_72_days_and_male_embryo_76_days_min
Negative9	magenta	DNASE_heart_right_ventricle_female_embryo_101_day_and_female_embryo_103_days_min
Negative9	magenta	DNASE_heart_female_embryo_116_days_and_female_embryo_98_days_min
Negative9	magenta	DNASE_right_atrium_auricular_region_female_adult_53_years_min
Negative9	magenta	DNASE_heart_embryo_80_days_min
Negative9	magenta	DNASE_heart_embryo_96_days_min
Negative9	magenta	DNASE_heart_female_embryo_103_days_min
Negative9	magenta	DNASE_heart_left_ventricle_female_embryo_101_day_and_female_embryo_103_days_min
Negative9	magenta	CHIP_H3K4me1_heart_right_ventricle_male_child_3_years_min
Negative9	magenta	CHIP_H3K27ac_heart_right_ventricle_male_child_3_years_min
Negative9	magenta	CHIP_H3K27ac_right_cardiac_atrium_male_adult_34_years_min
Negative9	magenta	CHIP_H3K4me1_heart_right_ventricle_male_adult_34_years_min
Negative9	magenta	CHIP_H3K4me1_heart_left_ventricle_male_adult_34_years_min
Negative9	magenta	CHIP_H3K27ac_heart_left_ventricle_male_adult_34_years_min
Negative9	magenta	CHIP_H3K4me1_heart_left_ventricle_male_child_3_years_min
Negative9	magenta	CHIP_H3K4me1_cardiac_muscle_cell_min
Negative9	magenta	CHIP_H3K4me3_heart_male_embryo_91_day_min
Negative9	magenta	CHIP_H3K4me1_right_atrium_auricular_region_female_adult_53_years_min
Negative9	magenta	CHIP_H3K4me1_heart_left_ventricle_female_adult_53_years_min
Negative9	magenta	CHIP_H3K4me1_heart_male_embryo_105_days_min
Negative9	magenta	CHIP_H3K27ac_heart_left_ventricle_male_child_3_years_min
Negative9	magenta	CHIP_H3K27ac_right_atrium_auricular_region_female_adult_53_years_min
Negative9	magenta	CHIP_H3K4me1_right_cardiac_atrium_male_adult_34_years_min
Negative9	magenta	CHIP_H3K4me1_heart_male_embryo_91_day_min
Negative9	magenta	CHIP_H3K9me3_brain_male_embryo_122_days_min
Negative9	magenta	CHIP_H3K27ac_heart_left_ventricle_female_adult_53_years_min
Negative9	magenta	CHIP_H3K27ac_heart_right_ventricle_male_adult_34_years_min
Negative9	magenta	CHIP_REST_H1_hESC_E_min
Negative9	magenta	CHIP_NRF1_H1_hESC_E_min
Negative9	magenta	CHIP_H3K9me3_heart_left_ventricle_male_adult_34_years_E_min
Negative9	magenta	CHIP_REST_H1_hESC_RPT_E_min
Negative9	magenta	CHIP_CTCF_neural_cell_originated_from_H1_hESC_E_min
Negative9	magenta	CAGE_substantia_nigra_adult_RPT_E_min
Negative3	midnightblue	CHIP_H4K20me1_astrocyte_min
Negative3	midnightblue	CHIP_H3K79me2_H1_hESC_min
Negative3	midnightblue	CHIP_H3K79me2_neural_progenitor_cell_originated_from_H9_min
Negative3	midnightblue	CHIP_H4K20me1_neural_progenitor_cell_originated_from_H9_min
Negative3	midnightblue	CHIP_H4K20me1_H1_hESC_min
Negative3	midnightblue	CHIP_H4K20me1_neural_cell_min
Negative3	midnightblue	CAGE_heart_adult_pool1_min
Negative3	midnightblue	CAGE_heart_fetal_pool1_min
Negative3	midnightblue	CAGE_Dendritic_Cells_monocyte_immature_derived_tech_min
Negative3	midnightblue	CAGE_Dendritic_Cells_plasmacytoid_min
Negative3	midnightblue	CAGE_Astrocyte_cerebral_cortex_min
Negative3	midnightblue	CAGE_Nucleus_Pulposus_Cell_min
Negative3	midnightblue	CAGE_Fibroblast_Choroid_Plexus_min
Negative3	midnightblue	CAGE_Astrocyte_cerebellum_min
Negative3	midnightblue	CAGE_Fibroblast_Cardiac_min
Negative3	midnightblue	CAGE_heart_adult_diseased_post_infarction_min
Negative3	midnightblue	CAGE_heart_adult_diseased_min
Negative3	midnightblue	CAGE_left_ventricle_adult_min
Negative3	midnightblue	CAGE_left_atrium_adult_min
Negative3	midnightblue	CAGE_Dendritic_Cells_monocyte_immature_derived_min
Negative3	midnightblue	CAGE_Schwann_Cells_min
Negative3	midnightblue	CAGE_Cardiac_Myocyte_min
Negative3	midnightblue	CAGE_Oligodendrocyte_precursors_min
Negative3	midnightblue	CAGE_Perineurial_Cells_min
Negative3	midnightblue	CAGE_heart_mitral_valve_adult_min
Negative3	midnightblue	CAGE_heart_pulmonic_valve_adult_min
Negative3	midnightblue	CAGE_heart_tricuspid_valve_adult_min
Negative7	pink	DNASE_H1_hESC_RPT_min
Negative7	pink	DNASE_cardiac_mesoderm_RPT_min
Negative7	pink	DNASE_H7_hESC_RPT_min
Negative7	pink	DNASE_iPS_DF_4_7_male_newborn_min
Negative7	pink	DNASE_iPS_DF_6_9_male_newborn_min
Negative7	pink	DNASE_iPS_DF_19_11_male_newborn_min
Negative7	pink	DNASE_iPS_DF_19_7_male_newborn_min
Negative7	pink	DNASE_H1_hESC_RPT_RPT_min
Negative7	pink	CHIP_H3K27ac_H1_hESC_min
Negative7	pink	CHIP_RBBP5_H1_hESC_min
Negative7	pink	CHIP_CHD1_H1_hESC_min
Negative7	pink	CHIP_H3K9ac_astrocyte_min
Negative7	pink	CHIP_EP300_H1_hESC_min
Negative7	pink	CHIP_CHD7_H1_hESC_min
Negative7	pink	CHIP_HDAC2_H1_hESC_min
Negative7	pink	CHIP_BCL11A_H1_hESC_min
Negative7	pink	CHIP_SP1_H1_hESC_min
Negative7	pink	CHIP_SIN3A_H1_hESC_min
Negative7	pink	CHIP_TCF12_H1_hESC_min
Negative7	pink	CHIP_YY1_H1_hESC_min
Negative7	pink	CHIP_EP300_H1_hESC_RPT_min
Negative7	pink	CHIP_TAF7_H1_hESC_min
Negative7	pink	CHIP_BCL11A_H1_hESC_RPT_min
Negative7	pink	CHIP_NANOG_H1_hESC_min
Negative7	pink	CHIP_HDAC2_H1_hESC_RPT_min
Negative7	pink	CHIP_CHD2_H1_hESC_min
Negative7	pink	CHIP_CHD1_H1_hESC_RPT_min
Negative7	pink	CHIP_ZNF143_H1_hESC_min
Negative7	pink	CHIP_TBP_H1_hESC_min
Negative7	pink	CHIP_CTBP2_H1_hESC_min
Negative7	pink	CHIP_H3K4ac_H1_hESC_min
Negative7	pink	CHIP_H2BK5ac_H1_hESC_min
Negative7	pink	CHIP_H3K4me1_iPS_18a_female_adult_48_years_min
Negative7	pink	CHIP_H3K4me1_neural_stem_progenitor_cell_originated_from_H1_hESC_min
Negative7	pink	CHIP_H3K4me1_H1_hESC_min
Negative7	pink	CHIP_H3K4me1_neural_progenitor_cell_originated_from_H9_min
Negative7	pink	CHIP_H3K4me1_iPS_15b_female_adult_48_years_min
Negative7	pink	CHIP_H2BK12ac_H1_hESC_min
Negative7	pink	CHIP_KDM1A_H1_hESC_min
Negative7	pink	CHIP_H3K27ac_iPS_18a_female_adult_48_years_min
Negative7	pink	CHIP_H2BK20ac_H1_hESC_min
Negative7	pink	CHIP_H3K27ac_iPS_DF_19_11_male_newborn_min
Negative7	pink	CHIP_H3F3A_neural_progenitor_cell_originated_from_H9_min
Negative7	pink	CHIP_H3K4me1_H1_hESC_RPT_min
Negative7	pink	CHIP_H4K5ac_H1_hESC_min
Negative7	pink	CHIP_H2AK5ac_H1_hESC_min
Negative7	pink	CHIP_H3K27ac_iPS_20b_male_adult_55_years_min
Negative7	pink	CHIP_H3K56ac_H1_hESC_min
Negative7	pink	CHIP_H2BK120ac_H1_hESC_min
Negative7	pink	CHIP_ASH2L_H1_hESC_min
Negative7	pink	CHIP_H3K4me1_iPS_DF_6_9_male_newborn_min
Negative7	pink	CHIP_H4K91ac_H1_hESC_min
Negative7	pink	CHIP_H3K27ac_iPS_DF_6_9_male_newborn_min
Negative7	pink	CHIP_H3K27ac_H1_hESC_RPT_min
Negative7	pink	CHIP_H3K4me1_H1_hESC_RPT_RPT_min
Negative7	pink	CHIP_H3K4me1_iPS_20b_male_adult_55_years_min
Negative17	purple	DNASE_cerebellum_male_adult_27_years_and_male_adult_35_years_min
Negative17	purple	DNASE_frontal_cortex_male_adult_27_years_and_male_adult_35_years_min
Negative17	purple	DNASE_H1_hESC_min
Negative17	purple	DNASE_brain_female_embryo_85_days_min
Negative17	purple	DNASE_brain_embryo_112_days_min
Negative17	purple	DNASE_brain_female_embryo_96_days_min
Negative17	purple	DNASE_brain_female_embryo_142_days_min
Negative17	purple	DNASE_brain_female_embryo_109_days_min
Negative17	purple	DNASE_brain_male_embryo_105_days_min
Negative17	purple	DNASE_brain_male_embryo_72_days_and_male_embryo_76_days_min
Negative17	purple	DNASE_brain_embryo_80_days_min
Negative17	purple	DNASE_brain_male_embryo_101_day_min
Negative17	purple	DNASE_brain_embryo_56_days_and_male_embryo_58_days_min
Negative17	purple	DNASE_brain_male_embryo_122_days_min
Negative17	purple	DNASE_brain_female_embryo_105_days_min
Negative17	purple	DNASE_brain_male_embryo_104_days_min
Negative17	purple	CHIP_SAP30_H1_hESC_min
Negative17	purple	CHIP_KDM4A_H1_hESC_min
Negative17	purple	CHIP_TAF1_H1_hESC_min
Negative17	purple	CHIP_H3K4me3_cardiac_mesoderm_min
Negative17	purple	CHIP_H3K4me3_cardiac_mesoderm_RPT_min
Negative17	purple	CHIP_H3K4me3_cardiac_mesoderm_RPT_RPT_min
Negative17	purple	CHIP_H3K4me3_cardiac_mesoderm_RPT_RPT_RPT_min
Negative17	purple	CHIP_SIN3A_H1_hESC_RPT_min
Negative17	purple	CHIP_H3K4me3_H1_hESC_min
Negative17	purple	CHIP_H3K4me3_iPS_15b_female_adult_48_years_min
Negative17	purple	CHIP_H3K4me3_iPS_DF_6_9_male_newborn_min
Negative17	purple	CHIP_H3K4me3_neurosphere_embryo_15_weeks_originated_from_ganglionic_eminence_RPT_min
Negative17	purple	CHIP_H3K4me3_neuron_originated_from_H9_min
Negative17	purple	CHIP_H3K23me2_H1_hESC_min
Negative17	purple	CHIP_H3K4me3_neural_stem_progenitor_cell_originated_from_H9_min
Negative17	purple	CHIP_H3K4me2_neural_stem_progenitor_cell_originated_from_H1_hESC_min
Negative17	purple	CHIP_H3K4me3_iPS_18a_female_adult_48_years_min
Negative17	purple	CHIP_H3K4me2_neural_progenitor_cell_originated_from_H9_min
Negative17	purple	CHIP_H3K4me3_cardiac_muscle_cell_RPT_min
Negative17	purple	CHIP_H3K4me3_neural_progenitor_cell_originated_from_H9_min
Negative17	purple	CHIP_H3K4me3_iPS_18c_female_adult_48_years_min
Negative17	purple	CHIP_H3K4me3_H1_hESC_RPT_min
Negative17	purple	CHIP_H2AFZ_neural_cell_min
Negative17	purple	CHIP_CTCF_neural_cell_originated_from_H1_hESC_min
Negative17	purple	CHIP_H3K4me3_iPS_DF_19_11_male_newborn_min
Negative17	purple	CHIP_H3K4me3_iPS_11a_male_adult_36_years_min
Negative17	purple	CHIP_H3K4me3_neural_stem_progenitor_cell_originated_from_H1_hESC_min
Negative17	purple	CHIP_H3K4me3_iPS_20b_male_adult_55_years_min
Negative17	purple	CHIP_SIN3A_H1_hESC_E_min
Negative17	purple	CHIP_H3K4me1_neural_stem_progenitor_cell_originated_from_H9_E_min
Negative17	purple	CHIP_H3K4me1_neuron_originated_from_H9_E_min
Negative17	purple	CHIP_MXI1_neural_cell_originated_from_H1_hESC_E_min
Negative14	red	CHIP_H4K20me1_astrocyte_E_min
Negative14	red	CHIP_H4K20me1_neural_cell_E_min
Negative14	red	CAGE_brain_adult_pool1_E_min
Negative14	red	CAGE_temporal_lobe_adult_pool1_E_min
Negative14	red	CAGE_postcentral_gyrus_adult_pool1_E_min
Negative14	red	CAGE_pons_adult_pool1_E_min
Negative14	red	CAGE_parietal_lobe_adult_pool1_E_min
Negative14	red	CAGE_paracentral_gyrus_adult_pool1_E_min
Negative14	red	CAGE_occipital_pole_adult_pool1_E_min
Negative14	red	CAGE_nucleus_accumbens_adult_pool1_E_min
Negative14	red	CAGE_medulla_oblongata_adult_pool1_E_min
Negative14	red	CAGE_insula_adult_pool1_E_min
Negative14	red	CAGE_frontal_lobe_adult_pool1_E_min
Negative14	red	CAGE_corpus_callosum_adult_pool1_E_min
Negative14	red	CAGE_Dendritic_Cells_monocyte_immature_derived_tech_E_min
Negative14	red	CAGE_temporal_lobe_fetal_tech_E_min
Negative14	red	CAGE_parietal_lobe_fetal_E_min
Negative14	red	CAGE_occipital_lobe_fetal_E_min
Negative14	red	CAGE_occipital_lobe_adult_E_min
Negative14	red	CAGE_cerebellum_adult_pool1_E_min
Negative14	red	CAGE_brain_adult_E_min
Negative14	red	CAGE_brain_fetal_pool1_E_min
Negative14	red	CAGE_Dendritic_Cells_monocyte_immature_derived_E_min
Negative14	red	CAGE_pineal_gland_adult_E_min
Negative14	red	CAGE_pituitary_gland_adult_E_min
Negative14	red	CAGE_medial_frontal_gyrus_adult_E_min
Negative14	red	CAGE_amygdala_adult_E_min
Negative14	red	CAGE_hippocampus_adult_E_min
Negative14	red	CAGE_thalamus_adult_E_min
Negative14	red	CAGE_medulla_oblongata_adult_E_min
Negative14	red	CAGE_medial_temporal_gyrus_adult_E_min
Negative14	red	CAGE_parietal_lobe_adult_E_min
Negative14	red	CAGE_substantia_nigra_adult_E_min
Negative14	red	CAGE_globus_pallidus_adult_E_min
Negative14	red	CAGE_occipital_cortex_adult_E_min
Negative14	red	CAGE_caudate_nucleus_adult_E_min
Negative14	red	CAGE_locus_coeruleus_adult_E_min
Negative14	red	CAGE_cerebellum_adult_E_min
Negative14	red	CAGE_putamen_adult_E_min
Negative14	red	CAGE_Neurons_E_min
Negative14	red	CAGE_diencephalon_adult_E_min
Negative14	red	CAGE_amygdala_adult_RPT_E_min
Negative14	red	CAGE_thalamus_adult_RPT_E_min
Negative14	red	CAGE_hippocampus_adult_RPT_E_min
Negative14	red	CAGE_medial_frontal_gyrus_adult_RPT_E_min
Negative14	red	CAGE_parietal_lobe_adult_RPT_E_min
Negative14	red	CAGE_occipital_cortex_adult_RPT_E_min
Negative14	red	CAGE_cerebellum_adult_RPT_E_min
Negative14	red	CAGE_medulla_oblongata_adult_RPT_E_min
Negative14	red	CAGE_globus_pallidus_adult_RPT_E_min
Negative14	red	CAGE_caudate_nucleus_adult_RPT_E_min
Negative14	red	CAGE_pineal_gland_adult_RPT_E_min
Negative14	red	CAGE_pituitary_gland_adult_RPT_E_min
Negative14	red	CAGE_locus_coeruleus_adult_RPT_E_min
Negative14	red	CAGE_medial_temporal_gyrus_adult_RPT_E_min
Negative14	red	CAGE_medial_frontal_gyrus_newborn_E_min
Negative14	red	CAGE_medial_temporal_gyrus_newborn_E_min
Negative14	red	CAGE_caudate_nucleus_newborn_E_min
Negative14	red	CAGE_occipital_cortex_newborn_E_min
Negative14	red	CAGE_parietal_lobe_newborn_E_min
Negative14	red	CAGE_cerebellum_newborn_E_min
Negative14	red	CAGE_substantia_nigra_newborn_E_min
Negative14	red	CAGE_amygdala_newborn_E_min
Negative14	red	CAGE_medulla_oblongata_newborn_E_min
Negative14	red	CAGE_locus_coeruleus_newborn_E_min
Negative14	red	CAGE_hippocampus_newborn_E_min
Negative14	red	CAGE_globus_pallidus_newborn_E_min
Negative14	red	CAGE_putamen_newborn_E_min
Negative14	red	CAGE_thalamus_newborn_E_min
Negative14	red	CAGE_thalamus_adult_tech_E_min
Negative14	red	CAGE_putamen_adult_tech_E_min
Negative14	red	CAGE_parietal_cortex_adult_E_min
Negative14	red	CAGE_medial_temporal_gyrus_adult_tech_E_min
Negative10	salmon	CHIP_H3K9me3_heart_left_ventricle_female_adult_53_years_min
Negative10	salmon	CHIP_H3K9me3_brain_female_embryo_120_days_min
Negative10	salmon	CHIP_H3K9me3_iPS_18c_female_adult_48_years_min
Negative10	salmon	CHIP_H3K9me3_cingulate_gyrus_female_adult_75_years_min
Negative10	salmon	CHIP_H3K9me3_cingulate_gyrus_male_adult_81_year_min
Negative10	salmon	CHIP_H3K9me3_layer_of_hippocampus_male_adult_73_years_min
Negative10	salmon	CHIP_H3K9me3_caudate_nucleus_male_adult_81_year_min
Negative10	salmon	CHIP_H3K9me3_brain_female_embryo_17_weeks_min
Negative10	salmon	CHIP_H3K9me3_iPS_20b_male_adult_55_years_min
Negative10	salmon	CHIP_H3K9me3_neural_progenitor_cell_originated_from_H9_min
Negative10	salmon	CHIP_H3K9me3_cardiac_muscle_cell_min
Negative10	salmon	CHIP_H3K9me3_angular_gyrus_male_adult_81_year_min
Negative10	salmon	CHIP_H3K9me3_middle_frontal_area_46_female_adult_75_years_min
Negative10	salmon	CHIP_H3K9me3_temporal_lobe_male_adult_81_year_min
Negative10	salmon	CHIP_H3K9me3_angular_gyrus_female_adult_75_years_min
Negative10	salmon	CHIP_H3K9me3_neural_stem_progenitor_cell_originated_from_H1_hESC_min
Negative10	salmon	CHIP_H3K9me3_neurosphere_female_embryo_17_weeks_originated_from_cortex_min
Negative10	salmon	CHIP_H3K9me3_H1_hESC_min
Negative10	salmon	CHIP_H3K9me3_neural_cell_min
Negative10	salmon	CHIP_H3K9me3_temporal_lobe_female_adult_75_years_min
Negative10	salmon	CHIP_H3K9me3_layer_of_hippocampus_female_adult_75_years_min
Negative10	salmon	CHIP_H3K9me3_caudate_nucleus_female_adult_75_years_min
Negative10	salmon	CHIP_H3K9me3_iPS_15b_female_adult_48_years_min
Negative10	salmon	CHIP_H3K9me3_substantia_nigra_male_adult_81_year_min
Negative10	salmon	CHIP_H3K9me3_neurosphere_female_embryo_17_weeks_originated_from_ganglionic_eminence_min
Negative10	salmon	CHIP_H3K9me3_neurosphere_female_embryo_17_weeks_originated_from_cortex_RPT_min
Negative10	salmon	CHIP_H3K9me3_iPS_DF_6_9_male_newborn_min
Negative10	salmon	CHIP_H3K9me3_neurosphere_embryo_15_weeks_originated_from_ganglionic_eminence_min
Negative10	salmon	CHIP_H3K9me3_iPS_DF_19_11_male_newborn_min
Negative10	salmon	CHIP_H3K9me3_heart_embryo_101_day_min
Negative10	salmon	CHIP_H3K9me3_neurosphere_female_embryo_17_weeks_originated_from_ganglionic_eminence_RPT_min
Negative10	salmon	CHIP_H3K9me3_H1_hESC_RPT_min
Negative10	salmon	CHIP_H3K9me3_H7_hESC_min
Negative10	salmon	CHIP_H3K9me3_layer_of_hippocampus_male_adult_81_year_min
Negative10	salmon	CHIP_H3K9me3_substantia_nigra_female_adult_75_years_min
Negative10	salmon	CHIP_H3K9me3_iPS_18a_female_adult_48_years_min
Negative10	salmon	CHIP_H3K9me3_middle_frontal_area_46_male_adult_81_year_min
Negative10	salmon	CAGE_substantia_nigra_adult_RPT_min
Negative10	salmon	CHIP_H3K4me3_K562_RPT_RPT_RPT_E_min
Negative11	tan	DNASE_cardiac_mesoderm_RPT_RPT_RPT_E_min
Negative11	tan	DNASE_heart_female_embryo_91_day_E_min
Negative11	tan	DNASE_heart_female_embryo_105_days_E_min
Negative11	tan	DNASE_heart_female_embryo_117_days_E_min
Negative11	tan	DNASE_heart_female_embryo_110_days_E_min
Negative11	tan	DNASE_heart_male_embryo_110_days_E_min
Negative11	tan	DNASE_heart_male_embryo_105_days_E_min
Negative11	tan	DNASE_heart_embryo_101_day_E_min
Negative11	tan	DNASE_heart_male_embryo_120_days_E_min
Negative11	tan	DNASE_left_cardiac_atrium_female_embryo_101_day_E_min
Negative11	tan	DNASE_heart_left_ventricle_female_embryo_136_days_E_min
Negative11	tan	DNASE_heart_female_embryo_147_days_E_min
Negative11	tan	DNASE_heart_male_embryo_96_days_E_min
Negative11	tan	DNASE_heart_embryo_59_days_and_female_embryo_76_days_E_min
Negative11	tan	DNASE_heart_male_embryo_72_days_and_male_embryo_76_days_E_min
Negative11	tan	DNASE_heart_right_ventricle_female_embryo_101_day_and_female_embryo_103_days_E_min
Negative11	tan	DNASE_heart_female_embryo_116_days_and_female_embryo_98_days_E_min
Negative11	tan	DNASE_heart_embryo_80_days_E_min
Negative11	tan	DNASE_cardiac_muscle_cell_RPT_E_min
Negative11	tan	DNASE_heart_embryo_96_days_E_min
Negative11	tan	DNASE_heart_female_embryo_103_days_E_min
Negative11	tan	DNASE_heart_left_ventricle_female_embryo_101_day_and_female_embryo_103_days_E_min
Negative11	tan	CHIP_H3K27ac_H1_hESC_E_min
Negative11	tan	CHIP_CHD7_H1_hESC_E_min
Negative11	tan	CHIP_FOSL1_H1_hESC_E_min
Negative11	tan	CHIP_H3K27ac_cardiac_muscle_cell_E_min
Negative11	tan	CHIP_H3K9ac_heart_male_embryo_105_days_E_min
Negative11	tan	CHIP_H3K4me3_heart_male_embryo_91_day_E_min
Negative11	tan	CHIP_H3K27ac_iPS_18a_female_adult_48_years_E_min
Negative11	tan	CHIP_H3K4me1_heart_male_embryo_105_days_E_min
Negative11	tan	CHIP_H3K27ac_iPS_DF_19_11_male_newborn_E_min
Negative11	tan	CHIP_H3K9me3_right_cardiac_atrium_male_adult_34_years_E_min
Negative11	tan	CHIP_H4K5ac_H1_hESC_E_min
Negative11	tan	CHIP_H3K4me1_heart_male_embryo_91_day_E_min
Negative11	tan	CHIP_POLR2A_heart_left_ventricle_female_adult_51_year_E_min
Negative11	tan	CHIP_H3K9me3_heart_embryo_101_day_E_min
Negative11	tan	CHIP_H3K27ac_iPS_20b_male_adult_55_years_E_min
Negative11	tan	CHIP_CTCF_heart_left_ventricle_female_adult_51_year_E_min
Negative11	tan	CHIP_H3K27ac_iPS_DF_6_9_male_newborn_E_min
Negative11	tan	CHIP_H3K27ac_H1_hESC_RPT_E_min
Negative18	turquoise	DNASE_middle_frontal_gyrus_male_adult_78_years_min
Negative18	turquoise	DNASE_cerebellar_cortex_male_adult_78_years_and_male_adult_84_years_min
Negative18	turquoise	DNASE_inferior_parietal_cortex_male_adult_84_years_min
Negative18	turquoise	CHIP_H3K4me3_astrocyte_min
Negative18	turquoise	CHIP_POLR2AphosphoS5_neural_cell_min
Negative18	turquoise	CHIP_POLR2A_H1_hESC_RPT_min
Negative18	turquoise	CHIP_H3K4me3_astrocyte_of_the_cerebellum_min
Negative18	turquoise	CHIP_H3K4me3_brain_microvascular_endothelial_cell_min
Negative18	turquoise	CHIP_H3K4me3_cardiac_fibroblast_min
Negative18	turquoise	CHIP_H3K4me3_cardiac_fibroblast_female_min
Negative18	turquoise	CHIP_H3K4me3_cardiac_muscle_cell_min
Negative18	turquoise	CHIP_H3K4me3_choroid_plexus_epithelial_cell_min
Negative18	turquoise	CHIP_H3K4me3_cingulate_gyrus_male_adult_81_year_min
Negative18	turquoise	CHIP_H3K4me3_cerebellum_male_adult_53_years_min
Negative18	turquoise	CHIP_H3K4me2_neural_cell_min
Negative18	turquoise	CHIP_H3K4me3_angular_gyrus_female_adult_75_years_min
Negative18	turquoise	CHIP_H3K4me3_neurosphere_embryo_15_weeks_originated_from_ganglionic_eminence_min
Negative18	turquoise	CHIP_H3K4me3_heart_right_ventricle_male_child_3_years_min
Negative18	turquoise	CHIP_H3K27ac_neural_cell_min
Negative18	turquoise	CHIP_H3K4me3_neurosphere_female_embryo_17_weeks_originated_from_ganglionic_eminence_min
Negative18	turquoise	CHIP_H3K4me3_brain_male_embryo_122_days_min
Negative18	turquoise	CHIP_H3K4me3_middle_frontal_area_46_female_adult_75_years_min
Negative18	turquoise	CHIP_RAD21_neural_cell_originated_from_H1_hESC_min
Negative18	turquoise	CHIP_H3K4me3_heart_left_ventricle_male_child_3_years_min
Negative18	turquoise	CHIP_H3K27ac_neurosphere_embryo_15_weeks_originated_from_ganglionic_eminence_min
Negative18	turquoise	CHIP_H3K4me3_layer_of_hippocampus_male_adult_73_years_min
Negative18	turquoise	CHIP_H3K4me3_middle_frontal_area_46_male_adult_81_year_min
Negative18	turquoise	CHIP_SMC3_neural_cell_originated_from_H1_hESC_min
Negative18	turquoise	CHIP_H3K4me3_layer_of_hippocampus_female_adult_75_years_min
Negative18	turquoise	CHIP_H3K9ac_middle_frontal_area_46_female_adult_75_years_min
Negative18	turquoise	CHIP_H3K4me3_temporal_lobe_female_adult_75_years_min
Negative18	turquoise	CHIP_H3K4me3_caudate_nucleus_female_adult_75_years_min
Negative18	turquoise	CHIP_H3K4me3_heart_left_ventricle_male_adult_34_years_min
Negative18	turquoise	CHIP_H3K4me3_germinal_matrix_male_embryo_20_weeks_min
Negative18	turquoise	CHIP_H3K9ac_neural_cell_min
Negative18	turquoise	CHIP_H3K4me3_angular_gyrus_male_adult_81_year_min
Negative18	turquoise	CHIP_H3K4me3_right_cardiac_atrium_male_adult_34_years_min
Negative18	turquoise	CHIP_H3K4me3_substantia_nigra_female_adult_75_years_min
Negative18	turquoise	CHIP_H3K4me3_germinal_matrix_male_embryo_20_weeks_RPT_min
Negative18	turquoise	CHIP_H3K9ac_angular_gyrus_female_adult_75_years_min
Negative18	turquoise	CHIP_H3K4me3_neural_cell_min
Negative18	turquoise	CHIP_H3K9ac_caudate_nucleus_female_adult_75_years_min
Negative18	turquoise	CHIP_H3K4me3_cingulate_gyrus_female_adult_75_years_min
Negative18	turquoise	CHIP_H3K4me3_temporal_lobe_male_adult_81_year_min
Negative18	turquoise	CHIP_H3K9ac_temporal_lobe_female_adult_75_years_min
Negative18	turquoise	CHIP_H3K4me3_brain_female_embryo_17_weeks_min
Negative18	turquoise	CHIP_H3K4me3_heart_right_ventricle_male_adult_34_years_min
Negative18	turquoise	CHIP_H3K4me3_right_atrium_auricular_region_female_adult_53_years_min
Negative18	turquoise	CHIP_H3K4me3_caudate_nucleus_male_adult_81_year_min
Negative18	turquoise	CHIP_H3K9ac_cingulate_gyrus_female_adult_75_years_min
Negative18	turquoise	CHIP_H3F3A_neural_cell_min
Negative18	turquoise	CHIP_H3K4me3_substantia_nigra_male_adult_81_year_min
Negative18	turquoise	CHIP_H3K9ac_layer_of_hippocampus_female_adult_75_years_min
Negative18	turquoise	CHIP_H3K4me3_heart_left_ventricle_female_adult_53_years_min
Negative18	turquoise	CHIP_MXI1_neural_cell_originated_from_H1_hESC_min
Negative18	turquoise	CHIP_H3K4me3_layer_of_hippocampus_male_adult_81_year_min
Negative18	turquoise	CHIP_H3K4me3_neurosphere_female_embryo_17_weeks_originated_from_cortex_min
Negative18	turquoise	CAGE_brain_adult_pool1_min
Negative18	turquoise	CAGE_temporal_lobe_adult_pool1_min
Negative18	turquoise	CAGE_postcentral_gyrus_adult_pool1_min
Negative18	turquoise	CAGE_pons_adult_pool1_min
Negative18	turquoise	CAGE_parietal_lobe_adult_pool1_min
Negative18	turquoise	CAGE_paracentral_gyrus_adult_pool1_min
Negative18	turquoise	CAGE_occipital_pole_adult_pool1_min
Negative18	turquoise	CAGE_nucleus_accumbens_adult_pool1_min
Negative18	turquoise	CAGE_medulla_oblongata_adult_pool1_min
Negative18	turquoise	CAGE_insula_adult_pool1_min
Negative18	turquoise	CAGE_frontal_lobe_adult_pool1_min
Negative18	turquoise	CAGE_corpus_callosum_adult_pool1_min
Negative18	turquoise	CAGE_temporal_lobe_fetal_tech_min
Negative18	turquoise	CAGE_parietal_lobe_fetal_min
Negative18	turquoise	CAGE_occipital_lobe_fetal_min
Negative18	turquoise	CAGE_occipital_lobe_adult_min
Negative18	turquoise	CAGE_cerebellum_adult_pool1_min
Negative18	turquoise	CAGE_brain_adult_min
Negative18	turquoise	CAGE_brain_fetal_pool1_min
Negative18	turquoise	CAGE_pineal_gland_adult_min
Negative18	turquoise	CAGE_pituitary_gland_adult_min
Negative18	turquoise	CAGE_medial_frontal_gyrus_adult_min
Negative18	turquoise	CAGE_amygdala_adult_min
Negative18	turquoise	CAGE_hippocampus_adult_min
Negative18	turquoise	CAGE_thalamus_adult_min
Negative18	turquoise	CAGE_medulla_oblongata_adult_min
Negative18	turquoise	CAGE_medial_temporal_gyrus_adult_min
Negative18	turquoise	CAGE_parietal_lobe_adult_min
Negative18	turquoise	CAGE_substantia_nigra_adult_min
Negative18	turquoise	CAGE_globus_pallidus_adult_min
Negative18	turquoise	CAGE_occipital_cortex_adult_min
Negative18	turquoise	CAGE_caudate_nucleus_adult_min
Negative18	turquoise	CAGE_locus_coeruleus_adult_min
Negative18	turquoise	CAGE_cerebellum_adult_min
Negative18	turquoise	CAGE_putamen_adult_min
Negative18	turquoise	CAGE_Neurons_min
Negative18	turquoise	CAGE_diencephalon_adult_min
Negative18	turquoise	CAGE_amygdala_adult_RPT_min
Negative18	turquoise	CAGE_thalamus_adult_RPT_min
Negative18	turquoise	CAGE_hippocampus_adult_RPT_min
Negative18	turquoise	CAGE_medial_frontal_gyrus_adult_RPT_min
Negative18	turquoise	CAGE_parietal_lobe_adult_RPT_min
Negative18	turquoise	CAGE_occipital_cortex_adult_RPT_min
Negative18	turquoise	CAGE_cerebellum_adult_RPT_min
Negative18	turquoise	CAGE_medulla_oblongata_adult_RPT_min
Negative18	turquoise	CAGE_globus_pallidus_adult_RPT_min
Negative18	turquoise	CAGE_caudate_nucleus_adult_RPT_min
Negative18	turquoise	CAGE_pineal_gland_adult_RPT_min
Negative18	turquoise	CAGE_pituitary_gland_adult_RPT_min
Negative18	turquoise	CAGE_locus_coeruleus_adult_RPT_min
Negative18	turquoise	CAGE_medial_temporal_gyrus_adult_RPT_min
Negative18	turquoise	CAGE_medial_frontal_gyrus_newborn_min
Negative18	turquoise	CAGE_medial_temporal_gyrus_newborn_min
Negative18	turquoise	CAGE_caudate_nucleus_newborn_min
Negative18	turquoise	CAGE_occipital_cortex_newborn_min
Negative18	turquoise	CAGE_parietal_lobe_newborn_min
Negative18	turquoise	CAGE_cerebellum_newborn_min
Negative18	turquoise	CAGE_substantia_nigra_newborn_min
Negative18	turquoise	CAGE_amygdala_newborn_min
Negative18	turquoise	CAGE_medulla_oblongata_newborn_min
Negative18	turquoise	CAGE_locus_coeruleus_newborn_min
Negative18	turquoise	CAGE_hippocampus_newborn_min
Negative18	turquoise	CAGE_globus_pallidus_newborn_min
Negative18	turquoise	CAGE_putamen_newborn_min
Negative18	turquoise	CAGE_thalamus_newborn_min
Negative18	turquoise	CAGE_thalamus_adult_tech_min
Negative18	turquoise	CAGE_putamen_adult_tech_min
Negative18	turquoise	CAGE_parietal_cortex_adult_min
Negative18	turquoise	CAGE_medial_temporal_gyrus_adult_tech_min
Negative18	turquoise	CHIP_MAFK_H1_hESC_E_min
Negative18	turquoise	CHIP_H3K4me3_cerebellum_male_adult_53_years_E_min
Negative18	turquoise	CHIP_H3K4me3_neural_cell_E_min
Negative13	yellow	DNASE_cerebellum_male_adult_27_years_and_male_adult_35_years_E_min
Negative13	yellow	DNASE_frontal_cortex_male_adult_27_years_and_male_adult_35_years_E_min
Negative13	yellow	DNASE_frontal_cortex_female_adult_67_years_and_female_adult_80_years_E_min
Negative13	yellow	DNASE_heart_male_adult_27_years_and_male_adult_35_years_E_min
Negative13	yellow	DNASE_cardiac_mesoderm_RPT_RPT_E_min
Negative13	yellow	DNASE_astrocyte_of_the_hippocampus_E_min
Negative13	yellow	DNASE_astrocyte_of_the_cerebellum_E_min
Negative13	yellow	DNASE_brain_microvascular_endothelial_cell_E_min
Negative13	yellow	DNASE_brain_pericyte_E_min
Negative13	yellow	DNASE_cardiac_fibroblast_E_min
Negative13	yellow	DNASE_cardiac_fibroblast_female_E_min
Negative13	yellow	DNASE_cardiac_muscle_cell_E_min
Negative13	yellow	DNASE_choroid_plexus_epithelial_cell_E_min
Negative13	yellow	DNASE_astrocyte_E_min
Negative13	yellow	DNASE_caudate_nucleus_male_adult_78_years_E_min
Negative13	yellow	DNASE_heart_left_ventricle_female_adult_53_years_E_min
Negative13	yellow	DNASE_right_atrium_auricular_region_female_adult_51_year_E_min
Negative13	yellow	DNASE_heart_male_child_3_years_E_min
Negative13	yellow	DNASE_middle_frontal_gyrus_male_adult_78_years_E_min
Negative13	yellow	DNASE_superior_temporal_gyrus_male_adult_84_years_E_min
Negative13	yellow	DNASE_putamen_male_adult_78_years_E_min
Negative13	yellow	DNASE_cerebellar_cortex_male_adult_78_years_and_male_adult_84_years_E_min
Negative13	yellow	DNASE_midbrain_male_adult_78_years_and_male_adult_84_years_E_min
Negative13	yellow	DNASE_globus_pallidus_male_adult_78_years_and_male_adult_84_years_E_min
Negative13	yellow	DNASE_right_atrium_auricular_region_female_adult_53_years_E_min
Negative13	yellow	DNASE_pons_male_adult_78_years_E_min
Negative13	yellow	DNASE_cardiac_fibroblast_female_embryo_94_days_and_female_embryo_98_days_E_min
Negative13	yellow	DNASE_inferior_parietal_cortex_male_adult_84_years_E_min
Negative13	yellow	CHIP_H3K4me1_heart_right_ventricle_male_child_3_years_E_min
Negative13	yellow	CHIP_H3K27ac_heart_right_ventricle_male_child_3_years_E_min
Negative13	yellow	CHIP_H3K4me3_cingulate_gyrus_male_adult_81_year_E_min
Negative13	yellow	CHIP_H3K4me1_layer_of_hippocampus_male_adult_81_year_E_min
Negative13	yellow	CHIP_H3K4me1_middle_frontal_area_46_male_adult_81_year_E_min
Negative13	yellow	CHIP_H3K4me3_angular_gyrus_female_adult_75_years_E_min
Negative13	yellow	CHIP_H3K9ac_substantia_nigra_female_adult_75_years_E_min
Negative13	yellow	CHIP_CTCF_right_atrium_auricular_region_female_adult_53_years_E_min
Negative13	yellow	CHIP_H3K27ac_right_cardiac_atrium_male_adult_34_years_E_min
Negative13	yellow	CHIP_H3K4me1_heart_right_ventricle_male_adult_34_years_E_min
Negative13	yellow	CHIP_H3K4me1_neurosphere_female_embryo_17_weeks_originated_from_cortex_E_min
Negative13	yellow	CHIP_H3K4me1_heart_left_ventricle_male_adult_34_years_E_min
Negative13	yellow	CHIP_H3K4me1_cingulate_gyrus_female_adult_75_years_E_min
Negative13	yellow	CHIP_H3K27ac_layer_of_hippocampus_female_adult_75_years_E_min
Negative13	yellow	CHIP_H3K27ac_heart_left_ventricle_male_adult_34_years_E_min
Negative13	yellow	CHIP_H3K4me3_middle_frontal_area_46_female_adult_75_years_E_min
Negative13	yellow	CHIP_H3K27ac_middle_frontal_area_46_male_adult_81_year_E_min
Negative13	yellow	CHIP_H3K4me1_heart_left_ventricle_male_child_3_years_E_min
Negative13	yellow	CHIP_H3K4me1_middle_frontal_area_46_female_adult_75_years_E_min
Negative13	yellow	CHIP_H3K4me1_angular_gyrus_male_adult_81_year_E_min
Negative13	yellow	CHIP_H3K4me1_caudate_nucleus_female_adult_75_years_E_min
Negative13	yellow	CHIP_H3K4me1_cardiac_muscle_cell_E_min
Negative13	yellow	CHIP_H3K4me1_caudate_nucleus_male_adult_81_year_E_min
Negative13	yellow	CHIP_H3K27ac_layer_of_hippocampus_male_adult_73_years_E_min
Negative13	yellow	CHIP_POLR2A_heart_left_ventricle_female_adult_53_years_E_min
Negative13	yellow	CHIP_H3K27ac_cingulate_gyrus_male_adult_81_year_E_min
Negative13	yellow	CHIP_H3K4me1_right_atrium_auricular_region_female_adult_53_years_E_min
Negative13	yellow	CHIP_H3K27ac_neurosphere_embryo_15_weeks_originated_from_ganglionic_eminence_E_min
Negative13	yellow	CHIP_H3K27ac_angular_gyrus_male_adult_81_year_E_min
Negative13	yellow	CHIP_H3K4me3_layer_of_hippocampus_male_adult_73_years_E_min
Negative13	yellow	CHIP_H3K4me3_middle_frontal_area_46_male_adult_81_year_E_min
Negative13	yellow	CHIP_H3K4me1_neurosphere_female_embryo_17_weeks_originated_from_ganglionic_eminence_E_min
Negative13	yellow	CHIP_H3K4me3_layer_of_hippocampus_female_adult_75_years_E_min
Negative13	yellow	CHIP_H3K4me1_heart_left_ventricle_female_adult_53_years_E_min
Negative13	yellow	CHIP_H3K4me1_cingulate_gyrus_male_adult_81_year_E_min
Negative13	yellow	CHIP_H3K9ac_middle_frontal_area_46_female_adult_75_years_E_min
Negative13	yellow	CHIP_H3K4me1_neurosphere_female_embryo_17_weeks_originated_from_ganglionic_eminence_RPT_E_min
Negative13	yellow	CHIP_H3K27ac_heart_left_ventricle_male_adult_32_years_E_min
Negative13	yellow	CHIP_H3K4me3_temporal_lobe_female_adult_75_years_E_min
Negative13	yellow	CHIP_H3K4me1_temporal_lobe_female_adult_75_years_E_min
Negative13	yellow	CHIP_H3K4me3_caudate_nucleus_female_adult_75_years_E_min
Negative13	yellow	CHIP_H3K27ac_caudate_nucleus_male_adult_81_year_E_min
Negative13	yellow	CHIP_H3K4me1_neurosphere_embryo_15_weeks_originated_from_ganglionic_eminence_E_min
Negative13	yellow	CHIP_H3K9ac_neural_cell_E_min
Negative13	yellow	CHIP_H3K4me3_angular_gyrus_male_adult_81_year_E_min
Negative13	yellow	CHIP_CTCF_heart_left_ventricle_female_adult_53_years_E_min
Negative13	yellow	CHIP_H3K4me3_right_cardiac_atrium_male_adult_34_years_E_min
Negative13	yellow	CHIP_H3K4me3_substantia_nigra_female_adult_75_years_E_min
Negative13	yellow	CHIP_H3K27ac_heart_left_ventricle_male_child_3_years_E_min
Negative13	yellow	CHIP_H3K4me1_substantia_nigra_male_adult_81_year_E_min
Negative13	yellow	CHIP_H3K9ac_angular_gyrus_female_adult_75_years_E_min
Negative13	yellow	CHIP_H3K27ac_right_atrium_auricular_region_female_adult_53_years_E_min
Negative13	yellow	CHIP_H3K27ac_cingulate_gyrus_female_adult_75_years_E_min
Negative13	yellow	CHIP_H3K27ac_temporal_lobe_female_adult_75_years_E_min
Negative13	yellow	CHIP_H3K4me1_layer_of_hippocampus_female_adult_75_years_E_min
Negative13	yellow	CHIP_H3K4me1_right_cardiac_atrium_male_adult_34_years_E_min
Negative13	yellow	CHIP_H3K9ac_caudate_nucleus_female_adult_75_years_E_min
Negative13	yellow	CHIP_H3K4me3_cingulate_gyrus_female_adult_75_years_E_min
Negative13	yellow	CHIP_H3K4me3_temporal_lobe_male_adult_81_year_E_min
Negative13	yellow	CHIP_H3K4me1_angular_gyrus_female_adult_75_years_E_min
Negative13	yellow	CHIP_H3K27ac_substantia_nigra_male_adult_81_year_E_min
Negative13	yellow	CHIP_H3K4me1_neurosphere_female_embryo_17_weeks_originated_from_cortex_RPT_E_min
Negative13	yellow	CHIP_H3K9ac_temporal_lobe_female_adult_75_years_E_min
Negative13	yellow	CHIP_H3K4me1_layer_of_hippocampus_male_adult_73_years_E_min
Negative13	yellow	CHIP_H3K27ac_caudate_nucleus_female_adult_75_years_E_min
Negative13	yellow	CHIP_H2AFZ_neural_cell_E_min
Negative13	yellow	CHIP_H3K4me3_caudate_nucleus_male_adult_81_year_E_min
Negative13	yellow	CHIP_H3K27ac_heart_left_ventricle_female_adult_53_years_E_min
Negative13	yellow	CHIP_H3K9ac_cingulate_gyrus_female_adult_75_years_E_min
Negative13	yellow	CHIP_H3K4me3_substantia_nigra_male_adult_81_year_E_min
Negative13	yellow	CHIP_H3K27ac_angular_gyrus_female_adult_75_years_E_min
Negative13	yellow	CHIP_H3K9ac_layer_of_hippocampus_female_adult_75_years_E_min
Negative13	yellow	CHIP_H3K4me1_temporal_lobe_male_adult_81_year_E_min
Negative13	yellow	CHIP_H3K27ac_layer_of_hippocampus_male_adult_81_year_E_min
Negative13	yellow	CHIP_H3K27ac_heart_right_ventricle_male_adult_34_years_E_min
Negative13	yellow	CHIP_H2AFZ_neuron_originated_from_H9_E_min
Negative13	yellow	CHIP_H3K4me3_layer_of_hippocampus_male_adult_81_year_E_min
Negative13	yellow	CAGE_Dendritic_Cells_plasmacytoid_E_min
Negative13	yellow	CAGE_Astrocyte_cerebral_cortex_E_min
Negative13	yellow	CAGE_Nucleus_Pulposus_Cell_E_min
Negative13	yellow	CAGE_Fibroblast_Choroid_Plexus_E_min
Negative13	yellow	CAGE_Astrocyte_cerebellum_E_min
Negative13	yellow	CAGE_Fibroblast_Cardiac_E_min
Negative13	yellow	CAGE_Schwann_Cells_E_min
Negative13	yellow	CAGE_Cardiac_Myocyte_E_min
Negative13	yellow	CAGE_Oligodendrocyte_precursors_E_min
Negative13	yellow	CAGE_Perineurial_Cells_E_min
Negative13	yellow	CAGE_heart_mitral_valve_adult_E_min
Negative13	yellow	CAGE_heart_tricuspid_valve_adult_E_min
