# Supplementary material for: Noncoding variants and sulcal patterns in congenital heart disease: Machine learning to predict functional impact
Source: iScience. 2024 Dec 28;28(2):111707. doi: 10.1016/j.isci.2024.111707 (PMC11772982; doi:10.1016/j.isci.2024.111707)
Supplement: Table S8. Sulcal pattern-eigen module correlations along with its p-values of the WGCNA with the positive scores [file mmc9.xlsx]

## Sheet: S8_negcorr
Supplemental Table 8
Correlation values
	LHtotal	LHposition	LHdepth	LHarea	LHgraphtopology	LFtotal	LFposition	LFdepth	LFarea	LFgraphtopology	LTtotal	LTposition	LTdepth	LTarea	LTgraphtopology	LPtotal	LPposition	LPdepth	LParea	LPgraphtopology	LOtotal	LOposition	LOdepth	LOarea	LOgraphtopology	RHtotal	RHposition	RHdepth	RHarea	RHgraphtopology	RFtotal	RFposition	RFdepth	RFarea	RFgraphtopology	RTtotal	RTposition	RTdepth	RTarea	RTgraphtopology	RPtotal	RPposition	RPdepth	RParea	RPgraphtopology	ROtotal	ROposition	ROdepth	ROarea
Negative1	-0.113691	-0.11915	-0.0298187	0.375649	-0.209967	-0.116148	-0.0975163	-0.272532	0.258565	-0.0723915	-0.285291	-0.272319	0.10548	-0.0400192	-0.228319	-0.0262854	-0.0624195	-0.21258	0.480552	-0.103747	0.0735545	-0.179981	0.562746	-0.0386268	-0.233754	0.491433	0.502407	0.554803	0.0577687	0.423134	0.398129	0.360269	0.392441	0.166093	0.384644	0.252944	0.419141	0.589978	-0.155245	0.0711191	0.689668	0.487001	0.474345	0.236711	0.725524	0.564257	0.513639	0.543785	0.176685
Negative2	0.415103	0.144646	0.442646	-0.139432	0.437398	0.38261	0.0269707	0.6118	0.000903488	0.286677	0.462966	0.360943	0.320466	-0.029899	0.256272	0.617028	0.402662	0.521971	-0.0716791	0.625708	0.304111	0.0398687	0.0937664	-0.152765	0.403092	-0.188737	-0.301864	0.118556	0.0981734	-0.0973647	-0.202569	-0.266221	0.0979762	-0.0434246	-0.237906	-0.0491463	0.0439161	0.0959607	0.143543	-0.131756	0.0353415	0.0555428	0.382628	0.0627993	-0.0754734	-0.173217	0.425423	0.166483	-0.323714
Negative3	0.261358	0.0739536	0.213631	0.0144865	0.26778	0.19005	7.37061e-05	0.334743	-0.0732225	0.143756	0.284713	0.311677	0.00914522	-0.222136	0.253211	0.330644	0.0728037	0.192832	0.231211	0.292123	0.362979	-0.0908824	-0.00820267	0.0885374	0.491858	-0.125823	-0.205586	0.128036	0.0812387	-0.0815869	-0.06167	-0.135629	0.0696424	0.129334	-0.0583764	-0.101489	0.0125285	-0.0861968	0.12342	-0.161629	-0.0824076	-0.158771	0.235845	0.016707	-0.134756	-0.227211	0.190323	0.170738	-0.225293
Negative4	-0.423926	-0.442516	-0.266007	-0.124005	-0.203044	-0.369762	-0.447039	-0.234933	-0.186866	-0.0164205	-0.0445719	-0.254062	0.0265218	0.264789	0.0263568	-0.230341	-0.239261	-0.161407	0.0204019	-0.1813	-0.293179	-0.108387	-0.135394	-0.0742436	-0.260678	-0.0313972	0.00372854	0.0960692	0.0155449	-0.162158	-0.0105877	-0.00877937	-0.020624	-0.106646	0.0224429	-0.00406044	-0.0351906	0.13469	0.178001	-0.0612152	-0.0144195	0.049717	0.121656	-0.0625468	-0.0321346	0.0684873	0.133008	0.187099	0.0923243
Negative5	-0.00175142	0.109274	0.152552	-0.079938	-0.177443	0.0440812	0.031535	0.07962	-0.19141	0.0706486	0.055507	0.285466	0.204448	0.102459	-0.284979	0.0259879	0.0593799	0.0798231	0.125845	-0.0439624	-0.0887015	-0.00413351	0.179764	-0.24393	-0.142904	-0.107569	-0.104079	-0.0740502	-0.304788	0.0111236	-0.0958392	-0.0659468	-0.102711	-0.25703	-0.0487002	-0.0517873	-0.0544522	0.0625074	-0.0523852	-0.0343443	-0.0382492	-0.0872811	0.199272	-0.265704	0.0142159	0.00490391	0.19614	-0.0412051	-0.178321
Negative6	0.220171	0.424374	-0.0660765	-0.105427	0.0631768	0.210743	0.383219	-0.105471	-0.0311663	0.0926383	0.120493	0.371779	-0.051933	0.228927	-0.203864	-0.0279655	0.140994	-0.0865196	-0.0782622	-0.0675266	0.0949238	0.0453831	-0.162113	-0.133882	0.19728	-0.0486054	-0.023291	-0.0892642	-0.187978	0.03234	-0.0663644	-0.000408585	-0.156505	-0.0842027	-0.0837587	-0.133618	0.121819	-0.188486	-0.0887496	-0.183678	-0.123244	-0.0543749	0.0978057	-0.231801	-0.100613	-0.106557	0.131441	0.0420738	-0.172742
Negative7	0.18686	0.11767	-0.0514821	0.0950861	0.253372	0.0932802	0.0402984	-0.106543	0.0841752	0.155497	0.224747	0.211364	0.038372	0.365273	-0.00567521	0.134575	0.332307	0.196453	-0.0614924	-0.0705897	-0.0142948	-0.121112	0.026643	0.0948816	-0.0659519	-0.0738495	-0.073855	-0.110549	-0.181562	0.0543817	-0.108895	-0.106945	-0.229827	-0.2352	0.0145064	-0.0468727	-0.0357616	-0.103135	0.104584	-0.0680601	-0.197834	-0.10444	-0.152892	-0.271325	-0.128682	-0.0652233	0.103893	0.159167	-0.0087506
Negative8	-0.0475723	-0.244095	-0.128542	0.091538	0.175486	-0.0837966	-0.262858	-0.00686493	0.293306	-0.0364015	-0.104183	-0.176818	-0.394577	0.301687	0.0433792	0.141714	-0.0103033	0.182483	0.14189	0.152435	-0.145951	0.0668495	-0.0152732	-0.168879	-0.150818	-0.0203978	-0.00538735	0.134401	-0.115706	-0.0681287	0.029838	-0.11323	0.146799	-0.0362162	0.206967	-0.135923	-0.310703	-0.0160634	-0.127413	-0.0182133	-0.0149476	0.153121	-0.0490889	-0.191721	0.0115922	-0.00576206	0.127798	0.037773	-0.144994
Negative9	0.226773	0.233256	0.10132	-0.185847	0.204428	0.231974	0.158873	0.0739332	-0.0805177	0.242901	0.101399	-0.00192725	-0.0793818	0.173845	0.0977252	0.00844309	0.168498	0.0569914	-0.26943	-0.00784047	0.0607329	0.111735	-0.0983723	0.000460395	0.0768267	-0.00912536	-0.0160581	0.249101	-0.0823064	-0.0566607	-0.00513793	-0.0983027	0.137319	0.111734	0.0251681	-0.0567083	0.239058	0.0276879	-0.0583116	-0.190656	-0.203455	0.0474113	0.114918	-0.275155	-0.242703	-0.0459316	0.194407	0.324154	-0.139475
Negative10	0.0640654	-0.0961326	-0.130008	0.328453	0.165876	0.0694744	-0.133791	-0.0861752	0.0132789	0.306398	0.213791	0.202217	0.0577579	0.196936	0.100001	-0.212268	-0.268038	0.0222767	-0.0357533	-0.2416	0.0472827	0.0398219	-0.0364333	0.384258	-0.104004	-0.325742	-0.360989	-0.283917	-0.33356	-0.0810185	-0.404656	-0.410647	-0.351696	-0.382145	-0.25307	-0.435196	-0.382074	-0.258167	-0.376581	-0.247684	-0.30242	-0.272392	0.0505528	-0.306398	-0.259966	-0.369745	0.0303676	-0.26056	-0.263563
Negative11	-0.270532	-0.235932	-0.366811	0.000375913	-0.0785789	-0.108341	-0.237854	-0.369508	0.0675338	0.217579	-0.296587	-0.120007	-0.187218	0.141837	-0.26526	-0.303763	-0.203181	-0.146946	-0.00596063	-0.338114	0.0204829	0.193007	0.0301993	0.116747	-0.0931952	0.203758	0.255743	-0.0429581	0.180229	0.080342	0.133538	0.121736	0.0616016	0.0223073	0.14222	0.178907	-0.0804945	-0.0959616	0.223413	0.25802	-0.0703439	-0.257148	-0.341988	-0.0580201	0.0702307	0.303252	-0.193771	0.0279157	0.46237
Negative12	-0.27998	-0.182706	-0.331925	0.108896	-0.178679	-0.143016	-0.000334161	-0.482538	0.0349043	-0.00097575	-0.162067	-0.125171	0.0276903	0.113604	-0.109126	-0.362642	-0.318306	-0.456945	-0.0660747	-0.220919	-0.158617	-0.317366	-0.0575245	0.296859	-0.126953	-0.0149028	0.0221457	-0.183352	0.202305	-0.111215	-0.0210723	0.0724913	-0.0639105	-0.019292	-0.078764	-0.136686	-0.141965	-0.236326	-0.0578283	-0.0426235	-0.0474267	-0.227162	-0.196558	0.180957	-0.0210113	-0.0409652	-0.0654089	-0.0977139	0.271871
Negative13	-0.402263	-0.25802	-0.35994	0.0407428	-0.348445	-0.289939	-0.231737	-0.370671	0.0580641	-0.131917	-0.293535	-0.184479	-0.0627965	0.0897895	-0.251599	-0.350251	-0.308246	-0.28042	-0.188353	-0.218171	0.0730549	0.0058366	-0.0512284	0.394738	-0.0467058	0.00123256	0.0302885	-0.223827	0.320344	-0.0982034	-0.0469487	-0.0138524	-0.28824	0.049954	-0.00750002	-0.112749	-0.119899	-0.220649	0.0596042	-0.0631323	0.0672304	-0.133697	-0.203248	0.356167	0.0770206	0.0387805	-0.253622	-0.0142568	0.393943
Negative14	0.135196	0.304259	-0.0282253	-0.00216214	0.0250532	-0.0317592	0.213955	-0.183673	-0.0998014	-0.11726	0.115901	0.10901	0.067591	0.105872	0.104643	-0.0266787	0.0749088	-0.00488761	-0.29364	0.0312011	0.107391	0.0794503	-0.186093	0.304601	0.0685034	0.200442	0.212476	0.122347	0.322805	0.0357477	0.253755	0.273567	-0.167971	0.396032	0.193835	0.169536	-0.0150061	0.0536451	0.209071	0.145165	-0.180911	0.104275	0.0464677	-0.0268584	-0.291329	-0.000585405	-0.139196	0.153451	0.131859
Negative15	0.267093	0.166392	0.193714	0.193941	0.193641	0.33988	0.126897	0.235278	0.318898	0.256187	0.130683	-0.0434755	0.0982775	0.0529748	0.0935996	0.0616486	0.0848638	0.152887	-0.0474919	-0.00602444	0.0997286	0.444781	0.141698	0.0222723	-0.124607	-0.1272	-0.127141	-0.113487	0.112443	-0.13681	-0.15753	-0.0361813	-0.175119	0.0857275	-0.295971	-0.0704143	-0.0291752	-0.132497	0.235944	-0.140934	-0.0982795	-0.275764	0.148642	0.0499618	-0.0922572	-0.255224	-0.206909	0.00645565	-0.0964747
Negative16	0.195645	0.171832	-0.0145878	0.393201	0.141652	0.204313	0.110654	-0.169196	0.363518	0.218242	0.00138948	-0.121265	0.00853052	0.00504836	0.137006	-0.0528255	-0.1138	-0.130455	-0.0525743	0.0229602	-0.00652324	0.0585997	0.0229564	0.36074	-0.169153	0.193959	0.169711	0.0431122	0.429478	0.140553	0.178164	0.191981	0.0291937	0.330875	0.116619	0.0993044	0.0170427	-0.133014	0.0662632	0.155408	-0.0464477	-0.205038	-0.0655141	0.215423	-0.0531096	-0.0326894	-0.194635	-0.0650285	0.114209
Negative17	0.0153804	-0.000970193	0.0154687	0.115815	0.0327663	0.0532551	-0.0537912	-0.0606749	0.0741371	0.172417	0.172315	-0.14046	0.208337	0.284702	0.164133	-0.0293923	0.0688482	-0.103273	-0.104081	-0.0455826	-0.300513	-0.121845	-0.055927	0.0652235	-0.313559	0.109758	0.0988521	0.0478339	0.381456	0.0126422	0.101875	0.150957	-0.0459888	0.103914	0.0577853	0.195256	0.137379	0.036396	0.331427	0.117837	-0.0153492	-0.164261	-0.089719	0.256756	-0.0396725	0.0618729	-0.146021	0.0516964	0.197246
Negative18	0.20418	0.0542187	0.125748	0.281316	0.184947	0.184892	-0.0557772	0.123628	0.174437	0.230465	0.203255	0.00496834	0.0600108	0.0126038	0.262322	0.127765	0.00912088	-0.0512409	0.103482	0.120479	0.065725	-0.0804609	0.0638151	0.222006	0.0285874	-0.00692378	-0.0708345	0.0124215	0.373101	-0.0123331	-0.0111366	-0.0232108	0.0317237	0.17388	-0.0428538	0.00320092	0.0325288	-0.152707	0.187488	-0.0214393	0.0133059	-0.369796	-0.0126333	0.336909	0.0170694	-0.101142	-0.109057	0.00382038	0.0310095
Non-module	-0.271773	-0.159411	-0.13746	0.0288229	-0.29573	-0.29056	-0.103726	-0.21387	-0.0676928	-0.31359	-0.076639	0.0449238	0.122013	0.0923208	-0.202292	-0.0610284	0.116373	-0.037008	-0.0396621	-0.189799	0.214261	-0.0665759	0.159309	0.392993	0.0313836	-0.0331174	-0.0162596	-0.01922	0.0364399	-0.11401	-0.0380889	-0.06494	-0.126763	-0.102532	0.03758	-0.175335	-0.261159	-0.0894659	-0.0621023	-0.0852166	0.121337	0.102541	-0.0945319	0.168323	0.106347	0.147569	0.0951322	0.303994	0.243369
P-values
	LHtotal	LHposition	LHdepth	LHarea	LHgraphtopology	LFtotal	LFposition	LFdepth	LFarea	LFgraphtopology	LTtotal	LTposition	LTdepth	LTarea	LTgraphtopology	LPtotal	LPposition	LPdepth	LParea	LPgraphtopology	LOtotal	LOposition	LOdepth	LOarea	LOgraphtopology	RHtotal	RHposition	RHdepth	RHarea	RHgraphtopology	RFtotal	RFposition	RFdepth	RFarea	RFgraphtopology	RTtotal	RTposition	RTdepth	RTarea	RTgraphtopology	RPtotal	RPposition	RPdepth	RParea	RPgraphtopology	ROtotal	ROposition	ROdepth	ROarea
Negative1	0.557054	0.538146	0.877965	0.0446246	0.274299	0.548508	0.614793	0.152627	0.175631	0.709013	0.133579	0.152961	0.586052	0.836703	0.233549	0.892337	0.747705	0.268234	0.00832453	0.592257	0.704544	0.350174	0.00148356	0.842313	0.222303	0.00678274	0.00547986	0.00178697	0.765964	0.0221931	0.0324351	0.0548835	0.0352295	0.389183	0.0393713	0.185544	0.0236225	0.000755712	0.421318	0.713913	3.49399e-05	0.00737862	0.00932935	0.21634	8.45688e-06	0.00143122	0.00437325	0.002296	0.359213
Negative2	0.0251435	0.454079	0.0161909	0.470682	0.0176546	0.0405137	0.889547	0.00042097	0.996289	0.131619	0.0114372	0.0543983	0.0900978	0.877639	0.179628	0.000363576	0.0303386	0.00368113	0.711755	0.000283382	0.108735	0.837309	0.628524	0.428865	0.0301457	0.326828	0.111506	0.540189	0.6124	0.615345	0.291949	0.162738	0.613117	0.823016	0.213962	0.800135	0.821045	0.620474	0.457567	0.495684	0.855579	0.774747	0.0405033	0.746219	0.697191	0.36887	0.0214064	0.388057	0.0867043
Negative3	0.170848	0.703013	0.26582	0.940545	0.160196	0.323413	0.999697	0.0759043	0.705818	0.456892	0.134402	0.099786	0.962447	0.246798	0.185065	0.0797902	0.707428	0.316247	0.227519	0.124123	0.0529526	0.639169	0.966315	0.647876	0.00672777	0.515456	0.284666	0.508035	0.675264	0.673948	0.750639	0.482987	0.719614	0.50371	0.763571	0.600381	0.94857	0.656612	0.523575	0.402233	0.67085	0.410715	0.218075	0.931452	0.485832	0.235888	0.322704	0.375868	0.239972
Negative4	0.0219184	0.0162261	0.163089	0.521593	0.290794	0.0483539	0.0150445	0.219913	0.331736	0.932625	0.818416	0.183543	0.891374	0.165096	0.892046	0.229322	0.211286	0.402887	0.91634	0.346593	0.122707	0.57571	0.483752	0.701901	0.172003	0.871557	0.984685	0.620077	0.93621	0.400673	0.956529	0.963948	0.915432	0.581894	0.908004	0.983322	0.856189	0.486049	0.355586	0.752421	0.94082	0.797861	0.529571	0.747207	0.868566	0.724083	0.491561	0.331121	0.633838
Negative5	0.992806	0.572573	0.429516	0.68019	0.357122	0.820383	0.870998	0.681396	0.319896	0.715727	0.774889	0.133331	0.287398	0.596887	0.134024	0.893548	0.759624	0.680625	0.515381	0.820859	0.647266	0.983022	0.350763	0.202243	0.459591	0.578613	0.591066	0.702642	0.107911	0.954331	0.620919	0.733944	0.595978	0.178301	0.801914	0.789627	0.779061	0.747361	0.787253	0.859613	0.843836	0.65256	0.30004	0.163587	0.941654	0.979858	0.307854	0.831931	0.354709
Negative6	0.251112	0.0217642	0.73344	0.586243	0.744744	0.27249	0.0401688	0.586084	0.872494	0.63268	0.533543	0.0470491	0.789048	0.232272	0.288809	0.885499	0.465675	0.655405	0.686554	0.727807	0.624273	0.815167	0.400806	0.488694	0.304997	0.802292	0.904543	0.645173	0.328813	0.867733	0.732321	0.998322	0.417512	0.664091	0.66576	0.489559	0.529016	0.327484	0.647086	0.340197	0.52417	0.779367	0.613738	0.2263	0.603548	0.582211	0.496722	0.828439	0.370206
Negative7	0.331752	0.543243	0.79084	0.623678	0.184776	0.630314	0.835579	0.58226	0.664194	0.420555	0.241144	0.271047	0.84334	0.0513604	0.976691	0.486423	0.0781959	0.307069	0.751334	0.715955	0.941331	0.531426	0.890881	0.624428	0.733924	0.703412	0.703391	0.568071	0.345887	0.77934	0.573914	0.580832	0.230392	0.219373	0.940464	0.809209	0.85388	0.594453	0.589257	0.725738	0.303613	0.589771	0.428474	0.154525	0.505881	0.73676	0.591734	0.409533	0.964066
Negative8	0.806414	0.201929	0.506347	0.636743	0.362535	0.665617	0.168316	0.971806	0.122537	0.851294	0.590692	0.358844	0.0341584	0.111726	0.823198	0.463377	0.957695	0.343403	0.462816	0.429872	0.449976	0.730436	0.937323	0.381165	0.43484	0.916357	0.977873	0.486992	0.550039	0.725472	0.877887	0.558665	0.447317	0.852043	0.281372	0.482029	0.100905	0.934087	0.510118	0.925288	0.938656	0.427774	0.800364	0.319097	0.952409	0.976334	0.508833	0.845757	0.452985
Negative9	0.236816	0.223318	0.600991	0.334427	0.287447	0.225946	0.410411	0.703091	0.677993	0.204212	0.600709	0.992083	0.682299	0.367112	0.614031	0.965328	0.382256	0.769028	0.157539	0.967802	0.754312	0.563903	0.611676	0.998109	0.692022	0.962529	0.934109	0.192542	0.671231	0.770333	0.978897	0.611929	0.477498	0.563906	0.896889	0.770145	0.211685	0.886628	0.763826	0.321844	0.289798	0.807057	0.552776	0.14856	0.204593	0.812972	0.312233	0.0862524	0.470543
Negative10	0.741274	0.619845	0.501468	0.0819289	0.389812	0.720263	0.488992	0.656693	0.945494	0.10597	0.265454	0.292806	0.766006	0.305856	0.605762	0.268955	0.15978	0.908682	0.853914	0.206721	0.807571	0.837498	0.851166	0.0395863	0.591335	0.0846357	0.0543653	0.135543	0.0770104	0.676097	0.029452	0.0269135	0.0613582	0.0407785	0.185317	0.0183005	0.0408188	0.176321	0.0440556	0.195167	0.110815	0.152847	0.794535	0.105969	0.17322	0.0483649	0.875736	0.172204	0.167135
Negative11	0.155782	0.2179	0.0503142	0.998456	0.685349	0.575873	0.214064	0.0485204	0.727779	0.256875	0.118216	0.535205	0.330809	0.462984	0.164317	0.109161	0.290461	0.446858	0.975519	0.0728191	0.916009	0.315798	0.876419	0.546431	0.630627	0.289064	0.18056	0.824888	0.349499	0.678659	0.489821	0.529299	0.750907	0.908558	0.461764	0.353105	0.678081	0.620471	0.244023	0.176576	0.716904	0.178095	0.0693942	0.764974	0.717341	0.109788	0.313849	0.885701	0.0115577
Negative12	0.141284	0.342804	0.0785598	0.573907	0.353726	0.459236	0.998627	0.0080229	0.857347	0.995992	0.400941	0.517654	0.886618	0.557357	0.573095	0.0531896	0.0924101	0.0127048	0.733447	0.249463	0.411175	0.0934296	0.766926	0.117864	0.511661	0.93884	0.909217	0.34107	0.292591	0.565729	0.913601	0.708629	0.741879	0.920877	0.684646	0.47955	0.462578	0.217111	0.765729	0.826232	0.806996	0.235991	0.306803	0.347522	0.91385	0.832896	0.736038	0.614073	0.153665
Negative13	0.0305186	0.176576	0.0551218	0.833791	0.0639634	0.127091	0.226433	0.0477623	0.764801	0.495151	0.122231	0.338058	0.746231	0.643221	0.187973	0.0625057	0.103773	0.140634	0.327831	0.255552	0.706462	0.976028	0.791848	0.0340788	0.809876	0.994937	0.876057	0.243126	0.0902268	0.61229	0.808905	0.943144	0.129436	0.796918	0.969199	0.560349	0.535578	0.250057	0.758742	0.744918	0.728957	0.4893	0.290298	0.0579113	0.691283	0.841693	0.184328	0.941486	0.0344734
Negative14	0.484397	0.108555	0.884442	0.991119	0.897357	0.870088	0.265078	0.34021	0.606486	0.544659	0.549362	0.573504	0.727557	0.584655	0.589046	0.890736	0.699352	0.979925	0.122092	0.872353	0.579245	0.68204	0.333775	0.108138	0.724021	0.297153	0.268474	0.527216	0.0876442	0.853937	0.184089	0.151013	0.383767	0.0334436	0.313688	0.379288	0.938417	0.782257	0.276399	0.452445	0.347647	0.590362	0.810828	0.890004	0.125196	0.997595	0.471441	0.426769	0.495343
Negative15	0.161313	0.38832	0.313997	0.313417	0.314183	0.0712415	0.511848	0.219216	0.0917716	0.179778	0.499233	0.822812	0.612021	0.784914	0.629138	0.750722	0.661608	0.42849	0.806736	0.975257	0.60675	0.0156251	0.463429	0.9087	0.519558	0.510832	0.511031	0.557765	0.561419	0.479148	0.414431	0.852184	0.363556	0.65837	0.119019	0.716632	0.88058	0.493242	0.217877	0.465866	0.612013	0.147628	0.441573	0.796887	0.634086	0.181477	0.28151	0.973487	0.618594
Negative16	0.309103	0.37277	0.940131	0.0348455	0.463575	0.287725	0.567704	0.380258	0.0525751	0.255393	0.994292	0.530903	0.96497	0.979265	0.478512	0.785506	0.556673	0.499985	0.786503	0.905892	0.973209	0.762692	0.905908	0.0545438	0.380381	0.313372	0.378788	0.824269	0.0200691	0.467084	0.355138	0.318427	0.880505	0.079567	0.546874	0.608289	0.930078	0.49154	0.732714	0.420824	0.810908	0.28598	0.735628	0.261735	0.784379	0.866317	0.311656	0.737519	0.555246
Negative17	0.936884	0.996015	0.936522	0.549661	0.866005	0.783802	0.781678	0.754539	0.702309	0.37112	0.371407	0.467385	0.278129	0.134418	0.394883	0.879698	0.722686	0.593959	0.591061	0.814368	0.113196	0.528927	0.773229	0.73676	0.0976484	0.570861	0.609931	0.80537	0.0411734	0.948104	0.598992	0.43441	0.812743	0.59166	0.765899	0.310084	0.477304	0.851316	0.0790361	0.542665	0.937011	0.39451	0.643483	0.17878	0.838099	0.749844	0.449756	0.789988	0.305081
Negative18	0.288046	0.779985	0.51571	0.139318	0.336812	0.336961	0.773821	0.522868	0.365457	0.229064	0.290283	0.979594	0.757145	0.948261	0.169218	0.508942	0.962547	0.791798	0.593208	0.53359	0.734807	0.678208	0.742251	0.247083	0.882969	0.971565	0.71501	0.949009	0.0462093	0.949371	0.954278	0.90487	0.870232	0.367013	0.825307	0.986852	0.866968	0.42904	0.3301	0.912102	0.945383	0.0483317	0.94814	0.0739108	0.929968	0.601635	0.57334	0.984308	0.87313
Non-module	0.153819	0.408807	0.47704	0.882012	0.119334	0.126241	0.592331	0.265273	0.727163	0.0976134	0.692738	0.817006	0.528353	0.633851	0.292623	0.753153	0.547728	0.848845	0.838141	0.324064	0.26438	0.731498	0.409111	0.0349501	0.871612	0.864582	0.933283	0.921171	0.851139	0.555942	0.844482	0.737864	0.512297	0.596623	0.846535	0.362954	0.171185	0.644423	0.748946	0.660284	0.53066	0.596592	0.625711	0.382757	0.582959	0.444914	0.623509	0.108879	0.203314
[truncated: 1 more columns]
