# Supplementary material for: Noncoding variants and sulcal patterns in congenital heart disease: Machine learning to predict functional impact
Source: iScience. 2024 Dec 28;28(2):111707. doi: 10.1016/j.isci.2024.111707 (PMC11772982; doi:10.1016/j.isci.2024.111707)
Supplement: Table S9. Results from two-sided Mann-Whitney U-test between scores from the subset of 30 participants with MRI and the rest of the cohort [file mmc10.xlsx]

## Sheet: S9_subMRI
Supplemental Table 9
Basenji's scores								Enformer's scores
target	stat	pval	esize	nom	bonf	heartbrain		target	stat	pval	esize	nom	bonf	heartbrain
DNASE_cerebellum_male_adult_27_years_and_male_adult_35_years	1.42567e+08	0.428265	0.50486	FALSE	FALSE	TRUE		DNASE_cerebellum_male_adult_27_years_and_male_adult_35_years	141402293	0.899603	0.500735	FALSE	FALSE	TRUE
DNASE_frontal_cortex_male_adult_27_years_and_male_adult_35_years	1.39745e+08	0.411415	0.494865	FALSE	FALSE	TRUE		DNASE_frontal_cortex_male_adult_27_years_and_male_adult_35_years	1.40052e+08	0.518407	0.495953	FALSE	FALSE	TRUE
DNASE_chorion	1.40403e+08	0.65626	0.497196	FALSE	FALSE	FALSE		DNASE_chorion	1.42067e+08	0.612907	0.503087	FALSE	FALSE	FALSE
DNASE_Ishikawa_treated_with_0_02_dimethyl_sulfoxide_for_1_hour	139896375	0.462492	0.495402	FALSE	FALSE	FALSE		DNASE_Ishikawa_treated_with_0_02_dimethyl_sulfoxide_for_1_hour	1.39627e+08	0.374097	0.494447	FALSE	FALSE	FALSE
DNASE_GM03348	140890779	0.86795	0.498923	FALSE	FALSE	FALSE		DNASE_GM03348	143220188	0.243845	0.507172	FALSE	FALSE	FALSE
DNASE_GM03348_genetically_modified_using_transduction_treated_with_3_ug_mL_doxycycline_for_10_days	1.41157e+08	0.988666	0.499865	FALSE	FALSE	FALSE		DNASE_GM03348_genetically_modified_using_transduction_treated_with_3_ug_mL_doxycycline_for_10_days	1.41998e+08	0.640588	0.502845	FALSE	FALSE	FALSE
DNASE_AG08395	1.39758e+08	0.415643	0.494911	FALSE	FALSE	FALSE		DNASE_AG08395	142241868	0.544424	0.503708	FALSE	FALSE	FALSE
DNASE_AG08396	1.39404e+08	0.30959	0.493659	FALSE	FALSE	FALSE		DNASE_AG08396	1.42396e+08	0.487439	0.504254	FALSE	FALSE	FALSE
DNASE_AG20443	139748561	0.412642	0.494878	FALSE	FALSE	FALSE		DNASE_AG20443	1.42542e+08	0.436599	0.504772	FALSE	FALSE	FALSE
DNASE_frontal_cortex_female_adult_67_years_and_female_adult_80_years	1.39211e+08	0.259915	0.492975	FALSE	FALSE	TRUE		DNASE_frontal_cortex_female_adult_67_years_and_female_adult_80_years	139783615	0.424166	0.495002	FALSE	FALSE	TRUE
DNASE_H54	1.38204e+08	0.0887197	0.489409	FALSE	FALSE	FALSE		DNASE_H54	142128921	0.588118	0.503308	FALSE	FALSE	FALSE
DNASE_GM10248	1.40166e+08	0.561417	0.496356	FALSE	FALSE	FALSE		DNASE_GM10248	141559932	0.828768	0.501293	FALSE	FALSE	FALSE
DNASE_GM12878	137331806	0.0277445	0.48632	TRUE	FALSE	FALSE		DNASE_GM12878	1.4241e+08	0.482465	0.504304	FALSE	FALSE	FALSE
DNASE_GM12891	1.39876e+08	0.455367	0.495329	FALSE	FALSE	FALSE		DNASE_GM12891	141320473	0.936725	0.500445	FALSE	FALSE	FALSE
DNASE_GM12892	1.39197e+08	0.256504	0.492924	FALSE	FALSE	FALSE		DNASE_GM12892	141246291	0.970502	0.500182	FALSE	FALSE	FALSE
DNASE_GM18507	1.39745e+08	0.411488	0.494866	FALSE	FALSE	FALSE		DNASE_GM18507	1.42152e+08	0.578883	0.503391	FALSE	FALSE	FALSE
DNASE_GM19238	1.38334e+08	0.103566	0.48987	FALSE	FALSE	FALSE		DNASE_GM19238	1.42133e+08	0.586593	0.503321	FALSE	FALSE	FALSE
DNASE_GM19239	1.39011e+08	0.214586	0.492266	FALSE	FALSE	FALSE		DNASE_GM19239	1.41728e+08	0.754583	0.501889	FALSE	FALSE	FALSE
DNASE_GM19240	1.38833e+08	0.179453	0.491638	FALSE	FALSE	FALSE		DNASE_GM19240	142036052	0.625214	0.502979	FALSE	FALSE	FALSE
DNASE_H1_hESC	140508252	0.700276	0.497569	FALSE	FALSE	TRUE		DNASE_H1_hESC	141338018	0.92875	0.500507	FALSE	FALSE	TRUE
DNASE_H7_hESC	1.4023e+08	0.586382	0.496583	FALSE	FALSE	TRUE		DNASE_H7_hESC	1.3985e+08	0.446446	0.495237	FALSE	FALSE	TRUE
DNASE_H9	1.40312e+08	0.619133	0.496874	FALSE	FALSE	FALSE		DNASE_H9	1.40782e+08	0.819407	0.498539	FALSE	FALSE	FALSE
DNASE_heart_male_adult_27_years_and_male_adult_35_years	1.37638e+08	0.0427613	0.487403	TRUE	FALSE	TRUE		DNASE_heart_male_adult_27_years_and_male_adult_35_years	1.40886e+08	0.865804	0.498906	FALSE	FALSE	TRUE
DNASE_HEK293T	1.38858e+08	0.184033	0.491724	FALSE	FALSE	FALSE		DNASE_HEK293T	140747231	0.803881	0.498415	FALSE	FALSE	FALSE
DNASE_HeLa_S3_treated_with_interferon_alpha_for_4_hours	1.38592e+08	0.138817	0.490784	FALSE	FALSE	FALSE		DNASE_HeLa_S3_treated_with_interferon_alpha_for_4_hours	1.40359e+08	0.638145	0.49704	FALSE	FALSE	FALSE
DNASE_HeLa_S3	139762374	0.417161	0.494927	FALSE	FALSE	FALSE		DNASE_HeLa_S3	139837369	0.4422	0.495193	FALSE	FALSE	FALSE
DNASE_hepatocyte	138813189	0.175738	0.491566	FALSE	FALSE	FALSE		DNASE_hepatocyte	140729843	0.7962	0.498353	FALSE	FALSE	FALSE
DNASE_HepG2	141019180	0.926017	0.499378	FALSE	FALSE	FALSE		DNASE_HepG2	1.42425e+08	0.477304	0.504355	FALSE	FALSE	FALSE
DNASE_HTR_8_SVneo	140274904	0.604214	0.496742	FALSE	FALSE	FALSE		DNASE_HTR_8_SVneo	140244668	0.59221	0.496635	FALSE	FALSE	FALSE
DNASE_endothelial_cell_of_umbilical_vein_newborn	138316024	0.101377	0.489805	FALSE	FALSE	FALSE		DNASE_endothelial_cell_of_umbilical_vein_newborn	1.40808e+08	0.83087	0.49863	FALSE	FALSE	FALSE
DNASE_CWRU1_male	1.40799e+08	0.826914	0.498599	FALSE	FALSE	FALSE		DNASE_CWRU1_male	141104894	0.965019	0.499681	FALSE	FALSE	FALSE
DNASE_iPS_NIHi11_male_adult_71_year_originated_from_AG20443	141085965	0.956395	0.499614	FALSE	FALSE	TRUE		DNASE_iPS_NIHi11_male_adult_71_year_originated_from_AG20443	141449266	0.878385	0.500901	FALSE	FALSE	TRUE
DNASE_iPS_NIHi7_female_adult_85_years_originated_from_AG08395	1.41716e+08	0.759909	0.501846	FALSE	FALSE	TRUE		DNASE_iPS_NIHi7_female_adult_85_years_originated_from_AG08395	142107657	0.596521	0.503232	FALSE	FALSE	TRUE
DNASE_K562_treated_with_1_uM_vorinostat_for_72_hours	140413208	0.660456	0.497232	FALSE	FALSE	FALSE		DNASE_K562_treated_with_1_uM_vorinostat_for_72_hours	1.42817e+08	0.349825	0.505744	FALSE	FALSE	FALSE
DNASE_K562_G2_phase	140738940	0.800216	0.498385	FALSE	FALSE	FALSE		DNASE_K562_G2_phase	1.43132e+08	0.264744	0.506861	FALSE	FALSE	FALSE
DNASE_K562_G1_phase	140829569	0.840499	0.498706	FALSE	FALSE	FALSE		DNASE_K562_G1_phase	142762879	0.366	0.505553	FALSE	FALSE	FALSE
DNASE_LNCaP_clone_FGC	1.39322e+08	0.287778	0.493368	FALSE	FALSE	FALSE		DNASE_LNCaP_clone_FGC	1.39921e+08	0.471064	0.495489	FALSE	FALSE	FALSE
DNASE_LNCaP_clone_FGC_treated_with_1_nM_17B_hydroxy_17_methylestra_4_9_11_trien_3_one_for_12_hours	1.38894e+08	0.190988	0.491853	FALSE	FALSE	FALSE		DNASE_LNCaP_clone_FGC_treated_with_1_nM_17B_hydroxy_17_methylestra_4_9_11_trien_3_one_for_12_hours	1.40156e+08	0.557581	0.49632	FALSE	FALSE	FALSE
DNASE_MCF_7_originated_from_MCF_7	1.39794e+08	0.427523	0.495038	FALSE	FALSE	FALSE		DNASE_MCF_7_originated_from_MCF_7	141114049	0.969192	0.499714	FALSE	FALSE	FALSE
DNASE_medulloblastoma	1.41598e+08	0.811928	0.501427	FALSE	FALSE	FALSE		DNASE_medulloblastoma	1.41618e+08	0.80302	0.501498	FALSE	FALSE	FALSE
DNASE_epidermal_melanocyte	1.39106e+08	0.235399	0.492603	FALSE	FALSE	FALSE		DNASE_epidermal_melanocyte	1.39284e+08	0.277933	0.493232	FALSE	FALSE	FALSE
DNASE_CD14_positive_monocyte_female	1.40171e+08	0.563366	0.496374	FALSE	FALSE	FALSE		DNASE_CD14_positive_monocyte_female	1.39791e+08	0.426624	0.495029	FALSE	FALSE	FALSE
DNASE_keratinocyte_female	141395207	0.902811	0.500709	FALSE	FALSE	FALSE		DNASE_keratinocyte_female	142900452	0.325785	0.50604	FALSE	FALSE	FALSE
DNASE_osteoblast	141498421	0.856275	0.501075	FALSE	FALSE	FALSE		DNASE_osteoblast	141349194	0.923674	0.500547	FALSE	FALSE	FALSE
DNASE_psoas_muscle_male_adult_27_years_and_male_adult_35_years	137808374	0.0538013	0.488008	FALSE	FALSE	FALSE		DNASE_psoas_muscle_male_adult_27_years_and_male_adult_35_years	1.40474e+08	0.685809	0.497447	FALSE	FALSE	FALSE
DNASE_T47D_treated_with_10_nM_17B_estradiol_for_30_minutes	1.39774e+08	0.421029	0.494969	FALSE	FALSE	FALSE		DNASE_T47D_treated_with_10_nM_17B_estradiol_for_30_minutes	142137277	0.58483	0.503337	FALSE	FALSE	FALSE
DNASE_urothelium_cell_line	139819279	0.436083	0.495129	FALSE	FALSE	FALSE		DNASE_urothelium_cell_line	1.43074e+08	0.279277	0.506655	FALSE	FALSE	FALSE
DNASE_A549	138519190	0.127992	0.490525	FALSE	FALSE	FALSE		DNASE_A549	1.41013e+08	0.923177	0.499356	FALSE	FALSE	FALSE
DNASE_AG04449	1.40291e+08	0.610706	0.4968	FALSE	FALSE	FALSE		DNASE_AG04449	141809787	0.719504	0.502178	FALSE	FALSE	FALSE
DNASE_AG04450	139774042	0.421001	0.494969	FALSE	FALSE	FALSE		DNASE_AG04450	143510106	0.183133	0.508199	FALSE	FALSE	FALSE
DNASE_AG09309	1.39681e+08	0.390888	0.494638	FALSE	FALSE	FALSE		DNASE_AG09309	1.41343e+08	0.926348	0.500526	FALSE	FALSE	FALSE
DNASE_AG09319	139132826	0.241494	0.492698	FALSE	FALSE	FALSE		DNASE_AG09319	1.41374e+08	0.912546	0.500633	FALSE	FALSE	FALSE
DNASE_AG10803	1.39481e+08	0.330891	0.49393	FALSE	FALSE	FALSE		DNASE_AG10803	141568150	0.825108	0.501322	FALSE	FALSE	FALSE
DNASE_fibroblast_of_the_aortic_adventitia_female	1.40586e+08	0.733477	0.497844	FALSE	FALSE	FALSE		DNASE_fibroblast_of_the_aortic_adventitia_female	141571772	0.823496	0.501335	FALSE	FALSE	FALSE
DNASE_BE2C	144200519	0.0843706	0.510644	FALSE	FALSE	FALSE		DNASE_BE2C	143923864	0.116949	0.509664	FALSE	FALSE	FALSE
DNASE_BJ	140395839	0.653278	0.49717	FALSE	FALSE	FALSE		DNASE_BJ	1.41684e+08	0.773931	0.501732	FALSE	FALSE	FALSE
DNASE_HS_27A	1.40694e+08	0.780403	0.498226	FALSE	FALSE	FALSE		DNASE_HS_27A	142048880	0.62003	0.503024	FALSE	FALSE	FALSE
DNASE_HS_5	1.40889e+08	0.866939	0.498915	FALSE	FALSE	FALSE		DNASE_HS_5	140476871	0.68703	0.497457	FALSE	FALSE	FALSE
DNASE_stromal_cell_of_bone_marrow_male	139919236	0.470491	0.495483	FALSE	FALSE	FALSE		DNASE_stromal_cell_of_bone_marrow_male	1.40426e+08	0.665856	0.497278	FALSE	FALSE	FALSE
DNASE_Caco_2	140469009	0.683727	0.49743	FALSE	FALSE	FALSE		DNASE_Caco_2	1.39707e+08	0.399293	0.494732	FALSE	FALSE	FALSE
DNASE_B_cell_female_adult_43_years	137517197	0.0361803	0.486977	TRUE	FALSE	FALSE		DNASE_B_cell_female_adult_43_years	138972930	0.206707	0.492132	FALSE	FALSE	FALSE
DNASE_hematopoietic_multipotent_progenitor_cell	137635031	0.0426082	0.487394	TRUE	FALSE	FALSE		DNASE_hematopoietic_multipotent_progenitor_cell	1.42722e+08	0.378403	0.505409	FALSE	FALSE	FALSE
DNASE_naive_thymus_derived_CD4_positive_alpha_beta_T_cell_male_adult_26_years	140014668	0.504693	0.495821	FALSE	FALSE	FALSE		DNASE_naive_thymus_derived_CD4_positive_alpha_beta_T_cell_male_adult_26_years	1.41566e+08	0.826242	0.501313	FALSE	FALSE	FALSE
DNASE_CMK	139579157	0.359615	0.494278	FALSE	FALSE	FALSE		DNASE_CMK	140893654	0.869244	0.498933	FALSE	FALSE	FALSE
DNASE_GM04503	1.40081e+08	0.529309	0.496056	FALSE	FALSE	FALSE		DNASE_GM04503	141084603	0.955775	0.49961	FALSE	FALSE	FALSE
DNASE_GM04504	1.40513e+08	0.702362	0.497586	FALSE	FALSE	FALSE		DNASE_GM04504	1.40643e+08	0.758188	0.498046	FALSE	FALSE	FALSE
DNASE_GM06990	139429165	0.316417	0.493747	FALSE	FALSE	FALSE		DNASE_GM06990	141671394	0.779475	0.501687	FALSE	FALSE	FALSE
DNASE_GM12864	139595002	0.364385	0.494335	FALSE	FALSE	FALSE		DNASE_GM12864	142322067	0.514411	0.503992	FALSE	FALSE	FALSE
DNASE_GM12865	139188217	0.254455	0.492894	FALSE	FALSE	FALSE		DNASE_GM12865	141988937	0.644412	0.502812	FALSE	FALSE	FALSE
DNASE_GM12878_RPT	1.38299e+08	0.099366	0.489745	FALSE	FALSE	FALSE		DNASE_GM12878_RPT	140925606	0.883643	0.499047	FALSE	FALSE	FALSE
DNASE_H1_hESC_RPT	1.43308e+08	0.224034	0.507485	FALSE	FALSE	TRUE		DNASE_H1_hESC_RPT	1.40213e+08	0.579582	0.496521	FALSE	FALSE	TRUE
DNASE_cardiac_mesoderm	142291927	0.525589	0.503885	FALSE	FALSE	TRUE		DNASE_cardiac_mesoderm	1.40795e+08	0.825134	0.498584	FALSE	FALSE	TRUE
DNASE_cardiac_mesoderm_RPT	142738292	0.373501	0.505466	FALSE	FALSE	TRUE		DNASE_cardiac_mesoderm_RPT	141378572	0.910347	0.500651	FALSE	FALSE	TRUE
DNASE_cardiac_mesoderm_RPT_RPT	140183927	0.568433	0.49642	FALSE	FALSE	TRUE		DNASE_cardiac_mesoderm_RPT_RPT	139971110	0.488921	0.495666	FALSE	FALSE	TRUE
DNASE_cardiac_mesoderm_RPT_RPT_RPT	1.40635e+08	0.754791	0.498018	FALSE	FALSE	TRUE		DNASE_cardiac_mesoderm_RPT_RPT_RPT	1.41613e+08	0.805155	0.501481	FALSE	FALSE	TRUE
DNASE_H7_hESC_RPT	1.43769e+08	0.139049	0.509117	FALSE	FALSE	TRUE		DNASE_H7_hESC_RPT	1.42149e+08	0.580402	0.503377	FALSE	FALSE	TRUE
DNASE_astrocyte_of_the_hippocampus	1.40539e+08	0.713267	0.497677	FALSE	FALSE	TRUE		DNASE_astrocyte_of_the_hippocampus	140463821	0.68155	0.497411	FALSE	FALSE	TRUE
DNASE_astrocyte_of_the_spinal_cord	1.40249e+08	0.593954	0.496651	FALSE	FALSE	FALSE		DNASE_astrocyte_of_the_spinal_cord	142322946	0.514087	0.503995	FALSE	FALSE	FALSE
DNASE_astrocyte_of_the_cerebellum	140586436	0.733667	0.497845	FALSE	FALSE	TRUE		DNASE_astrocyte_of_the_cerebellum	1.41631e+08	0.797174	0.501545	FALSE	FALSE	TRUE
DNASE_amniotic_epithelial_cell	140998549	0.916652	0.499305	FALSE	FALSE	FALSE		DNASE_amniotic_epithelial_cell	141645968	0.790649	0.501597	FALSE	FALSE	FALSE
DNASE_brain_microvascular_endothelial_cell	140287736	0.609341	0.496788	FALSE	FALSE	TRUE		DNASE_brain_microvascular_endothelial_cell	1.41792e+08	0.727197	0.502114	FALSE	FALSE	TRUE
DNASE_brain_pericyte	1.39405e+08	0.309877	0.493663	FALSE	FALSE	TRUE		DNASE_brain_pericyte	1.40944e+08	0.892103	0.499113	FALSE	FALSE	TRUE
DNASE_smooth_muscle_cell_of_the_brain_vasculature_female	139363332	0.29858	0.493514	FALSE	FALSE	FALSE		DNASE_smooth_muscle_cell_of_the_brain_vasculature_female	1.42206e+08	0.558068	0.503581	FALSE	FALSE	FALSE
DNASE_cardiac_fibroblast	140579646	0.730746	0.497821	FALSE	FALSE	TRUE		DNASE_cardiac_fibroblast	1.42061e+08	0.615263	0.503066	FALSE	FALSE	TRUE
DNASE_cardiac_fibroblast_female	1.40445e+08	0.673852	0.497346	FALSE	FALSE	TRUE		DNASE_cardiac_fibroblast_female	140937228	0.88889	0.499088	FALSE	FALSE	TRUE
DNASE_cardiac_muscle_cell	139973783	0.489882	0.495676	FALSE	FALSE	TRUE		DNASE_cardiac_muscle_cell	1.42489e+08	0.454831	0.504583	FALSE	FALSE	TRUE
DNASE_fibroblast_of_the_conjunctiva	1.39317e+08	0.286553	0.493352	FALSE	FALSE	FALSE		DNASE_fibroblast_of_the_conjunctiva	1.40521e+08	0.705489	0.497612	FALSE	FALSE	FALSE
DNASE_choroid_plexus_epithelial_cell	139713297	0.401237	0.494753	FALSE	FALSE	TRUE		DNASE_choroid_plexus_epithelial_cell	1.41789e+08	0.728439	0.502104	FALSE	FALSE	TRUE
DNASE_HCT116	1.38397e+08	0.11142	0.490093	FALSE	FALSE	FALSE		DNASE_HCT116	143250338	0.236942	0.507279	FALSE	FALSE	FALSE
DNASE_epithelial_cell_of_esophagus	140410594	0.659374	0.497223	FALSE	FALSE	FALSE		DNASE_epithelial_cell_of_esophagus	1.40989e+08	0.912165	0.49927	FALSE	FALSE	FALSE
DNASE_HeLa_S3_G1b_phase	1.40796e+08	0.825555	0.498588	FALSE	FALSE	FALSE		DNASE_HeLa_S3_G1b_phase	1.40719e+08	0.79161	0.498316	FALSE	FALSE	FALSE
DNASE_HepG2_RPT	1.40478e+08	0.687447	0.497461	FALSE	FALSE	FALSE		DNASE_HepG2_RPT	1.4189e+08	0.68531	0.502463	FALSE	FALSE	FALSE
DNASE_foreskin_fibroblast_male_newborn	1.38933e+08	0.198714	0.491992	FALSE	FALSE	FALSE		DNASE_foreskin_fibroblast_male_newborn	142674345	0.39345	0.505239	FALSE	FALSE	FALSE
DNASE_HFF_Myc_originated_from_foreskin_fibroblast	139569290	0.356664	0.494244	FALSE	FALSE	FALSE		DNASE_HFF_Myc_originated_from_foreskin_fibroblast	1.42576e+08	0.425325	0.504891	FALSE	FALSE	FALSE
DNASE_fibroblast_of_gingiva	138662038	0.149753	0.491031	FALSE	FALSE	FALSE		DNASE_fibroblast_of_gingiva	1.40748e+08	0.804294	0.498418	FALSE	FALSE	FALSE
DNASE_iris_pigment_epithelial_cell	139800463	0.429772	0.495062	FALSE	FALSE	FALSE		DNASE_iris_pigment_epithelial_cell	1.41048e+08	0.939264	0.499481	FALSE	FALSE	FALSE
DNASE_HL_60	137588936	0.0399871	0.487231	TRUE	FALSE	FALSE		DNASE_HL_60	139988086	0.495036	0.495727	FALSE	FALSE	FALSE
DNASE_mammary_epithelial_cell_female	1.39927e+08	0.473109	0.495509	FALSE	FALSE	FALSE		DNASE_mammary_epithelial_cell_female	1.41947e+08	0.661585	0.502664	FALSE	FALSE	FALSE
DNASE_fibroblast_of_mammary_gland_female	1.40005e+08	0.501132	0.495786	FALSE	FALSE	FALSE		DNASE_fibroblast_of_mammary_gland_female	1.41512e+08	0.850042	0.501124	FALSE	FALSE	FALSE
DNASE_dermis_blood_vessel_endothelial_cell_female_adult	1.38453e+08	0.118825	0.490292	FALSE	FALSE	FALSE		DNASE_dermis_blood_vessel_endothelial_cell_female_adult	1.42061e+08	0.615285	0.503066	FALSE	FALSE	FALSE
DNASE_dermis_blood_vessel_endothelial_cell_female_adult_RPT	1.38099e+08	0.0780001	0.489036	FALSE	FALSE	FALSE		DNASE_dermis_blood_vessel_endothelial_cell_female_adult_RPT	1.42152e+08	0.579018	0.50339	FALSE	FALSE	FALSE
DNASE_dermis_blood_vessel_endothelial_cell_male_newborn	138038794	0.0723825	0.488824	FALSE	FALSE	FALSE		DNASE_dermis_blood_vessel_endothelial_cell_male_newborn	141301337	0.94543	0.500377	FALSE	FALSE	FALSE
DNASE_dermis_microvascular_lymphatic_vessel_endothelial_cell_female	138945168	0.201058	0.492033	FALSE	FALSE	FALSE		DNASE_dermis_microvascular_lymphatic_vessel_endothelial_cell_female	1.43048e+08	0.286059	0.506561	FALSE	FALSE	FALSE
DNASE_dermis_microvascular_lymphatic_vessel_endothelial_cell_male	138199857	0.088264	0.489394	FALSE	FALSE	FALSE		DNASE_dermis_microvascular_lymphatic_vessel_endothelial_cell_male	1.42473e+08	0.460512	0.504524	FALSE	FALSE	FALSE
DNASE_dermis_blood_vessel_endothelial_cell_male_newborn_RPT	138701764	0.15628	0.491171	FALSE	FALSE	FALSE		DNASE_dermis_blood_vessel_endothelial_cell_male_newborn_RPT	142364793	0.49878	0.504143	FALSE	FALSE	FALSE
DNASE_lung_microvascular_endothelial_cell_female	138329484	0.102991	0.489853	FALSE	FALSE	FALSE		DNASE_lung_microvascular_endothelial_cell_female	140559923	0.722283	0.497752	FALSE	FALSE	FALSE
DNASE_lung_microvascular_endothelial_cell_female_RPT	138749448	0.164397	0.49134	FALSE	FALSE	FALSE		DNASE_lung_microvascular_endothelial_cell_female_RPT	1.42598e+08	0.418192	0.504968	FALSE	FALSE	FALSE
DNASE_non_pigmented_ciliary_epithelial_cell	1.40359e+08	0.638192	0.49704	FALSE	FALSE	FALSE		DNASE_non_pigmented_ciliary_epithelial_cell	141699798	0.767045	0.501788	FALSE	FALSE	FALSE
DNASE_pulmonary_artery_endothelial_cell_female	1.39221e+08	0.262444	0.493012	FALSE	FALSE	FALSE		DNASE_pulmonary_artery_endothelial_cell_female	1.40995e+08	0.91522	0.499294	FALSE	FALSE	FALSE
DNASE_fibroblast_of_pulmonary_artery	1.40396e+08	0.65332	0.497171	FALSE	FALSE	FALSE		DNASE_fibroblast_of_pulmonary_artery	142178974	0.568555	0.503485	FALSE	FALSE	FALSE
DNASE_fibroblast_of_peridontal_ligament_male	139209990	0.25968	0.492971	FALSE	FALSE	FALSE		DNASE_fibroblast_of_peridontal_ligament_male	140876407	0.861489	0.498872	FALSE	FALSE	FALSE
DNASE_fibroblast_of_lung	139811111	0.433337	0.4951	FALSE	FALSE	FALSE		DNASE_fibroblast_of_lung	1.4198e+08	0.647905	0.502782	FALSE	FALSE	FALSE
DNASE_renal_cortical_epithelial_cell	139913143	0.468351	0.495461	FALSE	FALSE	FALSE		DNASE_renal_cortical_epithelial_cell	1.42472e+08	0.460816	0.504521	FALSE	FALSE	FALSE
DNASE_kidney_epithelial_cell	1.41018e+08	0.925654	0.499375	FALSE	FALSE	FALSE		DNASE_kidney_epithelial_cell	1.42681e+08	0.391399	0.505262	FALSE	FALSE	FALSE
DNASE_glomerular_endothelial_cell	138921274	0.196287	0.491949	FALSE	FALSE	FALSE		DNASE_glomerular_endothelial_cell	1.40539e+08	0.713436	0.497678	FALSE	FALSE	FALSE
DNASE_retinal_pigment_epithelial_cell	142455340	0.466506	0.504464	FALSE	FALSE	FALSE		DNASE_retinal_pigment_epithelial_cell	139659904	0.384334	0.494564	FALSE	FALSE	FALSE
DNASE_skeletal_muscle_myoblast	1.40664e+08	0.767452	0.498121	FALSE	FALSE	FALSE		DNASE_skeletal_muscle_myoblast	141254380	0.966816	0.500211	FALSE	FALSE	FALSE
DNASE_myotube_originated_from_skeletal_muscle_myoblast	1.39556e+08	0.352682	0.494196	FALSE	FALSE	FALSE		DNASE_myotube_originated_from_skeletal_muscle_myoblast	140233490	0.5878	0.496596	FALSE	FALSE	FALSE
DNASE_endothelial_cell_of_umbilical_vein_newborn_RPT	139029962	0.218672	0.492334	FALSE	FALSE	FALSE		DNASE_endothelial_cell_of_umbilical_vein_newborn_RPT	140657043	0.764264	0.498095	FALSE	FALSE	FALSE
DNASE_fibroblast_of_villous_mesenchyme	1.3937e+08	0.300413	0.493539	FALSE	FALSE	FALSE		DNASE_fibroblast_of_villous_mesenchyme	143301032	0.225648	0.507458	FALSE	FALSE	FALSE
DNASE_Jurkat_clone_E61	140054440	0.519325	0.495962	FALSE	FALSE	FALSE		DNASE_Jurkat_clone_E61	142188893	0.564716	0.50352	FALSE	FALSE	FALSE
DNASE_K562	1.40885e+08	0.865398	0.498903	FALSE	FALSE	FALSE		DNASE_K562	143337778	0.217705	0.507589	FALSE	FALSE	FALSE
DNASE_K562_RPT	1.40431e+08	0.667668	0.497294	FALSE	FALSE	FALSE		DNASE_K562_RPT	143628775	0.161809	0.508619	FALSE	FALSE	FALSE
DNASE_K562_RPT_RPT	140662841	0.766793	0.498116	FALSE	FALSE	FALSE		DNASE_K562_RPT_RPT	1.42959e+08	0.309541	0.506248	FALSE	FALSE	FALSE
DNASE_myocyte_originated_from_LHCN_M2	140504625	0.69874	0.497556	FALSE	FALSE	FALSE		DNASE_myocyte_originated_from_LHCN_M2	1.39496e+08	0.335191	0.493984	FALSE	FALSE	FALSE
DNASE_LHCN_M2	140958179	0.898362	0.499162	FALSE	FALSE	FALSE		DNASE_LHCN_M2	141572551	0.823149	0.501337	FALSE	FALSE	FALSE
DNASE_LNCaP_clone_FGC_RPT	1.39287e+08	0.278689	0.493243	FALSE	FALSE	FALSE		DNASE_LNCaP_clone_FGC_RPT	1.39298e+08	0.281466	0.493282	FALSE	FALSE	FALSE
DNASE_M059J	1.40936e+08	0.888527	0.499085	FALSE	FALSE	FALSE		DNASE_M059J	141650360	0.788715	0.501613	FALSE	FALSE	FALSE
DNASE_MCF_7	1.38708e+08	0.157287	0.491193	FALSE	FALSE	FALSE		DNASE_MCF_7	1.41399e+08	0.901145	0.500722	FALSE	FALSE	FALSE
DNASE_MCF_7_treated_with_100_nM_estradiol_for_1_hour	139054708	0.224015	0.492421	FALSE	FALSE	FALSE		DNASE_MCF_7_treated_with_100_nM_estradiol_for_1_hour	1.41455e+08	0.875608	0.500923	FALSE	FALSE	FALSE
DNASE_MCF_7_RPT	139410879	0.311394	0.493683	FALSE	FALSE	FALSE		DNASE_MCF_7_RPT	1.41105e+08	0.965008	0.499681	FALSE	FALSE	FALSE
DNASE_CD14_positive_monocyte_female_RPT	1.38029e+08	0.0715252	0.48879	FALSE	FALSE	FALSE		DNASE_CD14_positive_monocyte_female_RPT	139877254	0.45586	0.495334	FALSE	FALSE	FALSE
DNASE_NB4	138308049	0.100429	0.489777	FALSE	FALSE	FALSE		DNASE_NB4	141534215	0.840245	0.501202	FALSE	FALSE	FALSE
DNASE_astrocyte	1.41413e+08	0.894636	0.500773	FALSE	FALSE	TRUE		DNASE_astrocyte	142527797	0.441538	0.50472	FALSE	FALSE	TRUE
DNASE_bronchial_epithelial_cell_female_treated_with_retinoic_acid	139833199	0.440786	0.495178	FALSE	FALSE	FALSE		DNASE_bronchial_epithelial_cell_female_treated_with_retinoic_acid	142402191	0.485308	0.504275	FALSE	FALSE	FALSE
DNASE_fibroblast_of_dermis_female_adult	1.39903e+08	0.464764	0.495425	FALSE	FALSE	FALSE		DNASE_fibroblast_of_dermis_female_adult	139800830	0.429895	0.495063	FALSE	FALSE	FALSE
DNASE_foreskin_fibroblast_male_newborn_RPT	1.40281e+08	0.606798	0.496765	FALSE	FALSE	FALSE		DNASE_foreskin_fibroblast_male_newborn_RPT	1.41887e+08	0.686859	0.50245	FALSE	FALSE	FALSE
DNASE_keratinocyte_female_RPT	1.40546e+08	0.716367	0.497703	FALSE	FALSE	FALSE		DNASE_keratinocyte_female_RPT	1.39992e+08	0.496524	0.495741	FALSE	FALSE	FALSE
DNASE_fibroblast_of_lung_male_adult_45_years	1.41414e+08	0.894418	0.500775	FALSE	FALSE	FALSE		DNASE_fibroblast_of_lung_male_adult_45_years	142262822	0.536499	0.503782	FALSE	FALSE	FALSE
DNASE_NT2_D1	143776272	0.137986	0.509141	FALSE	FALSE	FALSE		DNASE_NT2_D1	1.42231e+08	0.548642	0.503668	FALSE	FALSE	FALSE
DNASE_Panc1	1.40087e+08	0.531386	0.496076	FALSE	FALSE	FALSE		DNASE_Panc1	1.39558e+08	0.353326	0.494204	FALSE	FALSE	FALSE
DNASE_epithelial_cell_of_prostate	140778555	0.817766	0.498526	FALSE	FALSE	FALSE		DNASE_epithelial_cell_of_prostate	1.41453e+08	0.876698	0.500914	FALSE	FALSE	FALSE
DNASE_RPMI_7951	1.40343e+08	0.631687	0.496984	FALSE	FALSE	FALSE		DNASE_RPMI_7951	1.4301e+08	0.295782	0.506429	FALSE	FALSE	FALSE
DNASE_epithelial_cell_of_proximal_tubule	139559084	0.353628	0.494207	FALSE	FALSE	FALSE		DNASE_epithelial_cell_of_proximal_tubule	142046898	0.62083	0.503017	FALSE	FALSE	FALSE
DNASE_bronchial_epithelial_cell	1.4038e+08	0.64696	0.497116	FALSE	FALSE	FALSE		DNASE_bronchial_epithelial_cell	140316454	0.620885	0.496889	FALSE	FALSE	FALSE
DNASE_SK_N_MC	139778528	0.422482	0.494984	FALSE	FALSE	FALSE		DNASE_SK_N_MC	140954249	0.896584	0.499148	FALSE	FALSE	FALSE
DNASE_SK_N_SH_treated_with_6_uM_all_trans_retinoic_acid_for_48_hours	143224971	0.242741	0.507189	FALSE	FALSE	FALSE		DNASE_SK_N_SH_treated_with_6_uM_all_trans_retinoic_acid_for_48_hours	141811520	0.718763	0.502184	FALSE	FALSE	FALSE
DNASE_skeletal_muscle_cell	140366989	0.641426	0.497068	FALSE	FALSE	FALSE		DNASE_skeletal_muscle_cell	1.42364e+08	0.498978	0.504141	FALSE	FALSE	FALSE
DNASE_T47D	139207970	0.259192	0.492964	FALSE	FALSE	FALSE		DNASE_T47D	1.42019e+08	0.632137	0.502918	FALSE	FALSE	FALSE
DNASE_T_helper_1_cell	1.41401e+08	0.900125	0.50073	FALSE	FALSE	FALSE		DNASE_T_helper_1_cell	1.4177e+08	0.736514	0.502037	FALSE	FALSE	FALSE
DNASE_T_helper_1_cell_female_adult_26_years	1.41046e+08	0.938288	0.499473	FALSE	FALSE	FALSE		DNASE_T_helper_1_cell_female_adult_26_years	1.41798e+08	0.724639	0.502135	FALSE	FALSE	FALSE
DNASE_T_helper_1_cell_male_adult_33_years	1.41098e+08	0.962056	0.499658	FALSE	FALSE	FALSE		DNASE_T_helper_1_cell_male_adult_33_years	141798391	0.724384	0.502137	FALSE	FALSE	FALSE
DNASE_T_helper_17_cell	140888739	0.867032	0.498916	FALSE	FALSE	FALSE		DNASE_T_helper_17_cell	1.42222e+08	0.55201	0.503637	FALSE	FALSE	FALSE
DNASE_T_helper_2_cell	140175058	0.565	0.496389	FALSE	FALSE	FALSE		DNASE_T_helper_2_cell	141946899	0.661744	0.502663	FALSE	FALSE	FALSE
DNASE_T_helper_2_cell_female_adult_26_years	140201331	0.575199	0.496482	FALSE	FALSE	FALSE		DNASE_T_helper_2_cell_female_adult_26_years	141271245	0.959131	0.50027	FALSE	FALSE	FALSE
DNASE_T_helper_2_cell_male_adult_33_years	141655644	0.786391	0.501632	FALSE	FALSE	FALSE		DNASE_T_helper_2_cell_male_adult_33_years	1.40589e+08	0.734969	0.497856	FALSE	FALSE	FALSE
DNASE_regulatory_T_cell_female_adult_35_years	1.41023e+08	0.927532	0.49939	FALSE	FALSE	FALSE		DNASE_regulatory_T_cell_female_adult_35_years	142256038	0.539059	0.503758	FALSE	FALSE	FALSE
DNASE_regulatory_T_cell_male_adult_28_years	1.39725e+08	0.404906	0.494794	FALSE	FALSE	FALSE		DNASE_regulatory_T_cell_male_adult_28_years	1.41093e+08	0.959672	0.49964	FALSE	FALSE	FALSE
DNASE_WERI_Rb_1	1.42306e+08	0.520173	0.503936	FALSE	FALSE	FALSE		DNASE_WERI_Rb_1	140761706	0.81029	0.498466	FALSE	FALSE	FALSE
DNASE_WI38_genetically_modified_using_stable_transfection_originated_from_WI38_treated_with_20_nM_afimoxifene_for_72_hours	1.40634e+08	0.754368	0.498015	FALSE	FALSE	FALSE		DNASE_WI38_genetically_modified_using_stable_transfection_originated_from_WI38_treated_with_20_nM_afimoxifene_for_72_hours	141327375	0.933587	0.500469	FALSE	FALSE	FALSE
DNASE_WI38_genetically_modified_using_stable_transfection_originated_from_WI38	140022216	0.507453	0.495847	FALSE	FALSE	FALSE		DNASE_WI38_genetically_modified_using_stable_transfection_originated_from_WI38	1.43838e+08	0.128817	0.509361	FALSE	FALSE	FALSE
DNASE_HT1080	140743442	0.802206	0.498401	FALSE	FALSE	FALSE		DNASE_HT1080	141337512	0.92898	0.500505	FALSE	FALSE	FALSE
DNASE_SK_MEL_5	140527728	0.708543	0.497638	FALSE	FALSE	FALSE		DNASE_SK_MEL_5	138639507	0.146145	0.490951	FALSE	FALSE	FALSE
DNASE_SJCRH30	1.40217e+08	0.581311	0.496537	FALSE	FALSE	FALSE		DNASE_SJCRH30	1.3938e+08	0.303054	0.493574	FALSE	FALSE	FALSE
DNASE_NCI_H460	140300253	0.614361	0.496832	FALSE	FALSE	FALSE		DNASE_NCI_H460	1.41228e+08	0.978721	0.500118	FALSE	FALSE	FALSE
DNASE_SK_N_DZ_treated_with_dimethyl_sulfoxide_for_72_hours	1.4291e+08	0.322965	0.506075	FALSE	FALSE	FALSE		DNASE_SK_N_DZ_treated_with_dimethyl_sulfoxide_for_72_hours	142025962	0.629305	0.502943	FALSE	FALSE	FALSE
DNASE_GM23338_male_adult_53_years_originated_from_GM23248	142459314	0.465117	0.504478	FALSE	FALSE	FALSE		DNASE_GM23338_male_adult_53_years_originated_from_GM23248	139798813	0.429221	0.495056	FALSE	FALSE	FALSE
DNASE_lung_embryo_112_days	1.40485e+08	0.690402	0.497486	FALSE	FALSE	FALSE		DNASE_lung_embryo_112_days	1.41693e+08	0.770155	0.501763	FALSE	FALSE	FALSE
DNASE_SK_MEL_5_RPT	140217454	0.581501	0.496539	FALSE	FALSE	FALSE		DNASE_SK_MEL_5_RPT	1.38028e+08	0.0713658	0.488784	FALSE	FALSE	FALSE
DNASE_muscle_of_back_female_embryo_113_days	138347977	0.105243	0.489919	FALSE	FALSE	FALSE		DNASE_muscle_of_back_female_embryo_113_days	1.40105e+08	0.538144	0.49614	FALSE	FALSE	FALSE
DNASE_iPS_DF_4_7_male_newborn	143377442	0.209359	0.507729	FALSE	FALSE	TRUE		DNASE_iPS_DF_4_7_male_newborn	1.40683e+08	0.775402	0.498186	FALSE	FALSE	TRUE
DNASE_right_renal_cortex_interstitium_male_embryo_105_days	1.41216e+08	0.98453	0.500073	FALSE	FALSE	FALSE		DNASE_right_renal_cortex_interstitium_male_embryo_105_days	140059809	0.521317	0.495981	FALSE	FALSE	FALSE
DNASE_caudate_nucleus_male_adult_78_years	1.42365e+08	0.498795	0.504143	FALSE	FALSE	TRUE		DNASE_caudate_nucleus_male_adult_78_years	140477905	0.687465	0.497461	FALSE	FALSE	TRUE
DNASE_left_renal_pelvis_male_embryo_105_days	141009246	0.921506	0.499343	FALSE	FALSE	FALSE		DNASE_left_renal_pelvis_male_embryo_105_days	140099938	0.536327	0.496123	FALSE	FALSE	FALSE
DNASE_H9_S1_phase_genetically_modified_using_stable_transfection	142392033	0.488948	0.504239	FALSE	FALSE	FALSE		DNASE_H9_S1_phase_genetically_modified_using_stable_transfection	140471707	0.68486	0.497439	FALSE	FALSE	FALSE
DNASE_right_kidney_female_embryo_87_days	140813490	0.833318	0.498649	FALSE	FALSE	FALSE		DNASE_right_kidney_female_embryo_87_days	140550232	0.718138	0.497717	FALSE	FALSE	FALSE
DNASE_Karpas_422	1.39363e+08	0.298517	0.493513	FALSE	FALSE	FALSE		DNASE_Karpas_422	138706063	0.156999	0.491187	FALSE	FALSE	FALSE
DNASE_CD8_positive_alpha_beta_T_cell_male_adult_21_year	1.39857e+08	0.449011	0.495264	FALSE	FALSE	FALSE		DNASE_CD8_positive_alpha_beta_T_cell_male_adult_21_year	141346054	0.9251	0.500535	FALSE	FALSE	FALSE
DNASE_renal_cortex_interstitium_female_embryo_96_days	140509911	0.700978	0.497574	FALSE	FALSE	FALSE		DNASE_renal_cortex_interstitium_female_embryo_96_days	1.40587e+08	0.733799	0.497847	FALSE	FALSE	FALSE
DNASE_brain_female_embryo_85_days	1.45335e+08	0.0175663	0.514662	TRUE	FALSE	TRUE		DNASE_brain_female_embryo_85_days	1.40055e+08	0.519706	0.495965	FALSE	FALSE	TRUE
DNASE_muscle_of_leg_male_embryo_97_days	1.39058e+08	0.224642	0.492431	FALSE	FALSE	FALSE		DNASE_muscle_of_leg_male_embryo_97_days	1.40448e+08	0.674784	0.497354	FALSE	FALSE	FALSE
DNASE_muscle_of_back_female_embryo_105_days	139281789	0.277434	0.493225	FALSE	FALSE	FALSE		DNASE_muscle_of_back_female_embryo_105_days	140843064	0.846535	0.498754	FALSE	FALSE	FALSE
DNASE_placenta_female_embryo_113_days	1.40919e+08	0.880742	0.499024	FALSE	FALSE	FALSE		DNASE_placenta_female_embryo_113_days	142399877	0.486136	0.504267	FALSE	FALSE	FALSE
DNASE_foreskin_keratinocyte_male_newborn	1.41474e+08	0.867348	0.500988	FALSE	FALSE	FALSE		DNASE_foreskin_keratinocyte_male_newborn	140661204	0.766079	0.49811	FALSE	FALSE	FALSE
DNASE_right_kidney_female_embryo_107_days	1.40651e+08	0.761806	0.498076	FALSE	FALSE	FALSE		DNASE_right_kidney_female_embryo_107_days	1.4022e+08	0.582572	0.496548	FALSE	FALSE	FALSE
DNASE_RCC_7860	1.39118e+08	0.238001	0.492644	FALSE	FALSE	FALSE		DNASE_RCC_7860	1.42316e+08	0.516544	0.503971	FALSE	FALSE	FALSE
DNASE_colon_epithelial_cell_line	1.39778e+08	0.422454	0.494984	FALSE	FALSE	FALSE		DNASE_colon_epithelial_cell_line	1.41711e+08	0.762009	0.501829	FALSE	FALSE	FALSE
DNASE_left_renal_cortex_interstitium_male_embryo_120_days	1.40346e+08	0.632739	0.496993	FALSE	FALSE	FALSE		DNASE_left_renal_cortex_interstitium_male_embryo_120_days	1.40418e+08	0.662542	0.49725	FALSE	FALSE	FALSE
DNASE_T_cell	1.401e+08	0.536393	0.496123	FALSE	FALSE	FALSE		DNASE_T_cell	1.42047e+08	0.620825	0.503017	FALSE	FALSE	FALSE
DNASE_large_intestine_male_embryo_113_days	138885212	0.189244	0.491821	FALSE	FALSE	FALSE		DNASE_large_intestine_male_embryo_113_days	1.39438e+08	0.318942	0.49378	FALSE	FALSE	FALSE
DNASE_PC_3	1.40099e+08	0.536121	0.496121	FALSE	FALSE	FALSE		DNASE_PC_3	140901218	0.872649	0.49896	FALSE	FALSE	FALSE
DNASE_muscle_of_leg_male_embryo_96_days	1.39407e+08	0.310463	0.49367	FALSE	FALSE	FALSE		DNASE_muscle_of_leg_male_embryo_96_days	140169965	0.563033	0.496371	FALSE	FALSE	FALSE
DNASE_adrenal_gland_embryo_96_days	1.40595e+08	0.737177	0.497874	FALSE	FALSE	FALSE		DNASE_adrenal_gland_embryo_96_days	139285521	0.278379	0.493239	FALSE	FALSE	FALSE
DNASE_coronary_artery_female_adult_53_years	139104010	0.234938	0.492596	FALSE	FALSE	FALSE		DNASE_coronary_artery_female_adult_53_years	141208287	0.987831	0.500048	FALSE	FALSE	FALSE
DNASE_stomach_female_embryo_105_days	138637503	0.145827	0.490944	FALSE	FALSE	FALSE		DNASE_stomach_female_embryo_105_days	1.38552e+08	0.132698	0.49064	FALSE	FALSE	FALSE
DNASE_muscle_of_arm_female_embryo_115_days	1.38661e+08	0.149562	0.491027	FALSE	FALSE	FALSE		DNASE_muscle_of_arm_female_embryo_115_days	140851859	0.850475	0.498785	FALSE	FALSE	FALSE
DNASE_heart_female_embryo_91_day	1.41254e+08	0.967072	0.500209	FALSE	FALSE	TRUE		DNASE_heart_female_embryo_91_day	141083299	0.955181	0.499605	FALSE	FALSE	TRUE
DNASE_kidney_embryo_80_days	1.40881e+08	0.863554	0.498889	FALSE	FALSE	FALSE		DNASE_kidney_embryo_80_days	1.40782e+08	0.819344	0.498538	FALSE	FALSE	FALSE
DNASE_heart_left_ventricle_female_adult_53_years	139271620	0.274871	0.493189	FALSE	FALSE	TRUE		DNASE_heart_left_ventricle_female_adult_53_years	1.4043e+08	0.6676	0.497293	FALSE	FALSE	TRUE
DNASE_muscle_of_back_female_embryo_98_days	1.39523e+08	0.343059	0.49408	FALSE	FALSE	FALSE		DNASE_muscle_of_back_female_embryo_98_days	140425063	0.665373	0.497274	FALSE	FALSE	FALSE
DNASE_lung_male_embryo_108_days	1.40593e+08	0.736329	0.497867	FALSE	FALSE	FALSE		DNASE_lung_male_embryo_108_days	1.41238e+08	0.974408	0.500152	FALSE	FALSE	FALSE
DNASE_tibial_artery_female_adult_53_years	1.39578e+08	0.359276	0.494274	FALSE	FALSE	FALSE		DNASE_tibial_artery_female_adult_53_years	1.40593e+08	0.736447	0.497868	FALSE	FALSE	FALSE
DNASE_adrenal_gland_male_embryo_101_day	1.40337e+08	0.629302	0.496963	FALSE	FALSE	FALSE		DNASE_adrenal_gland_male_embryo_101_day	139350365	0.295147	0.493468	FALSE	FALSE	FALSE
DNASE_kidney_female_embryo_121_day	1.4038e+08	0.646906	0.497116	FALSE	FALSE	FALSE		DNASE_kidney_female_embryo_121_day	140624615	0.750162	0.497981	FALSE	FALSE	FALSE
DNASE_stomach_female_embryo_107_days	138991273	0.210502	0.492197	FALSE	FALSE	FALSE		DNASE_stomach_female_embryo_107_days	1.39062e+08	0.225637	0.492448	FALSE	FALSE	FALSE
DNASE_small_intestine_female_embryo_110_days	138774142	0.168724	0.491428	FALSE	FALSE	FALSE		DNASE_small_intestine_female_embryo_110_days	139356753	0.296835	0.493491	FALSE	FALSE	FALSE
DNASE_MG63	1.41178e+08	0.998545	0.499942	FALSE	FALSE	FALSE		DNASE_MG63	137889116	0.0597989	0.488294	FALSE	FALSE	FALSE
DNASE_skin_of_body_female_embryo_82_days	1.39919e+08	0.470443	0.495482	FALSE	FALSE	FALSE		DNASE_skin_of_body_female_embryo_82_days	140091068	0.532991	0.496091	FALSE	FALSE	FALSE
DNASE_left_renal_cortex_interstitium_male_embryo_105_days	1.41065e+08	0.946704	0.499539	FALSE	FALSE	FALSE		DNASE_left_renal_cortex_interstitium_male_embryo_105_days	1.40262e+08	0.599251	0.496698	FALSE	FALSE	FALSE
DNASE_stomach_male_embryo_58_days_and_male_embryo_76_days	139860436	0.450071	0.495275	FALSE	FALSE	FALSE		DNASE_stomach_male_embryo_58_days_and_male_embryo_76_days	1.38908e+08	0.193766	0.491903	FALSE	FALSE	FALSE
DNASE_left_kidney_female_embryo_59_days_and_male_embryo_91_day	140994677	0.914896	0.499291	FALSE	FALSE	FALSE		DNASE_left_kidney_female_embryo_59_days_and_male_embryo_91_day	1.40927e+08	0.884279	0.499051	FALSE	FALSE	FALSE
DNASE_hematopoietic_multipotent_progenitor_cell_RPT	1.3773e+08	0.0484935	0.487732	TRUE	FALSE	FALSE		DNASE_hematopoietic_multipotent_progenitor_cell_RPT	1.42236e+08	0.546694	0.503687	FALSE	FALSE	FALSE
DNASE_kidney_female_embryo_120_days	140544690	0.71577	0.497698	FALSE	FALSE	FALSE		DNASE_kidney_female_embryo_120_days	140531358	0.710087	0.49765	FALSE	FALSE	FALSE
DNASE_muscle_of_back_female_embryo_115_days	1.39187e+08	0.25411	0.492889	FALSE	FALSE	FALSE		DNASE_muscle_of_back_female_embryo_115_days	1.40769e+08	0.813483	0.498492	FALSE	FALSE	FALSE
DNASE_hematopoietic_multipotent_progenitor_cell_male_adult_25_years_treated_with_erythropoietin_for_20_days_hydrocortisone_succinate_for_20_days_kit_ligand_for_20_days_interleukin_3_for_20_days	1.38968e+08	0.205746	0.492115	FALSE	FALSE	FALSE		DNASE_hematopoietic_multipotent_progenitor_cell_male_adult_25_years_treated_with_erythropoietin_for_20_days_hydrocortisone_succinate_for_20_days_kit_ligand_for_20_days_interleukin_3_for_20_days	141001201	0.917855	0.499314	FALSE	FALSE	FALSE
DNASE_small_intestine_female_embryo_120_days	139980053	0.492138	0.495698	FALSE	FALSE	FALSE		DNASE_small_intestine_female_embryo_120_days	1.39001e+08	0.212545	0.492231	FALSE	FALSE	FALSE
DNASE_brain_embryo_112_days	1.45157e+08	0.0230522	0.51403	TRUE	FALSE	TRUE		DNASE_brain_embryo_112_days	141415840	0.893476	0.500783	FALSE	FALSE	TRUE
DNASE_stomach_female_embryo_105_days_RPT	139028160	0.218286	0.492327	FALSE	FALSE	FALSE		DNASE_stomach_female_embryo_105_days_RPT	139256150	0.271002	0.493135	FALSE	FALSE	FALSE
DNASE_left_kidney_female_embryo_98_days	1.40585e+08	0.733103	0.497841	FALSE	FALSE	FALSE		DNASE_left_kidney_female_embryo_98_days	140216899	0.581283	0.496537	FALSE	FALSE	FALSE
DNASE_trophoblast_cell_embryo_21_week	1.41977e+08	0.649386	0.502769	FALSE	FALSE	FALSE		DNASE_trophoblast_cell_embryo_21_week	1.41439e+08	0.882902	0.500865	FALSE	FALSE	FALSE
DNASE_common_myeloid_progenitor_CD34_positive_female_adult_27_years	1.37839e+08	0.0560469	0.488118	FALSE	FALSE	FALSE		DNASE_common_myeloid_progenitor_CD34_positive_female_adult_27_years	141632687	0.796503	0.50155	FALSE	FALSE	FALSE
DNASE_eye_female_embryo_76_days	142319974	0.515183	0.503984	FALSE	FALSE	FALSE		DNASE_eye_female_embryo_76_days	139021244	0.216811	0.492303	FALSE	FALSE	FALSE
DNASE_renal_cortex_interstitium_male_embryo_108_days	140579777	0.730802	0.497822	FALSE	FALSE	FALSE		DNASE_renal_cortex_interstitium_male_embryo_108_days	141421578	0.890883	0.500803	FALSE	FALSE	FALSE
DNASE_placenta_female_embryo_108_days	140478612	0.687763	0.497464	FALSE	FALSE	FALSE		DNASE_placenta_female_embryo_108_days	1.42047e+08	0.62084	0.503017	FALSE	FALSE	FALSE
DNASE_stomach_female_adult_53_years	1.40133e+08	0.5489	0.49624	FALSE	FALSE	FALSE		DNASE_stomach_female_adult_53_years	140035802	0.512441	0.495896	FALSE	FALSE	FALSE
DNASE_small_intestine_female_embryo_107_days	138925150	0.197055	0.491962	FALSE	FALSE	FALSE		DNASE_small_intestine_female_embryo_107_days	1.3939e+08	0.305808	0.49361	FALSE	FALSE	FALSE
DNASE_large_intestine_female_embryo_120_days	139626245	0.373906	0.494445	FALSE	FALSE	FALSE		DNASE_large_intestine_female_embryo_120_days	138910539	0.194171	0.491911	FALSE	FALSE	FALSE
DNASE_kidney_glomerular_epithelial_cell_male_adult_43_years_and_male_adult_62_years	138776682	0.169174	0.491437	FALSE	FALSE	FALSE		DNASE_kidney_glomerular_epithelial_cell_male_adult_43_years_and_male_adult_62_years	1.42293e+08	0.52508	0.50389	FALSE	FALSE	FALSE
DNASE_renal_pelvis_female_embryo_96_days	1.40598e+08	0.738624	0.497886	FALSE	FALSE	FALSE		DNASE_renal_pelvis_female_embryo_96_days	140897992	0.871196	0.498949	FALSE	FALSE	FALSE
DNASE_lung_female_embryo_76_days	1.41501e+08	0.855312	0.501083	FALSE	FALSE	FALSE		DNASE_lung_female_embryo_76_days	1.43003e+08	0.297884	0.506401	FALSE	FALSE	FALSE
DNASE_muscle_of_back_male_embryo_104_days	139298234	0.281614	0.493284	FALSE	FALSE	FALSE		DNASE_muscle_of_back_male_embryo_104_days	141015696	0.924434	0.499366	FALSE	FALSE	FALSE
DNASE_lung_female_embryo_85_days	141964334	0.654533	0.502725	FALSE	FALSE	FALSE		DNASE_lung_female_embryo_85_days	142308614	0.519385	0.503944	FALSE	FALSE	FALSE
DNASE_spinal_cord_male_embryo_105_days	142291159	0.525875	0.503882	FALSE	FALSE	FALSE		DNASE_spinal_cord_male_embryo_105_days	1.38848e+08	0.182143	0.491689	FALSE	FALSE	FALSE
DNASE_hematopoietic_multipotent_progenitor_cell_treated_with_interleukin_3_for_4_days_kit_ligand_for_4_days_hydrocortisone_succinate_for_4_days_erythropoietin_for_4_days	1.38619e+08	0.14287	0.490877	FALSE	FALSE	FALSE		DNASE_hematopoietic_multipotent_progenitor_cell_treated_with_interleukin_3_for_4_days_kit_ligand_for_4_days_hydrocortisone_succinate_for_4_days_erythropoietin_for_4_days	141342294	0.926808	0.500522	FALSE	FALSE	FALSE
DNASE_HepG2_RPT_RPT	1.4018e+08	0.566845	0.496406	FALSE	FALSE	FALSE		DNASE_HepG2_RPT_RPT	1.42015e+08	0.633755	0.502904	FALSE	FALSE	FALSE
DNASE_foreskin_fibroblast_male_newborn_RPT_RPT	140174576	0.564814	0.496387	FALSE	FALSE	FALSE		DNASE_foreskin_fibroblast_male_newborn_RPT_RPT	141658482	0.785144	0.501642	FALSE	FALSE	FALSE
DNASE_omental_fat_pad_female_adult_53_years	140490593	0.692811	0.497506	FALSE	FALSE	FALSE		DNASE_omental_fat_pad_female_adult_53_years	1.43301e+08	0.225593	0.507459	FALSE	FALSE	FALSE
DNASE_large_intestine_female_embryo_110_days	1.39357e+08	0.296937	0.493492	FALSE	FALSE	FALSE		DNASE_large_intestine_female_embryo_110_days	139367638	0.299725	0.493529	FALSE	FALSE	FALSE
DNASE_heart_female_embryo_105_days	141470320	0.868903	0.500975	FALSE	FALSE	TRUE		DNASE_heart_female_embryo_105_days	1.40937e+08	0.888676	0.499086	FALSE	FALSE	TRUE
DNASE_renal_cortex_interstitium_male_embryo_113_days	1.40685e+08	0.776406	0.498194	FALSE	FALSE	FALSE		DNASE_renal_cortex_interstitium_male_embryo_113_days	1.41356e+08	0.920695	0.50057	FALSE	FALSE	FALSE
DNASE_brain_female_embryo_96_days	145159048	0.022975	0.514038	TRUE	FALSE	TRUE		DNASE_brain_female_embryo_96_days	1.41731e+08	0.753248	0.5019	FALSE	FALSE	TRUE
DNASE_thyroid_gland_male_adult_37_years	1.39092e+08	0.232265	0.492554	FALSE	FALSE	FALSE		DNASE_thyroid_gland_male_adult_37_years	1.41174e+08	0.996708	0.499928	FALSE	FALSE	FALSE
DNASE_liver_embryo_59_days_and_embryo_80_days	1.39735e+08	0.408383	0.494832	FALSE	FALSE	FALSE		DNASE_liver_embryo_59_days_and_embryo_80_days	1.38497e+08	0.124913	0.490448	FALSE	FALSE	FALSE
DNASE_stomach_male_adult_54_years	1.38798e+08	0.172962	0.491512	FALSE	FALSE	FALSE		DNASE_stomach_male_adult_54_years	139430574	0.316806	0.493752	FALSE	FALSE	FALSE
DNASE_thymus_male_embryo_127_days	139300359	0.282158	0.493291	FALSE	FALSE	FALSE		DNASE_thymus_male_embryo_127_days	141522137	0.845647	0.501159	FALSE	FALSE	FALSE
DNASE_upper_lobe_of_left_lung_male_adult_37_years	143996081	0.107617	0.50992	FALSE	FALSE	FALSE		DNASE_upper_lobe_of_left_lung_male_adult_37_years	142066358	0.612997	0.503086	FALSE	FALSE	FALSE
DNASE_endodermal_cell	143403544	0.203995	0.507821	FALSE	FALSE	FALSE		DNASE_endodermal_cell	1.39778e+08	0.422297	0.494982	FALSE	FALSE	FALSE
DNASE_forelimb_muscle_female_embryo_108_days	139216913	0.261357	0.492996	FALSE	FALSE	FALSE		DNASE_forelimb_muscle_female_embryo_108_days	1.41383e+08	0.908309	0.500666	FALSE	FALSE	FALSE
DNASE_CD4_positive_alpha_beta_T_cell_male_adult_37_years	140267149	0.601125	0.496715	FALSE	FALSE	FALSE		DNASE_CD4_positive_alpha_beta_T_cell_male_adult_37_years	141860644	0.697871	0.502358	FALSE	FALSE	FALSE
DNASE_muscle_of_leg_male_embryo_101_day	138955092	0.203064	0.492069	FALSE	FALSE	FALSE		DNASE_muscle_of_leg_male_embryo_101_day	1.40586e+08	0.733471	0.497844	FALSE	FALSE	FALSE
DNASE_gastrocnemius_medialis_male_adult_37_years	1.37798e+08	0.0530966	0.487972	FALSE	FALSE	FALSE		DNASE_gastrocnemius_medialis_male_adult_37_years	1.40499e+08	0.696176	0.497534	FALSE	FALSE	FALSE
DNASE_gastrocnemius_medialis_male_adult_54_years	138273965	0.0964605	0.489657	FALSE	FALSE	FALSE		DNASE_gastrocnemius_medialis_male_adult_54_years	1.40436e+08	0.670013	0.497313	FALSE	FALSE	FALSE
DNASE_stomach_male_embryo_91_day	1.39902e+08	0.464603	0.495423	FALSE	FALSE	FALSE		DNASE_stomach_male_embryo_91_day	1.39146e+08	0.244597	0.492746	FALSE	FALSE	FALSE
DNASE_muscle_of_back_male_embryo_101_day	1.39153e+08	0.246222	0.49277	FALSE	FALSE	FALSE		DNASE_muscle_of_back_male_embryo_101_day	1.40474e+08	0.685655	0.497446	FALSE	FALSE	FALSE
DNASE_heart_female_embryo_117_days	1.40711e+08	0.78797	0.498287	FALSE	FALSE	TRUE		DNASE_heart_female_embryo_117_days	141082747	0.95493	0.499603	FALSE	FALSE	TRUE
DNASE_kidney_tubule_cell_female_adult_80_years_and_male_adult_62_years	138846792	0.181947	0.491685	FALSE	FALSE	FALSE		DNASE_kidney_tubule_cell_female_adult_80_years_and_male_adult_62_years	141142797	0.982298	0.499816	FALSE	FALSE	FALSE
DNASE_fibroblast_of_skin_of_abdomen_male_embryo_97_days	140585079	0.733083	0.497841	FALSE	FALSE	FALSE		DNASE_fibroblast_of_skin_of_abdomen_male_embryo_97_days	1.42709e+08	0.382412	0.505364	FALSE	FALSE	FALSE
DNASE_pancreas_male_adult_34_years	138542409	0.131351	0.490607	FALSE	FALSE	FALSE		DNASE_pancreas_male_adult_34_years	1.40194e+08	0.572392	0.496456	FALSE	FALSE	FALSE
DNASE_trophoblast_cell_originated_from_H1_hESC	1.42154e+08	0.578202	0.503397	FALSE	FALSE	FALSE		DNASE_trophoblast_cell_originated_from_H1_hESC	1.39222e+08	0.26254	0.493013	FALSE	FALSE	FALSE
DNASE_left_kidney_male_embryo_96_days	1.40678e+08	0.773329	0.498169	FALSE	FALSE	FALSE		DNASE_left_kidney_male_embryo_96_days	139898338	0.463175	0.495409	FALSE	FALSE	FALSE
DNASE_skin_fibroblast_male_embryo_97_days	140303398	0.615625	0.496843	FALSE	FALSE	FALSE		DNASE_skin_fibroblast_male_embryo_97_days	1.40395e+08	0.653052	0.497169	FALSE	FALSE	FALSE
DNASE_brain_female_embryo_142_days	1.45663e+08	0.0104145	0.515821	TRUE	FALSE	TRUE		DNASE_brain_female_embryo_142_days	1.41693e+08	0.769864	0.501765	FALSE	FALSE	TRUE
DNASE_small_intestine_male_embryo_105_days	139258550	0.2716	0.493143	FALSE	FALSE	FALSE		DNASE_small_intestine_male_embryo_105_days	139373477	0.301284	0.49355	FALSE	FALSE	FALSE
DNASE_heart_female_embryo_110_days	1.40756e+08	0.807759	0.498446	FALSE	FALSE	TRUE		DNASE_heart_female_embryo_110_days	141257630	0.965334	0.500222	FALSE	FALSE	TRUE
DNASE_common_myeloid_progenitor_CD34_positive_female	138186558	0.0868543	0.489347	FALSE	FALSE	FALSE		DNASE_common_myeloid_progenitor_CD34_positive_female	1.42082e+08	0.606572	0.503143	FALSE	FALSE	FALSE
DNASE_adrenal_gland_male_adult_37_years	1.40263e+08	0.599424	0.4967	FALSE	FALSE	FALSE		DNASE_adrenal_gland_male_adult_37_years	140791768	0.82364	0.498573	FALSE	FALSE	FALSE
DNASE_muscle_of_back_female_embryo_85_days	1.39749e+08	0.412695	0.494879	FALSE	FALSE	FALSE		DNASE_muscle_of_back_female_embryo_85_days	140712445	0.788535	0.498292	FALSE	FALSE	FALSE
DNASE_muscle_of_leg_female_embryo_85_days	139741895	0.410471	0.494855	FALSE	FALSE	FALSE		DNASE_muscle_of_leg_female_embryo_85_days	1.40337e+08	0.62936	0.496964	FALSE	FALSE	FALSE
DNASE_Peyer_s_patch_male_adult_54_years	1.43004e+08	0.297507	0.506406	FALSE	FALSE	FALSE		DNASE_Peyer_s_patch_male_adult_54_years	1.41982e+08	0.64741	0.502786	FALSE	FALSE	FALSE
DNASE_amniotic_stem_cell	139411561	0.31158	0.493685	FALSE	FALSE	FALSE		DNASE_amniotic_stem_cell	1.41447e+08	0.879584	0.500891	FALSE	FALSE	FALSE
DNASE_stomach_female_embryo_98_days	140025050	0.508491	0.495857	FALSE	FALSE	FALSE		DNASE_stomach_female_embryo_98_days	140090813	0.532895	0.49609	FALSE	FALSE	FALSE
DNASE_large_intestine_female_embryo_91_day	139141980	0.243603	0.49273	FALSE	FALSE	FALSE		DNASE_large_intestine_female_embryo_91_day	139010804	0.214599	0.492266	FALSE	FALSE	FALSE
DNASE_lung_female_embryo_120_days	140488767	0.69204	0.4975	FALSE	FALSE	FALSE		DNASE_lung_female_embryo_120_days	142292619	0.525331	0.503887	FALSE	FALSE	FALSE
DNASE_skin_fibroblast_male_embryo_97_days_RPT	140759941	0.809508	0.49846	FALSE	FALSE	FALSE		DNASE_skin_fibroblast_male_embryo_97_days_RPT	141682253	0.774716	0.501726	FALSE	FALSE	FALSE
DNASE_SW480	138612958	0.141979	0.490857	FALSE	FALSE	FALSE		DNASE_SW480	138850750	0.182689	0.491699	FALSE	FALSE	FALSE
DNASE_GM23248	139768341	0.419122	0.494948	FALSE	FALSE	FALSE		DNASE_GM23248	1.40201e+08	0.575156	0.496481	FALSE	FALSE	FALSE
DNASE_muscle_of_trunk_female_embryo_120_days	138935276	0.199073	0.491998	FALSE	FALSE	FALSE		DNASE_muscle_of_trunk_female_embryo_120_days	1.40937e+08	0.888964	0.499088	FALSE	FALSE	FALSE
DNASE_islet_precursor_cell	141893340	0.684091	0.502473	FALSE	FALSE	FALSE		DNASE_islet_precursor_cell	1.38911e+08	0.194178	0.491911	FALSE	FALSE	FALSE
DNASE_medulla_oblongata_male_adult_78_years_and_male_adult_84_years	139323766	0.288189	0.493374	FALSE	FALSE	FALSE		DNASE_medulla_oblongata_male_adult_78_years_and_male_adult_84_years	1.39487e+08	0.332634	0.493952	FALSE	FALSE	FALSE
DNASE_right_lung_male_embryo_115_days	1.40311e+08	0.618523	0.496869	FALSE	FALSE	FALSE		DNASE_right_lung_male_embryo_115_days	1.41543e+08	0.836487	0.501232	FALSE	FALSE	FALSE
DNASE_body_of_pancreas_male_adult_54_years	1.38876e+08	0.187466	0.491788	FALSE	FALSE	FALSE		DNASE_body_of_pancreas_male_adult_54_years	1.40782e+08	0.819427	0.498539	FALSE	FALSE	FALSE
DNASE_mammary_epithelial_cell_female_adult_18_years	140993449	0.914339	0.499287	FALSE	FALSE	FALSE		DNASE_mammary_epithelial_cell_female_adult_18_years	142008502	0.63641	0.502881	FALSE	FALSE	FALSE
DNASE_gastrocnemius_medialis_female_adult_51_year	139176590	0.251695	0.492853	FALSE	FALSE	FALSE		DNASE_gastrocnemius_medialis_female_adult_51_year	140752234	0.806095	0.498433	FALSE	FALSE	FALSE
DNASE_uterus_female_adult_53_years	1.37718e+08	0.0476863	0.487687	TRUE	FALSE	FALSE		DNASE_uterus_female_adult_53_years	1.42361e+08	0.499985	0.504131	FALSE	FALSE	FALSE
DNASE_ELR	1.41387e+08	0.906731	0.500679	FALSE	FALSE	FALSE		DNASE_ELR	141559781	0.828835	0.501292	FALSE	FALSE	FALSE
DNASE_omental_fat_pad_female_adult_51_year	140160900	0.55954	0.496339	FALSE	FALSE	FALSE		DNASE_omental_fat_pad_female_adult_51_year	1.40267e+08	0.601092	0.496714	FALSE	FALSE	FALSE
DNASE_stomach_male_child_3_years	137770266	0.0511501	0.487873	FALSE	FALSE	FALSE		DNASE_stomach_male_child_3_years	141206728	0.988542	0.500042	FALSE	FALSE	FALSE
DNASE_B_cell_male_adult_37_years	1.36907e+08	0.0145291	0.484815	TRUE	FALSE	FALSE		DNASE_B_cell_male_adult_37_years	138796758	0.172761	0.491508	FALSE	FALSE	FALSE
DNASE_foreskin_fibroblast_male_newborn_RPT_RPT_RPT	140494242	0.694351	0.497519	FALSE	FALSE	FALSE		DNASE_foreskin_fibroblast_male_newborn_RPT_RPT_RPT	142055802	0.617241	0.503049	FALSE	FALSE	FALSE
DNASE_renal_cortex_interstitium_male_embryo_91_day	140731917	0.797115	0.498361	FALSE	FALSE	FALSE		DNASE_renal_cortex_interstitium_male_embryo_91_day	1.40289e+08	0.609796	0.496792	FALSE	FALSE	FALSE
DNASE_ACHN	1.39968e+08	0.487761	0.495655	FALSE	FALSE	FALSE		DNASE_ACHN	141251092	0.968314	0.500199	FALSE	FALSE	FALSE
DNASE_kidney_tubule_cell_female_adult_80_years_treated_with_5_uM_cisplatin	138932801	0.198578	0.49199	FALSE	FALSE	FALSE		DNASE_kidney_tubule_cell_female_adult_80_years_treated_with_5_uM_cisplatin	1.42209e+08	0.557016	0.503591	FALSE	FALSE	FALSE
DNASE_left_renal_pelvis_male_embryo_105_days_RPT	140728938	0.795801	0.49835	FALSE	FALSE	FALSE		DNASE_left_renal_pelvis_male_embryo_105_days_RPT	1.40566e+08	0.724869	0.497773	FALSE	FALSE	FALSE
DNASE_iPS_DF_6_9_male_newborn	1.43579e+08	0.170549	0.508442	FALSE	FALSE	TRUE		DNASE_iPS_DF_6_9_male_newborn	140670270	0.770038	0.498142	FALSE	FALSE	TRUE
DNASE_kidney_male_embryo_87_days	140723906	0.793582	0.498332	FALSE	FALSE	FALSE		DNASE_kidney_male_embryo_87_days	139269046	0.274224	0.49318	FALSE	FALSE	FALSE
DNASE_right_lung_female_embryo_91_day	141138734	0.980446	0.499801	FALSE	FALSE	FALSE		DNASE_right_lung_female_embryo_91_day	142094827	0.601618	0.503187	FALSE	FALSE	FALSE
DNASE_NCI_H226	1.41726e+08	0.755489	0.501882	FALSE	FALSE	FALSE		DNASE_NCI_H226	141268664	0.960307	0.500261	FALSE	FALSE	FALSE
DNASE_right_renal_cortex_interstitium_male_embryo_105_days_RPT	140834782	0.842829	0.498725	FALSE	FALSE	FALSE		DNASE_right_renal_cortex_interstitium_male_embryo_105_days_RPT	1.40702e+08	0.78393	0.498255	FALSE	FALSE	FALSE
DNASE_G401	141413874	0.894365	0.500776	FALSE	FALSE	FALSE		DNASE_G401	1.41581e+08	0.819451	0.501367	FALSE	FALSE	FALSE
DNASE_muscle_of_arm_male_embryo_113_days	1.39032e+08	0.219143	0.492341	FALSE	FALSE	FALSE		DNASE_muscle_of_arm_male_embryo_113_days	1.4007e+08	0.524961	0.496015	FALSE	FALSE	FALSE
DNASE_common_myeloid_progenitor_CD34_positive_male_adult	137640585	0.0429336	0.487414	TRUE	FALSE	FALSE		DNASE_common_myeloid_progenitor_CD34_positive_male_adult	1.42056e+08	0.617278	0.503048	FALSE	FALSE	FALSE
DNASE_muscle_of_leg_female_embryo_113_days	1.3889e+08	0.190263	0.49184	FALSE	FALSE	FALSE		DNASE_muscle_of_leg_female_embryo_113_days	140856326	0.852477	0.498801	FALSE	FALSE	FALSE
DNASE_arm_bone_male_embryo_81_day	140337846	0.629545	0.496965	FALSE	FALSE	FALSE		DNASE_arm_bone_male_embryo_81_day	140539304	0.713473	0.497679	FALSE	FALSE	FALSE
DNASE_H9_RPT	1.42857e+08	0.338046	0.505887	FALSE	FALSE	FALSE		DNASE_H9_RPT	138457601	0.119404	0.490307	FALSE	FALSE	FALSE
DNASE_testis_male_embryo	140713133	0.788837	0.498294	FALSE	FALSE	FALSE		DNASE_testis_male_embryo	138476871	0.122041	0.490375	FALSE	FALSE	FALSE
DNASE_neural_stem_progenitor_cell_originated_from_H1_hESC	1.42242e+08	0.544425	0.503708	FALSE	FALSE	TRUE		DNASE_neural_stem_progenitor_cell_originated_from_H1_hESC	1.39892e+08	0.460825	0.495385	FALSE	FALSE	TRUE
DNASE_right_atrium_auricular_region_female_adult_51_year	141258539	0.96492	0.500225	FALSE	FALSE	TRUE		DNASE_right_atrium_auricular_region_female_adult_51_year	142790281	0.357752	0.50565	FALSE	FALSE	TRUE
DNASE_common_myeloid_progenitor_CD34_positive_male_adult_49_years	1.37611e+08	0.0412228	0.487309	TRUE	FALSE	FALSE		DNASE_common_myeloid_progenitor_CD34_positive_male_adult_49_years	141790757	0.727658	0.50211	FALSE	FALSE	FALSE
DNASE_stomach_female_embryo_121_day	1.38736e+08	0.16204	0.491292	FALSE	FALSE	FALSE		DNASE_stomach_female_embryo_121_day	138953970	0.202837	0.492065	FALSE	FALSE	FALSE
DNASE_muscle_of_leg_female_embryo_105_days	138841673	0.180991	0.491667	FALSE	FALSE	FALSE		DNASE_muscle_of_leg_female_embryo_105_days	140275596	0.60449	0.496745	FALSE	FALSE	FALSE
DNASE_muscle_of_leg_male_embryo_97_days_RPT	139574299	0.35816	0.494261	FALSE	FALSE	FALSE		DNASE_muscle_of_leg_male_embryo_97_days_RPT	1.40466e+08	0.682316	0.497418	FALSE	FALSE	FALSE
DNASE_left_kidney_female_embryo_87_days	140657415	0.764426	0.498097	FALSE	FALSE	FALSE		DNASE_left_kidney_female_embryo_87_days	140353099	0.635751	0.497019	FALSE	FALSE	FALSE
DNASE_muscle_of_back_male_embryo_97_days	1.38757e+08	0.165748	0.491368	FALSE	FALSE	FALSE		DNASE_muscle_of_back_male_embryo_97_days	140491670	0.693265	0.49751	FALSE	FALSE	FALSE
DNASE_muscle_of_leg_male_embryo_96_days_RPT	138992723	0.210805	0.492202	FALSE	FALSE	FALSE		DNASE_muscle_of_leg_male_embryo_96_days_RPT	1.40404e+08	0.656758	0.4972	FALSE	FALSE	FALSE
DNASE_right_lung_female_embryo_105_days	1.40464e+08	0.681529	0.497411	FALSE	FALSE	FALSE		DNASE_right_lung_female_embryo_105_days	141612282	0.805519	0.501478	FALSE	FALSE	FALSE
DNASE_NAMALWA_treated_with_Sendai_virus_for_2_hours	1.38721e+08	0.159524	0.49124	FALSE	FALSE	FALSE		DNASE_NAMALWA_treated_with_Sendai_virus_for_2_hours	139073614	0.22816	0.492488	FALSE	FALSE	FALSE
DNASE_renal_pelvis_male_embryo_127_days	140257832	0.597423	0.496682	FALSE	FALSE	FALSE		DNASE_renal_pelvis_male_embryo_127_days	1.40388e+08	0.650194	0.497144	FALSE	FALSE	FALSE
DNASE_muscle_of_arm_male_embryo_96_days	138995134	0.211308	0.49221	FALSE	FALSE	FALSE		DNASE_muscle_of_arm_male_embryo_96_days	1.40795e+08	0.824872	0.498582	FALSE	FALSE	FALSE
DNASE_heart_male_child_3_years	1.37744e+08	0.0493791	0.487779	TRUE	FALSE	TRUE		DNASE_heart_male_child_3_years	141317485	0.938084	0.500434	FALSE	FALSE	TRUE
DNASE_brain_female_embryo_117_days	1.45758e+08	0.00888543	0.51616	TRUE	FALSE	FALSE		DNASE_brain_female_embryo_117_days	142146510	0.581208	0.50337	FALSE	FALSE	FALSE
DNASE_muscle_of_arm_female_embryo_85_days	139354187	0.296156	0.493482	FALSE	FALSE	FALSE		DNASE_muscle_of_arm_female_embryo_85_days	140629650	0.752347	0.497998	FALSE	FALSE	FALSE
DNASE_heart_male_embryo_110_days	141039441	0.935223	0.49945	FALSE	FALSE	TRUE		DNASE_heart_male_embryo_110_days	1.40923e+08	0.882395	0.499037	FALSE	FALSE	TRUE
DNASE_L1_S8	1.41105e+08	0.965191	0.499683	FALSE	FALSE	FALSE		DNASE_L1_S8	1.40105e+08	0.538343	0.496142	FALSE	FALSE	FALSE
DNASE_CD8_positive_alpha_beta_T_cell_male_adult_37_years	139260519	0.272091	0.49315	FALSE	FALSE	FALSE		DNASE_CD8_positive_alpha_beta_T_cell_male_adult_37_years	141236209	0.975099	0.500146	FALSE	FALSE	FALSE
DNASE_muscle_of_back_male_embryo_91_day	1.39841e+08	0.443526	0.495207	FALSE	FALSE	FALSE		DNASE_muscle_of_back_male_embryo_91_day	1.41204e+08	0.989588	0.500034	FALSE	FALSE	FALSE
DNASE_left_renal_pelvis_male_embryo_105_days_RPT_RPT	1.40791e+08	0.823217	0.498569	FALSE	FALSE	FALSE		DNASE_left_renal_pelvis_male_embryo_105_days_RPT_RPT	1.4048e+08	0.688314	0.497468	FALSE	FALSE	FALSE
DNASE_middle_frontal_gyrus_male_adult_78_years	1.42011e+08	0.635322	0.502891	FALSE	FALSE	TRUE		DNASE_middle_frontal_gyrus_male_adult_78_years	1.41016e+08	0.924581	0.499367	FALSE	FALSE	TRUE
DNASE_lung_male_embryo_103_days	140706731	0.786021	0.498271	FALSE	FALSE	FALSE		DNASE_lung_male_embryo_103_days	141395639	0.902615	0.500711	FALSE	FALSE	FALSE
DNASE_heart_male_embryo_105_days	1.40579e+08	0.730306	0.497818	FALSE	FALSE	TRUE		DNASE_heart_male_embryo_105_days	140758173	0.808724	0.498454	FALSE	FALSE	TRUE
DNASE_left_renal_pelvis_male_embryo_120_days	139785549	0.424808	0.495009	FALSE	FALSE	FALSE		DNASE_left_renal_pelvis_male_embryo_120_days	1.40416e+08	0.661631	0.497242	FALSE	FALSE	FALSE
DNASE_common_myeloid_progenitor_CD34_positive_female_adult_50_years	1.38169e+08	0.0849816	0.489283	FALSE	FALSE	FALSE		DNASE_common_myeloid_progenitor_CD34_positive_female_adult_50_years	141850625	0.702114	0.502322	FALSE	FALSE	FALSE
DNASE_Peyer_s_patch_female_adult_53_years	1.40021e+08	0.506968	0.495843	FALSE	FALSE	FALSE		DNASE_Peyer_s_patch_female_adult_53_years	141511534	0.850395	0.501121	FALSE	FALSE	FALSE
DNASE_skin_fibroblast_male_embryo_97_days_RPT_RPT	140789528	0.822643	0.498565	FALSE	FALSE	FALSE		DNASE_skin_fibroblast_male_embryo_97_days_RPT_RPT	141863351	0.696726	0.502367	FALSE	FALSE	FALSE
DNASE_hematopoietic_multipotent_progenitor_cell_RPT_RPT	1.39287e+08	0.278629	0.493242	FALSE	FALSE	FALSE		DNASE_hematopoietic_multipotent_progenitor_cell_RPT_RPT	1.40809e+08	0.831432	0.498635	FALSE	FALSE	FALSE
DNASE_right_kidney_male_embryo_87_days	140077787	0.528015	0.496044	FALSE	FALSE	FALSE		DNASE_right_kidney_male_embryo_87_days	140768907	0.813483	0.498492	FALSE	FALSE	FALSE
DNASE_tibial_artery_male_adult_37_years	1.37878e+08	0.0589226	0.488253	FALSE	FALSE	FALSE		DNASE_tibial_artery_male_adult_37_years	1.40242e+08	0.591103	0.496625	FALSE	FALSE	FALSE
DNASE_renal_cell_carcinoma	138529887	0.129531	0.490563	FALSE	FALSE	FALSE		DNASE_renal_cell_carcinoma	141460148	0.873482	0.500939	FALSE	FALSE	FALSE
DNASE_thymus_female_embryo_113_days	1.39314e+08	0.285729	0.49334	FALSE	FALSE	FALSE		DNASE_thymus_female_embryo_113_days	142075136	0.609479	0.503117	FALSE	FALSE	FALSE
DNASE_brain_female_embryo_109_days	145053839	0.0268492	0.513665	TRUE	FALSE	TRUE		DNASE_brain_female_embryo_109_days	142268438	0.534385	0.503802	FALSE	FALSE	TRUE
DNASE_Daoy	1.39496e+08	0.335124	0.493983	FALSE	FALSE	FALSE		DNASE_Daoy	1.41319e+08	0.937602	0.500438	FALSE	FALSE	FALSE
DNASE_A673	1.40263e+08	0.599344	0.496699	FALSE	FALSE	FALSE		DNASE_A673	1.41041e+08	0.93601	0.499456	FALSE	FALSE	FALSE
DNASE_muscle_of_arm_male_embryo_101_day	139100897	0.234237	0.492585	FALSE	FALSE	FALSE		DNASE_muscle_of_arm_male_embryo_101_day	1.40582e+08	0.731798	0.49783	FALSE	FALSE	FALSE
DNASE_muscle_of_arm_female_embryo_120_days	1.39318e+08	0.286644	0.493353	FALSE	FALSE	FALSE		DNASE_muscle_of_arm_female_embryo_120_days	1.40999e+08	0.917006	0.499308	FALSE	FALSE	FALSE
DNASE_muscle_of_back_male_embryo_105_days	139382482	0.303698	0.493582	FALSE	FALSE	FALSE		DNASE_muscle_of_back_male_embryo_105_days	141258568	0.964907	0.500226	FALSE	FALSE	FALSE
DNASE_skin_fibroblast_male_embryo_97_days_RPT_RPT_RPT	139890875	0.460578	0.495382	FALSE	FALSE	FALSE		DNASE_skin_fibroblast_male_embryo_97_days_RPT_RPT_RPT	140590917	0.735597	0.497861	FALSE	FALSE	FALSE
DNASE_ecto_neural_progenitor_cell_originated_from_H9	1.42266e+08	0.53545	0.503792	FALSE	FALSE	FALSE		DNASE_ecto_neural_progenitor_cell_originated_from_H9	138783260	0.170343	0.49146	FALSE	FALSE	FALSE
DNASE_hematopoietic_multipotent_progenitor_cell_treated_with_interleukin_3_for_17_days_kit_ligand_for_17_days_hydrocortisone_succinate_for_17_days_erythropoietin_for_17_days	140219596	0.58234	0.496546	FALSE	FALSE	FALSE		DNASE_hematopoietic_multipotent_progenitor_cell_treated_with_interleukin_3_for_17_days_kit_ligand_for_17_days_hydrocortisone_succinate_for_17_days_erythropoietin_for_17_days	140622770	0.749363	0.497974	FALSE	FALSE	FALSE
DNASE_hepatocyte_originated_from_H9	1.38595e+08	0.139288	0.490795	FALSE	FALSE	FALSE		DNASE_hepatocyte_originated_from_H9	140775817	0.81655	0.498516	FALSE	FALSE	FALSE
DNASE_renal_pelvis_male_embryo_97_days	1.40974e+08	0.905676	0.499219	FALSE	FALSE	FALSE		DNASE_renal_pelvis_male_embryo_97_days	1.40427e+08	0.666255	0.497281	FALSE	FALSE	FALSE
DNASE_heart_embryo_101_day	141387700	0.90621	0.500683	FALSE	FALSE	TRUE		DNASE_heart_embryo_101_day	1.4076e+08	0.809453	0.498459	FALSE	FALSE	TRUE
DNASE_large_intestine_male_embryo_115_days	1.39748e+08	0.412469	0.494876	FALSE	FALSE	FALSE		DNASE_large_intestine_male_embryo_115_days	1.39547e+08	0.350159	0.494166	FALSE	FALSE	FALSE
DNASE_T_cell_male_adult_37_years	1.39044e+08	0.221628	0.492382	FALSE	FALSE	FALSE		DNASE_T_cell_male_adult_37_years	1.40551e+08	0.718451	0.49772	FALSE	FALSE	FALSE
DNASE_skin_fibroblast_male_embryo_97_days_RPT_RPT_RPT_RPT	140649310	0.760894	0.498068	FALSE	FALSE	FALSE		DNASE_skin_fibroblast_male_embryo_97_days_RPT_RPT_RPT_RPT	141731503	0.753242	0.5019	FALSE	FALSE	FALSE
DNASE_CD1c_positive_myeloid_dendritic_cell	137315827	0.0271041	0.486264	TRUE	FALSE	FALSE		DNASE_CD1c_positive_myeloid_dendritic_cell	140870169	0.858687	0.49885	FALSE	FALSE	FALSE
DNASE_B_cell_male_adult_21_year	1.37273e+08	0.0254633	0.486113	TRUE	FALSE	FALSE		DNASE_B_cell_male_adult_21_year	138685921	0.153652	0.491115	FALSE	FALSE	FALSE
DNASE_superior_temporal_gyrus_male_adult_84_years	141390350	0.90501	0.500692	FALSE	FALSE	TRUE		DNASE_superior_temporal_gyrus_male_adult_84_years	139969981	0.488516	0.495662	FALSE	FALSE	TRUE
DNASE_skin_fibroblast_male_embryo_97_days_RPT_RPT_RPT_RPT_RPT	141319866	0.937001	0.500443	FALSE	FALSE	FALSE		DNASE_skin_fibroblast_male_embryo_97_days_RPT_RPT_RPT_RPT_RPT	141719582	0.758423	0.501858	FALSE	FALSE	FALSE
DNASE_iPS_DF_19_11_male_newborn	1.43398e+08	0.205109	0.507802	FALSE	FALSE	TRUE		DNASE_iPS_DF_19_11_male_newborn	140783695	0.82005	0.498544	FALSE	FALSE	TRUE
DNASE_hindlimb_muscle_male_embryo_120_days	139283287	0.277813	0.493231	FALSE	FALSE	FALSE		DNASE_hindlimb_muscle_male_embryo_120_days	141254104	0.966941	0.50021	FALSE	FALSE	FALSE
DNASE_MCF_10A_treated_with_1_uM_tamoxifen_for_6_hours	141161512	0.990834	0.499882	FALSE	FALSE	FALSE		DNASE_MCF_10A_treated_with_1_uM_tamoxifen_for_6_hours	141432444	0.885975	0.500841	FALSE	FALSE	FALSE
DNASE_sigmoid_colon_male_adult_54_years	138923138	0.196656	0.491955	FALSE	FALSE	FALSE		DNASE_sigmoid_colon_male_adult_54_years	141913414	0.675681	0.502545	FALSE	FALSE	FALSE
DNASE_heart_male_embryo_120_days	140834434	0.842674	0.498724	FALSE	FALSE	TRUE		DNASE_heart_male_embryo_120_days	141131708	0.977242	0.499776	FALSE	FALSE	TRUE
DNASE_tibial_nerve_female_adult_51_year	140535172	0.711711	0.497664	FALSE	FALSE	FALSE		DNASE_tibial_nerve_female_adult_51_year	1.42652e+08	0.400572	0.50516	FALSE	FALSE	FALSE
DNASE_adipocyte	138862929	0.184986	0.491742	FALSE	FALSE	FALSE		DNASE_adipocyte	141150883	0.985986	0.499844	FALSE	FALSE	FALSE
DNASE_muscle_of_trunk_female_embryo_121_day	1.39e+08	0.212373	0.492228	FALSE	FALSE	FALSE		DNASE_muscle_of_trunk_female_embryo_121_day	1.40469e+08	0.68382	0.49743	FALSE	FALSE	FALSE
DNASE_left_cardiac_atrium_female_embryo_101_day	1.40581e+08	0.731315	0.497826	FALSE	FALSE	TRUE		DNASE_left_cardiac_atrium_female_embryo_101_day	139592028	0.363487	0.494324	FALSE	FALSE	TRUE
DNASE_T_cell_male_adult_21_year	138976056	0.20735	0.492143	FALSE	FALSE	FALSE		DNASE_T_cell_male_adult_21_year	1.41102e+08	0.96353	0.49967	FALSE	FALSE	FALSE
DNASE_right_kidney_male_embryo_108_days	140466347	0.682609	0.49742	FALSE	FALSE	FALSE		DNASE_right_kidney_male_embryo_108_days	1.39879e+08	0.456535	0.495341	FALSE	FALSE	FALSE
DNASE_adrenal_gland_female_embryo_108_days	140226543	0.585068	0.496571	FALSE	FALSE	FALSE		DNASE_adrenal_gland_female_embryo_108_days	1.39376e+08	0.302003	0.49356	FALSE	FALSE	FALSE
DNASE_hematopoietic_multipotent_progenitor_cell_treated_with_interleukin_3_for_11_day_kit_ligand_for_11_day_hydrocortisone_succinate_for_11_day_erythropoietin_for_11_day	140138531	0.550966	0.496259	FALSE	FALSE	FALSE		DNASE_hematopoietic_multipotent_progenitor_cell_treated_with_interleukin_3_for_11_day_kit_ligand_for_11_day_hydrocortisone_succinate_for_11_day_erythropoietin_for_11_day	1.38918e+08	0.195698	0.491938	FALSE	FALSE	FALSE
DNASE_brain_male_embryo_105_days	143644592	0.159115	0.508675	FALSE	FALSE	TRUE		DNASE_brain_male_embryo_105_days	142796180	0.355992	0.505671	FALSE	FALSE	TRUE
DNASE_body_of_pancreas_female_adult_53_years	1.37939e+08	0.0638093	0.488472	FALSE	FALSE	FALSE		DNASE_body_of_pancreas_female_adult_53_years	139889509	0.460104	0.495377	FALSE	FALSE	FALSE
DNASE_left_kidney_female_embryo_147_days	140709251	0.78713	0.49828	FALSE	FALSE	FALSE		DNASE_left_kidney_female_embryo_147_days	140259874	0.598233	0.496689	FALSE	FALSE	FALSE
DNASE_CD4_positive_alpha_beta_T_cell_male_adult_37_years_RPT	1.39297e+08	0.281179	0.493278	FALSE	FALSE	FALSE		DNASE_CD4_positive_alpha_beta_T_cell_male_adult_37_years_RPT	1.40871e+08	0.859196	0.498854	FALSE	FALSE	FALSE
DNASE_KBM_7	137323118	0.0273947	0.486289	TRUE	FALSE	FALSE		DNASE_KBM_7	140796356	0.825682	0.498589	FALSE	FALSE	FALSE
DNASE_psoas_muscle_male_child_3_years	1.38064e+08	0.0747175	0.488914	FALSE	FALSE	FALSE		DNASE_psoas_muscle_male_child_3_years	140353646	0.635974	0.497021	FALSE	FALSE	FALSE
DNASE_ovary_female_embryo	1.41703e+08	0.76556	0.5018	FALSE	FALSE	FALSE		DNASE_ovary_female_embryo	1.39276e+08	0.27586	0.493203	FALSE	FALSE	FALSE
DNASE_RKO	1.3843e+08	0.115717	0.490209	FALSE	FALSE	FALSE		DNASE_RKO	1.37985e+08	0.0676201	0.488633	FALSE	FALSE	FALSE
DNASE_leg_bone_male_embryo_81_day	140613722	0.745444	0.497942	FALSE	FALSE	FALSE		DNASE_leg_bone_male_embryo_81_day	141198639	0.992232	0.500013	FALSE	FALSE	FALSE
DNASE_glomerular_visceral_epithelial_cell_child_3_years	1.38733e+08	0.161497	0.491281	FALSE	FALSE	FALSE		DNASE_glomerular_visceral_epithelial_cell_child_3_years	142690156	0.388458	0.505295	FALSE	FALSE	FALSE
DNASE_foreskin_melanocyte_male_newborn	1.39678e+08	0.39003	0.494629	FALSE	FALSE	FALSE		DNASE_foreskin_melanocyte_male_newborn	1.38052e+08	0.0735925	0.488871	FALSE	FALSE	FALSE
DNASE_embryonic_facial_prominence_embryo_53_days_and_embryo_58_days	1.39594e+08	0.363997	0.49433	FALSE	FALSE	FALSE		DNASE_embryonic_facial_prominence_embryo_53_days_and_embryo_58_days	1.37945e+08	0.0643059	0.488493	FALSE	FALSE	FALSE
DNASE_vagina_female_adult_53_years	1.40199e+08	0.574314	0.496474	FALSE	FALSE	FALSE		DNASE_vagina_female_adult_53_years	141704929	0.764806	0.501806	FALSE	FALSE	FALSE
DNASE_kidney_female_embryo_85_days	1.4076e+08	0.809383	0.498459	FALSE	FALSE	FALSE		DNASE_kidney_female_embryo_85_days	1.39799e+08	0.429414	0.495058	FALSE	FALSE	FALSE
DNASE_muscle_of_back_male_embryo_96_days	139705162	0.398633	0.494725	FALSE	FALSE	FALSE		DNASE_muscle_of_back_male_embryo_96_days	140441448	0.672194	0.497332	FALSE	FALSE	FALSE
DNASE_muscle_of_trunk_female_embryo_113_days	1.39071e+08	0.227608	0.492479	FALSE	FALSE	FALSE		DNASE_muscle_of_trunk_female_embryo_113_days	141133291	0.977964	0.499782	FALSE	FALSE	FALSE
DNASE_iPS_DF_19_7_male_newborn	1.42779e+08	0.361064	0.505611	FALSE	FALSE	TRUE		DNASE_iPS_DF_19_7_male_newborn	140454538	0.677662	0.497378	FALSE	FALSE	TRUE
DNASE_right_lung_female_embryo_110_days	140862380	0.855192	0.498823	FALSE	FALSE	FALSE		DNASE_right_lung_female_embryo_110_days	141630433	0.797498	0.501542	FALSE	FALSE	FALSE
DNASE_left_lung_male_embryo_87_days	1.4107e+08	0.949145	0.499558	FALSE	FALSE	FALSE		DNASE_left_lung_male_embryo_87_days	142541781	0.436809	0.50477	FALSE	FALSE	FALSE
DNASE_large_intestine_female_embryo_105_days	140164031	0.560745	0.49635	FALSE	FALSE	FALSE		DNASE_large_intestine_female_embryo_105_days	140510076	0.701048	0.497575	FALSE	FALSE	FALSE
DNASE_right_lung_female_embryo_98_days	1.40694e+08	0.780277	0.498225	FALSE	FALSE	FALSE		DNASE_right_lung_female_embryo_98_days	141958934	0.656763	0.502706	FALSE	FALSE	FALSE
DNASE_leg_bone_male_embryo_81_day_RPT	140389693	0.650745	0.497149	FALSE	FALSE	FALSE		DNASE_leg_bone_male_embryo_81_day_RPT	140581054	0.731351	0.497826	FALSE	FALSE	FALSE
DNASE_CD14_positive_monocyte_male_adult_21_year	1.38137e+08	0.0817285	0.48917	FALSE	FALSE	FALSE		DNASE_CD14_positive_monocyte_male_adult_21_year	140126801	0.546496	0.496218	FALSE	FALSE	FALSE
DNASE_muscle_of_arm_male_embryo_120_days	1.38962e+08	0.204443	0.492093	FALSE	FALSE	FALSE		DNASE_muscle_of_arm_male_embryo_120_days	141206015	0.988868	0.500039	FALSE	FALSE	FALSE
DNASE_Peyer_s_patch_male_adult_37_years	1.40658e+08	0.764576	0.498098	FALSE	FALSE	FALSE		DNASE_Peyer_s_patch_male_adult_37_years	141468314	0.869805	0.500968	FALSE	FALSE	FALSE
DNASE_common_myeloid_progenitor_CD34_positive_male_adult_36_years	138417259	0.114029	0.490164	FALSE	FALSE	FALSE		DNASE_common_myeloid_progenitor_CD34_positive_male_adult_36_years	1.41359e+08	0.919308	0.500581	FALSE	FALSE	FALSE
DNASE_left_lung_female_embryo_108_days	1.41024e+08	0.928119	0.499394	FALSE	FALSE	FALSE		DNASE_left_lung_female_embryo_108_days	1.41708e+08	0.763603	0.501816	FALSE	FALSE	FALSE
DNASE_small_intestine_female_embryo_91_day	138662425	0.149816	0.491032	FALSE	FALSE	FALSE		DNASE_small_intestine_female_embryo_91_day	139002005	0.212746	0.492235	FALSE	FALSE	FALSE
DNASE_MM_1S	138743599	0.163385	0.49132	FALSE	FALSE	FALSE		DNASE_MM_1S	1.39206e+08	0.258677	0.492956	FALSE	FALSE	FALSE
DNASE_sigmoid_colon_female_adult_51_year	140569964	0.726588	0.497787	FALSE	FALSE	FALSE		DNASE_sigmoid_colon_female_adult_51_year	1.41254e+08	0.967081	0.500209	FALSE	FALSE	FALSE
DNASE_left_lung_female_embryo_105_days	1.40566e+08	0.724957	0.497774	FALSE	FALSE	FALSE		DNASE_left_lung_female_embryo_105_days	1.41735e+08	0.751546	0.501914	FALSE	FALSE	FALSE
DNASE_common_myeloid_progenitor_CD34_positive_female_adult_33_years	1.38147e+08	0.0827523	0.489206	FALSE	FALSE	FALSE		DNASE_common_myeloid_progenitor_CD34_positive_female_adult_33_years	142461061	0.464507	0.504484	FALSE	FALSE	FALSE
DNASE_retina_embryo_125_days_and_male_embryo_103_days	143198042	0.249006	0.507094	FALSE	FALSE	FALSE		DNASE_retina_embryo_125_days_and_male_embryo_103_days	140976540	0.906674	0.499227	FALSE	FALSE	FALSE
DNASE_brain_male_embryo_72_days_and_male_embryo_76_days	144346340	0.0704145	0.51116	FALSE	FALSE	TRUE		DNASE_brain_male_embryo_72_days_and_male_embryo_76_days	1.38871e+08	0.186529	0.491771	FALSE	FALSE	TRUE
DNASE_muscle_of_back_male_embryo_108_days	1.38835e+08	0.179673	0.491642	FALSE	FALSE	FALSE		DNASE_muscle_of_back_male_embryo_108_days	1.40108e+08	0.539277	0.49615	FALSE	FALSE	FALSE
DNASE_IMR_90	140558415	0.721638	0.497746	FALSE	FALSE	FALSE		DNASE_IMR_90	142863341	0.336339	0.505908	FALSE	FALSE	FALSE
DNASE_lung_female_embryo_108_days	140743604	0.802277	0.498402	FALSE	FALSE	FALSE		DNASE_lung_female_embryo_108_days	142050879	0.619224	0.503031	FALSE	FALSE	FALSE
DNASE_left_lung_male_embryo_113_days	1.40384e+08	0.648301	0.497128	FALSE	FALSE	FALSE		DNASE_left_lung_male_embryo_113_days	1.41684e+08	0.773984	0.501732	FALSE	FALSE	FALSE
DNASE_OCI_LY7	1.39003e+08	0.212996	0.492239	FALSE	FALSE	FALSE		DNASE_OCI_LY7	139927206	0.473297	0.495511	FALSE	FALSE	FALSE
DNASE_upper_lobe_of_left_lung_female_adult_51_year	139883678	0.458082	0.495357	FALSE	FALSE	FALSE		DNASE_upper_lobe_of_left_lung_female_adult_51_year	1.39963e+08	0.485925	0.495637	FALSE	FALSE	FALSE
DNASE_hematopoietic_multipotent_progenitor_cell_treated_with_interleukin_3_for_18_days_kit_ligand_for_18_days_hydrocortisone_succinate_for_18_days_erythropoietin_for_18_days	1.40222e+08	0.583216	0.496554	FALSE	FALSE	FALSE		DNASE_hematopoietic_multipotent_progenitor_cell_treated_with_interleukin_3_for_18_days_kit_ligand_for_18_days_hydrocortisone_succinate_for_18_days_erythropoietin_for_18_days	1.40953e+08	0.896039	0.499144	FALSE	FALSE	FALSE
DNASE_putamen_male_adult_78_years	1.40991e+08	0.913123	0.499277	FALSE	FALSE	TRUE		DNASE_putamen_male_adult_78_years	140874521	0.860642	0.498866	FALSE	FALSE	TRUE
DNASE_common_myeloid_progenitor_CD34_positive_male_adult_42_years	137015414	0.0172302	0.4852	TRUE	FALSE	FALSE		DNASE_common_myeloid_progenitor_CD34_positive_male_adult_42_years	1.4248e+08	0.45795	0.504551	FALSE	FALSE	FALSE
DNASE_placenta_embryo_53_days	140226888	0.585203	0.496572	FALSE	FALSE	FALSE		DNASE_placenta_embryo_53_days	1.41565e+08	0.826405	0.501312	FALSE	FALSE	FALSE
DNASE_kidney_male_embryo_105_days	139695182	0.395453	0.494689	FALSE	FALSE	FALSE		DNASE_kidney_male_embryo_105_days	1.39573e+08	0.357683	0.494256	FALSE	FALSE	FALSE
DNASE_heart_left_ventricle_female_embryo_136_days	140355522	0.63674	0.497028	FALSE	FALSE	TRUE		DNASE_heart_left_ventricle_female_embryo_136_days	1.40006e+08	0.501379	0.495788	FALSE	FALSE	TRUE
DNASE_small_intestine_female_embryo_108_days	139413629	0.312146	0.493692	FALSE	FALSE	FALSE		DNASE_small_intestine_female_embryo_108_days	1.39725e+08	0.405012	0.494795	FALSE	FALSE	FALSE
DNASE_LoVo	1.39292e+08	0.280111	0.493263	FALSE	FALSE	FALSE		DNASE_LoVo	140437017	0.670347	0.497316	FALSE	FALSE	FALSE
DNASE_cerebellar_cortex_male_adult_78_years_and_male_adult_84_years	1.42269e+08	0.534221	0.503803	FALSE	FALSE	TRUE		DNASE_cerebellar_cortex_male_adult_78_years_and_male_adult_84_years	142110097	0.595554	0.503241	FALSE	FALSE	TRUE
DNASE_lung_embryo_67_days	140634984	0.754663	0.498017	FALSE	FALSE	FALSE		DNASE_lung_embryo_67_days	1.41137e+08	0.979537	0.499794	FALSE	FALSE	FALSE
DNASE_transverse_colon_female_adult_53_years	138986689	0.209549	0.49218	FALSE	FALSE	FALSE		DNASE_transverse_colon_female_adult_53_years	141393732	0.903479	0.500704	FALSE	FALSE	FALSE
DNASE_brain_embryo_80_days	144236390	0.0807453	0.510771	FALSE	FALSE	TRUE		DNASE_brain_embryo_80_days	1.39362e+08	0.298352	0.493511	FALSE	FALSE	TRUE
DNASE_stomach_female_embryo_108_days	1.39458e+08	0.324421	0.493849	FALSE	FALSE	FALSE		DNASE_stomach_female_embryo_108_days	139447853	0.321605	0.493813	FALSE	FALSE	FALSE
DNASE_umbilical_cord_embryo_59_days_and_male_embryo_76_days	1.41478e+08	0.865528	0.501002	FALSE	FALSE	FALSE		DNASE_umbilical_cord_embryo_59_days_and_male_embryo_76_days	1.3883e+08	0.178905	0.491627	FALSE	FALSE	FALSE
DNASE_muscle_of_leg_male_embryo_105_days	139603458	0.366947	0.494365	FALSE	FALSE	FALSE		DNASE_muscle_of_leg_male_embryo_105_days	1.41223e+08	0.981319	0.500098	FALSE	FALSE	FALSE
DNASE_Caki2	1.38548e+08	0.132242	0.490629	FALSE	FALSE	FALSE		DNASE_Caki2	142891559	0.328294	0.506008	FALSE	FALSE	FALSE
DNASE_muscle_of_arm_female_embryo_105_days	139199408	0.257131	0.492934	FALSE	FALSE	FALSE		DNASE_muscle_of_arm_female_embryo_105_days	141035489	0.933427	0.499436	FALSE	FALSE	FALSE
DNASE_foreskin_melanocyte_male_newborn_RPT	139894813	0.461948	0.495396	FALSE	FALSE	FALSE		DNASE_foreskin_melanocyte_male_newborn_RPT	1.38102e+08	0.0783157	0.489048	FALSE	FALSE	FALSE
DNASE_stomach_male_embryo_108_days	1.39074e+08	0.228228	0.492489	FALSE	FALSE	FALSE		DNASE_stomach_male_embryo_108_days	1.39595e+08	0.364451	0.494335	FALSE	FALSE	FALSE
DNASE_body_of_pancreas_male_adult_37_years	1.38068e+08	0.0751136	0.488929	FALSE	FALSE	FALSE		DNASE_body_of_pancreas_male_adult_37_years	140197597	0.573744	0.496468	FALSE	FALSE	FALSE
DNASE_renal_cortex_interstitium_female_embryo_120_days	1.40875e+08	0.860852	0.498867	FALSE	FALSE	FALSE		DNASE_renal_cortex_interstitium_female_embryo_120_days	1.41353e+08	0.921728	0.500562	FALSE	FALSE	FALSE
DNASE_body_of_pancreas_female_adult_51_year	1.38574e+08	0.136093	0.49072	FALSE	FALSE	FALSE		DNASE_body_of_pancreas_female_adult_51_year	139729304	0.40639	0.49481	FALSE	FALSE	FALSE
DNASE_large_intestine_male_embryo_105_days	1.38833e+08	0.179455	0.491638	FALSE	FALSE	FALSE		DNASE_large_intestine_male_embryo_105_days	1.3924e+08	0.266941	0.493077	FALSE	FALSE	FALSE
DNASE_limb_embryo_58_days_and_embryo_59_days	1.39864e+08	0.451442	0.495289	FALSE	FALSE	FALSE		DNASE_limb_embryo_58_days_and_embryo_59_days	138895103	0.191157	0.491856	FALSE	FALSE	FALSE
DNASE_heart_female_embryo_147_days	140573968	0.728306	0.497801	FALSE	FALSE	TRUE		DNASE_heart_female_embryo_147_days	1.40583e+08	0.732366	0.497835	FALSE	FALSE	TRUE
DNASE_heart_male_embryo_96_days	1.40896e+08	0.870461	0.498943	FALSE	FALSE	TRUE		DNASE_heart_male_embryo_96_days	1.39934e+08	0.475723	0.495535	FALSE	FALSE	TRUE
DNASE_right_renal_pelvis_male_embryo_120_days	1.40329e+08	0.62607	0.496935	FALSE	FALSE	FALSE		DNASE_right_renal_pelvis_male_embryo_120_days	140291439	0.610824	0.496801	FALSE	FALSE	FALSE
DNASE_left_lung_female_embryo_117_days	1.41027e+08	0.929499	0.499405	FALSE	FALSE	FALSE		DNASE_left_lung_female_embryo_117_days	1.41516e+08	0.848257	0.501138	FALSE	FALSE	FALSE
DNASE_thymus_female_embryo_98_days	1.39826e+08	0.438301	0.495152	FALSE	FALSE	FALSE		DNASE_thymus_female_embryo_98_days	142528084	0.441441	0.504721	FALSE	FALSE	FALSE
DNASE_ovary_female_adult_53_years	1.39151e+08	0.24579	0.492764	FALSE	FALSE	FALSE		DNASE_ovary_female_adult_53_years	141850210	0.70229	0.502321	FALSE	FALSE	FALSE
DNASE_left_kidney_male_embryo_115_days	140457581	0.678935	0.497389	FALSE	FALSE	FALSE		DNASE_left_kidney_male_embryo_115_days	140935268	0.888005	0.499081	FALSE	FALSE	FALSE
DNASE_thymus_male_embryo_113_days	1.39848e+08	0.445846	0.495231	FALSE	FALSE	FALSE		DNASE_thymus_male_embryo_113_days	1.42225e+08	0.550793	0.503648	FALSE	FALSE	FALSE
DNASE_placenta_female_embryo_105_days	140890128	0.867657	0.498921	FALSE	FALSE	FALSE		DNASE_placenta_female_embryo_105_days	142058714	0.616069	0.503059	FALSE	FALSE	FALSE
DNASE_EH	1.41074e+08	0.9508	0.499571	FALSE	FALSE	FALSE		DNASE_EH	141369950	0.914256	0.50062	FALSE	FALSE	FALSE
DNASE_renal_cortex_interstitium_male_embryo_97_days	1.40781e+08	0.818869	0.498535	FALSE	FALSE	FALSE		DNASE_renal_cortex_interstitium_male_embryo_97_days	1.40677e+08	0.77284	0.498165	FALSE	FALSE	FALSE
DNASE_placenta_embryo_102_days	140962515	0.900324	0.499177	FALSE	FALSE	FALSE		DNASE_placenta_embryo_102_days	1.42055e+08	0.617403	0.503047	FALSE	FALSE	FALSE
DNASE_placenta_embryo_56_days_and_embryo_59_days	141437561	0.883665	0.500859	FALSE	FALSE	FALSE		DNASE_placenta_embryo_56_days_and_embryo_59_days	1.42215e+08	0.55486	0.503611	FALSE	FALSE	FALSE
DNASE_renal_pelvis_female_embryo_103_days	1.40437e+08	0.670448	0.497317	FALSE	FALSE	FALSE		DNASE_renal_pelvis_female_embryo_103_days	140978565	0.907592	0.499234	FALSE	FALSE	FALSE
DNASE_right_lobe_of_liver_female_adult_53_years	139746260	0.411892	0.49487	FALSE	FALSE	FALSE		DNASE_right_lobe_of_liver_female_adult_53_years	141441117	0.882061	0.500872	FALSE	FALSE	FALSE
DNASE_skin_fibroblast_male_embryo_97_days_RPT_RPT_RPT_RPT_RPT_RPT	141209872	0.987108	0.500053	FALSE	FALSE	FALSE		DNASE_skin_fibroblast_male_embryo_97_days_RPT_RPT_RPT_RPT_RPT_RPT	141876734	0.691077	0.502415	FALSE	FALSE	FALSE
DNASE_tongue_male_embryo_72_days	140749514	0.804891	0.498423	FALSE	FALSE	FALSE		DNASE_tongue_male_embryo_72_days	1.38672e+08	0.151384	0.491066	FALSE	FALSE	FALSE
DNASE_skin_fibroblast_male_embryo_97_days_RPT_RPT_RPT_RPT_RPT_RPT_RPT	140697540	0.781984	0.498239	FALSE	FALSE	FALSE		DNASE_skin_fibroblast_male_embryo_97_days_RPT_RPT_RPT_RPT_RPT_RPT_RPT	141851710	0.701654	0.502326	FALSE	FALSE	FALSE
DNASE_liver_female_embryo_101_day_and_female_embryo_113_days	1.39826e+08	0.438355	0.495153	FALSE	FALSE	FALSE		DNASE_liver_female_embryo_101_day_and_female_embryo_113_days	140877952	0.862183	0.498878	FALSE	FALSE	FALSE
DNASE_large_intestine_female_embryo_107_days	139896261	0.462452	0.495401	FALSE	FALSE	FALSE		DNASE_large_intestine_female_embryo_107_days	1.3883e+08	0.178886	0.491627	FALSE	FALSE	FALSE
DNASE_hematopoietic_multipotent_progenitor_cell_treated_with_interleukin_3_for_6_days_kit_ligand_for_6_days_hydrocortisone_succinate_for_6_days_erythropoietin_for_6_days	139414702	0.31244	0.493696	FALSE	FALSE	FALSE		DNASE_hematopoietic_multipotent_progenitor_cell_treated_with_interleukin_3_for_6_days_kit_ligand_for_6_days_hydrocortisone_succinate_for_6_days_erythropoietin_for_6_days	1.40558e+08	0.721271	0.497743	FALSE	FALSE	FALSE
DNASE_common_myeloid_progenitor_CD34_positive_male	1.38247e+08	0.093359	0.489559	FALSE	FALSE	FALSE		DNASE_common_myeloid_progenitor_CD34_positive_male	141593147	0.813998	0.50141	FALSE	FALSE	FALSE
DNASE_small_intestine_female_embryo_98_days	1.39494e+08	0.334757	0.493978	FALSE	FALSE	FALSE		DNASE_small_intestine_female_embryo_98_days	1.39018e+08	0.21619	0.492292	FALSE	FALSE	FALSE
DNASE_CD4_positive_alpha_beta_T_cell_male_adult_21_year	1.38914e+08	0.194799	0.491922	FALSE	FALSE	FALSE		DNASE_CD4_positive_alpha_beta_T_cell_male_adult_21_year	1.41396e+08	0.902368	0.500713	FALSE	FALSE	FALSE
DNASE_brain_male_embryo_101_day	144857777	0.0355869	0.512971	TRUE	FALSE	TRUE		DNASE_brain_male_embryo_101_day	140591299	0.735761	0.497863	FALSE	FALSE	TRUE
DNASE_placenta_female_embryo_101_day_and_male_embryo_105_days	1.39915e+08	0.46911	0.495469	FALSE	FALSE	FALSE		DNASE_placenta_female_embryo_101_day_and_male_embryo_105_days	1.41607e+08	0.808037	0.501458	FALSE	FALSE	FALSE
DNASE_renal_pelvis_male_embryo_91_day	1.40406e+08	0.657559	0.497207	FALSE	FALSE	FALSE		DNASE_renal_pelvis_male_embryo_91_day	140453577	0.67726	0.497375	FALSE	FALSE	FALSE
DNASE_lung_embryo_80_days_and_male_embryo_76_days	1.40775e+08	0.816045	0.498512	FALSE	FALSE	FALSE		DNASE_lung_embryo_80_days_and_male_embryo_76_days	1.42296e+08	0.523911	0.503901	FALSE	FALSE	FALSE
DNASE_Ammon_s_horn_male_adult_84_years	1.40132e+08	0.54855	0.496237	FALSE	FALSE	FALSE		DNASE_Ammon_s_horn_male_adult_84_years	1.41053e+08	0.941393	0.499498	FALSE	FALSE	FALSE
DNASE_muscle_of_back_female_embryo_105_days_RPT	1.38915e+08	0.195126	0.491928	FALSE	FALSE	FALSE		DNASE_muscle_of_back_female_embryo_105_days_RPT	1.40134e+08	0.549276	0.496244	FALSE	FALSE	FALSE
DNASE_lung_male_embryo_82_days	141267835	0.960685	0.500258	FALSE	FALSE	FALSE		DNASE_lung_male_embryo_82_days	1.41733e+08	0.752805	0.501904	FALSE	FALSE	FALSE
DNASE_left_renal_cortex_interstitium_male_embryo_105_days_RPT	141270029	0.959685	0.500266	FALSE	FALSE	FALSE		DNASE_left_renal_cortex_interstitium_male_embryo_105_days_RPT	139974330	0.490078	0.495678	FALSE	FALSE	FALSE
DNASE_trophoblast_cell_embryo_17_weeks_and_embryo_18_weeks	141310957	0.941053	0.500411	FALSE	FALSE	FALSE		DNASE_trophoblast_cell_embryo_17_weeks_and_embryo_18_weeks	140998179	0.916484	0.499304	FALSE	FALSE	FALSE
DNASE_RPMI8226	139316199	0.28623	0.493347	FALSE	FALSE	FALSE		DNASE_RPMI8226	1.4085e+08	0.849551	0.498778	FALSE	FALSE	FALSE
DNASE_small_intestine_male_embryo_91_day	139102024	0.234491	0.492589	FALSE	FALSE	FALSE		DNASE_small_intestine_male_embryo_91_day	138706367	0.15705	0.491188	FALSE	FALSE	FALSE
DNASE_brain_embryo_56_days_and_male_embryo_58_days	1.43038e+08	0.288477	0.506528	FALSE	FALSE	TRUE		DNASE_brain_embryo_56_days_and_male_embryo_58_days	1.39404e+08	0.309462	0.493657	FALSE	FALSE	TRUE
DNASE_pancreas_female_adult_30_years	1.38948e+08	0.2016	0.492043	FALSE	FALSE	FALSE		DNASE_pancreas_female_adult_30_years	139780401	0.423102	0.494991	FALSE	FALSE	FALSE
DNASE_adrenal_gland_female_adult_53_years	1.40051e+08	0.517968	0.495949	FALSE	FALSE	FALSE		DNASE_adrenal_gland_female_adult_53_years	1.40448e+08	0.675132	0.497357	FALSE	FALSE	FALSE
DNASE_breast_epithelium_female_adult_51_year	1.40355e+08	0.636394	0.497025	FALSE	FALSE	FALSE		DNASE_breast_epithelium_female_adult_51_year	1.41667e+08	0.781285	0.501673	FALSE	FALSE	FALSE
DNASE_left_kidney_male_embryo_87_days	1.40732e+08	0.797195	0.498361	FALSE	FALSE	FALSE		DNASE_left_kidney_male_embryo_87_days	140461559	0.680602	0.497403	FALSE	FALSE	FALSE
DNASE_renal_pelvis_female_embryo_96_days_RPT	140873215	0.860055	0.498861	FALSE	FALSE	FALSE		DNASE_renal_pelvis_female_embryo_96_days_RPT	1.40832e+08	0.841586	0.498715	FALSE	FALSE	FALSE
DNASE_stomach_male_embryo_127_days	1.38806e+08	0.174443	0.491541	FALSE	FALSE	FALSE		DNASE_stomach_male_embryo_127_days	139173623	0.250994	0.492842	FALSE	FALSE	FALSE
DNASE_CD8_positive_alpha_beta_T_cell_female_adult_34_years	1.39365e+08	0.298953	0.493519	FALSE	FALSE	FALSE		DNASE_CD8_positive_alpha_beta_T_cell_female_adult_34_years	139504896	0.337784	0.494015	FALSE	FALSE	FALSE
DNASE_spinal_cord_female_embryo_89_days	142429015	0.475768	0.50437	FALSE	FALSE	FALSE		DNASE_spinal_cord_female_embryo_89_days	1.38123e+08	0.0803895	0.489123	FALSE	FALSE	FALSE
DNASE_muscle_of_arm_male_embryo_97_days	139041424	0.221135	0.492374	FALSE	FALSE	FALSE		DNASE_muscle_of_arm_male_embryo_97_days	140790415	0.823038	0.498568	FALSE	FALSE	FALSE
DNASE_renal_pelvis_female_embryo_105_days	1.40609e+08	0.743602	0.497927	FALSE	FALSE	FALSE		DNASE_renal_pelvis_female_embryo_105_days	1.39745e+08	0.411586	0.494867	FALSE	FALSE	FALSE
DNASE_HAP_1	1.42662e+08	0.397429	0.505195	FALSE	FALSE	FALSE		DNASE_HAP_1	1.40279e+08	0.605909	0.496757	FALSE	FALSE	FALSE
DNASE_SJSA1	1.39542e+08	0.348503	0.494146	FALSE	FALSE	FALSE		DNASE_SJSA1	142858932	0.337607	0.505893	FALSE	FALSE	FALSE
DNASE_retina_embryo_74_days_and_embryo_85_days	1.42728e+08	0.376548	0.505431	FALSE	FALSE	FALSE		DNASE_retina_embryo_74_days_and_embryo_85_days	139992219	0.496531	0.495741	FALSE	FALSE	FALSE
DNASE_muscle_of_leg_male_embryo_127_days	1.39067e+08	0.226618	0.492463	FALSE	FALSE	FALSE		DNASE_muscle_of_leg_male_embryo_127_days	1.41063e+08	0.945909	0.499533	FALSE	FALSE	FALSE
DNASE_fibroblast_of_skin_of_abdomen_male_embryo_97_days_RPT	1.40817e+08	0.834891	0.498662	FALSE	FALSE	FALSE		DNASE_fibroblast_of_skin_of_abdomen_male_embryo_97_days_RPT	142339945	0.507839	0.504055	FALSE	FALSE	FALSE
DNASE_bipolar_neuron_originated_from_GM23338_treated_with_0_5_ug_mL_doxycycline_hyclate_for_4_days	142115616	0.593369	0.503261	FALSE	FALSE	FALSE		DNASE_bipolar_neuron_originated_from_GM23338_treated_with_0_5_ug_mL_doxycycline_hyclate_for_4_days	140065160	0.523306	0.495999	FALSE	FALSE	FALSE
DNASE_stomach_female_embryo_147_days	138434970	0.116365	0.490227	FALSE	FALSE	FALSE		DNASE_stomach_female_embryo_147_days	1.39026e+08	0.217813	0.492319	FALSE	FALSE	FALSE
DNASE_lung_male_embryo_54_days_and_male_embryo_58_days	1.40907e+08	0.875328	0.498981	FALSE	FALSE	FALSE		DNASE_lung_male_embryo_54_days_and_male_embryo_58_days	140414471	0.660979	0.497236	FALSE	FALSE	FALSE
DNASE_T_cell_male_adult_36_years	1.39984e+08	0.493445	0.495711	FALSE	FALSE	FALSE		DNASE_T_cell_male_adult_36_years	142745090	0.371417	0.50549	FALSE	FALSE	FALSE
DNASE_T_cell_male_adult_21_year_RPT	1.39755e+08	0.414732	0.494901	FALSE	FALSE	FALSE		DNASE_T_cell_male_adult_21_year_RPT	141620828	0.80174	0.501508	FALSE	FALSE	FALSE
DNASE_HK_2	1.38744e+08	0.163503	0.491322	FALSE	FALSE	FALSE		DNASE_HK_2	1.4161e+08	0.806677	0.501469	FALSE	FALSE	FALSE
DNASE_NCI_H460_RPT	1.4051e+08	0.700955	0.497574	FALSE	FALSE	FALSE		DNASE_NCI_H460_RPT	1.41377e+08	0.91089	0.500646	FALSE	FALSE	FALSE
DNASE_left_lung_male_embryo_96_days	1.40534e+08	0.711013	0.497658	FALSE	FALSE	FALSE		DNASE_left_lung_male_embryo_96_days	141209178	0.987425	0.500051	FALSE	FALSE	FALSE
DNASE_common_myeloid_progenitor_CD34_positive_male_adult_23_years	138731337	0.161278	0.491276	FALSE	FALSE	FALSE		DNASE_common_myeloid_progenitor_CD34_positive_male_adult_23_years	1.41443e+08	0.88104	0.50088	FALSE	FALSE	FALSE
DNASE_stomach_female_adult_51_year	139757467	0.415552	0.49491	FALSE	FALSE	FALSE		DNASE_stomach_female_adult_51_year	140917271	0.879883	0.499017	FALSE	FALSE	FALSE
DNASE_CD4_positive_alpha_beta_T_cell_female_adult_33_years	139109217	0.236113	0.492614	FALSE	FALSE	FALSE		DNASE_CD4_positive_alpha_beta_T_cell_female_adult_33_years	141385747	0.907095	0.500676	FALSE	FALSE	FALSE
DNASE_kidney_female_embryo_113_days	1.40676e+08	0.77253	0.498162	FALSE	FALSE	FALSE		DNASE_kidney_female_embryo_113_days	140370152	0.642721	0.49708	FALSE	FALSE	FALSE
DNASE_skin_fibroblast_male_embryo_97_days_RPT_RPT_RPT_RPT_RPT_RPT_RPT_RPT	140416629	0.661873	0.497244	FALSE	FALSE	FALSE		DNASE_skin_fibroblast_male_embryo_97_days_RPT_RPT_RPT_RPT_RPT_RPT_RPT_RPT	141966435	0.653666	0.502732	FALSE	FALSE	FALSE
DNASE_placenta_female_embryo_85_days	1.40883e+08	0.864387	0.498895	FALSE	FALSE	FALSE		DNASE_placenta_female_embryo_85_days	1.42394e+08	0.488334	0.504245	FALSE	FALSE	FALSE
DNASE_brain_male_embryo_122_days	145122051	0.0242782	0.513907	TRUE	FALSE	TRUE		DNASE_brain_male_embryo_122_days	142343480	0.506545	0.504067	FALSE	FALSE	TRUE
DNASE_muscle_of_arm_male_embryo_97_days_RPT	1.39598e+08	0.36535	0.494346	FALSE	FALSE	FALSE		DNASE_muscle_of_arm_male_embryo_97_days_RPT	1.40692e+08	0.779592	0.49822	FALSE	FALSE	FALSE
DNASE_renal_cortex_interstitium_female_embryo_103_days	140382171	0.647651	0.497122	FALSE	FALSE	FALSE		DNASE_renal_cortex_interstitium_female_embryo_103_days	1.40363e+08	0.639666	0.497053	FALSE	FALSE	FALSE
DNASE_thyroid_gland_female_adult_51_year	1.39058e+08	0.224639	0.492431	FALSE	FALSE	FALSE		DNASE_thyroid_gland_female_adult_51_year	1.40372e+08	0.643405	0.497085	FALSE	FALSE	FALSE
DNASE_NAMALWA	139048728	0.222716	0.4924	FALSE	FALSE	FALSE		DNASE_NAMALWA	139380541	0.303176	0.493575	FALSE	FALSE	FALSE
DNASE_heart_embryo_59_days_and_female_embryo_76_days	140395725	0.653231	0.49717	FALSE	FALSE	TRUE		DNASE_heart_embryo_59_days_and_female_embryo_76_days	139872586	0.454249	0.495318	FALSE	FALSE	TRUE
DNASE_large_intestine_male_embryo_105_days_RPT	1.39115e+08	0.237376	0.492634	FALSE	FALSE	FALSE		DNASE_large_intestine_male_embryo_105_days_RPT	139904722	0.465403	0.495431	FALSE	FALSE	FALSE
DNASE_skin_fibroblast_male_embryo_97_days_RPT_RPT_RPT_RPT_RPT_RPT_RPT_RPT_RPT	1.40667e+08	0.768821	0.498132	FALSE	FALSE	FALSE		DNASE_skin_fibroblast_male_embryo_97_days_RPT_RPT_RPT_RPT_RPT_RPT_RPT_RPT_RPT	142170127	0.57199	0.503454	FALSE	FALSE	FALSE
DNASE_right_kidney_male_embryo_96_days	1.40281e+08	0.606794	0.496765	FALSE	FALSE	FALSE		DNASE_right_kidney_male_embryo_96_days	140117395	0.542925	0.496184	FALSE	FALSE	FALSE
DNASE_CD14_positive_monocyte_male_adult_37_years	1.37695e+08	0.0462578	0.487608	TRUE	FALSE	FALSE		DNASE_CD14_positive_monocyte_male_adult_37_years	139848054	0.445836	0.495231	FALSE	FALSE	FALSE
DNASE_ELF_1	142618711	0.41132	0.505042	FALSE	FALSE	FALSE		DNASE_ELF_1	1.41481e+08	0.864022	0.501014	FALSE	FALSE	FALSE
DNASE_spinal_cord_female_embryo_113_days	142878522	0.331995	0.505962	FALSE	FALSE	FALSE		DNASE_spinal_cord_female_embryo_113_days	1.40473e+08	0.685412	0.497444	FALSE	FALSE	FALSE
DNASE_spleen_embryo_112_days	137524141	0.0365348	0.487001	TRUE	FALSE	FALSE		DNASE_spleen_embryo_112_days	140397164	0.653824	0.497175	FALSE	FALSE	FALSE
DNASE_left_lung_female_embryo_107_days	140748139	0.804283	0.498418	FALSE	FALSE	FALSE		DNASE_left_lung_female_embryo_107_days	1.41778e+08	0.733043	0.502066	FALSE	FALSE	FALSE
DNASE_thymus_female_embryo	138584618	0.137633	0.490757	FALSE	FALSE	FALSE		DNASE_thymus_female_embryo	1.41999e+08	0.640297	0.502848	FALSE	FALSE	FALSE
DNASE_CD4_positive_alpha_beta_T_cell_male_adult_21_year_RPT	138980976	0.208366	0.49216	FALSE	FALSE	FALSE		DNASE_CD4_positive_alpha_beta_T_cell_male_adult_21_year_RPT	1.4239e+08	0.489752	0.504232	FALSE	FALSE	FALSE
DNASE_stomach_female_embryo_96_days	138683880	0.153316	0.491108	FALSE	FALSE	FALSE		DNASE_stomach_female_embryo_96_days	139067745	0.226868	0.492467	FALSE	FALSE	FALSE
DNASE_EL	1.39607e+08	0.367895	0.494376	FALSE	FALSE	FALSE		DNASE_EL	141866707	0.695308	0.502379	FALSE	FALSE	FALSE
DNASE_CD14_positive_monocyte_female_adult_34_years	137830675	0.0554054	0.488087	FALSE	FALSE	FALSE		DNASE_CD14_positive_monocyte_female_adult_34_years	1.39903e+08	0.464712	0.495424	FALSE	FALSE	FALSE
DNASE_thyroid_gland_female_adult_53_years	139746079	0.411833	0.49487	FALSE	FALSE	FALSE		DNASE_thyroid_gland_female_adult_53_years	141561815	0.827929	0.501299	FALSE	FALSE	FALSE
DNASE_adrenal_gland_female_embryo_113_days	1.40314e+08	0.620015	0.496882	FALSE	FALSE	FALSE		DNASE_adrenal_gland_female_embryo_113_days	1.39199e+08	0.256948	0.492931	FALSE	FALSE	FALSE
DNASE_muscle_of_back_male_embryo_96_days_RPT	138867634	0.185879	0.491759	FALSE	FALSE	FALSE		DNASE_muscle_of_back_male_embryo_96_days_RPT	1.40449e+08	0.675491	0.49736	FALSE	FALSE	FALSE
DNASE_SJCRH30_RPT	140368743	0.642144	0.497075	FALSE	FALSE	FALSE		DNASE_SJCRH30_RPT	138777162	0.169259	0.491438	FALSE	FALSE	FALSE
DNASE_natural_killer_cell_male_adult_21_year	139521385	0.342556	0.494074	FALSE	FALSE	FALSE		DNASE_natural_killer_cell_male_adult_21_year	1.4149e+08	0.860139	0.501044	FALSE	FALSE	FALSE
DNASE_heart_male_embryo_72_days_and_male_embryo_76_days	140687169	0.777434	0.498202	FALSE	FALSE	TRUE		DNASE_heart_male_embryo_72_days_and_male_embryo_76_days	140215034	0.580553	0.49653	FALSE	FALSE	TRUE
DNASE_midbrain_male_adult_78_years_and_male_adult_84_years	139894567	0.461862	0.495395	FALSE	FALSE	TRUE		DNASE_midbrain_male_adult_78_years_and_male_adult_84_years	138914722	0.194993	0.491926	FALSE	FALSE	TRUE
DNASE_ovary_female_adult_30_years	138412845	0.113452	0.490148	FALSE	FALSE	FALSE		DNASE_ovary_female_adult_30_years	1.41655e+08	0.786497	0.501631	FALSE	FALSE	FALSE
DNASE_mesendoderm_originated_from_H1_hESC	143056768	0.283718	0.506593	FALSE	FALSE	FALSE		DNASE_mesendoderm_originated_from_H1_hESC	141221997	0.981579	0.500096	FALSE	FALSE	FALSE
DNASE_natural_killer_cell_male_adult_37_years	1.39298e+08	0.281427	0.493281	FALSE	FALSE	FALSE		DNASE_natural_killer_cell_male_adult_37_years	1.39349e+08	0.294731	0.493463	FALSE	FALSE	FALSE
DNASE_natural_killer_cell_female_adult_34_years	139110809	0.236473	0.49262	FALSE	FALSE	FALSE		DNASE_natural_killer_cell_female_adult_34_years	140606072	0.742136	0.497915	FALSE	FALSE	FALSE
DNASE_foreskin_keratinocyte_male_newborn_RPT	140908720	0.876028	0.498987	FALSE	FALSE	FALSE		DNASE_foreskin_keratinocyte_male_newborn_RPT	1.4036e+08	0.638713	0.497045	FALSE	FALSE	FALSE
DNASE_stomach_female_embryo	1.38938e+08	0.199601	0.492008	FALSE	FALSE	FALSE		DNASE_stomach_female_embryo	139614365	0.370268	0.494403	FALSE	FALSE	FALSE
DNASE_adrenal_gland_male_embryo_108_days	1.39912e+08	0.468061	0.495458	FALSE	FALSE	FALSE		DNASE_adrenal_gland_male_embryo_108_days	139057669	0.224661	0.492432	FALSE	FALSE	FALSE
DNASE_testis_male_embryo_RPT	140466318	0.682597	0.49742	FALSE	FALSE	FALSE		DNASE_testis_male_embryo_RPT	139112497	0.236856	0.492626	FALSE	FALSE	FALSE
DNASE_mesenchymal_stem_cell_originated_from_H1_hESC	1.39205e+08	0.258545	0.492955	FALSE	FALSE	FALSE		DNASE_mesenchymal_stem_cell_originated_from_H1_hESC	1.42471e+08	0.461135	0.504518	FALSE	FALSE	FALSE
DNASE_vagina_female_adult_51_year	1.41299e+08	0.946498	0.500369	FALSE	FALSE	FALSE		DNASE_vagina_female_adult_51_year	141229751	0.978043	0.500124	FALSE	FALSE	FALSE
DNASE_common_myeloid_progenitor_CD34_positive_male_adult_43_years	1.37835e+08	0.0557567	0.488104	FALSE	FALSE	FALSE		DNASE_common_myeloid_progenitor_CD34_positive_male_adult_43_years	141033729	0.932627	0.499429	FALSE	FALSE	FALSE
DNASE_heart_right_ventricle_female_embryo_101_day_and_female_embryo_103_days	1.41078e+08	0.952633	0.499585	FALSE	FALSE	TRUE		DNASE_heart_right_ventricle_female_embryo_101_day_and_female_embryo_103_days	1.40283e+08	0.607285	0.496769	FALSE	FALSE	TRUE
DNASE_L1_S8R	141147701	0.984535	0.499833	FALSE	FALSE	FALSE		DNASE_L1_S8R	142166299	0.573479	0.50344	FALSE	FALSE	FALSE
DNASE_heart_female_embryo_116_days_and_female_embryo_98_days	140550487	0.718247	0.497718	FALSE	FALSE	TRUE		DNASE_heart_female_embryo_116_days_and_female_embryo_98_days	1.40066e+08	0.523681	0.496003	FALSE	FALSE	TRUE
DNASE_MCF_10A_treated_with_1_uM_tamoxifen_for_24_hours	141621669	0.801368	0.501511	FALSE	FALSE	FALSE		DNASE_MCF_10A_treated_with_1_uM_tamoxifen_for_24_hours	1.41858e+08	0.698951	0.502349	FALSE	FALSE	FALSE
DNASE_right_renal_pelvis_male_embryo_105_days	140749851	0.80504	0.498424	FALSE	FALSE	FALSE		DNASE_right_renal_pelvis_male_embryo_105_days	139871033	0.453714	0.495312	FALSE	FALSE	FALSE
DNASE_muscle_of_arm_female_embryo_98_days	139394915	0.307052	0.493626	FALSE	FALSE	FALSE		DNASE_muscle_of_arm_female_embryo_98_days	1.40675e+08	0.771908	0.498157	FALSE	FALSE	FALSE
DNASE_H9_G1_phase_genetically_modified_using_stable_transfection	1.42918e+08	0.320936	0.506101	FALSE	FALSE	FALSE		DNASE_H9_G1_phase_genetically_modified_using_stable_transfection	1.40212e+08	0.579548	0.496521	FALSE	FALSE	FALSE
DNASE_tibial_nerve_male_adult_37_years	1.40268e+08	0.601331	0.496717	FALSE	FALSE	FALSE		DNASE_tibial_nerve_male_adult_37_years	1.43102e+08	0.272229	0.506754	FALSE	FALSE	FALSE
DNASE_kidney_male_embryo_85_days	140292615	0.611295	0.496805	FALSE	FALSE	FALSE		DNASE_kidney_male_embryo_85_days	1.41025e+08	0.928849	0.4994	FALSE	FALSE	FALSE
DNASE_tongue_female_embryo_59_days_and_female_embryo_76_days	1.4043e+08	0.667496	0.497292	FALSE	FALSE	FALSE		DNASE_tongue_female_embryo_59_days_and_female_embryo_76_days	1.38307e+08	0.100343	0.489775	FALSE	FALSE	FALSE
DNASE_transverse_colon_female_adult_51_year	1.39648e+08	0.380683	0.494523	FALSE	FALSE	FALSE		DNASE_transverse_colon_female_adult_51_year	1.41575e+08	0.822018	0.501346	FALSE	FALSE	FALSE
DNASE_right_renal_pelvis_male_embryo_105_days_RPT	1.41056e+08	0.942732	0.499508	FALSE	FALSE	FALSE		DNASE_right_renal_pelvis_male_embryo_105_days_RPT	1.40159e+08	0.558796	0.496332	FALSE	FALSE	FALSE
DNASE_large_intestine_male_embryo_91_day	138666961	0.15055	0.491048	FALSE	FALSE	FALSE		DNASE_large_intestine_male_embryo_91_day	139307605	0.284016	0.493317	FALSE	FALSE	FALSE
DNASE_right_kidney_female_embryo_117_days	140507172	0.699818	0.497565	FALSE	FALSE	FALSE		DNASE_right_kidney_female_embryo_117_days	139766145	0.418399	0.494941	FALSE	FALSE	FALSE
DNASE_right_kidney_male_embryo_91_day	140606146	0.742168	0.497915	FALSE	FALSE	FALSE		DNASE_right_kidney_male_embryo_91_day	140504276	0.698592	0.497554	FALSE	FALSE	FALSE
DNASE_skin_fibroblast_male_embryo_97_days_RPT_RPT_RPT_RPT_RPT_RPT_RPT_RPT_RPT_RPT	139966082	0.487118	0.495649	FALSE	FALSE	FALSE		DNASE_skin_fibroblast_male_embryo_97_days_RPT_RPT_RPT_RPT_RPT_RPT_RPT_RPT_RPT_RPT	140454380	0.677596	0.497378	FALSE	FALSE	FALSE
DNASE_globus_pallidus_male_adult_78_years_and_male_adult_84_years	139388776	0.305392	0.493604	FALSE	FALSE	TRUE		DNASE_globus_pallidus_male_adult_78_years_and_male_adult_84_years	139217239	0.261436	0.492997	FALSE	FALSE	TRUE
DNASE_kidney_female_embryo_105_days	1.40918e+08	0.880062	0.499018	FALSE	FALSE	FALSE		DNASE_kidney_female_embryo_105_days	1.41109e+08	0.967008	0.499697	FALSE	FALSE	FALSE
DNASE_right_atrium_auricular_region_female_adult_53_years	1.39343e+08	0.293116	0.493441	FALSE	FALSE	TRUE		DNASE_right_atrium_auricular_region_female_adult_53_years	143006646	0.296786	0.506416	FALSE	FALSE	TRUE
DNASE_thymus_female_embryo_147_days	139335193	0.291164	0.493415	FALSE	FALSE	FALSE		DNASE_thymus_female_embryo_147_days	1.41389e+08	0.905746	0.500687	FALSE	FALSE	FALSE
DNASE_stomach_male_adult_34_years	1.38683e+08	0.153227	0.491106	FALSE	FALSE	FALSE		DNASE_stomach_male_adult_34_years	141574722	0.822183	0.501345	FALSE	FALSE	FALSE
DNASE_eye_embryo_56_days_and_male_embryo_76_days	1.42e+08	0.639737	0.502852	FALSE	FALSE	FALSE		DNASE_eye_embryo_56_days_and_male_embryo_76_days	138745705	0.163749	0.491327	FALSE	FALSE	FALSE
DNASE_esophagus_squamous_epithelium_male_adult_37_years	1.41605e+08	0.808876	0.501451	FALSE	FALSE	FALSE		DNASE_esophagus_squamous_epithelium_male_adult_37_years	1.42535e+08	0.43921	0.504745	FALSE	FALSE	FALSE
DNASE_glomerular_visceral_epithelial_cell_child_3_years_RPT	139529008	0.344777	0.494101	FALSE	FALSE	FALSE		DNASE_glomerular_visceral_epithelial_cell_child_3_years_RPT	143240982	0.239069	0.507246	FALSE	FALSE	FALSE
DNASE_muscle_of_back_male_embryo_127_days	1.38941e+08	0.200231	0.492019	FALSE	FALSE	FALSE		DNASE_muscle_of_back_male_embryo_127_days	1.40465e+08	0.682091	0.497416	FALSE	FALSE	FALSE
DNASE_spinal_cord_male_embryo_96_days	1.42176e+08	0.569618	0.503475	FALSE	FALSE	FALSE		DNASE_spinal_cord_male_embryo_96_days	1.38258e+08	0.0946858	0.489601	FALSE	FALSE	FALSE
DNASE_MCF_10A	1.40381e+08	0.647067	0.497117	FALSE	FALSE	FALSE		DNASE_MCF_10A	141419201	0.891957	0.500794	FALSE	FALSE	FALSE
DNASE_transverse_colon_male_adult_54_years	1.38842e+08	0.18108	0.491669	FALSE	FALSE	FALSE		DNASE_transverse_colon_male_adult_54_years	140876384	0.861479	0.498872	FALSE	FALSE	FALSE
DNASE_kidney_embryo_59_days_and_female_embryo_59_days	1.41697e+08	0.768234	0.501778	FALSE	FALSE	FALSE		DNASE_kidney_embryo_59_days_and_female_embryo_59_days	1.41164e+08	0.991874	0.49989	FALSE	FALSE	FALSE
DNASE_H1_hESC_RPT_RPT	142831922	0.345444	0.505797	FALSE	FALSE	TRUE		DNASE_H1_hESC_RPT_RPT	1.40001e+08	0.499787	0.495773	FALSE	FALSE	TRUE
DNASE_large_intestine_female_embryo_98_days	1.39853e+08	0.447587	0.495249	FALSE	FALSE	FALSE		DNASE_large_intestine_female_embryo_98_days	139051725	0.223366	0.492411	FALSE	FALSE	FALSE
DNASE_large_intestine_female_embryo_103_days	1.39711e+08	0.400598	0.494746	FALSE	FALSE	FALSE		DNASE_large_intestine_female_embryo_103_days	139797938	0.428929	0.495053	FALSE	FALSE	FALSE
DNASE_placenta_male_embryo_85_days	140160331	0.559321	0.496337	FALSE	FALSE	FALSE		DNASE_placenta_male_embryo_85_days	1.42421e+08	0.478498	0.504343	FALSE	FALSE	FALSE
DNASE_left_lung_female_embryo_91_day	140857719	0.853101	0.498806	FALSE	FALSE	FALSE		DNASE_left_lung_female_embryo_91_day	1.41471e+08	0.868394	0.500979	FALSE	FALSE	FALSE
DNASE_heart_embryo_80_days	140324226	0.624025	0.496917	FALSE	FALSE	TRUE		DNASE_heart_embryo_80_days	1.40167e+08	0.561921	0.49636	FALSE	FALSE	TRUE
DNASE_femur_female_embryo_98_days	1.40378e+08	0.64608	0.497109	FALSE	FALSE	FALSE		DNASE_femur_female_embryo_98_days	140942298	0.891181	0.499106	FALSE	FALSE	FALSE
DNASE_H4	139734311	0.40801	0.494828	FALSE	FALSE	FALSE		DNASE_H4	1.41115e+08	0.969484	0.499716	FALSE	FALSE	FALSE
DNASE_trophoblast_cell_embryo_23_weeks	1.42074e+08	0.609796	0.503114	FALSE	FALSE	FALSE		DNASE_trophoblast_cell_embryo_23_weeks	141474786	0.866894	0.500991	FALSE	FALSE	FALSE
DNASE_urinary_bladder_male_embryo_76_days	141015434	0.924315	0.499365	FALSE	FALSE	FALSE		DNASE_urinary_bladder_male_embryo_76_days	1.40111e+08	0.540335	0.49616	FALSE	FALSE	FALSE
DNASE_HT_29	1.38976e+08	0.207357	0.492143	FALSE	FALSE	FALSE		DNASE_HT_29	1.3979e+08	0.426196	0.495024	FALSE	FALSE	FALSE
DNASE_limb_embryo_53_days_and_embryo_56_days	140953881	0.896418	0.499147	FALSE	FALSE	FALSE		DNASE_limb_embryo_53_days_and_embryo_56_days	138703757	0.156613	0.491178	FALSE	FALSE	FALSE
DNASE_retina_female_embryo_89_days	1.41609e+08	0.80693	0.501467	FALSE	FALSE	FALSE		DNASE_retina_female_embryo_89_days	1.39746e+08	0.411763	0.494869	FALSE	FALSE	FALSE
DNASE_dedifferentiated_amniotic_fluid_mesenchymal_stem_cell	138664063	0.150081	0.491038	FALSE	FALSE	FALSE		DNASE_dedifferentiated_amniotic_fluid_mesenchymal_stem_cell	140419719	0.663155	0.497255	FALSE	FALSE	FALSE
DNASE_upper_lobe_of_left_lung_female_adult_53_years	1.39913e+08	0.468374	0.495461	FALSE	FALSE	FALSE		DNASE_upper_lobe_of_left_lung_female_adult_53_years	1.4042e+08	0.663464	0.497258	FALSE	FALSE	FALSE
DNASE_brain_female_embryo_105_days	1.44996e+08	0.0292182	0.51346	TRUE	FALSE	TRUE		DNASE_brain_female_embryo_105_days	1.41527e+08	0.843533	0.501176	FALSE	FALSE	TRUE
DNASE_muscle_of_arm_embryo_101_day	1.39264e+08	0.272968	0.493163	FALSE	FALSE	FALSE		DNASE_muscle_of_arm_embryo_101_day	1.40759e+08	0.808883	0.498455	FALSE	FALSE	FALSE
DNASE_renal_cortex_interstitium_male_embryo_108_days_RPT	141024412	0.928393	0.499396	FALSE	FALSE	FALSE		DNASE_renal_cortex_interstitium_male_embryo_108_days_RPT	1.39691e+08	0.394273	0.494676	FALSE	FALSE	FALSE
DNASE_pons_male_adult_78_years	1.39273e+08	0.275199	0.493194	FALSE	FALSE	TRUE		DNASE_pons_male_adult_78_years	1.39136e+08	0.242172	0.492708	FALSE	FALSE	TRUE
DNASE_thymus_female_embryo_105_days	1.39202e+08	0.257792	0.492943	FALSE	FALSE	FALSE		DNASE_thymus_female_embryo_105_days	142041407	0.623048	0.502998	FALSE	FALSE	FALSE
DNASE_CD8_positive_alpha_beta_T_cell_female_adult_33_years	138355980	0.10623	0.489947	FALSE	FALSE	FALSE		DNASE_CD8_positive_alpha_beta_T_cell_female_adult_33_years	1.39282e+08	0.277371	0.493225	FALSE	FALSE	FALSE
DNASE_cardiac_muscle_cell_RPT	1.41452e+08	0.876954	0.500912	FALSE	FALSE	TRUE		DNASE_cardiac_muscle_cell_RPT	140219806	0.582423	0.496547	FALSE	FALSE	TRUE
DNASE_CD8_positive_alpha_beta_T_cell_male_adult_21_year_RPT	139336961	0.291627	0.493421	FALSE	FALSE	FALSE		DNASE_CD8_positive_alpha_beta_T_cell_male_adult_21_year_RPT	1.39389e+08	0.305446	0.493605	FALSE	FALSE	FALSE
DNASE_hematopoietic_multipotent_progenitor_cell_treated_with_interleukin_3_for_8_days_kit_ligand_for_8_days_hydrocortisone_succinate_for_8_days_erythropoietin_for_8_days	141319106	0.937346	0.50044	FALSE	FALSE	FALSE		DNASE_hematopoietic_multipotent_progenitor_cell_treated_with_interleukin_3_for_8_days_kit_ligand_for_8_days_hydrocortisone_succinate_for_8_days_erythropoietin_for_8_days	1.40051e+08	0.518067	0.49595	FALSE	FALSE	FALSE
DNASE_right_lung_female_embryo_117_days	140545415	0.71608	0.4977	FALSE	FALSE	FALSE		DNASE_right_lung_female_embryo_117_days	1.41569e+08	0.824709	0.501325	FALSE	FALSE	FALSE
DNASE_right_lung_male_embryo_105_days	141079525	0.953463	0.499592	FALSE	FALSE	FALSE		DNASE_right_lung_male_embryo_105_days	1.41366e+08	0.915999	0.500606	FALSE	FALSE	FALSE
DNASE_lung_female_embryo_96_days	140787001	0.821519	0.498556	FALSE	FALSE	FALSE		DNASE_lung_female_embryo_96_days	142097849	0.600416	0.503198	FALSE	FALSE	FALSE
DNASE_adrenal_gland_male_adult_54_years	138176273	0.0857766	0.489311	FALSE	FALSE	FALSE		DNASE_adrenal_gland_male_adult_54_years	1.39678e+08	0.389932	0.494628	FALSE	FALSE	FALSE
DNASE_renal_cortex_interstitium_male_embryo_127_days	140409806	0.659047	0.49722	FALSE	FALSE	FALSE		DNASE_renal_cortex_interstitium_male_embryo_127_days	1.4015e+08	0.555398	0.4963	FALSE	FALSE	FALSE
DNASE_spleen_male_adult_54_years	144364764	0.0687944	0.511225	FALSE	FALSE	FALSE		DNASE_spleen_male_adult_54_years	1.4229e+08	0.52636	0.503878	FALSE	FALSE	FALSE
DNASE_renal_cortex_interstitium_female_embryo_89_days	1.4063e+08	0.752444	0.497999	FALSE	FALSE	FALSE		DNASE_renal_cortex_interstitium_female_embryo_89_days	1.40778e+08	0.817535	0.498524	FALSE	FALSE	FALSE
DNASE_ascending_aorta_female_adult_51_year	138848493	0.182266	0.491691	FALSE	FALSE	FALSE		DNASE_ascending_aorta_female_adult_51_year	1.39568e+08	0.356214	0.494238	FALSE	FALSE	FALSE
DNASE_ovary_female_adult_51_year	1.39269e+08	0.27425	0.493181	FALSE	FALSE	FALSE		DNASE_ovary_female_adult_51_year	141757899	0.74181	0.501994	FALSE	FALSE	FALSE
DNASE_hematopoietic_multipotent_progenitor_cell_treated_with_interleukin_3_for_13_days_kit_ligand_for_13_days_hydrocortisone_succinate_for_13_days_erythropoietin_for_13_days	139794003	0.427618	0.495039	FALSE	FALSE	FALSE		DNASE_hematopoietic_multipotent_progenitor_cell_treated_with_interleukin_3_for_13_days_kit_ligand_for_13_days_hydrocortisone_succinate_for_13_days_erythropoietin_for_13_days	139562068	0.354514	0.494218	FALSE	FALSE	FALSE
DNASE_cardiac_fibroblast_female_embryo_94_days_and_female_embryo_98_days	1.40673e+08	0.771159	0.498151	FALSE	FALSE	TRUE		DNASE_cardiac_fibroblast_female_embryo_94_days_and_female_embryo_98_days	140499382	0.696522	0.497537	FALSE	FALSE	TRUE
DNASE_adrenal_gland_male_embryo_85_days	1.39926e+08	0.472873	0.495507	FALSE	FALSE	FALSE		DNASE_adrenal_gland_male_embryo_85_days	1.39143e+08	0.243843	0.492734	FALSE	FALSE	FALSE
DNASE_large_intestine_male_embryo_108_days	1.39184e+08	0.253502	0.49288	FALSE	FALSE	FALSE		DNASE_large_intestine_male_embryo_108_days	1.38968e+08	0.205618	0.492113	FALSE	FALSE	FALSE
DNASE_occipital_lobe_male_adult_84_years	142317131	0.516233	0.503974	FALSE	FALSE	FALSE		DNASE_occipital_lobe_male_adult_84_years	1.41472e+08	0.868251	0.500981	FALSE	FALSE	FALSE
DNASE_right_lung_female_embryo_107_days	140974550	0.905773	0.49922	FALSE	FALSE	FALSE		DNASE_right_lung_female_embryo_107_days	142268687	0.534292	0.503803	FALSE	FALSE	FALSE
DNASE_small_intestine_female_embryo_105_days	1.39208e+08	0.259226	0.492964	FALSE	FALSE	FALSE		DNASE_small_intestine_female_embryo_105_days	138953752	0.202793	0.492064	FALSE	FALSE	FALSE
DNASE_muscle_of_leg_male_embryo_104_days	138685882	0.153645	0.491115	FALSE	FALSE	FALSE		DNASE_muscle_of_leg_male_embryo_104_days	1.40761e+08	0.809773	0.498462	FALSE	FALSE	FALSE
DNASE_lower_leg_skin_female_adult_53_years	1.39744e+08	0.411199	0.494863	FALSE	FALSE	FALSE		DNASE_lower_leg_skin_female_adult_53_years	141955444	0.658206	0.502693	FALSE	FALSE	FALSE
DNASE_adrenal_gland_female_adult_51_year	1.37714e+08	0.0474554	0.487675	TRUE	FALSE	FALSE		DNASE_adrenal_gland_female_adult_51_year	138973039	0.20673	0.492132	FALSE	FALSE	FALSE
DNASE_adrenal_gland_female_embryo_85_days	140097608	0.53545	0.496114	FALSE	FALSE	FALSE		DNASE_adrenal_gland_female_embryo_85_days	139389207	0.305509	0.493606	FALSE	FALSE	FALSE
DNASE_muscle_of_arm_male_embryo_115_days	139482343	0.331326	0.493936	FALSE	FALSE	FALSE		DNASE_muscle_of_arm_male_embryo_115_days	140973777	0.905423	0.499217	FALSE	FALSE	FALSE
DNASE_right_kidney_female_embryo_147_days	1.40425e+08	0.665551	0.497275	FALSE	FALSE	FALSE		DNASE_right_kidney_female_embryo_147_days	140711871	0.788282	0.49829	FALSE	FALSE	FALSE
DNASE_kidney_female_embryo_76_days_and_male_embryo_76_days	1.41129e+08	0.97583	0.499765	FALSE	FALSE	FALSE		DNASE_kidney_female_embryo_76_days_and_male_embryo_76_days	1.41274e+08	0.95774	0.500281	FALSE	FALSE	FALSE
DNASE_large_intestine_female_embryo_108_days	1.39656e+08	0.382965	0.494549	FALSE	FALSE	FALSE		DNASE_large_intestine_female_embryo_108_days	138987149	0.209645	0.492182	FALSE	FALSE	FALSE
DNASE_right_kidney_female_embryo_98_days	1.40323e+08	0.623651	0.496914	FALSE	FALSE	FALSE		DNASE_right_kidney_female_embryo_98_days	1.4047e+08	0.68426	0.497434	FALSE	FALSE	FALSE
DNASE_right_renal_cortex_interstitium_male_embryo_120_days	140774757	0.816079	0.498512	FALSE	FALSE	FALSE		DNASE_right_renal_cortex_interstitium_male_embryo_120_days	1.40506e+08	0.699244	0.49756	FALSE	FALSE	FALSE
DNASE_muscle_of_arm_male_embryo_96_days_RPT	1.39027e+08	0.217939	0.492322	FALSE	FALSE	FALSE		DNASE_muscle_of_arm_male_embryo_96_days_RPT	1.39955e+08	0.483136	0.495609	FALSE	FALSE	FALSE
DNASE_thymus_male_embryo_108_days	139489872	0.333473	0.493962	FALSE	FALSE	FALSE		DNASE_thymus_male_embryo_108_days	1.42199e+08	0.56084	0.503556	FALSE	FALSE	FALSE
DNASE_B_cell_female_adult_34_years	1.37292e+08	0.0261758	0.486179	TRUE	FALSE	FALSE		DNASE_B_cell_female_adult_34_years	138696848	0.155461	0.491154	FALSE	FALSE	FALSE
DNASE_thyroid_gland_male_adult_54_years	139267408	0.273814	0.493174	FALSE	FALSE	FALSE		DNASE_thyroid_gland_male_adult_54_years	1.40553e+08	0.71948	0.497728	FALSE	FALSE	FALSE
DNASE_spinal_cord_female_embryo_59_days_and_male_embryo_72_days	1.44009e+08	0.106029	0.509965	FALSE	FALSE	FALSE		DNASE_spinal_cord_female_embryo_59_days_and_male_embryo_72_days	1.38506e+08	0.126043	0.490476	FALSE	FALSE	FALSE
DNASE_heart_embryo_96_days	141188578	0.996821	0.499978	FALSE	FALSE	TRUE		DNASE_heart_embryo_96_days	141300988	0.945588	0.500376	FALSE	FALSE	TRUE
DNASE_renal_pelvis_female_embryo_89_days	140586613	0.733743	0.497846	FALSE	FALSE	FALSE		DNASE_renal_pelvis_female_embryo_89_days	1.40585e+08	0.73301	0.49784	FALSE	FALSE	FALSE
DNASE_renal_pelvis_male_embryo_108_days	140545435	0.716088	0.4977	FALSE	FALSE	FALSE		DNASE_renal_pelvis_male_embryo_108_days	140570399	0.726774	0.497789	FALSE	FALSE	FALSE
DNASE_heart_female_embryo_103_days	141161556	0.990854	0.499882	FALSE	FALSE	TRUE		DNASE_heart_female_embryo_103_days	1.4061e+08	0.744037	0.497931	FALSE	FALSE	TRUE
DNASE_H9_RPT_RPT	1.42869e+08	0.334748	0.505928	FALSE	FALSE	FALSE		DNASE_H9_RPT_RPT	140673189	0.771314	0.498153	FALSE	FALSE	FALSE
DNASE_K562_RPT_RPT_RPT	140375359	0.644855	0.497098	FALSE	FALSE	FALSE		DNASE_K562_RPT_RPT_RPT	1.42444e+08	0.470555	0.504423	FALSE	FALSE	FALSE
DNASE_left_renal_cortex_interstitium_male_embryo_105_days_RPT_RPT	1.40897e+08	0.870672	0.498945	FALSE	FALSE	FALSE		DNASE_left_renal_cortex_interstitium_male_embryo_105_days_RPT_RPT	140507804	0.700086	0.497567	FALSE	FALSE	FALSE
DNASE_right_lung_female_embryo_108_days	141004663	0.919426	0.499326	FALSE	FALSE	FALSE		DNASE_right_lung_female_embryo_108_days	141798818	0.724201	0.502139	FALSE	FALSE	FALSE
DNASE_stomach_female_embryo_96_days_RPT	1.38429e+08	0.115631	0.490207	FALSE	FALSE	FALSE		DNASE_stomach_female_embryo_96_days_RPT	1.39241e+08	0.267258	0.493081	FALSE	FALSE	FALSE
DNASE_small_intestine_male_adult_34_years	140300823	0.61459	0.496834	FALSE	FALSE	FALSE		DNASE_small_intestine_male_adult_34_years	139618673	0.371585	0.494418	FALSE	FALSE	FALSE
DNASE_renal_cortex_interstitium_female_embryo_96_days_RPT	1.40971e+08	0.904178	0.499207	FALSE	FALSE	FALSE		DNASE_renal_cortex_interstitium_female_embryo_96_days_RPT	1.40868e+08	0.857627	0.498842	FALSE	FALSE	FALSE
DNASE_A172	1.40997e+08	0.915763	0.499298	FALSE	FALSE	FALSE		DNASE_A172	143039163	0.288263	0.506531	FALSE	FALSE	FALSE
DNASE_left_lung_male_embryo_115_days	140310339	0.618419	0.496868	FALSE	FALSE	FALSE		DNASE_left_lung_male_embryo_115_days	142003602	0.63841	0.502864	FALSE	FALSE	FALSE
DNASE_muscle_of_leg_male_embryo_115_days	140022705	0.507632	0.495849	FALSE	FALSE	FALSE		DNASE_muscle_of_leg_male_embryo_115_days	140817673	0.835185	0.498664	FALSE	FALSE	FALSE
DNASE_hematopoietic_multipotent_progenitor_cell_treated_with_interleukin_3_for_15_days_kit_ligand_for_15_days_hydrocortisone_succinate_for_15_days_erythropoietin_for_15_days	140399115	0.654629	0.497182	FALSE	FALSE	FALSE		DNASE_hematopoietic_multipotent_progenitor_cell_treated_with_interleukin_3_for_15_days_kit_ligand_for_15_days_hydrocortisone_succinate_for_15_days_erythropoietin_for_15_days	139623177	0.372965	0.494434	FALSE	FALSE	FALSE
DNASE_muscle_of_leg_female_embryo_115_days	139075178	0.228505	0.492494	FALSE	FALSE	FALSE		DNASE_muscle_of_leg_female_embryo_115_days	1.40939e+08	0.889699	0.499094	FALSE	FALSE	FALSE
DNASE_PC_9	1.39999e+08	0.499055	0.495766	FALSE	FALSE	FALSE		DNASE_PC_9	140037846	0.513193	0.495903	FALSE	FALSE	FALSE
DNASE_kidney_female_embryo_108_days	140799010	0.826864	0.498598	FALSE	FALSE	FALSE		DNASE_kidney_female_embryo_108_days	140344216	0.632134	0.496988	FALSE	FALSE	FALSE
DNASE_stomach_embryo_101_day	1.38962e+08	0.204551	0.492094	FALSE	FALSE	FALSE		DNASE_stomach_embryo_101_day	1.39187e+08	0.254115	0.492889	FALSE	FALSE	FALSE
DNASE_H9_G2_phase_genetically_modified_using_stable_transfection	1.42745e+08	0.371344	0.505491	FALSE	FALSE	FALSE		DNASE_H9_G2_phase_genetically_modified_using_stable_transfection	1.40499e+08	0.696236	0.497535	FALSE	FALSE	FALSE
DNASE_esophagus_muscularis_mucosa_male_adult_37_years	1.40331e+08	0.626839	0.496942	FALSE	FALSE	FALSE		DNASE_esophagus_muscularis_mucosa_male_adult_37_years	1.42319e+08	0.515413	0.503982	FALSE	FALSE	FALSE
DNASE_small_intestine_male_embryo_108_days	138749883	0.164473	0.491342	FALSE	FALSE	FALSE		DNASE_small_intestine_male_embryo_108_days	1.39133e+08	0.241567	0.492699	FALSE	FALSE	FALSE
DNASE_heart_left_ventricle_female_embryo_101_day_and_female_embryo_103_days	1.41382e+08	0.908875	0.500662	FALSE	FALSE	TRUE		DNASE_heart_left_ventricle_female_embryo_101_day_and_female_embryo_103_days	139999080	0.499018	0.495765	FALSE	FALSE	TRUE
DNASE_SK_N_DZ	1.42203e+08	0.559096	0.503572	FALSE	FALSE	FALSE		DNASE_SK_N_DZ	143321323	0.221237	0.50753	FALSE	FALSE	FALSE
DNASE_brain_male_embryo_104_days	1.44844e+08	0.0362765	0.512923	TRUE	FALSE	TRUE		DNASE_brain_male_embryo_104_days	1.41784e+08	0.730436	0.502087	FALSE	FALSE	TRUE
DNASE_right_lung_male_embryo_87_days	140682454	0.775369	0.498185	FALSE	FALSE	FALSE		DNASE_right_lung_male_embryo_87_days	141935153	0.66662	0.502622	FALSE	FALSE	FALSE
DNASE_muscle_of_arm_male_embryo_105_days	139129058	0.240629	0.492685	FALSE	FALSE	FALSE		DNASE_muscle_of_arm_male_embryo_105_days	1.41068e+08	0.948297	0.499551	FALSE	FALSE	FALSE
DNASE_muscle_of_arm_male_embryo_104_days	138924290	0.196885	0.491959	FALSE	FALSE	FALSE		DNASE_muscle_of_arm_male_embryo_104_days	1.40836e+08	0.843461	0.49873	FALSE	FALSE	FALSE
DNASE_kidney_female_embryo_105_days_RPT	140424713	0.665228	0.497273	FALSE	FALSE	FALSE		DNASE_kidney_female_embryo_105_days_RPT	1.40315e+08	0.620147	0.496883	FALSE	FALSE	FALSE
DNASE_left_lung_male_embryo_105_days	141088954	0.957757	0.499625	FALSE	FALSE	FALSE		DNASE_left_lung_male_embryo_105_days	141643132	0.791898	0.501587	FALSE	FALSE	FALSE
DNASE_left_kidney_female_embryo_107_days	1.40943e+08	0.891551	0.499109	FALSE	FALSE	FALSE		DNASE_left_kidney_female_embryo_107_days	140576748	0.7295	0.497811	FALSE	FALSE	FALSE
DNASE_Peyer_s_patch_male_adult_37_years_RPT	1.41879e+08	0.690115	0.502423	FALSE	FALSE	FALSE		DNASE_Peyer_s_patch_male_adult_37_years_RPT	141432544	0.88593	0.500842	FALSE	FALSE	FALSE
DNASE_renal_pelvis_male_embryo_113_days	1.40522e+08	0.706115	0.497617	FALSE	FALSE	FALSE		DNASE_renal_pelvis_male_embryo_113_days	140554370	0.719907	0.497732	FALSE	FALSE	FALSE
DNASE_prostate_gland_male_adult_37_years	1.39753e+08	0.413953	0.494893	FALSE	FALSE	FALSE		DNASE_prostate_gland_male_adult_37_years	1.4167e+08	0.780039	0.501683	FALSE	FALSE	FALSE
DNASE_HeLa_S3_RPT	140712592	0.788599	0.498292	FALSE	FALSE	FALSE		DNASE_HeLa_S3_RPT	1.41762e+08	0.740066	0.502008	FALSE	FALSE	FALSE
DNASE_left_lung_female_embryo_110_days	141078735	0.953103	0.499589	FALSE	FALSE	FALSE		DNASE_left_lung_female_embryo_110_days	1.41783e+08	0.731124	0.502082	FALSE	FALSE	FALSE
DNASE_thymus_male_embryo_104_days	139441551	0.31985	0.493791	FALSE	FALSE	FALSE		DNASE_thymus_male_embryo_104_days	1.42389e+08	0.49012	0.504228	FALSE	FALSE	FALSE
DNASE_neural_progenitor_cell_originated_from_H9	1.41554e+08	0.831516	0.501271	FALSE	FALSE	TRUE		DNASE_neural_progenitor_cell_originated_from_H9	139141114	0.243403	0.492727	FALSE	FALSE	TRUE
DNASE_trophoblast_cell_embryo_39_weeks_and_embryo_40_weeks	141038796	0.93493	0.499447	FALSE	FALSE	FALSE		DNASE_trophoblast_cell_embryo_39_weeks_and_embryo_40_weeks	140819866	0.836164	0.498672	FALSE	FALSE	FALSE
DNASE_right_lung_male_embryo_96_days	1.40402e+08	0.655668	0.497191	FALSE	FALSE	FALSE		DNASE_right_lung_male_embryo_96_days	1.41506e+08	0.852781	0.501103	FALSE	FALSE	FALSE
DNASE_H9_G1_phase_genetically_modified_using_stable_transfection_RPT	142614107	0.41282	0.505026	FALSE	FALSE	FALSE		DNASE_H9_G1_phase_genetically_modified_using_stable_transfection_RPT	1.40349e+08	0.634127	0.497005	FALSE	FALSE	FALSE
DNASE_small_intestine_male_embryo_87_days	1.39034e+08	0.219508	0.492347	FALSE	FALSE	FALSE		DNASE_small_intestine_male_embryo_87_days	1.39533e+08	0.345967	0.494115	FALSE	FALSE	FALSE
DNASE_spinal_cord_female_embryo_87_days	1.43078e+08	0.27841	0.506667	FALSE	FALSE	FALSE		DNASE_spinal_cord_female_embryo_87_days	1.38305e+08	0.100099	0.489767	FALSE	FALSE	FALSE
DNASE_left_kidney_female_embryo_110_days	140785882	0.821022	0.498552	FALSE	FALSE	FALSE		DNASE_left_kidney_female_embryo_110_days	139843760	0.444373	0.495215	FALSE	FALSE	FALSE
DNASE_arm_bone_male_embryo_81_day_RPT	1.4044e+08	0.671721	0.497328	FALSE	FALSE	FALSE		DNASE_arm_bone_male_embryo_81_day_RPT	141153936	0.987378	0.499855	FALSE	FALSE	FALSE
DNASE_testis_male_adult_54_years	141560641	0.828452	0.501295	FALSE	FALSE	FALSE		DNASE_testis_male_adult_54_years	1.42623e+08	0.40993	0.505057	FALSE	FALSE	FALSE
DNASE_transverse_colon_male_adult_37_years	138561528	0.134168	0.490675	FALSE	FALSE	FALSE		DNASE_transverse_colon_male_adult_37_years	1.41303e+08	0.944774	0.500382	FALSE	FALSE	FALSE
DNASE_right_renal_pelvis_male_embryo_105_days_RPT_RPT	1.40542e+08	0.714582	0.497688	FALSE	FALSE	FALSE		DNASE_right_renal_pelvis_male_embryo_105_days_RPT_RPT	1.40385e+08	0.648896	0.497133	FALSE	FALSE	FALSE
DNASE_lung_embryo_101_day	141170486	0.994927	0.499914	FALSE	FALSE	FALSE		DNASE_lung_embryo_101_day	1.41625e+08	0.799994	0.501522	FALSE	FALSE	FALSE
DNASE_inferior_parietal_cortex_male_adult_84_years	141452842	0.876774	0.500914	FALSE	FALSE	TRUE		DNASE_inferior_parietal_cortex_male_adult_84_years	140239755	0.59027	0.496618	FALSE	FALSE	TRUE
DNASE_kidney_capillary_endothelial_cell_female_embryo_113_days	1.38344e+08	0.104762	0.489905	FALSE	FALSE	FALSE		DNASE_kidney_capillary_endothelial_cell_female_embryo_113_days	1.3988e+08	0.456659	0.495342	FALSE	FALSE	FALSE
DNASE_placenta_male_embryo_91_day	140575694	0.729048	0.497807	FALSE	FALSE	FALSE		DNASE_placenta_male_embryo_91_day	1.41947e+08	0.661815	0.502663	FALSE	FALSE	FALSE
DNASE_right_kidney_male_embryo_115_days	140495132	0.694727	0.497522	FALSE	FALSE	FALSE		DNASE_right_kidney_male_embryo_115_days	1.40783e+08	0.819836	0.498542	FALSE	FALSE	FALSE
DNASE_coronary_artery_female_adult_51_year	1.39629e+08	0.374864	0.494456	FALSE	FALSE	FALSE		DNASE_coronary_artery_female_adult_51_year	140917160	0.879833	0.499017	FALSE	FALSE	FALSE
ATAC_BM0106_Day0_MCP_A_Bone_Marrow_CD34_pDC	141770552	0.73635	0.502039	FALSE	FALSE	FALSE		ATAC_BM0106_Day0_MCP_A_Bone_Marrow_CD34_pDC	139219036	0.261873	0.493003	FALSE	FALSE	FALSE
ATAC_BM0106_UNK_ATAC_2_Bone_Marrow_CD34_UNK	1.37879e+08	0.0590172	0.488258	FALSE	FALSE	FALSE		ATAC_BM0106_UNK_ATAC_2_Bone_Marrow_CD34_UNK	1.39499e+08	0.336108	0.493995	FALSE	FALSE	FALSE
ATAC_BM0828_MEGA1_A_151109_Bone_Marrow_CD34_Mega	140769287	0.813651	0.498493	FALSE	FALSE	FALSE		ATAC_BM0828_MEGA1_A_151109_Bone_Marrow_CD34_Mega	139849155	0.446212	0.495235	FALSE	FALSE	FALSE
ATAC_BM1077_MCP_Bone_Marrow_CD34_pDC	138860123	0.184455	0.491732	FALSE	FALSE	FALSE		ATAC_BM1077_MCP_Bone_Marrow_CD34_pDC	140029780	0.510227	0.495874	FALSE	FALSE	FALSE
ATAC_BM1077_UNK_Bone_Marrow_CD34_UNK	1.38738e+08	0.162489	0.491301	FALSE	FALSE	FALSE		ATAC_BM1077_UNK_Bone_Marrow_CD34_UNK	139203600	0.258139	0.492949	FALSE	FALSE	FALSE
ATAC_BM1137_GMP1_low_ATAC_2_Bone_Marrow_CD34_GMP_A	137824486	0.0549563	0.488065	FALSE	FALSE	FALSE		ATAC_BM1137_GMP1_low_ATAC_2_Bone_Marrow_CD34_GMP_A	140319848	0.622255	0.496901	FALSE	FALSE	FALSE
ATAC_BM1137_GMP2_mid_ATAC_1_Bone_Marrow_CD34_GMP_B	1.37401e+08	0.0306718	0.486565	TRUE	FALSE	FALSE		ATAC_BM1137_GMP2_mid_ATAC_1_Bone_Marrow_CD34_GMP_B	1.39539e+08	0.347824	0.494138	FALSE	FALSE	FALSE
ATAC_BM1137_GMP3_high_ATAC_2_Bone_Marrow_CD34_GMP_C	1.36767e+08	0.0116022	0.484319	TRUE	FALSE	FALSE		ATAC_BM1137_GMP3_high_ATAC_2_Bone_Marrow_CD34_GMP_C	139932939	0.475322	0.495531	FALSE	FALSE	FALSE
ATAC_BM1214_Day0_MCP_Bone_Marrow_CD34_pDC	141182262	0.999702	0.499955	FALSE	FALSE	FALSE		ATAC_BM1214_Day0_MCP_Bone_Marrow_CD34_pDC	139519179	0.341915	0.494066	FALSE	FALSE	FALSE
ATAC_BM1214_Day0_UNK_A_Bone_Marrow_CD34_UNK	1.39337e+08	0.291622	0.493421	FALSE	FALSE	FALSE		ATAC_BM1214_Day0_UNK_A_Bone_Marrow_CD34_UNK	139594787	0.36432	0.494334	FALSE	FALSE	FALSE
CHIP_CTCF_MCF_7	138749592	0.164422	0.491341	FALSE	FALSE	FALSE		CHIP_CTCF_MCF_7	1.42664e+08	0.396809	0.505202	FALSE	FALSE	FALSE
CHIP_TAF1_MCF_7	140230836	0.586756	0.496586	FALSE	FALSE	FALSE		CHIP_TAF1_MCF_7	1.42125e+08	0.589676	0.503294	FALSE	FALSE	FALSE
CHIP_H3K4me3_GM12878	1.37383e+08	0.0298843	0.486501	TRUE	FALSE	FALSE		CHIP_H3K4me3_GM12878	140181358	0.567438	0.496411	FALSE	FALSE	FALSE
CHIP_CTCF_GM12878	139070525	0.227479	0.492477	FALSE	FALSE	FALSE		CHIP_CTCF_GM12878	1.40425e+08	0.665485	0.497275	FALSE	FALSE	FALSE
CHIP_H3K27ac_GM12878	1.39631e+08	0.375259	0.494461	FALSE	FALSE	FALSE		CHIP_H3K27ac_GM12878	142883873	0.330473	0.505981	FALSE	FALSE	FALSE
CHIP_H3K27me3_GM12878	1.39143e+08	0.243951	0.492736	FALSE	FALSE	FALSE		CHIP_H3K27me3_GM12878	139029326	0.218536	0.492331	FALSE	FALSE	FALSE
CHIP_H3K4me1_GM12878	1.38391e+08	0.110581	0.49007	FALSE	FALSE	FALSE		CHIP_H3K4me1_GM12878	140231490	0.587013	0.496589	FALSE	FALSE	FALSE
CHIP_H3K4me2_GM12878	137584488	0.0397415	0.487215	TRUE	FALSE	FALSE		CHIP_H3K4me2_GM12878	141378167	0.91053	0.500649	FALSE	FALSE	FALSE
CHIP_H3K9ac_GM12878	139170830	0.250336	0.492832	FALSE	FALSE	FALSE		CHIP_H3K9ac_GM12878	1.40501e+08	0.697035	0.497541	FALSE	FALSE	FALSE
CHIP_H4K20me1_GM12878	140249392	0.594078	0.496652	FALSE	FALSE	FALSE		CHIP_H4K20me1_GM12878	140270094	0.602297	0.496725	FALSE	FALSE	FALSE
CHIP_H3K27me3_endothelial_cell_of_umbilical_vein_male_newborn	138952848	0.202609	0.492061	FALSE	FALSE	FALSE		CHIP_H3K27me3_endothelial_cell_of_umbilical_vein_male_newborn	140904767	0.874247	0.498973	FALSE	FALSE	FALSE
CHIP_H3K4me2_endothelial_cell_of_umbilical_vein_male_newborn	1.38126e+08	0.0806295	0.489131	FALSE	FALSE	FALSE		CHIP_H3K4me2_endothelial_cell_of_umbilical_vein_male_newborn	139916959	0.46969	0.495475	FALSE	FALSE	FALSE
CHIP_H3K4me3_endothelial_cell_of_umbilical_vein_male_newborn	1.38319e+08	0.101785	0.489818	FALSE	FALSE	FALSE		CHIP_H3K4me3_endothelial_cell_of_umbilical_vein_male_newborn	1.40455e+08	0.677675	0.497378	FALSE	FALSE	FALSE
CHIP_CTCF_K562	139568836	0.356529	0.494242	FALSE	FALSE	FALSE		CHIP_CTCF_K562	143648585	0.15844	0.508689	FALSE	FALSE	FALSE
CHIP_H3K27me3_K562	140278027	0.60546	0.496753	FALSE	FALSE	FALSE		CHIP_H3K27me3_K562	141531421	0.841494	0.501192	FALSE	FALSE	FALSE
CHIP_H3K36me3_K562	1.4089e+08	0.867375	0.498919	FALSE	FALSE	FALSE		CHIP_H3K36me3_K562	1.42883e+08	0.330734	0.505978	FALSE	FALSE	FALSE
CHIP_H3K4me2_K562	1.39044e+08	0.221771	0.492385	FALSE	FALSE	FALSE		CHIP_H3K4me2_K562	1.44177e+08	0.0868445	0.510559	FALSE	FALSE	FALSE
CHIP_H3K4me3_K562	140056785	0.520194	0.49597	FALSE	FALSE	FALSE		CHIP_H3K4me3_K562	1.44784e+08	0.0394562	0.51271	TRUE	FALSE	FALSE
CHIP_H3K9ac_K562	1.39843e+08	0.444093	0.495213	FALSE	FALSE	FALSE		CHIP_H3K9ac_K562	143950004	0.1135	0.509757	FALSE	FALSE	FALSE
CHIP_H3K9me1_K562	1.40905e+08	0.874208	0.498972	FALSE	FALSE	FALSE		CHIP_H3K9me1_K562	1.43252e+08	0.236482	0.507286	FALSE	FALSE	FALSE
CHIP_CTCF_endothelial_cell_of_umbilical_vein_male_newborn	1.3825e+08	0.0937398	0.489571	FALSE	FALSE	FALSE		CHIP_CTCF_endothelial_cell_of_umbilical_vein_male_newborn	140186424	0.569401	0.496429	FALSE	FALSE	FALSE
CHIP_H3K27ac_endothelial_cell_of_umbilical_vein_male_newborn	1.38819e+08	0.176887	0.491588	FALSE	FALSE	FALSE		CHIP_H3K27ac_endothelial_cell_of_umbilical_vein_male_newborn	139104070	0.234951	0.492596	FALSE	FALSE	FALSE
CHIP_H3K27ac_keratinocyte_female	1.41324e+08	0.935261	0.500456	FALSE	FALSE	FALSE		CHIP_H3K27ac_keratinocyte_female	140711874	0.788283	0.49829	FALSE	FALSE	FALSE
CHIP_H3K27ac_mammary_epithelial_cell_female_adult_50_years	1.4115e+08	0.985397	0.49984	FALSE	FALSE	FALSE		CHIP_H3K27ac_mammary_epithelial_cell_female_adult_50_years	1.40838e+08	0.844298	0.498737	FALSE	FALSE	FALSE
CHIP_H3K27me3_mammary_epithelial_cell_female_adult_50_years	138001758	0.0690828	0.488693	FALSE	FALSE	FALSE		CHIP_H3K27me3_mammary_epithelial_cell_female_adult_50_years	1.43493e+08	0.186358	0.508138	FALSE	FALSE	FALSE
CHIP_H3K36me3_mammary_epithelial_cell_female_adult_50_years	1.41553e+08	0.831752	0.501269	FALSE	FALSE	FALSE		CHIP_H3K36me3_mammary_epithelial_cell_female_adult_50_years	1.39464e+08	0.326153	0.493871	FALSE	FALSE	FALSE
CHIP_H3K4me2_HepG2	1.37764e+08	0.0507436	0.487852	FALSE	FALSE	FALSE		CHIP_H3K4me2_HepG2	143042428	0.287417	0.506543	FALSE	FALSE	FALSE
CHIP_H3K9ac_HepG2	139199653	0.25719	0.492935	FALSE	FALSE	FALSE		CHIP_H3K9ac_HepG2	141190205	0.996079	0.499984	FALSE	FALSE	FALSE
CHIP_CTCF_H1_hESC	1.41077e+08	0.952133	0.499581	FALSE	FALSE	FALSE		CHIP_CTCF_H1_hESC	139921643	0.471337	0.495491	FALSE	FALSE	FALSE
CHIP_H3K4me1_mammary_epithelial_cell_female_adult_50_years	1.40486e+08	0.690836	0.497489	FALSE	FALSE	FALSE		CHIP_H3K4me1_mammary_epithelial_cell_female_adult_50_years	140962485	0.90031	0.499177	FALSE	FALSE	FALSE
CHIP_H3K4me2_mammary_epithelial_cell_female_adult_50_years	1.39167e+08	0.249513	0.49282	FALSE	FALSE	FALSE		CHIP_H3K4me2_mammary_epithelial_cell_female_adult_50_years	1.41415e+08	0.893901	0.500779	FALSE	FALSE	FALSE
CHIP_H3K4me3_mammary_epithelial_cell_female_adult_50_years	137687207	0.0457489	0.487579	TRUE	FALSE	FALSE		CHIP_H3K4me3_mammary_epithelial_cell_female_adult_50_years	140318757	0.621815	0.496898	FALSE	FALSE	FALSE
CHIP_H4K20me1_mammary_epithelial_cell_female_adult_50_years	139834245	0.44114	0.495182	FALSE	FALSE	FALSE		CHIP_H4K20me1_mammary_epithelial_cell_female_adult_50_years	1.41209e+08	0.987585	0.500049	FALSE	FALSE	FALSE
CHIP_H3K4me3_HepG2	136289697	0.0051637	0.48263	TRUE	FALSE	FALSE		CHIP_H3K4me3_HepG2	1.43019e+08	0.293498	0.50646	FALSE	FALSE	FALSE
CHIP_H4K20me1_HepG2	1.39404e+08	0.309464	0.493657	FALSE	FALSE	FALSE		CHIP_H4K20me1_HepG2	141883687	0.688149	0.502439	FALSE	FALSE	FALSE
CHIP_H3K27ac_fibroblast_of_lung_female_child_11_year_and_male_adult_45_years	138269378	0.0959361	0.48964	FALSE	FALSE	FALSE		CHIP_H3K27ac_fibroblast_of_lung_female_child_11_year_and_male_adult_45_years	1.39506e+08	0.337962	0.494018	FALSE	FALSE	FALSE
CHIP_H3K27me3_fibroblast_of_lung_female_child_11_year_and_male_adult_45_years	138533206	0.130012	0.490575	FALSE	FALSE	FALSE		CHIP_H3K27me3_fibroblast_of_lung_female_child_11_year_and_male_adult_45_years	1.41639e+08	0.793854	0.501572	FALSE	FALSE	FALSE
CHIP_H3K36me3_fibroblast_of_lung_female_child_11_year_and_male_adult_45_years	140933023	0.886991	0.499073	FALSE	FALSE	FALSE		CHIP_H3K36me3_fibroblast_of_lung_female_child_11_year_and_male_adult_45_years	138928227	0.197667	0.491973	FALSE	FALSE	FALSE
CHIP_H3K4me3_fibroblast_of_lung_female_child_11_year_and_male_adult_45_years	137522911	0.0364718	0.486997	TRUE	FALSE	FALSE		CHIP_H3K4me3_fibroblast_of_lung_female_child_11_year_and_male_adult_45_years	140536249	0.71217	0.497668	FALSE	FALSE	FALSE
CHIP_H3K9ac_fibroblast_of_lung_female_child_11_year_and_male_adult_45_years	1.37137e+08	0.0207783	0.485632	TRUE	FALSE	FALSE		CHIP_H3K9ac_fibroblast_of_lung_female_child_11_year_and_male_adult_45_years	1.38802e+08	0.173776	0.491528	FALSE	FALSE	FALSE
CHIP_H3K27ac_skeletal_muscle_myoblast_male_adult_22_years	139413410	0.312086	0.493692	FALSE	FALSE	FALSE		CHIP_H3K27ac_skeletal_muscle_myoblast_male_adult_22_years	138956937	0.203439	0.492075	FALSE	FALSE	FALSE
CHIP_H3K27me3_skeletal_muscle_myoblast_male_adult_22_years	1.38377e+08	0.10887	0.490022	FALSE	FALSE	FALSE		CHIP_H3K27me3_skeletal_muscle_myoblast_male_adult_22_years	1.43529e+08	0.179671	0.508264	FALSE	FALSE	FALSE
CHIP_H3K36me3_skeletal_muscle_myoblast_male_adult_22_years	1.41226e+08	0.979734	0.50011	FALSE	FALSE	FALSE		CHIP_H3K36me3_skeletal_muscle_myoblast_male_adult_22_years	137902994	0.0608836	0.488343	FALSE	FALSE	FALSE
CHIP_H3K4me1_skeletal_muscle_myoblast_male_adult_22_years	1.40548e+08	0.717358	0.497711	FALSE	FALSE	FALSE		CHIP_H3K4me1_skeletal_muscle_myoblast_male_adult_22_years	139950181	0.481439	0.495592	FALSE	FALSE	FALSE
CHIP_H3K4me2_skeletal_muscle_myoblast_male_adult_22_years	139191141	0.255153	0.492904	FALSE	FALSE	FALSE		CHIP_H3K4me2_skeletal_muscle_myoblast_male_adult_22_years	1.40302e+08	0.615067	0.496838	FALSE	FALSE	FALSE
CHIP_H3K4me3_skeletal_muscle_myoblast_male_adult_22_years	1.37207e+08	0.0230626	0.485877	TRUE	FALSE	FALSE		CHIP_H3K4me3_skeletal_muscle_myoblast_male_adult_22_years	1.38911e+08	0.194217	0.491912	FALSE	FALSE	FALSE
CHIP_H3K9ac_skeletal_muscle_myoblast_male_adult_22_years	1.38416e+08	0.113913	0.490161	FALSE	FALSE	FALSE		CHIP_H3K9ac_skeletal_muscle_myoblast_male_adult_22_years	139040150	0.220861	0.49237	FALSE	FALSE	FALSE
CHIP_H4K20me1_skeletal_muscle_myoblast_male_adult_22_years	139371524	0.300762	0.493543	FALSE	FALSE	FALSE		CHIP_H4K20me1_skeletal_muscle_myoblast_male_adult_22_years	1.4191e+08	0.677032	0.502533	FALSE	FALSE	FALSE
CHIP_H3K27ac_H1_hESC	1.42007e+08	0.636904	0.502877	FALSE	FALSE	TRUE		CHIP_H3K27ac_H1_hESC	1.39346e+08	0.293909	0.493452	FALSE	FALSE	TRUE
CHIP_H3K79me2_skeletal_muscle_myoblast_male_adult_22_years	141356190	0.920498	0.500571	FALSE	FALSE	FALSE		CHIP_H3K79me2_skeletal_muscle_myoblast_male_adult_22_years	138365925	0.107466	0.489982	FALSE	FALSE	FALSE
CHIP_H3K9me3_skeletal_muscle_myoblast_male_adult_22_years	1.4065e+08	0.761244	0.498071	FALSE	FALSE	FALSE		CHIP_H3K9me3_skeletal_muscle_myoblast_male_adult_22_years	1.40174e+08	0.564432	0.496383	FALSE	FALSE	FALSE
CHIP_CTCF_myotube	1.41465e+08	0.871088	0.500958	FALSE	FALSE	FALSE		CHIP_CTCF_myotube	1.40708e+08	0.786797	0.498278	FALSE	FALSE	FALSE
CHIP_H2AFZ_myotube	1.41208e+08	0.987824	0.500048	FALSE	FALSE	FALSE		CHIP_H2AFZ_myotube	143563768	0.173246	0.508389	FALSE	FALSE	FALSE
CHIP_H3K27ac_myotube	140079883	0.528798	0.496052	FALSE	FALSE	FALSE		CHIP_H3K27ac_myotube	1.39118e+08	0.238146	0.492646	FALSE	FALSE	FALSE
CHIP_H3K36me3_myotube	141541450	0.837012	0.501227	FALSE	FALSE	FALSE		CHIP_H3K36me3_myotube	1.39629e+08	0.374879	0.494456	FALSE	FALSE	FALSE
CHIP_H3K4me1_myotube	141097520	0.961659	0.499655	FALSE	FALSE	FALSE		CHIP_H3K4me1_myotube	1.38936e+08	0.19912	0.491999	FALSE	FALSE	FALSE
CHIP_H3K4me2_myotube	139110132	0.23632	0.492618	FALSE	FALSE	FALSE		CHIP_H3K4me2_myotube	139376760	0.302162	0.493562	FALSE	FALSE	FALSE
CHIP_H3K4me3_myotube	138097511	0.0778774	0.489032	FALSE	FALSE	FALSE		CHIP_H3K4me3_myotube	139563638	0.354981	0.494224	FALSE	FALSE	FALSE
CHIP_CTCF_HeLa_S3	139161539	0.248153	0.4928	FALSE	FALSE	FALSE		CHIP_CTCF_HeLa_S3	140545783	0.716237	0.497701	FALSE	FALSE	FALSE
CHIP_H3K27ac_HeLa_S3	139396688	0.307532	0.493632	FALSE	FALSE	FALSE		CHIP_H3K27ac_HeLa_S3	1.42381e+08	0.492875	0.504201	FALSE	FALSE	FALSE
CHIP_H3K4me2_HeLa_S3	137878538	0.0589829	0.488256	FALSE	FALSE	FALSE		CHIP_H3K4me2_HeLa_S3	1.40654e+08	0.763034	0.498085	FALSE	FALSE	FALSE
CHIP_H3K4me3_HeLa_S3	1.36891e+08	0.0141778	0.48476	TRUE	FALSE	FALSE		CHIP_H3K4me3_HeLa_S3	140935870	0.888277	0.499083	FALSE	FALSE	FALSE
CHIP_H3K79me2_HeLa_S3	1.39874e+08	0.454876	0.495324	FALSE	FALSE	FALSE		CHIP_H3K79me2_HeLa_S3	1.39834e+08	0.441222	0.495183	FALSE	FALSE	FALSE
CHIP_H3K9ac_HeLa_S3	138622297	0.143433	0.49089	FALSE	FALSE	FALSE		CHIP_H3K9ac_HeLa_S3	141568860	0.824791	0.501324	FALSE	FALSE	FALSE
CHIP_H4K20me1_HeLa_S3	1.39045e+08	0.221976	0.492388	FALSE	FALSE	FALSE		CHIP_H4K20me1_HeLa_S3	141487710	0.861084	0.501037	FALSE	FALSE	FALSE
CHIP_H3K27me3_HepG2	1.39952e+08	0.48212	0.495599	FALSE	FALSE	FALSE		CHIP_H3K27me3_HepG2	1.40183e+08	0.568077	0.496417	FALSE	FALSE	FALSE
CHIP_H3K79me2_myotube	140804418	0.829273	0.498617	FALSE	FALSE	FALSE		CHIP_H3K79me2_myotube	1.39977e+08	0.490902	0.495686	FALSE	FALSE	FALSE
CHIP_CTCF_astrocyte	1.4032e+08	0.622266	0.496901	FALSE	FALSE	TRUE		CHIP_CTCF_astrocyte	139974965	0.490306	0.49568	FALSE	FALSE	TRUE
CHIP_H3K27ac_astrocyte	1.40189e+08	0.570382	0.496438	FALSE	FALSE	FALSE		CHIP_H3K27ac_astrocyte	140267289	0.60118	0.496715	FALSE	FALSE	FALSE
CHIP_H3K4me3_astrocyte	137778852	0.0517377	0.487903	FALSE	FALSE	TRUE		CHIP_H3K4me3_astrocyte	1.39441e+08	0.319805	0.493791	FALSE	FALSE	TRUE
CHIP_H2AFZ_GM12878	139245570	0.268377	0.493097	FALSE	FALSE	FALSE		CHIP_H2AFZ_GM12878	1.43074e+08	0.279211	0.506656	FALSE	FALSE	FALSE
CHIP_H3K79me2_GM12878	1.37743e+08	0.0493454	0.487778	TRUE	FALSE	FALSE		CHIP_H3K79me2_GM12878	1.40011e+08	0.503234	0.495807	FALSE	FALSE	FALSE
CHIP_H3K9ac_myotube	139459939	0.32499	0.493856	FALSE	FALSE	FALSE		CHIP_H3K9ac_myotube	1.3887e+08	0.186238	0.491765	FALSE	FALSE	FALSE
CHIP_H4K20me1_myotube	1.4022e+08	0.582561	0.496548	FALSE	FALSE	FALSE		CHIP_H4K20me1_myotube	140294723	0.612141	0.496812	FALSE	FALSE	FALSE
CHIP_H2AFZ_skeletal_muscle_myoblast_male_adult_22_years	140903891	0.873853	0.49897	FALSE	FALSE	FALSE		CHIP_H2AFZ_skeletal_muscle_myoblast_male_adult_22_years	144548050	0.0542857	0.511874	FALSE	FALSE	FALSE
CHIP_H3K27me3_HeLa_S3	140736337	0.799067	0.498376	FALSE	FALSE	FALSE		CHIP_H3K27me3_HeLa_S3	141421635	0.890857	0.500803	FALSE	FALSE	FALSE
CHIP_H2AFZ_K562	139076410	0.228778	0.492498	FALSE	FALSE	FALSE		CHIP_H2AFZ_K562	143627266	0.162068	0.508614	FALSE	FALSE	FALSE
CHIP_H3K79me2_K562	140337626	0.629456	0.496964	FALSE	FALSE	FALSE		CHIP_H3K79me2_K562	143929523	0.116195	0.509684	FALSE	FALSE	FALSE
CHIP_H3K9me3_K562	140618111	0.747344	0.497958	FALSE	FALSE	FALSE		CHIP_H3K9me3_K562	142515579	0.445694	0.504677	FALSE	FALSE	FALSE
CHIP_H2AFZ_osteoblast	140971107	0.904214	0.499208	FALSE	FALSE	FALSE		CHIP_H2AFZ_osteoblast	1.43454e+08	0.193963	0.507999	FALSE	FALSE	FALSE
CHIP_H3K27ac_osteoblast	138949736	0.20198	0.49205	FALSE	FALSE	FALSE		CHIP_H3K27ac_osteoblast	139398876	0.308125	0.49364	FALSE	FALSE	FALSE
CHIP_H3K36me3_osteoblast	142007379	0.636868	0.502877	FALSE	FALSE	FALSE		CHIP_H3K36me3_osteoblast	1.39515e+08	0.340636	0.49405	FALSE	FALSE	FALSE
CHIP_H3K4me1_osteoblast	139759859	0.416336	0.494918	FALSE	FALSE	FALSE		CHIP_H3K4me1_osteoblast	139429380	0.316476	0.493748	FALSE	FALSE	FALSE
CHIP_H3K4me2_osteoblast	137348077	0.02841	0.486378	TRUE	FALSE	FALSE		CHIP_H3K4me2_osteoblast	140358360	0.637898	0.497038	FALSE	FALSE	FALSE
CHIP_H3K9me3_osteoblast	1.41414e+08	0.894528	0.500774	FALSE	FALSE	FALSE		CHIP_H3K9me3_osteoblast	1.42512e+08	0.446819	0.504665	FALSE	FALSE	FALSE
CHIP_CTCF_fibroblast_of_dermis	1.39118e+08	0.238125	0.492646	FALSE	FALSE	FALSE		CHIP_CTCF_fibroblast_of_dermis	141210340	0.986895	0.500055	FALSE	FALSE	FALSE
CHIP_H3K27ac_fibroblast_of_dermis	1.38305e+08	0.100116	0.489768	FALSE	FALSE	FALSE		CHIP_H3K27ac_fibroblast_of_dermis	137929953	0.0630374	0.488438	FALSE	FALSE	FALSE
CHIP_H3K4me3_fibroblast_of_dermis_NONE_and_female_adult	1.37302e+08	0.0265674	0.486215	TRUE	FALSE	FALSE		CHIP_H3K4me3_fibroblast_of_dermis_NONE_and_female_adult	138070791	0.0753361	0.488937	FALSE	FALSE	FALSE
CHIP_H3K4me1_HepG2	139603387	0.366925	0.494364	FALSE	FALSE	FALSE		CHIP_H3K4me1_HepG2	1.4197e+08	0.652015	0.502746	FALSE	FALSE	FALSE
CHIP_H3K4me1_HeLa_S3	1.39073e+08	0.228122	0.492488	FALSE	FALSE	FALSE		CHIP_H3K4me1_HeLa_S3	1.40092e+08	0.533381	0.496095	FALSE	FALSE	FALSE
CHIP_KDM5B_K562	140249925	0.594289	0.496654	FALSE	FALSE	FALSE		CHIP_KDM5B_K562	144034540	0.102894	0.510056	FALSE	FALSE	FALSE
CHIP_RBBP5_H1_hESC	1.41057e+08	0.943436	0.499514	FALSE	FALSE	TRUE		CHIP_RBBP5_H1_hESC	1.41749e+08	0.745544	0.501963	FALSE	FALSE	TRUE
CHIP_HDAC1_K562	1.40853e+08	0.850809	0.498788	FALSE	FALSE	FALSE		CHIP_HDAC1_K562	1.44353e+08	0.0698672	0.511182	FALSE	FALSE	FALSE
CHIP_HDAC2_K562	140955582	0.897187	0.499153	FALSE	FALSE	FALSE		CHIP_HDAC2_K562	144674301	0.045855	0.512321	TRUE	FALSE	FALSE
CHIP_PHF8_K562	141060024	0.944586	0.499523	FALSE	FALSE	FALSE		CHIP_PHF8_K562	1.44548e+08	0.054254	0.511876	FALSE	FALSE	FALSE
CHIP_RBBP5_K562	1.40161e+08	0.559659	0.49634	FALSE	FALSE	FALSE		CHIP_RBBP5_K562	144165190	0.0880688	0.510519	FALSE	FALSE	FALSE
CHIP_SAP30_K562	140749752	0.804996	0.498424	FALSE	FALSE	FALSE		CHIP_SAP30_K562	144208772	0.0835251	0.510673	FALSE	FALSE	FALSE
CHIP_CHD1_H1_hESC	1.40923e+08	0.882308	0.499036	FALSE	FALSE	TRUE		CHIP_CHD1_H1_hESC	140850136	0.849703	0.498779	FALSE	FALSE	TRUE
CHIP_H3K9me3_myotube	139996073	0.497927	0.495755	FALSE	FALSE	FALSE		CHIP_H3K9me3_myotube	142902660	0.325164	0.506048	FALSE	FALSE	FALSE
CHIP_H2AFZ_HeLa_S3	1.40686e+08	0.777101	0.498199	FALSE	FALSE	FALSE		CHIP_H2AFZ_HeLa_S3	1.42202e+08	0.559601	0.503567	FALSE	FALSE	FALSE
CHIP_H3K9me3_HeLa_S3	1.39681e+08	0.391036	0.49464	FALSE	FALSE	FALSE		CHIP_H3K9me3_HeLa_S3	1.40785e+08	0.820566	0.498548	FALSE	FALSE	FALSE
CHIP_H3K27me3_osteoblast	138429581	0.11565	0.490208	FALSE	FALSE	FALSE		CHIP_H3K27me3_osteoblast	1.42208e+08	0.557403	0.503587	FALSE	FALSE	FALSE
CHIP_H4K20me1_osteoblast	140621945	0.749005	0.497971	FALSE	FALSE	FALSE		CHIP_H4K20me1_osteoblast	141017771	0.925377	0.499373	FALSE	FALSE	FALSE
CHIP_H2AFZ_DND_41	1.41119e+08	0.971628	0.499733	FALSE	FALSE	FALSE		CHIP_H2AFZ_DND_41	1.42872e+08	0.333952	0.505938	FALSE	FALSE	FALSE
CHIP_H3K27ac_DND_41	1.39462e+08	0.325644	0.493865	FALSE	FALSE	FALSE		CHIP_H3K27ac_DND_41	1.40327e+08	0.625056	0.496926	FALSE	FALSE	FALSE
CHIP_H3K36me3_DND_41	140338447	0.629789	0.496967	FALSE	FALSE	FALSE		CHIP_H3K36me3_DND_41	1.41876e+08	0.691397	0.502412	FALSE	FALSE	FALSE
CHIP_H3K4me1_DND_41	1.38901e+08	0.192216	0.491875	FALSE	FALSE	FALSE		CHIP_H3K4me1_DND_41	1.40115e+08	0.541934	0.496175	FALSE	FALSE	FALSE
CHIP_H3K4me3_DND_41	137486728	0.0346596	0.486869	TRUE	FALSE	FALSE		CHIP_H3K4me3_DND_41	139488324	0.333031	0.493957	FALSE	FALSE	FALSE
CHIP_H3K79me2_DND_41	139147744	0.244938	0.492751	FALSE	FALSE	FALSE		CHIP_H3K79me2_DND_41	139950358	0.481502	0.495593	FALSE	FALSE	FALSE
CHIP_H4K20me1_DND_41	1.39597e+08	0.36492	0.494341	FALSE	FALSE	FALSE		CHIP_H4K20me1_DND_41	141447448	0.879205	0.500894	FALSE	FALSE	FALSE
CHIP_EZH2_GM12878	138433856	0.116217	0.490223	FALSE	FALSE	FALSE		CHIP_EZH2_GM12878	139918668	0.470291	0.495481	FALSE	FALSE	FALSE
CHIP_EZH2_mammary_epithelial_cell_female_adult_50_years	1.37693e+08	0.0460943	0.487598	TRUE	FALSE	FALSE		CHIP_EZH2_mammary_epithelial_cell_female_adult_50_years	142249776	0.541427	0.503736	FALSE	FALSE	FALSE
CHIP_H2AFZ_mammary_epithelial_cell_female_adult_50_years	1.40563e+08	0.723406	0.497761	FALSE	FALSE	FALSE		CHIP_H2AFZ_mammary_epithelial_cell_female_adult_50_years	1.44482e+08	0.0591724	0.511641	FALSE	FALSE	FALSE
CHIP_H3K9me3_mammary_epithelial_cell_female_adult_50_years	140887674	0.866553	0.498912	FALSE	FALSE	FALSE		CHIP_H3K9me3_mammary_epithelial_cell_female_adult_50_years	1.41231e+08	0.977446	0.500128	FALSE	FALSE	FALSE
CHIP_EZH2_skeletal_muscle_myoblast_male_adult_22_years	139115676	0.237577	0.492637	FALSE	FALSE	FALSE		CHIP_EZH2_skeletal_muscle_myoblast_male_adult_22_years	1.42597e+08	0.418394	0.504966	FALSE	FALSE	FALSE
CHIP_EZH2_HepG2	139748272	0.412547	0.494877	FALSE	FALSE	FALSE		CHIP_EZH2_HepG2	1.41068e+08	0.948222	0.499551	FALSE	FALSE	FALSE
CHIP_H2AFZ_keratinocyte_female	1.41312e+08	0.940764	0.500413	FALSE	FALSE	FALSE		CHIP_H2AFZ_keratinocyte_female	144645840	0.0476524	0.512221	TRUE	FALSE	FALSE
CHIP_H3K79me2_keratinocyte_female	140631414	0.753112	0.498005	FALSE	FALSE	FALSE		CHIP_H3K79me2_keratinocyte_female	1.38493e+08	0.124218	0.49043	FALSE	FALSE	FALSE
CHIP_H3K9me3_keratinocyte_female	141306752	0.942966	0.500396	FALSE	FALSE	FALSE		CHIP_H3K9me3_keratinocyte_female	141755898	0.742675	0.501987	FALSE	FALSE	FALSE
CHIP_EZH2_fibroblast_of_lung_female_child_11_year_and_male_adult_45_years	1.38887e+08	0.189497	0.491826	FALSE	FALSE	FALSE		CHIP_EZH2_fibroblast_of_lung_female_child_11_year_and_male_adult_45_years	1.41753e+08	0.743844	0.501977	FALSE	FALSE	FALSE
CHIP_H2AFZ_fibroblast_of_lung_female_child_11_year_and_male_adult_45_years	1.40137e+08	0.550443	0.496254	FALSE	FALSE	FALSE		CHIP_H2AFZ_fibroblast_of_lung_female_child_11_year_and_male_adult_45_years	1.43265e+08	0.233545	0.507332	FALSE	FALSE	FALSE
CHIP_H3K9me3_fibroblast_of_lung_female_child_11_year_and_male_adult_45_years	141688098	0.772158	0.501747	FALSE	FALSE	FALSE		CHIP_H3K9me3_fibroblast_of_lung_female_child_11_year_and_male_adult_45_years	143646153	0.158851	0.508681	FALSE	FALSE	FALSE
CHIP_H3K9ac_astrocyte	1.37937e+08	0.0636294	0.488464	FALSE	FALSE	TRUE		CHIP_H3K9ac_astrocyte	139961075	0.485326	0.495631	FALSE	FALSE	TRUE
CHIP_H4K20me1_astrocyte	140226015	0.58486	0.496569	FALSE	FALSE	TRUE		CHIP_H4K20me1_astrocyte	1.38954e+08	0.20276	0.492063	FALSE	FALSE	TRUE
CHIP_H3K9ac_DND_41	1.37867e+08	0.0581235	0.488216	FALSE	FALSE	FALSE		CHIP_H3K9ac_DND_41	139147098	0.244788	0.492748	FALSE	FALSE	FALSE
CHIP_H3K9me3_DND_41	1.41015e+08	0.924101	0.499363	FALSE	FALSE	FALSE		CHIP_H3K9me3_DND_41	1.44035e+08	0.102874	0.510056	FALSE	FALSE	FALSE
CHIP_H3K79me2_mammary_epithelial_cell_female_adult_50_years	140906569	0.875059	0.498979	FALSE	FALSE	FALSE		CHIP_H3K79me2_mammary_epithelial_cell_female_adult_50_years	138678503	0.152433	0.491089	FALSE	FALSE	FALSE
CHIP_H2AFZ_endothelial_cell_of_umbilical_vein_male_newborn	139369815	0.300306	0.493537	FALSE	FALSE	FALSE		CHIP_H2AFZ_endothelial_cell_of_umbilical_vein_male_newborn	1.425e+08	0.451129	0.504621	FALSE	FALSE	FALSE
CHIP_H3K79me2_endothelial_cell_of_umbilical_vein_male_newborn	140445356	0.673824	0.497346	FALSE	FALSE	FALSE		CHIP_H3K79me2_endothelial_cell_of_umbilical_vein_male_newborn	139188390	0.254496	0.492895	FALSE	FALSE	FALSE
CHIP_EZH2_fibroblast_of_dermis	1.39697e+08	0.396002	0.494695	FALSE	FALSE	FALSE		CHIP_EZH2_fibroblast_of_dermis	1.42305e+08	0.520814	0.50393	FALSE	FALSE	FALSE
CHIP_H3K79me2_fibroblast_of_lung_female_child_11_year_and_male_adult_45_years	140511205	0.701527	0.497579	FALSE	FALSE	FALSE		CHIP_H3K79me2_fibroblast_of_lung_female_child_11_year_and_male_adult_45_years	1.39637e+08	0.377214	0.494483	FALSE	FALSE	FALSE
CHIP_H3K79me2_osteoblast	140683688	0.775909	0.49819	FALSE	FALSE	FALSE		CHIP_H3K79me2_osteoblast	1.39076e+08	0.228684	0.492497	FALSE	FALSE	FALSE
CHIP_H3K4me3_A549_treated_with_0_02_ethanol_for_1_hour	137674225	0.0449498	0.487533	TRUE	FALSE	FALSE		CHIP_H3K4me3_A549_treated_with_0_02_ethanol_for_1_hour	139540664	0.34819	0.494142	FALSE	FALSE	FALSE
CHIP_H3K27ac_CD14_positive_monocyte_female	138868212	0.185989	0.491761	FALSE	FALSE	FALSE		CHIP_H3K27ac_CD14_positive_monocyte_female	1.42271e+08	0.53341	0.503811	FALSE	FALSE	FALSE
CHIP_H3K27me3_CD14_positive_monocyte_female	1.38415e+08	0.113718	0.490156	FALSE	FALSE	FALSE		CHIP_H3K27me3_CD14_positive_monocyte_female	141445592	0.880042	0.500888	FALSE	FALSE	FALSE
CHIP_H3K36me3_CD14_positive_monocyte_female	140193704	0.572229	0.496455	FALSE	FALSE	FALSE		CHIP_H3K36me3_CD14_positive_monocyte_female	1.44584e+08	0.0517526	0.512002	FALSE	FALSE	FALSE
CHIP_H3K4me1_CD14_positive_monocyte_female	1.37008e+08	0.0170288	0.485173	TRUE	FALSE	FALSE		CHIP_H3K4me1_CD14_positive_monocyte_female	142708774	0.38263	0.505361	FALSE	FALSE	FALSE
CHIP_H3K4me3_CD14_positive_monocyte_female	136681855	0.0100982	0.484019	TRUE	FALSE	FALSE		CHIP_H3K4me3_CD14_positive_monocyte_female	139720817	0.403653	0.49478	FALSE	FALSE	FALSE
CHIP_H3K79me2_CD14_positive_monocyte_female	1.39455e+08	0.323515	0.493838	FALSE	FALSE	FALSE		CHIP_H3K79me2_CD14_positive_monocyte_female	141541837	0.836839	0.501229	FALSE	FALSE	FALSE
CHIP_H3K9me3_CD14_positive_monocyte_female	140718732	0.791302	0.498314	FALSE	FALSE	FALSE		CHIP_H3K9me3_CD14_positive_monocyte_female	1.41851e+08	0.701768	0.502325	FALSE	FALSE	FALSE
CHIP_H4K20me1_CD14_positive_monocyte_female	1.39507e+08	0.338282	0.494022	FALSE	FALSE	FALSE		CHIP_H4K20me1_CD14_positive_monocyte_female	1.42665e+08	0.39654	0.505205	FALSE	FALSE	FALSE
CHIP_H3K4me3_A549_treated_with_100_nM_dexamethasone_for_1_hour	1.37475e+08	0.0341019	0.486828	TRUE	FALSE	FALSE		CHIP_H3K4me3_A549_treated_with_100_nM_dexamethasone_for_1_hour	139767662	0.418898	0.494946	FALSE	FALSE	FALSE
CHIP_H3K9ac_A549_treated_with_0_02_ethanol_for_1_hour	138788111	0.171209	0.491477	FALSE	FALSE	FALSE		CHIP_H3K9ac_A549_treated_with_0_02_ethanol_for_1_hour	1.41258e+08	0.965343	0.500222	FALSE	FALSE	FALSE
CHIP_H3K27me3_DND_41	139364741	0.298954	0.493519	FALSE	FALSE	FALSE		CHIP_H3K27me3_DND_41	141563037	0.827384	0.501304	FALSE	FALSE	FALSE
CHIP_H3K9me3_endothelial_cell_of_umbilical_vein_male_newborn	142484984	0.456198	0.504569	FALSE	FALSE	FALSE		CHIP_H3K9me3_endothelial_cell_of_umbilical_vein_male_newborn	1.42995e+08	0.299797	0.506376	FALSE	FALSE	FALSE
CHIP_EZH2_HeLa_S3	140344686	0.632325	0.496989	FALSE	FALSE	FALSE		CHIP_EZH2_HeLa_S3	141158476	0.989449	0.499871	FALSE	FALSE	FALSE
CHIP_H3K9me3_HepG2	142061763	0.614843	0.50307	FALSE	FALSE	FALSE		CHIP_H3K9me3_HepG2	144535743	0.0551726	0.511831	FALSE	FALSE	FALSE
CHIP_H3K9ac_CD14_positive_monocyte_female	138330588	0.103125	0.489857	FALSE	FALSE	FALSE		CHIP_H3K9ac_CD14_positive_monocyte_female	139627404	0.374262	0.494449	FALSE	FALSE	FALSE
CHIP_H3K4me3_osteoblast	137019783	0.0173474	0.485215	TRUE	FALSE	FALSE		CHIP_H3K4me3_osteoblast	1.38711e+08	0.15786	0.491205	FALSE	FALSE	FALSE
CHIP_H3K27me3_myotube	139182655	0.253132	0.492874	FALSE	FALSE	FALSE		CHIP_H3K27me3_myotube	144799184	0.0386288	0.512764	TRUE	FALSE	FALSE
CHIP_HDAC6_K562	1.40759e+08	0.809082	0.498456	FALSE	FALSE	FALSE		CHIP_HDAC6_K562	1.42991e+08	0.30095	0.50636	FALSE	FALSE	FALSE
CHIP_PHF8_H1_hESC	1.40378e+08	0.645862	0.497107	FALSE	FALSE	TRUE		CHIP_PHF8_H1_hESC	1.38146e+08	0.0826584	0.489203	FALSE	FALSE	TRUE
CHIP_CTCF_CD14_positive_monocyte_female	1.38177e+08	0.0858172	0.489312	FALSE	FALSE	FALSE		CHIP_CTCF_CD14_positive_monocyte_female	140720914	0.792264	0.498322	FALSE	FALSE	FALSE
CHIP_H3K79me2_A549_treated_with_0_02_ethanol_for_1_hour	140173406	0.564361	0.496383	FALSE	FALSE	FALSE		CHIP_H3K79me2_A549_treated_with_0_02_ethanol_for_1_hour	1.40783e+08	0.819873	0.498543	FALSE	FALSE	FALSE
CHIP_HDAC6_H1_hESC	1.40052e+08	0.518588	0.495954	FALSE	FALSE	TRUE		CHIP_HDAC6_H1_hESC	1.41138e+08	0.979931	0.499797	FALSE	FALSE	TRUE
CHIP_SAP30_H1_hESC	1.42633e+08	0.406705	0.505093	FALSE	FALSE	TRUE		CHIP_SAP30_H1_hESC	1.4071e+08	0.787331	0.498282	FALSE	FALSE	TRUE
CHIP_SUZ12_H1_hESC	1.40228e+08	0.585526	0.496575	FALSE	FALSE	TRUE		CHIP_SUZ12_H1_hESC	1.4177e+08	0.736584	0.502037	FALSE	FALSE	TRUE
CHIP_CREBBP_K562	141670246	0.779978	0.501683	FALSE	FALSE	FALSE		CHIP_CREBBP_K562	143972085	0.11065	0.509835	FALSE	FALSE	FALSE
CHIP_CBX3_K562	1.40683e+08	0.775764	0.498189	FALSE	FALSE	FALSE		CHIP_CBX3_K562	144542967	0.0546506	0.511856	FALSE	FALSE	FALSE
CHIP_KAT2B_K562	1.41365e+08	0.91631	0.500604	FALSE	FALSE	FALSE		CHIP_KAT2B_K562	144045447	0.101585	0.510095	FALSE	FALSE	FALSE
CHIP_SIRT6_K562	1.4055e+08	0.718174	0.497718	FALSE	FALSE	FALSE		CHIP_SIRT6_K562	1.41526e+08	0.844034	0.501172	FALSE	FALSE	FALSE
CHIP_SUZ12_K562	1.3978e+08	0.422923	0.494989	FALSE	FALSE	FALSE		CHIP_SUZ12_K562	142843368	0.342109	0.505838	FALSE	FALSE	FALSE
CHIP_CTCF_A549_treated_with_100_nM_dexamethasone_for_1_hour	1.39831e+08	0.440204	0.495172	FALSE	FALSE	FALSE		CHIP_CTCF_A549_treated_with_100_nM_dexamethasone_for_1_hour	141213836	0.985301	0.500067	FALSE	FALSE	FALSE
CHIP_H2AFZ_A549_treated_with_0_02_ethanol_for_1_hour	140745428	0.803084	0.498408	FALSE	FALSE	FALSE		CHIP_H2AFZ_A549_treated_with_0_02_ethanol_for_1_hour	141540205	0.837568	0.501223	FALSE	FALSE	FALSE
CHIP_H3K27ac_A549_treated_with_0_02_ethanol_for_1_hour	139394532	0.306948	0.493625	FALSE	FALSE	FALSE		CHIP_H3K27ac_A549_treated_with_0_02_ethanol_for_1_hour	1.40571e+08	0.727062	0.497791	FALSE	FALSE	FALSE
CHIP_H3K27me3_A549_treated_with_0_02_ethanol_for_1_hour	1.40519e+08	0.704921	0.497607	FALSE	FALSE	FALSE		CHIP_H3K27me3_A549_treated_with_0_02_ethanol_for_1_hour	1.42234e+08	0.547302	0.503681	FALSE	FALSE	FALSE
CHIP_H3K4me1_A549_treated_with_0_02_ethanol_for_1_hour	138748200	0.164181	0.491336	FALSE	FALSE	FALSE		CHIP_H3K4me1_A549_treated_with_0_02_ethanol_for_1_hour	140051257	0.518146	0.49595	FALSE	FALSE	FALSE
CHIP_H3K9me3_A549_treated_with_0_02_ethanol_for_1_hour	1.40082e+08	0.529465	0.496058	FALSE	FALSE	FALSE		CHIP_H3K9me3_A549_treated_with_0_02_ethanol_for_1_hour	1.41724e+08	0.756526	0.501874	FALSE	FALSE	FALSE
CHIP_H4K20me1_A549_treated_with_0_02_ethanol_for_1_hour	140594118	0.736976	0.497873	FALSE	FALSE	FALSE		CHIP_H4K20me1_A549_treated_with_0_02_ethanol_for_1_hour	141854244	0.700581	0.502335	FALSE	FALSE	FALSE
CHIP_H3K27ac_B_cell_female_adult_27_years	1.39619e+08	0.371769	0.494421	FALSE	FALSE	FALSE		CHIP_H3K27ac_B_cell_female_adult_27_years	1.38002e+08	0.0691344	0.488695	FALSE	FALSE	FALSE
CHIP_EP300_H1_hESC	1.40363e+08	0.639616	0.497053	FALSE	FALSE	TRUE		CHIP_EP300_H1_hESC	1.41647e+08	0.790332	0.5016	FALSE	FALSE	TRUE
CHIP_SIRT6_H1_hESC	1.40704e+08	0.78468	0.498261	FALSE	FALSE	TRUE		CHIP_SIRT6_H1_hESC	1.39958e+08	0.484071	0.495618	FALSE	FALSE	TRUE
CHIP_SETDB1_K562	141630286	0.797562	0.501542	FALSE	FALSE	FALSE		CHIP_SETDB1_K562	143300585	0.225746	0.507457	FALSE	FALSE	FALSE
CHIP_CTCF_B_cell_female_adult_27_years_and_female_adult_43_years	138271123	0.0961353	0.489646	FALSE	FALSE	FALSE		CHIP_CTCF_B_cell_female_adult_27_years_and_female_adult_43_years	137745687	0.0494988	0.487786	TRUE	FALSE	FALSE
CHIP_H2AFZ_B_cell_female_adult_27_years_and_female_adult_43_years	137678717	0.045225	0.487549	TRUE	FALSE	FALSE		CHIP_H2AFZ_B_cell_female_adult_27_years_and_female_adult_43_years	1.42812e+08	0.35131	0.505726	FALSE	FALSE	FALSE
CHIP_H3K4me2_B_cell_female_adult_27_years_and_female_adult_43_years	137109685	0.0199193	0.485534	TRUE	FALSE	FALSE		CHIP_H3K4me2_B_cell_female_adult_27_years_and_female_adult_43_years	140010397	0.503135	0.495806	FALSE	FALSE	FALSE
CHIP_CHD7_H1_hESC	1.42549e+08	0.434303	0.504796	FALSE	FALSE	TRUE		CHIP_CHD7_H1_hESC	139026708	0.217976	0.492322	FALSE	FALSE	TRUE
CHIP_HDAC2_H1_hESC	142916571	0.321268	0.506097	FALSE	FALSE	TRUE		CHIP_HDAC2_H1_hESC	140326174	0.624813	0.496924	FALSE	FALSE	TRUE
CHIP_KDM4A_H1_hESC	1.41043e+08	0.936677	0.499461	FALSE	FALSE	TRUE		CHIP_KDM4A_H1_hESC	1.42037e+08	0.624665	0.502984	FALSE	FALSE	TRUE
CHIP_WHSC1_K562	1.41849e+08	0.702929	0.502315	FALSE	FALSE	FALSE		CHIP_WHSC1_K562	1.44254e+08	0.0789791	0.510834	FALSE	FALSE	FALSE
CHIP_H3K27ac_A549_treated_with_100_nM_dexamethasone_for_1_hour	139042633	0.221396	0.492379	FALSE	FALSE	FALSE		CHIP_H3K27ac_A549_treated_with_100_nM_dexamethasone_for_1_hour	140709244	0.787126	0.49828	FALSE	FALSE	FALSE
CHIP_H3K4me2_A549_treated_with_0_02_ethanol_for_1_hour	1.37958e+08	0.065382	0.488539	FALSE	FALSE	FALSE		CHIP_H3K4me2_A549_treated_with_0_02_ethanol_for_1_hour	140048919	0.517281	0.495942	FALSE	FALSE	FALSE
CHIP_H4K20me1_B_cell_female_adult_27_years	1.38443e+08	0.117382	0.490254	FALSE	FALSE	FALSE		CHIP_H4K20me1_B_cell_female_adult_27_years	1.41706e+08	0.764341	0.50181	FALSE	FALSE	FALSE
CHIP_FOXP2_SK_N_MC	141063014	0.945946	0.499533	FALSE	FALSE	FALSE		CHIP_FOXP2_SK_N_MC	141579806	0.819923	0.501363	FALSE	FALSE	FALSE
CHIP_POLR2A_GM12878	140909555	0.876404	0.49899	FALSE	FALSE	FALSE		CHIP_POLR2A_GM12878	141695420	0.768957	0.501773	FALSE	FALSE	FALSE
CHIP_SRF_GM12878	1.42327e+08	0.512714	0.504008	FALSE	FALSE	FALSE		CHIP_SRF_GM12878	1.43337e+08	0.217846	0.507586	FALSE	FALSE	FALSE
CHIP_REST_GM12878	1.42434e+08	0.473892	0.504389	FALSE	FALSE	FALSE		CHIP_REST_GM12878	141761800	0.740125	0.502008	FALSE	FALSE	FALSE
CHIP_USF1_GM12878	1.40706e+08	0.785715	0.498269	FALSE	FALSE	FALSE		CHIP_USF1_GM12878	141766290	0.738187	0.502024	FALSE	FALSE	FALSE
CHIP_JUND_HepG2	1.39044e+08	0.221733	0.492384	FALSE	FALSE	FALSE		CHIP_JUND_HepG2	1.41202e+08	0.990643	0.500026	FALSE	FALSE	FALSE
CHIP_SIN3A_HepG2	139971957	0.489226	0.495669	FALSE	FALSE	FALSE		CHIP_SIN3A_HepG2	141690545	0.771088	0.501755	FALSE	FALSE	FALSE
CHIP_USF1_HepG2	139384266	0.304177	0.493588	FALSE	FALSE	FALSE		CHIP_USF1_HepG2	1.42571e+08	0.42689	0.504875	FALSE	FALSE	FALSE
CHIP_POLR2A_HeLa_S3	139675405	0.389196	0.494619	FALSE	FALSE	FALSE		CHIP_POLR2A_HeLa_S3	139093080	0.232484	0.492557	FALSE	FALSE	FALSE
CHIP_PBX3_GM12878	1.39862e+08	0.450638	0.49528	FALSE	FALSE	FALSE		CHIP_PBX3_GM12878	141287777	0.951602	0.500329	FALSE	FALSE	FALSE
CHIP_TAF1_GM12878	1.39105e+08	0.235211	0.4926	FALSE	FALSE	FALSE		CHIP_TAF1_GM12878	1.42775e+08	0.362349	0.505595	FALSE	FALSE	FALSE
CHIP_BATF_GM12878	139501727	0.336871	0.494004	FALSE	FALSE	FALSE		CHIP_BATF_GM12878	139760996	0.416709	0.494922	FALSE	FALSE	FALSE
CHIP_EBF1_GM12878	1.39291e+08	0.279791	0.493258	FALSE	FALSE	FALSE		CHIP_EBF1_GM12878	140760105	0.80958	0.49846	FALSE	FALSE	FALSE
CHIP_IRF4_GM12878	139456217	0.323945	0.493843	FALSE	FALSE	FALSE		CHIP_IRF4_GM12878	140064240	0.522963	0.495996	FALSE	FALSE	FALSE
CHIP_TCF12_GM12878	1.39517e+08	0.341174	0.494057	FALSE	FALSE	FALSE		CHIP_TCF12_GM12878	1.4027e+08	0.602457	0.496727	FALSE	FALSE	FALSE
CHIP_BCL11A_GM12878	1.39616e+08	0.37082	0.49441	FALSE	FALSE	FALSE		CHIP_BCL11A_GM12878	139699102	0.3967	0.494703	FALSE	FALSE	FALSE
CHIP_EP300_GM12878	1.39793e+08	0.427414	0.495037	FALSE	FALSE	FALSE		CHIP_EP300_GM12878	1.42241e+08	0.544701	0.503705	FALSE	FALSE	FALSE
CHIP_ZBTB33_GM12878	139050090	0.223011	0.492405	FALSE	FALSE	FALSE		CHIP_ZBTB33_GM12878	1.38629e+08	0.144528	0.490915	FALSE	FALSE	FALSE
CHIP_PAX5_GM12878	1.3896e+08	0.203989	0.492085	FALSE	FALSE	FALSE		CHIP_PAX5_GM12878	1.39643e+08	0.379126	0.494505	FALSE	FALSE	FALSE
CHIP_NR3C1_A549_treated_with_500_pM_dexamethasone_for_1_hour	1.39839e+08	0.442673	0.495198	FALSE	FALSE	FALSE		CHIP_NR3C1_A549_treated_with_500_pM_dexamethasone_for_1_hour	1.42033e+08	0.626373	0.502969	FALSE	FALSE	FALSE
CHIP_NR3C1_A549_treated_with_50_nM_dexamethasone_for_1_hour	1.39529e+08	0.344759	0.494101	FALSE	FALSE	FALSE		CHIP_NR3C1_A549_treated_with_50_nM_dexamethasone_for_1_hour	141921976	0.672107	0.502575	FALSE	FALSE	FALSE
CHIP_NR3C1_A549_treated_with_5_nM_dexamethasone_for_1_hour	1.39183e+08	0.25315	0.492875	FALSE	FALSE	FALSE		CHIP_NR3C1_A549_treated_with_5_nM_dexamethasone_for_1_hour	1.41741e+08	0.749223	0.501933	FALSE	FALSE	FALSE
CHIP_POLR2A_A549_treated_with_0_02_ethanol_for_1_hour	1.40801e+08	0.827844	0.498606	FALSE	FALSE	FALSE		CHIP_POLR2A_A549_treated_with_0_02_ethanol_for_1_hour	1.40978e+08	0.907148	0.499231	FALSE	FALSE	FALSE
CHIP_POLR2A_A549_treated_with_100_nM_dexamethasone_for_1_hour	1.41099e+08	0.962338	0.499661	FALSE	FALSE	FALSE		CHIP_POLR2A_A549_treated_with_100_nM_dexamethasone_for_1_hour	139994231	0.49726	0.495748	FALSE	FALSE	FALSE
CHIP_PAX5_GM12878_RPT	1.394e+08	0.308497	0.493645	FALSE	FALSE	FALSE		CHIP_PAX5_GM12878_RPT	1.39822e+08	0.436861	0.495137	FALSE	FALSE	FALSE
CHIP_REST_H1_hESC	1.41727e+08	0.755043	0.501886	FALSE	FALSE	TRUE		CHIP_REST_H1_hESC	1.40674e+08	0.77149	0.498154	FALSE	FALSE	TRUE
CHIP_POLR2A_H1_hESC	142090983	0.603149	0.503173	FALSE	FALSE	TRUE		CHIP_POLR2A_H1_hESC	139966212	0.487165	0.495649	FALSE	FALSE	TRUE
CHIP_TAF1_H1_hESC	1.40305e+08	0.616143	0.496848	FALSE	FALSE	TRUE		CHIP_TAF1_H1_hESC	1.42349e+08	0.504573	0.504087	FALSE	FALSE	TRUE
CHIP_FOSL2_HepG2	140154250	0.556984	0.496315	FALSE	FALSE	FALSE		CHIP_FOSL2_HepG2	141405285	0.89825	0.500745	FALSE	FALSE	FALSE
CHIP_GABPA_HeLa_S3	139465458	0.326543	0.493876	FALSE	FALSE	FALSE		CHIP_GABPA_HeLa_S3	141538769	0.83821	0.501218	FALSE	FALSE	FALSE
CHIP_TAF1_HeLa_S3	1.38339e+08	0.10412	0.489886	FALSE	FALSE	FALSE		CHIP_TAF1_HeLa_S3	142157885	0.576759	0.50341	FALSE	FALSE	FALSE
CHIP_RXRA_HepG2	1.41389e+08	0.905579	0.500688	FALSE	FALSE	FALSE		CHIP_RXRA_HepG2	1.43432e+08	0.198178	0.507924	FALSE	FALSE	FALSE
CHIP_POLR2A_GM12892	139754057	0.414436	0.494898	FALSE	FALSE	FALSE		CHIP_POLR2A_GM12892	1.4098e+08	0.908317	0.49924	FALSE	FALSE	FALSE
CHIP_POLR2AphosphoS5_GM12892	140185807	0.569162	0.496427	FALSE	FALSE	FALSE		CHIP_POLR2AphosphoS5_GM12892	1.40812e+08	0.832876	0.498646	FALSE	FALSE	FALSE
CHIP_TAF1_GM12892	1.39195e+08	0.256194	0.49292	FALSE	FALSE	FALSE		CHIP_TAF1_GM12892	144487293	0.0587826	0.511659	FALSE	FALSE	FALSE
CHIP_POLR2AphosphoS5_H1_hESC	1.42029e+08	0.627904	0.502955	FALSE	FALSE	TRUE		CHIP_POLR2AphosphoS5_H1_hESC	139315306	0.285999	0.493344	FALSE	FALSE	TRUE
CHIP_BHLHE40_HepG2	1.4152e+08	0.846581	0.501152	FALSE	FALSE	FALSE		CHIP_BHLHE40_HepG2	143982506	0.109325	0.509872	FALSE	FALSE	FALSE
CHIP_CTCF_HepG2	140076721	0.527616	0.49604	FALSE	FALSE	FALSE		CHIP_CTCF_HepG2	1.4195e+08	0.660537	0.502673	FALSE	FALSE	FALSE
CHIP_POLR2AphosphoS5_GM12878	1.40496e+08	0.694932	0.497524	FALSE	FALSE	FALSE		CHIP_POLR2AphosphoS5_GM12878	1.40147e+08	0.554318	0.49629	FALSE	FALSE	FALSE
CHIP_POU2F2_GM12891	139259640	0.271871	0.493147	FALSE	FALSE	FALSE		CHIP_POU2F2_GM12891	1.42104e+08	0.598031	0.503219	FALSE	FALSE	FALSE
CHIP_SPI1_GM12891	139207367	0.259047	0.492962	FALSE	FALSE	FALSE		CHIP_SPI1_GM12891	1.41819e+08	0.715757	0.502209	FALSE	FALSE	FALSE
CHIP_POLR2A_GM12891	140028613	0.509798	0.49587	FALSE	FALSE	FALSE		CHIP_POLR2A_GM12891	1.40945e+08	0.892342	0.499115	FALSE	FALSE	FALSE
CHIP_POLR2AphosphoS5_GM12891	140124432	0.545596	0.496209	FALSE	FALSE	FALSE		CHIP_POLR2AphosphoS5_GM12891	1.40966e+08	0.902099	0.499191	FALSE	FALSE	FALSE
CHIP_TAF1_GM12891	1.38881e+08	0.188426	0.491806	FALSE	FALSE	FALSE		CHIP_TAF1_GM12891	142853284	0.339237	0.505873	FALSE	FALSE	FALSE
CHIP_NR3C1_A549_treated_with_0_02_ethanol_for_1_hour	139646150	0.380052	0.494516	FALSE	FALSE	FALSE		CHIP_NR3C1_A549_treated_with_0_02_ethanol_for_1_hour	142214293	0.554941	0.50361	FALSE	FALSE	FALSE
CHIP_BCL11A_H1_hESC	1.41278e+08	0.956169	0.500294	FALSE	FALSE	TRUE		CHIP_BCL11A_H1_hESC	141951729	0.659743	0.50268	FALSE	FALSE	TRUE
CHIP_SIX5_H1_hESC	140784332	0.820333	0.498546	FALSE	FALSE	TRUE		CHIP_SIX5_H1_hESC	1.42196e+08	0.561942	0.503546	FALSE	FALSE	TRUE
CHIP_SP1_H1_hESC	142549707	0.434142	0.504798	FALSE	FALSE	TRUE		CHIP_SP1_H1_hESC	140429996	0.667424	0.497291	FALSE	FALSE	TRUE
CHIP_SIN3A_H1_hESC	141601743	0.810187	0.501441	FALSE	FALSE	TRUE		CHIP_SIN3A_H1_hESC	140758282	0.808773	0.498454	FALSE	FALSE	TRUE
CHIP_TCF12_H1_hESC	141795523	0.725613	0.502127	FALSE	FALSE	TRUE		CHIP_TCF12_H1_hESC	1.42284e+08	0.528497	0.503857	FALSE	FALSE	TRUE
CHIP_USF1_H1_hESC	141302577	0.944865	0.500381	FALSE	FALSE	TRUE		CHIP_USF1_H1_hESC	140103601	0.537708	0.496136	FALSE	FALSE	TRUE
CHIP_SRF_H1_hESC	1.4169e+08	0.771169	0.501755	FALSE	FALSE	TRUE		CHIP_SRF_H1_hESC	1.4136e+08	0.918771	0.500585	FALSE	FALSE	TRUE
CHIP_GABPA_H1_hESC	1.42055e+08	0.617546	0.503046	FALSE	FALSE	TRUE		CHIP_GABPA_H1_hESC	141474151	0.867179	0.500989	FALSE	FALSE	TRUE
CHIP_ESR1_Ishikawa_treated_with_10_nM_estradiol_for_1_hour	1.39802e+08	0.430164	0.495066	FALSE	FALSE	FALSE		CHIP_ESR1_Ishikawa_treated_with_10_nM_estradiol_for_1_hour	139477496	0.329948	0.493918	FALSE	FALSE	FALSE
CHIP_ESR1_Ishikawa_treated_with_0_02_dimethyl_sulfoxide_for_1_hour	137970318	0.0663796	0.488581	FALSE	FALSE	FALSE		CHIP_ESR1_Ishikawa_treated_with_0_02_dimethyl_sulfoxide_for_1_hour	139800423	0.429759	0.495062	FALSE	FALSE	FALSE
CHIP_EGR1_H1_hESC	1.41121e+08	0.972446	0.499739	FALSE	FALSE	TRUE		CHIP_EGR1_H1_hESC	1.41861e+08	0.697689	0.502359	FALSE	FALSE	TRUE
CHIP_NR3C1_Ishikawa_treated_with_100_nM_dexamethasone_for_1_hour	139271410	0.274818	0.493189	FALSE	FALSE	FALSE		CHIP_NR3C1_Ishikawa_treated_with_100_nM_dexamethasone_for_1_hour	139270210	0.274516	0.493184	FALSE	FALSE	FALSE
CHIP_RXRA_GM12878	1.3851e+08	0.126734	0.490494	FALSE	FALSE	FALSE		CHIP_RXRA_GM12878	1.41466e+08	0.870713	0.500961	FALSE	FALSE	FALSE
CHIP_SIX5_GM12878	1.39234e+08	0.265408	0.493054	FALSE	FALSE	FALSE		CHIP_SIX5_GM12878	1.41792e+08	0.72725	0.502114	FALSE	FALSE	FALSE
CHIP_TCF12_HepG2	141015499	0.924345	0.499365	FALSE	FALSE	FALSE		CHIP_TCF12_HepG2	1.42726e+08	0.377285	0.505422	FALSE	FALSE	FALSE
CHIP_PAX5_GM12891	139834045	0.441072	0.495181	FALSE	FALSE	FALSE		CHIP_PAX5_GM12891	141275606	0.957145	0.500286	FALSE	FALSE	FALSE
CHIP_REST_SK_N_SH	1.43769e+08	0.139157	0.509114	FALSE	FALSE	FALSE		CHIP_REST_SK_N_SH	142531084	0.440424	0.504732	FALSE	FALSE	FALSE
CHIP_GABPA_HepG2	1.42072e+08	0.610581	0.503107	FALSE	FALSE	FALSE		CHIP_GABPA_HepG2	1.4281e+08	0.351897	0.505719	FALSE	FALSE	FALSE
CHIP_REST_HepG2	142402315	0.485264	0.504276	FALSE	FALSE	FALSE		CHIP_REST_HepG2	1.42144e+08	0.582357	0.50336	FALSE	FALSE	FALSE
CHIP_POLR2A_HepG2	1.40425e+08	0.665328	0.497274	FALSE	FALSE	FALSE		CHIP_POLR2A_HepG2	140557082	0.721067	0.497741	FALSE	FALSE	FALSE
CHIP_TAF1_HepG2	140487929	0.691687	0.497497	FALSE	FALSE	FALSE		CHIP_TAF1_HepG2	1.42405e+08	0.484251	0.504286	FALSE	FALSE	FALSE
CHIP_REST_Panc1	1.4311e+08	0.270173	0.506783	FALSE	FALSE	FALSE		CHIP_REST_Panc1	1.41861e+08	0.697865	0.502358	FALSE	FALSE	FALSE
CHIP_REST_PFSK_1	143141451	0.262537	0.506893	FALSE	FALSE	FALSE		CHIP_REST_PFSK_1	140284199	0.607926	0.496775	FALSE	FALSE	FALSE
CHIP_NR3C1_A549_treated_with_100_nM_dexamethasone_for_1_hour	1.39891e+08	0.460504	0.495382	FALSE	FALSE	FALSE		CHIP_NR3C1_A549_treated_with_100_nM_dexamethasone_for_1_hour	1.42254e+08	0.539939	0.50375	FALSE	FALSE	FALSE
CHIP_ESR1_T47D_treated_with_100_nM_genistein_for_1_hour	1.39714e+08	0.401432	0.494756	FALSE	FALSE	FALSE		CHIP_ESR1_T47D_treated_with_100_nM_genistein_for_1_hour	1.4181e+08	0.71947	0.502178	FALSE	FALSE	FALSE
CHIP_NR3C1_A549_treated_with_0_02_ethanol_for_1_hour_RPT	140635265	0.754785	0.498018	FALSE	FALSE	FALSE		CHIP_NR3C1_A549_treated_with_0_02_ethanol_for_1_hour_RPT	141794945	0.725861	0.502125	FALSE	FALSE	FALSE
CHIP_RXRA_H1_hESC	1.41782e+08	0.731598	0.502078	FALSE	FALSE	TRUE		CHIP_RXRA_H1_hESC	141672596	0.778947	0.501692	FALSE	FALSE	TRUE
CHIP_SP1_HepG2	141051598	0.940752	0.499493	FALSE	FALSE	FALSE		CHIP_SP1_HepG2	1.43338e+08	0.217749	0.507588	FALSE	FALSE	FALSE
CHIP_BCLAF1_GM12878	139390511	0.305861	0.49361	FALSE	FALSE	FALSE		CHIP_BCLAF1_GM12878	140532042	0.710378	0.497653	FALSE	FALSE	FALSE
CHIP_ETS1_GM12878	1.39639e+08	0.377727	0.494489	FALSE	FALSE	FALSE		CHIP_ETS1_GM12878	1.41831e+08	0.710592	0.502252	FALSE	FALSE	FALSE
CHIP_MEF2A_GM12878	1.39151e+08	0.245641	0.492761	FALSE	FALSE	FALSE		CHIP_MEF2A_GM12878	140158410	0.558582	0.49633	FALSE	FALSE	FALSE
CHIP_ATF3_H1_hESC	140566205	0.724975	0.497774	FALSE	FALSE	TRUE		CHIP_ATF3_H1_hESC	142804781	0.353435	0.505701	FALSE	FALSE	TRUE
CHIP_YY1_H1_hESC	143000748	0.29835	0.506395	FALSE	FALSE	TRUE		CHIP_YY1_H1_hESC	142625218	0.409206	0.505065	FALSE	FALSE	TRUE
CHIP_ATF3_HepG2	1.40435e+08	0.669684	0.497311	FALSE	FALSE	FALSE		CHIP_ATF3_HepG2	143695973	0.150596	0.508857	FALSE	FALSE	FALSE
CHIP_BCLAF1_K562	1.40876e+08	0.861405	0.498872	FALSE	FALSE	FALSE		CHIP_BCLAF1_K562	142992551	0.300533	0.506366	FALSE	FALSE	FALSE
CHIP_POLR2A_Ishikawa_treated_with_0_02_dimethyl_sulfoxide_for_1_hour	1.40551e+08	0.718298	0.497719	FALSE	FALSE	FALSE		CHIP_POLR2A_Ishikawa_treated_with_0_02_dimethyl_sulfoxide_for_1_hour	138737224	0.162287	0.491297	FALSE	FALSE	FALSE
CHIP_YY1_GM12891	139108438	0.235937	0.492612	FALSE	FALSE	FALSE		CHIP_YY1_GM12891	1.40518e+08	0.704227	0.497602	FALSE	FALSE	FALSE
CHIP_EP300_H1_hESC_RPT	142148878	0.58028	0.503378	FALSE	FALSE	TRUE		CHIP_EP300_H1_hESC_RPT	141394308	0.903218	0.500706	FALSE	FALSE	TRUE
CHIP_JUND_H1_hESC	141878926	0.690153	0.502422	FALSE	FALSE	TRUE		CHIP_JUND_H1_hESC	139819672	0.436215	0.49513	FALSE	FALSE	TRUE
CHIP_ETS1_K562	141552869	0.831916	0.501268	FALSE	FALSE	FALSE		CHIP_ETS1_K562	142288684	0.526799	0.503873	FALSE	FALSE	FALSE
CHIP_POLR2AphosphoS5_K562	141020430	0.926584	0.499382	FALSE	FALSE	FALSE		CHIP_POLR2AphosphoS5_K562	141919503	0.673139	0.502566	FALSE	FALSE	FALSE
CHIP_FOXA1_T47D_treated_with_0_02_dimethyl_sulfoxide_for_1_hour	137196000	0.0226957	0.485839	TRUE	FALSE	FALSE		CHIP_FOXA1_T47D_treated_with_0_02_dimethyl_sulfoxide_for_1_hour	141496802	0.857002	0.501069	FALSE	FALSE	FALSE
CHIP_NR3C1_Ishikawa_treated_with_0_02_ethanol_for_1_hour	1.38295e+08	0.0988935	0.489731	FALSE	FALSE	FALSE		CHIP_NR3C1_Ishikawa_treated_with_0_02_ethanol_for_1_hour	1.41189e+08	0.996459	0.499981	FALSE	FALSE	FALSE
CHIP_RAD21_H1_hESC	1.41405e+08	0.898496	0.500743	FALSE	FALSE	TRUE		CHIP_RAD21_H1_hESC	139535583	0.3467	0.494124	FALSE	FALSE	TRUE
CHIP_FOXA1_HepG2	138407431	0.112748	0.490129	FALSE	FALSE	FALSE		CHIP_FOXA1_HepG2	1.41738e+08	0.750319	0.501924	FALSE	FALSE	FALSE
CHIP_HNF4A_HepG2	140022512	0.507561	0.495848	FALSE	FALSE	FALSE		CHIP_HNF4A_HepG2	1.4285e+08	0.340092	0.505862	FALSE	FALSE	FALSE
CHIP_E2F6_K562	1.40628e+08	0.751687	0.497993	FALSE	FALSE	FALSE		CHIP_E2F6_K562	143700612	0.149845	0.508873	FALSE	FALSE	FALSE
CHIP_ESR1_T47D_treated_with_0_02_dimethyl_sulfoxide_for_1_hour	1.3893e+08	0.198104	0.491981	FALSE	FALSE	FALSE		CHIP_ESR1_T47D_treated_with_0_02_dimethyl_sulfoxide_for_1_hour	142586926	0.421743	0.50493	FALSE	FALSE	FALSE
CHIP_GABPA_K562	1.42051e+08	0.619288	0.503031	FALSE	FALSE	FALSE		CHIP_GABPA_K562	143664934	0.1557	0.508747	FALSE	FALSE	FALSE
CHIP_MAX_K562	139361084	0.297983	0.493506	FALSE	FALSE	FALSE		CHIP_MAX_K562	1.43281e+08	0.230025	0.507388	FALSE	FALSE	FALSE
CHIP_SIN3A_K562	1.40313e+08	0.619616	0.496878	FALSE	FALSE	FALSE		CHIP_SIN3A_K562	142618264	0.411466	0.505041	FALSE	FALSE	FALSE
CHIP_RAD21_HepG2	1.39177e+08	0.251698	0.492853	FALSE	FALSE	FALSE		CHIP_RAD21_HepG2	140523005	0.706535	0.497621	FALSE	FALSE	FALSE
CHIP_YY1_GM12892	1.39939e+08	0.477567	0.495554	FALSE	FALSE	FALSE		CHIP_YY1_GM12892	1.41355e+08	0.920827	0.500569	FALSE	FALSE	FALSE
CHIP_TAF7_H1_hESC	1.41255e+08	0.966637	0.500212	FALSE	FALSE	TRUE		CHIP_TAF7_H1_hESC	1.41064e+08	0.946319	0.499536	FALSE	FALSE	TRUE
CHIP_EP300_HepG2	140048385	0.517083	0.49594	FALSE	FALSE	FALSE		CHIP_EP300_HepG2	1.42096e+08	0.60124	0.50319	FALSE	FALSE	FALSE
CHIP_CTCF_SK_N_SH_treated_with_6_uM_all_trans_retinoic_acid_for_48_hours	140765337	0.811899	0.498479	FALSE	FALSE	FALSE		CHIP_CTCF_SK_N_SH_treated_with_6_uM_all_trans_retinoic_acid_for_48_hours	1.41878e+08	0.690589	0.502419	FALSE	FALSE	FALSE
CHIP_RAD21_SK_N_SH_treated_with_6_uM_all_trans_retinoic_acid_for_48_hours	140508608	0.700426	0.49757	FALSE	FALSE	FALSE		CHIP_RAD21_SK_N_SH_treated_with_6_uM_all_trans_retinoic_acid_for_48_hours	141716844	0.759615	0.501848	FALSE	FALSE	FALSE
CHIP_YY1_SK_N_SH_treated_with_6_uM_all_trans_retinoic_acid_for_48_hours	141187797	0.997177	0.499975	FALSE	FALSE	FALSE		CHIP_YY1_SK_N_SH_treated_with_6_uM_all_trans_retinoic_acid_for_48_hours	1.42848e+08	0.34079	0.505854	FALSE	FALSE	FALSE
CHIP_HDAC2_HepG2	138945255	0.201076	0.492034	FALSE	FALSE	FALSE		CHIP_HDAC2_HepG2	141638746	0.793831	0.501572	FALSE	FALSE	FALSE
CHIP_ZBTB7A_K562	141226992	0.979301	0.500114	FALSE	FALSE	FALSE		CHIP_ZBTB7A_K562	1.42851e+08	0.339875	0.505865	FALSE	FALSE	FALSE
CHIP_USF1_SK_N_SH_treated_with_6_uM_all_trans_retinoic_acid_for_48_hours	139323340	0.288078	0.493373	FALSE	FALSE	FALSE		CHIP_USF1_SK_N_SH_treated_with_6_uM_all_trans_retinoic_acid_for_48_hours	1.41877e+08	0.690932	0.502416	FALSE	FALSE	FALSE
CHIP_YY1_K562	1.3957e+08	0.356965	0.494247	FALSE	FALSE	FALSE		CHIP_YY1_K562	144127009	0.0922114	0.510383	FALSE	FALSE	FALSE
CHIP_SRF_GM12878_RPT	1.41226e+08	0.979902	0.500109	FALSE	FALSE	FALSE		CHIP_SRF_GM12878_RPT	140702597	0.784205	0.498257	FALSE	FALSE	FALSE
CHIP_BCL11A_H1_hESC_RPT	1.42335e+08	0.509491	0.504039	FALSE	FALSE	TRUE		CHIP_BCL11A_H1_hESC_RPT	142246813	0.542549	0.503725	FALSE	FALSE	TRUE
CHIP_POLR2AphosphoS5_HCT116	139361749	0.298159	0.493509	FALSE	FALSE	FALSE		CHIP_POLR2AphosphoS5_HCT116	143229123	0.241785	0.507204	FALSE	FALSE	FALSE
CHIP_REST_HeLa_S3	1.38887e+08	0.189608	0.491828	FALSE	FALSE	FALSE		CHIP_REST_HeLa_S3	1.40723e+08	0.793248	0.49833	FALSE	FALSE	FALSE
CHIP_FOXA1_HepG2_RPT	137986355	0.0677474	0.488638	FALSE	FALSE	FALSE		CHIP_FOXA1_HepG2_RPT	1.41569e+08	0.824733	0.501325	FALSE	FALSE	FALSE
CHIP_POLR2A_K562	1.40638e+08	0.756154	0.49803	FALSE	FALSE	FALSE		CHIP_POLR2A_K562	142825288	0.347387	0.505774	FALSE	FALSE	FALSE
CHIP_NANOG_H1_hESC	142201094	0.56001	0.503563	FALSE	FALSE	TRUE		CHIP_NANOG_H1_hESC	141306923	0.942888	0.500397	FALSE	FALSE	TRUE
CHIP_FOSL1_K562	141080558	0.953933	0.499595	FALSE	FALSE	FALSE		CHIP_FOSL1_K562	143367311	0.211469	0.507693	FALSE	FALSE	FALSE
CHIP_REST_K562	140947350	0.893464	0.499124	FALSE	FALSE	FALSE		CHIP_REST_K562	143567766	0.172525	0.508403	FALSE	FALSE	FALSE
CHIP_GATA3_T47D_treated_with_0_02_dimethyl_sulfoxide_for_1_hour	1.39133e+08	0.241481	0.492698	FALSE	FALSE	FALSE		CHIP_GATA3_T47D_treated_with_0_02_dimethyl_sulfoxide_for_1_hour	139985604	0.49414	0.495718	FALSE	FALSE	FALSE
CHIP_RAD21_GM12878	140603134	0.740867	0.497905	FALSE	FALSE	FALSE		CHIP_RAD21_GM12878	141234456	0.975898	0.50014	FALSE	FALSE	FALSE
CHIP_ELF1_HepG2	139663053	0.385319	0.494576	FALSE	FALSE	FALSE		CHIP_ELF1_HepG2	142549248	0.434296	0.504796	FALSE	FALSE	FALSE
CHIP_ZBTB33_HepG2	1.39672e+08	0.388197	0.494608	FALSE	FALSE	FALSE		CHIP_ZBTB33_HepG2	143884070	0.122356	0.509523	FALSE	FALSE	FALSE
CHIP_EGR1_K562	1.4057e+08	0.726737	0.497788	FALSE	FALSE	FALSE		CHIP_EGR1_K562	144750850	0.0413017	0.512592	TRUE	FALSE	FALSE
CHIP_MEF2C_GM12878	140170207	0.563126	0.496371	FALSE	FALSE	FALSE		CHIP_MEF2C_GM12878	1.38758e+08	0.165959	0.491372	FALSE	FALSE	FALSE
CHIP_CTCF_H1_hESC_RPT	139855325	0.44832	0.495256	FALSE	FALSE	TRUE		CHIP_CTCF_H1_hESC_RPT	140598481	0.738858	0.497888	FALSE	FALSE	TRUE
CHIP_FOXA2_HepG2	138024169	0.0710644	0.488772	FALSE	FALSE	FALSE		CHIP_FOXA2_HepG2	1.41609e+08	0.807155	0.501465	FALSE	FALSE	FALSE
CHIP_HNF4G_HepG2	1.40204e+08	0.576157	0.49649	FALSE	FALSE	FALSE		CHIP_HNF4G_HepG2	143887652	0.121861	0.509536	FALSE	FALSE	FALSE
CHIP_TAF7_K562	1.40972e+08	0.90454	0.49921	FALSE	FALSE	FALSE		CHIP_TAF7_K562	1.427e+08	0.385342	0.50533	FALSE	FALSE	FALSE
CHIP_THAP1_K562	1.4174e+08	0.749531	0.501931	FALSE	FALSE	FALSE		CHIP_THAP1_K562	1.43451e+08	0.194441	0.507991	FALSE	FALSE	FALSE
CHIP_YY1_GM12878	1.38867e+08	0.185851	0.491758	FALSE	FALSE	FALSE		CHIP_YY1_GM12878	140997243	0.916059	0.4993	FALSE	FALSE	FALSE
CHIP_BCL3_GM12878	141212999	0.985682	0.500064	FALSE	FALSE	FALSE		CHIP_BCL3_GM12878	139728194	0.406032	0.494806	FALSE	FALSE	FALSE
CHIP_HDAC2_H1_hESC_RPT	1.42438e+08	0.472459	0.504404	FALSE	FALSE	TRUE		CHIP_HDAC2_H1_hESC_RPT	1.42589e+08	0.421222	0.504935	FALSE	FALSE	TRUE
CHIP_FOSL1_H1_hESC	1.4037e+08	0.642469	0.497077	FALSE	FALSE	TRUE		CHIP_FOSL1_H1_hESC	141563832	0.82703	0.501307	FALSE	FALSE	TRUE
CHIP_YY1_HepG2	1.39529e+08	0.344774	0.494101	FALSE	FALSE	FALSE		CHIP_YY1_HepG2	142110650	0.595335	0.503243	FALSE	FALSE	FALSE
CHIP_ATF3_K562	140761050	0.809999	0.498464	FALSE	FALSE	FALSE		CHIP_ATF3_K562	1.43944e+08	0.114295	0.509735	FALSE	FALSE	FALSE
CHIP_MEF2A_K562	1.41428e+08	0.887951	0.500826	FALSE	FALSE	FALSE		CHIP_MEF2A_K562	143855465	0.126362	0.509422	FALSE	FALSE	FALSE
CHIP_SIX5_K562	140751804	0.805904	0.498431	FALSE	FALSE	FALSE		CHIP_SIX5_K562	144138015	0.0910015	0.510422	FALSE	FALSE	FALSE
CHIP_REST_HepG2_RPT	140679754	0.774187	0.498176	FALSE	FALSE	FALSE		CHIP_REST_HepG2_RPT	144049799	0.101066	0.51011	FALSE	FALSE	FALSE
CHIP_POLR2AphosphoS5_Panc1	1.39932e+08	0.475101	0.495529	FALSE	FALSE	FALSE		CHIP_POLR2AphosphoS5_Panc1	139654476	0.382641	0.494545	FALSE	FALSE	FALSE
CHIP_REST_PFSK_1_RPT	1.39585e+08	0.361401	0.4943	FALSE	FALSE	FALSE		CHIP_REST_PFSK_1_RPT	1.41e+08	0.917452	0.499311	FALSE	FALSE	FALSE
CHIP_REST_SK_N_SH_RPT	139826736	0.438598	0.495155	FALSE	FALSE	FALSE		CHIP_REST_SK_N_SH_RPT	1.41185e+08	0.99864	0.499964	FALSE	FALSE	FALSE
CHIP_POLR2AphosphoS5_SK_N_SH	1.40555e+08	0.720262	0.497735	FALSE	FALSE	FALSE		CHIP_POLR2AphosphoS5_SK_N_SH	1.39805e+08	0.431315	0.495078	FALSE	FALSE	FALSE
CHIP_SIN3A_SK_N_SH	1.39766e+08	0.418278	0.494939	FALSE	FALSE	FALSE		CHIP_SIN3A_SK_N_SH	141149109	0.985177	0.499838	FALSE	FALSE	FALSE
CHIP_POLR2AphosphoS5_PFSK_1	1.40541e+08	0.714016	0.497683	FALSE	FALSE	FALSE		CHIP_POLR2AphosphoS5_PFSK_1	1.39234e+08	0.265482	0.493056	FALSE	FALSE	FALSE
CHIP_SP1_A549_treated_with_0_02_ethanol_for_1_hour	139496233	0.335294	0.493985	FALSE	FALSE	FALSE		CHIP_SP1_A549_treated_with_0_02_ethanol_for_1_hour	141228391	0.978663	0.500119	FALSE	FALSE	FALSE
CHIP_TAF1_A549_treated_with_0_02_ethanol_for_1_hour	140376800	0.645446	0.497103	FALSE	FALSE	FALSE		CHIP_TAF1_A549_treated_with_0_02_ethanol_for_1_hour	1.43546e+08	0.176498	0.508325	FALSE	FALSE	FALSE
CHIP_POLR2AphosphoS5_HepG2	1.40411e+08	0.659648	0.497225	FALSE	FALSE	FALSE		CHIP_POLR2AphosphoS5_HepG2	1.40562e+08	0.72307	0.497758	FALSE	FALSE	FALSE
CHIP_CTCF_K562_RPT	139481743	0.331155	0.493933	FALSE	FALSE	FALSE		CHIP_CTCF_K562_RPT	143248186	0.23743	0.507271	FALSE	FALSE	FALSE
CHIP_POLR2AphosphoS5_SK_N_MC	1.40005e+08	0.500988	0.495785	FALSE	FALSE	FALSE		CHIP_POLR2AphosphoS5_SK_N_MC	138632967	0.14511	0.490928	FALSE	FALSE	FALSE
CHIP_YY1_A549_treated_with_0_02_ethanol_for_1_hour	138280200	0.097177	0.489679	FALSE	FALSE	FALSE		CHIP_YY1_A549_treated_with_0_02_ethanol_for_1_hour	142549451	0.434228	0.504797	FALSE	FALSE	FALSE
CHIP_ATF3_A549_treated_with_0_02_ethanol_for_1_hour	138242053	0.0928592	0.489543	FALSE	FALSE	FALSE		CHIP_ATF3_A549_treated_with_0_02_ethanol_for_1_hour	1.42292e+08	0.525461	0.503886	FALSE	FALSE	FALSE
CHIP_ELF1_A549_treated_with_0_02_ethanol_for_1_hour	1.3859e+08	0.138407	0.490775	FALSE	FALSE	FALSE		CHIP_ELF1_A549_treated_with_0_02_ethanol_for_1_hour	1.41776e+08	0.73403	0.502058	FALSE	FALSE	FALSE
CHIP_ETS1_A549_treated_with_0_02_ethanol_for_1_hour	1.38139e+08	0.082001	0.48918	FALSE	FALSE	FALSE		CHIP_ETS1_A549_treated_with_0_02_ethanol_for_1_hour	142223317	0.551489	0.503642	FALSE	FALSE	FALSE
CHIP_FOXA1_A549_treated_with_100_nM_dexamethasone_for_1_hour	140155151	0.55733	0.496318	FALSE	FALSE	FALSE		CHIP_FOXA1_A549_treated_with_100_nM_dexamethasone_for_1_hour	142933971	0.316439	0.506159	FALSE	FALSE	FALSE
CHIP_GABPA_A549_treated_with_0_02_ethanol_for_1_hour	1.38896e+08	0.191361	0.49186	FALSE	FALSE	FALSE		CHIP_GABPA_A549_treated_with_0_02_ethanol_for_1_hour	1.42558e+08	0.431316	0.504828	FALSE	FALSE	FALSE
CHIP_ZBTB33_A549_treated_with_0_02_ethanol_for_1_hour	1.39179e+08	0.252333	0.492862	FALSE	FALSE	FALSE		CHIP_ZBTB33_A549_treated_with_0_02_ethanol_for_1_hour	142917285	0.321069	0.506099	FALSE	FALSE	FALSE
CHIP_ZBTB7A_HepG2	1.4006e+08	0.52156	0.495983	FALSE	FALSE	FALSE		CHIP_ZBTB7A_HepG2	142809903	0.351919	0.505719	FALSE	FALSE	FALSE
CHIP_POLR2A_endothelial_cell_of_umbilical_vein_newborn	1.39089e+08	0.231595	0.492543	FALSE	FALSE	FALSE		CHIP_POLR2A_endothelial_cell_of_umbilical_vein_newborn	1.38149e+08	0.0830186	0.489216	FALSE	FALSE	FALSE
CHIP_POLR2AphosphoS5_endothelial_cell_of_umbilical_vein_newborn	140423563	0.66475	0.497269	FALSE	FALSE	FALSE		CHIP_POLR2AphosphoS5_endothelial_cell_of_umbilical_vein_newborn	1.38613e+08	0.142028	0.490858	FALSE	FALSE	FALSE
CHIP_ESR1_T47D_treated_with_100_nM_bisphenol_A_for_30_minutes	139938353	0.477238	0.49555	FALSE	FALSE	FALSE		CHIP_ESR1_T47D_treated_with_100_nM_bisphenol_A_for_30_minutes	142160050	0.575915	0.503418	FALSE	FALSE	FALSE
CHIP_CTCF_Ishikawa_treated_with_0_02_dimethyl_sulfoxide_for_1_hour	139116015	0.237654	0.492638	FALSE	FALSE	FALSE		CHIP_CTCF_Ishikawa_treated_with_0_02_dimethyl_sulfoxide_for_1_hour	1.41452e+08	0.877273	0.50091	FALSE	FALSE	FALSE
CHIP_TAF1_SK_N_SH	138813832	0.175856	0.491568	FALSE	FALSE	FALSE		CHIP_TAF1_SK_N_SH	1.41579e+08	0.820368	0.50136	FALSE	FALSE	FALSE
CHIP_BCL3_A549_treated_with_0_02_ethanol_for_1_hour	1.38712e+08	0.158007	0.491208	FALSE	FALSE	FALSE		CHIP_BCL3_A549_treated_with_0_02_ethanol_for_1_hour	140794579	0.824891	0.498583	FALSE	FALSE	FALSE
CHIP_CEBPB_HepG2	139284588	0.278143	0.493235	FALSE	FALSE	FALSE		CHIP_CEBPB_HepG2	143392465	0.20626	0.507782	FALSE	FALSE	FALSE
CHIP_ATF2_GM12878	139361730	0.298154	0.493509	FALSE	FALSE	FALSE		CHIP_ATF2_GM12878	140477267	0.687197	0.497459	FALSE	FALSE	FALSE
CHIP_NFATC1_GM12878	1.39962e+08	0.485628	0.495634	FALSE	FALSE	FALSE		CHIP_NFATC1_GM12878	1.40146e+08	0.553993	0.496287	FALSE	FALSE	FALSE
CHIP_TAF1_PFSK_1	139386757	0.304848	0.493597	FALSE	FALSE	FALSE		CHIP_TAF1_PFSK_1	141003820	0.919043	0.499323	FALSE	FALSE	FALSE
CHIP_FOSL2_A549_treated_with_0_02_ethanol_for_1_hour	138379926	0.109225	0.490032	FALSE	FALSE	FALSE		CHIP_FOSL2_A549_treated_with_0_02_ethanol_for_1_hour	1.41625e+08	0.79978	0.501524	FALSE	FALSE	FALSE
CHIP_REST_A549_treated_with_0_02_ethanol_for_1_hour	138453055	0.118789	0.490291	FALSE	FALSE	FALSE		CHIP_REST_A549_treated_with_0_02_ethanol_for_1_hour	141412399	0.895032	0.50077	FALSE	FALSE	FALSE
CHIP_TCF12_A549_treated_with_0_02_ethanol_for_1_hour	1.38549e+08	0.132327	0.490631	FALSE	FALSE	FALSE		CHIP_TCF12_A549_treated_with_0_02_ethanol_for_1_hour	141197345	0.992822	0.500009	FALSE	FALSE	FALSE
CHIP_ESR1_Ishikawa_treated_with_100_nM_bisphenol_A_for_1_hour	1.40693e+08	0.779781	0.498221	FALSE	FALSE	FALSE		CHIP_ESR1_Ishikawa_treated_with_100_nM_bisphenol_A_for_1_hour	140250050	0.594339	0.496654	FALSE	FALSE	FALSE
CHIP_REST_GM12878_RPT	1.40507e+08	0.699688	0.497564	FALSE	FALSE	FALSE		CHIP_REST_GM12878_RPT	141019871	0.92633	0.49938	FALSE	FALSE	FALSE
CHIP_PML_K562	1.40425e+08	0.665384	0.497274	FALSE	FALSE	FALSE		CHIP_PML_K562	143271190	0.232249	0.507353	FALSE	FALSE	FALSE
CHIP_STAT5A_GM12878	138986757	0.209563	0.492181	FALSE	FALSE	FALSE		CHIP_STAT5A_GM12878	140395306	0.653058	0.497169	FALSE	FALSE	FALSE
CHIP_CREB1_A549_treated_with_0_02_ethanol_for_1_hour	1.38673e+08	0.151527	0.491069	FALSE	FALSE	FALSE		CHIP_CREB1_A549_treated_with_0_02_ethanol_for_1_hour	1.4271e+08	0.382253	0.505365	FALSE	FALSE	FALSE
CHIP_CREB1_A549_treated_with_0_02_ethanol_for_1_hour_RPT	140289983	0.610241	0.496796	FALSE	FALSE	FALSE		CHIP_CREB1_A549_treated_with_0_02_ethanol_for_1_hour_RPT	141330737	0.932059	0.500481	FALSE	FALSE	FALSE
CHIP_FOXA1_A549_treated_with_0_02_ethanol_for_1_hour	1.38092e+08	0.07731	0.489011	FALSE	FALSE	FALSE		CHIP_FOXA1_A549_treated_with_0_02_ethanol_for_1_hour	141551213	0.832655	0.501262	FALSE	FALSE	FALSE
CHIP_JUND_A549_treated_with_0_02_ethanol_for_1_hour	1.39399e+08	0.308033	0.493639	FALSE	FALSE	FALSE		CHIP_JUND_A549_treated_with_0_02_ethanol_for_1_hour	140729970	0.796256	0.498354	FALSE	FALSE	FALSE
CHIP_EGR1_GM12878	141455202	0.87571	0.500922	FALSE	FALSE	FALSE		CHIP_EGR1_GM12878	1.41576e+08	0.821671	0.501349	FALSE	FALSE	FALSE
CHIP_MTA3_GM12878	1.39233e+08	0.265321	0.493053	FALSE	FALSE	FALSE		CHIP_MTA3_GM12878	140518521	0.70463	0.497605	FALSE	FALSE	FALSE
CHIP_RUNX3_GM12878	1.38697e+08	0.155445	0.491154	FALSE	FALSE	FALSE		CHIP_RUNX3_GM12878	1.40359e+08	0.638165	0.49704	FALSE	FALSE	FALSE
CHIP_TEAD4_K562	140484023	0.690041	0.497483	FALSE	FALSE	FALSE		CHIP_TEAD4_K562	1.43372e+08	0.210459	0.50771	FALSE	FALSE	FALSE
CHIP_SIX5_A549_treated_with_0_02_ethanol_for_1_hour	138148448	0.0829151	0.489212	FALSE	FALSE	FALSE		CHIP_SIX5_A549_treated_with_0_02_ethanol_for_1_hour	1.41866e+08	0.69542	0.502378	FALSE	FALSE	FALSE
CHIP_SIN3A_A549_treated_with_0_02_ethanol_for_1_hour	138162242	0.0843238	0.489261	FALSE	FALSE	FALSE		CHIP_SIN3A_A549_treated_with_0_02_ethanol_for_1_hour	1.41644e+08	0.791371	0.501592	FALSE	FALSE	FALSE
CHIP_NFIC_GM12878	1.39148e+08	0.245056	0.492753	FALSE	FALSE	FALSE		CHIP_NFIC_GM12878	1.40876e+08	0.861476	0.498872	FALSE	FALSE	FALSE
CHIP_STAT5A_K562	141673252	0.77866	0.501694	FALSE	FALSE	FALSE		CHIP_STAT5A_K562	1.44239e+08	0.0804664	0.510781	FALSE	FALSE	FALSE
CHIP_NR2F2_K562	1.40439e+08	0.671033	0.497322	FALSE	FALSE	FALSE		CHIP_NR2F2_K562	1.42882e+08	0.330965	0.505975	FALSE	FALSE	FALSE
CHIP_CBX3_K562_RPT	140490699	0.692855	0.497506	FALSE	FALSE	FALSE		CHIP_CBX3_K562_RPT	1.42205e+08	0.558437	0.503578	FALSE	FALSE	FALSE
CHIP_TRIM28_K562	1.41077e+08	0.952262	0.499582	FALSE	FALSE	FALSE		CHIP_TRIM28_K562	143349416	0.215232	0.50763	FALSE	FALSE	FALSE
CHIP_JUND_HCT116	1.39332e+08	0.290417	0.493404	FALSE	FALSE	FALSE		CHIP_JUND_HCT116	1.45015e+08	0.0284012	0.513529	TRUE	FALSE	FALSE
CHIP_CTCF_HCT116	1.39411e+08	0.311463	0.493683	FALSE	FALSE	FALSE		CHIP_CTCF_HCT116	143753201	0.141522	0.50906	FALSE	FALSE	FALSE
CHIP_JUND_SK_N_SH	141328141	0.933239	0.500472	FALSE	FALSE	FALSE		CHIP_JUND_SK_N_SH	141192652	0.994963	0.499992	FALSE	FALSE	FALSE
CHIP_JUND_MCF_7	1.39075e+08	0.228536	0.492494	FALSE	FALSE	FALSE		CHIP_JUND_MCF_7	142587625	0.421512	0.504932	FALSE	FALSE	FALSE
CHIP_REST_HL_60	141709234	0.762929	0.501821	FALSE	FALSE	FALSE		CHIP_REST_HL_60	139545741	0.349684	0.49416	FALSE	FALSE	FALSE
CHIP_GABPA_HL_60	1.41296e+08	0.947756	0.500359	FALSE	FALSE	FALSE		CHIP_GABPA_HL_60	1.41594e+08	0.813579	0.501414	FALSE	FALSE	FALSE
CHIP_POLR2AphosphoS5_HL_60	139270885	0.274686	0.493187	FALSE	FALSE	FALSE		CHIP_POLR2AphosphoS5_HL_60	140450416	0.675938	0.497364	FALSE	FALSE	FALSE
CHIP_POLR2AphosphoS5_neural_cell	142205083	0.558476	0.503577	FALSE	FALSE	TRUE		CHIP_POLR2AphosphoS5_neural_cell	1.40771e+08	0.814216	0.498497	FALSE	FALSE	TRUE
CHIP_SPI1_HL_60	1.38629e+08	0.144456	0.490913	FALSE	FALSE	FALSE		CHIP_SPI1_HL_60	141267074	0.961031	0.500256	FALSE	FALSE	FALSE
CHIP_JUND_T47D	1.39865e+08	0.45159	0.49529	FALSE	FALSE	FALSE		CHIP_JUND_T47D	1.42209e+08	0.556927	0.503592	FALSE	FALSE	FALSE
CHIP_eGFP_NR4A1_K562_genetically_modified_using_stable_transfection	1.41586e+08	0.8172	0.501385	FALSE	FALSE	FALSE		CHIP_eGFP_NR4A1_K562_genetically_modified_using_stable_transfection	1.44896e+08	0.0337378	0.513105	TRUE	FALSE	FALSE
CHIP_eGFP_HDAC8_K562_genetically_modified_using_stable_transfection	1.41505e+08	0.853355	0.501098	FALSE	FALSE	FALSE		CHIP_eGFP_HDAC8_K562_genetically_modified_using_stable_transfection	1.44547e+08	0.0543386	0.511872	FALSE	FALSE	FALSE
CHIP_eGFP_GATA2_K562_genetically_modified_using_stable_transfection	1.40831e+08	0.841008	0.49871	FALSE	FALSE	FALSE		CHIP_eGFP_GATA2_K562_genetically_modified_using_stable_transfection	1.44224e+08	0.0819809	0.510727	FALSE	FALSE	FALSE
CHIP_CTCF_H54	1.39701e+08	0.397149	0.494708	FALSE	FALSE	FALSE		CHIP_CTCF_H54	1.41616e+08	0.804028	0.50149	FALSE	FALSE	FALSE
CHIP_CTCF_GM10248	1.38533e+08	0.129976	0.490574	FALSE	FALSE	FALSE		CHIP_CTCF_GM10248	1.4124e+08	0.973429	0.500159	FALSE	FALSE	FALSE
CHIP_CTCF_GM10266	137701735	0.0466574	0.48763	TRUE	FALSE	FALSE		CHIP_CTCF_GM10266	141624758	0.800003	0.501522	FALSE	FALSE	FALSE
CHIP_CTCF_GM13976	1.38229e+08	0.0913631	0.489496	FALSE	FALSE	FALSE		CHIP_CTCF_GM13976	1.40729e+08	0.795964	0.498351	FALSE	FALSE	FALSE
CHIP_CTCF_GM13977	1.38403e+08	0.112136	0.490112	FALSE	FALSE	FALSE		CHIP_CTCF_GM13977	1.41087e+08	0.957041	0.499619	FALSE	FALSE	FALSE
CHIP_CTCF_GM20000	138969405	0.205984	0.492119	FALSE	FALSE	FALSE		CHIP_CTCF_GM20000	1.40463e+08	0.681332	0.497409	FALSE	FALSE	FALSE
CHIP_POLR2A_H1_hESC_RPT	142150447	0.579666	0.503384	FALSE	FALSE	TRUE		CHIP_POLR2A_H1_hESC_RPT	1.38585e+08	0.137626	0.490756	FALSE	FALSE	TRUE
CHIP_CTCF_H1_hESC_RPT_RPT	140519345	0.70498	0.497608	FALSE	FALSE	TRUE		CHIP_CTCF_H1_hESC_RPT_RPT	1.42303e+08	0.521376	0.503925	FALSE	FALSE	TRUE
CHIP_CTCF_LNCaP_clone_FGC	138631120	0.144819	0.490921	FALSE	FALSE	FALSE		CHIP_CTCF_LNCaP_clone_FGC	1.4041e+08	0.658955	0.497219	FALSE	FALSE	FALSE
CHIP_MYC_MCF_7_originated_from_MCF_7	142155298	0.57777	0.503401	FALSE	FALSE	FALSE		CHIP_MYC_MCF_7_originated_from_MCF_7	1.42156e+08	0.577548	0.503403	FALSE	FALSE	FALSE
CHIP_MYC_MCF_7_originated_from_MCF_7_RPT	1.41166e+08	0.99296	0.499898	FALSE	FALSE	FALSE		CHIP_MYC_MCF_7_originated_from_MCF_7_RPT	1.42058e+08	0.616524	0.503055	FALSE	FALSE	FALSE
CHIP_POLR2A_MCF_7_originated_from_MCF_7	141407648	0.897181	0.500754	FALSE	FALSE	FALSE		CHIP_POLR2A_MCF_7_originated_from_MCF_7	141892589	0.684406	0.502471	FALSE	FALSE	FALSE
CHIP_CTCF_MCF_7_originated_from_MCF_7	1.40931e+08	0.886101	0.499066	FALSE	FALSE	FALSE		CHIP_CTCF_MCF_7_originated_from_MCF_7	1.41034e+08	0.932549	0.499429	FALSE	FALSE	FALSE
CHIP_MYC_MCF_7	1.39009e+08	0.21415	0.492258	FALSE	FALSE	FALSE		CHIP_MYC_MCF_7	1.41766e+08	0.738497	0.502021	FALSE	FALSE	FALSE
CHIP_CTCF_MCF_7_RPT	139543885	0.349137	0.494154	FALSE	FALSE	FALSE		CHIP_CTCF_MCF_7_RPT	142159902	0.575972	0.503417	FALSE	FALSE	FALSE
CHIP_CTCF_MCF_7_treated_with_100_nM_17B_estradiol_for_45_minutes	140164420	0.560895	0.496351	FALSE	FALSE	FALSE		CHIP_CTCF_MCF_7_treated_with_100_nM_17B_estradiol_for_45_minutes	1.42257e+08	0.538646	0.503762	FALSE	FALSE	FALSE
CHIP_CTCF_medulloblastoma	1.40354e+08	0.636145	0.497023	FALSE	FALSE	FALSE		CHIP_CTCF_medulloblastoma	140257942	0.597466	0.496682	FALSE	FALSE	FALSE
CHIP_CTCF_A549	1.38859e+08	0.184229	0.491728	FALSE	FALSE	FALSE		CHIP_CTCF_A549	142255086	0.539418	0.503754	FALSE	FALSE	FALSE
CHIP_CTCF_keratinocyte_female	1.39093e+08	0.232487	0.492557	FALSE	FALSE	FALSE		CHIP_CTCF_keratinocyte_female	1.42582e+08	0.423261	0.504913	FALSE	FALSE	FALSE
CHIP_CTCF_spleen_female_adult_20_years_and_female_adult_30_years	137582397	0.0396265	0.487208	TRUE	FALSE	FALSE		CHIP_CTCF_spleen_female_adult_20_years_and_female_adult_30_years	1.39404e+08	0.309399	0.493657	FALSE	FALSE	FALSE
CHIP_NFYB_GM12878	142289500	0.526494	0.503876	FALSE	FALSE	FALSE		CHIP_NFYB_GM12878	140423906	0.664893	0.49727	FALSE	FALSE	FALSE
CHIP_NFYA_GM12878	143591554	0.168285	0.508487	FALSE	FALSE	FALSE		CHIP_NFYA_GM12878	140732850	0.797527	0.498364	FALSE	FALSE	FALSE
CHIP_KAT2A_GM12878	143212665	0.24559	0.507145	FALSE	FALSE	FALSE		CHIP_KAT2A_GM12878	141920042	0.672914	0.502568	FALSE	FALSE	FALSE
CHIP_SUPT20H_GM12878	143363515	0.212263	0.50768	FALSE	FALSE	FALSE		CHIP_SUPT20H_GM12878	1.42824e+08	0.347645	0.505771	FALSE	FALSE	FALSE
CHIP_ZZZ3_GM12878	1.42571e+08	0.427089	0.504872	FALSE	FALSE	FALSE		CHIP_ZZZ3_GM12878	142004280	0.638133	0.502866	FALSE	FALSE	FALSE
CHIP_FOS_MCF_10A_originated_from_MCF_10A_treated_with_1_uM_afimoxifene_for_36_hours	140901909	0.87296	0.498963	FALSE	FALSE	FALSE		CHIP_FOS_MCF_10A_originated_from_MCF_10A_treated_with_1_uM_afimoxifene_for_36_hours	141373765	0.912526	0.500634	FALSE	FALSE	FALSE
CHIP_FOS_MCF_10A_genetically_modified_using_stable_transfection_treated_with_1_uM_afimoxifene_for_4_hours	1.40722e+08	0.792927	0.498327	FALSE	FALSE	FALSE		CHIP_FOS_MCF_10A_genetically_modified_using_stable_transfection_treated_with_1_uM_afimoxifene_for_4_hours	1.41467e+08	0.870541	0.500963	FALSE	FALSE	FALSE
CHIP_FOS_MCF_10A_genetically_modified_using_stable_transfection_treated_with_1_uM_afimoxifene_for_12_hours	1.4055e+08	0.717871	0.497715	FALSE	FALSE	FALSE		CHIP_FOS_MCF_10A_genetically_modified_using_stable_transfection_treated_with_1_uM_afimoxifene_for_12_hours	1.41336e+08	0.929787	0.500499	FALSE	FALSE	FALSE
CHIP_STAT3_MCF_10A_genetically_modified_using_stable_transfection_treated_with_1_uM_afimoxifene_for_12_hours	140817024	0.834895	0.498662	FALSE	FALSE	FALSE		CHIP_STAT3_MCF_10A_genetically_modified_using_stable_transfection_treated_with_1_uM_afimoxifene_for_12_hours	142209218	0.556888	0.503592	FALSE	FALSE	FALSE
CHIP_MYC_MCF_10A_genetically_modified_using_stable_transfection_treated_with_0_01_ethanol_for_36_hours	139831010	0.440044	0.49517	FALSE	FALSE	FALSE		CHIP_MYC_MCF_10A_genetically_modified_using_stable_transfection_treated_with_0_01_ethanol_for_36_hours	1.4074e+08	0.800825	0.49839	FALSE	FALSE	FALSE
CHIP_FOS_MCF_10A_genetically_modified_using_stable_transfection_treated_with_0_01_ethanol_for_36_hours	140721972	0.79273	0.498325	FALSE	FALSE	FALSE		CHIP_FOS_MCF_10A_genetically_modified_using_stable_transfection_treated_with_0_01_ethanol_for_36_hours	1.41323e+08	0.935656	0.500453	FALSE	FALSE	FALSE
CHIP_STAT3_MCF_10A_genetically_modified_using_stable_transfection_treated_with_0_01_ethanol_for_36_hours	139757591	0.415593	0.49491	FALSE	FALSE	FALSE		CHIP_STAT3_MCF_10A_genetically_modified_using_stable_transfection_treated_with_0_01_ethanol_for_36_hours	1.41285e+08	0.952783	0.50032	FALSE	FALSE	FALSE
CHIP_POLR2A_MCF_10A_genetically_modified_using_stable_transfection_treated_with_0_01_ethanol_for_36_hours	1.40007e+08	0.501719	0.495792	FALSE	FALSE	FALSE		CHIP_POLR2A_MCF_10A_genetically_modified_using_stable_transfection_treated_with_0_01_ethanol_for_36_hours	1.38746e+08	0.163863	0.491329	FALSE	FALSE	FALSE
CHIP_STAT3_MCF_10A_originated_from_MCF_10A_treated_with_1_uM_afimoxifene_for_36_hours	1.4102e+08	0.926407	0.499381	FALSE	FALSE	FALSE		CHIP_STAT3_MCF_10A_originated_from_MCF_10A_treated_with_1_uM_afimoxifene_for_36_hours	141617378	0.803265	0.501496	FALSE	FALSE	FALSE
CHIP_POLR2A_MCF_10A_originated_from_MCF_10A_treated_with_1_uM_afimoxifene_for_36_hours	1.40272e+08	0.602935	0.496731	FALSE	FALSE	FALSE		CHIP_POLR2A_MCF_10A_originated_from_MCF_10A_treated_with_1_uM_afimoxifene_for_36_hours	1.3867e+08	0.151038	0.491059	FALSE	FALSE	FALSE
CHIP_H3K4me3_A549	1.3703e+08	0.0176328	0.485252	TRUE	FALSE	FALSE		CHIP_H3K4me3_A549	1.42367e+08	0.498003	0.504151	FALSE	FALSE	FALSE
CHIP_CTCF_AG04449	1.39864e+08	0.451176	0.495286	FALSE	FALSE	FALSE		CHIP_CTCF_AG04449	1.40944e+08	0.891944	0.499112	FALSE	FALSE	FALSE
CHIP_H3K4me3_AG04449	1.36702e+08	0.0104464	0.484091	TRUE	FALSE	FALSE		CHIP_H3K4me3_AG04449	138048521	0.0732702	0.488858	FALSE	FALSE	FALSE
CHIP_H3K9me3_AG04450	140780505	0.818632	0.498533	FALSE	FALSE	FALSE		CHIP_H3K9me3_AG04450	1.44337e+08	0.0712639	0.511126	FALSE	FALSE	FALSE
CHIP_H3K27me3_AG04450	138967350	0.205563	0.492112	FALSE	FALSE	FALSE		CHIP_H3K27me3_AG04450	1.40777e+08	0.816883	0.498519	FALSE	FALSE	FALSE
CHIP_H3K27ac_AG04450	1.39168e+08	0.249552	0.492821	FALSE	FALSE	FALSE		CHIP_H3K27ac_AG04450	141421465	0.890934	0.500802	FALSE	FALSE	FALSE
CHIP_CTCF_AG04450	1.3992e+08	0.470699	0.495485	FALSE	FALSE	FALSE		CHIP_CTCF_AG04450	1.41909e+08	0.677472	0.502529	FALSE	FALSE	FALSE
CHIP_H3K4me3_AG04450	136367684	0.00592224	0.482906	TRUE	FALSE	FALSE		CHIP_H3K4me3_AG04450	140029182	0.510007	0.495872	FALSE	FALSE	FALSE
CHIP_CTCF_AG09309	139893277	0.461413	0.495391	FALSE	FALSE	FALSE		CHIP_CTCF_AG09309	143849827	0.127163	0.509402	FALSE	FALSE	FALSE
CHIP_H3K4me3_AG09309	136003206	0.00307217	0.481615	TRUE	FALSE	FALSE		CHIP_H3K4me3_AG09309	139294530	0.280669	0.493271	FALSE	FALSE	FALSE
CHIP_CTCF_AG09319	1.40083e+08	0.530056	0.496064	FALSE	FALSE	FALSE		CHIP_CTCF_AG09319	142865581	0.335696	0.505916	FALSE	FALSE	FALSE
CHIP_H3K4me3_AG09319	1.35392e+08	0.000932724	0.479449	TRUE	FALSE	FALSE		CHIP_H3K4me3_AG09319	139888388	0.459715	0.495374	FALSE	FALSE	FALSE
CHIP_CTCF_AG10803	139163864	0.248698	0.492808	FALSE	FALSE	FALSE		CHIP_CTCF_AG10803	1.42721e+08	0.378952	0.505403	FALSE	FALSE	FALSE
CHIP_H3K4me3_AG10803	1.35545e+08	0.0012725	0.479994	TRUE	FALSE	FALSE		CHIP_H3K4me3_AG10803	1.39199e+08	0.257061	0.492933	FALSE	FALSE	FALSE
CHIP_CTCF_fibroblast_of_the_aortic_adventitia_female	1.39083e+08	0.230304	0.492523	FALSE	FALSE	FALSE		CHIP_CTCF_fibroblast_of_the_aortic_adventitia_female	1.43198e+08	0.249125	0.507092	FALSE	FALSE	FALSE
CHIP_H3K4me3_fibroblast_of_the_aortic_adventitia_female	136271805	0.00500256	0.482566	TRUE	FALSE	FALSE		CHIP_H3K4me3_fibroblast_of_the_aortic_adventitia_female	139223270	0.262903	0.493018	FALSE	FALSE	FALSE
CHIP_H3K4me3_BE2C	1.38308e+08	0.10043	0.489777	FALSE	FALSE	FALSE		CHIP_H3K4me3_BE2C	1.4147e+08	0.869235	0.500973	FALSE	FALSE	FALSE
CHIP_CTCF_BE2C	1.39242e+08	0.26758	0.493086	FALSE	FALSE	FALSE		CHIP_CTCF_BE2C	141185758	0.998107	0.499968	FALSE	FALSE	FALSE
CHIP_H3K36me3_BJ	142081411	0.606969	0.503139	FALSE	FALSE	FALSE		CHIP_H3K36me3_BJ	1.39354e+08	0.296071	0.493481	FALSE	FALSE	FALSE
CHIP_H3K27me3_BJ	1.38318e+08	0.101618	0.489813	FALSE	FALSE	FALSE		CHIP_H3K27me3_BJ	1.41165e+08	0.992368	0.499894	FALSE	FALSE	FALSE
CHIP_H3K4me3_BJ	136280158	0.00507721	0.482596	TRUE	FALSE	FALSE		CHIP_H3K4me3_BJ	1.37666e+08	0.0444533	0.487504	TRUE	FALSE	FALSE
CHIP_CTCF_BJ	1.40175e+08	0.565073	0.496389	FALSE	FALSE	FALSE		CHIP_CTCF_BJ	142304972	0.520736	0.503931	FALSE	FALSE	FALSE
CHIP_H3K36me3_Caco_2	1.3882e+08	0.176992	0.49159	FALSE	FALSE	FALSE		CHIP_H3K36me3_Caco_2	140671220	0.770453	0.498146	FALSE	FALSE	FALSE
CHIP_H3K27me3_Caco_2	1.41794e+08	0.726227	0.502122	FALSE	FALSE	FALSE		CHIP_H3K27me3_Caco_2	1.41777e+08	0.73365	0.502061	FALSE	FALSE	FALSE
CHIP_H3K4me3_Caco_2	138207921	0.0891277	0.489423	FALSE	FALSE	FALSE		CHIP_H3K4me3_Caco_2	140968334	0.902958	0.499198	FALSE	FALSE	FALSE
CHIP_CTCF_Caco_2	1.39956e+08	0.483575	0.495614	FALSE	FALSE	FALSE		CHIP_CTCF_Caco_2	141497813	0.856548	0.501073	FALSE	FALSE	FALSE
CHIP_H3K4me3_B_cell_female_adult_43_years	136328385	0.00552827	0.482767	TRUE	FALSE	FALSE		CHIP_H3K4me3_B_cell_female_adult_43_years	140998640	0.916693	0.499305	FALSE	FALSE	FALSE
CHIP_H3K4me3_B_cell_female_adult_27_years	1.36211e+08	0.004487	0.482351	TRUE	FALSE	FALSE		CHIP_H3K4me3_B_cell_female_adult_27_years	1.40267e+08	0.601195	0.496715	FALSE	FALSE	FALSE
CHIP_H3K36me3_GM06990	139614662	0.370359	0.494404	FALSE	FALSE	FALSE		CHIP_H3K36me3_GM06990	142713952	0.381019	0.505379	FALSE	FALSE	FALSE
CHIP_H3K27me3_GM06990	139708439	0.399681	0.494736	FALSE	FALSE	FALSE		CHIP_H3K27me3_GM06990	139623733	0.373135	0.494436	FALSE	FALSE	FALSE
CHIP_H3K4me3_GM06990	1.36358e+08	0.00582489	0.482872	TRUE	FALSE	FALSE		CHIP_H3K4me3_GM06990	1.39398e+08	0.307878	0.493637	FALSE	FALSE	FALSE
CHIP_CTCF_GM06990	1.39923e+08	0.471894	0.495497	FALSE	FALSE	FALSE		CHIP_CTCF_GM06990	142544392	0.43593	0.504779	FALSE	FALSE	FALSE
CHIP_H3K4me3_GM12864	137488420	0.0347426	0.486875	TRUE	FALSE	FALSE		CHIP_H3K4me3_GM12864	139647765	0.380553	0.494521	FALSE	FALSE	FALSE
CHIP_CTCF_GM12864	139338988	0.292157	0.493428	FALSE	FALSE	FALSE		CHIP_CTCF_GM12864	1.41837e+08	0.70781	0.502275	FALSE	FALSE	FALSE
CHIP_H3K4me3_GM12865	1.37549e+08	0.0378402	0.48709	TRUE	FALSE	FALSE		CHIP_H3K4me3_GM12865	141404271	0.898708	0.500742	FALSE	FALSE	FALSE
CHIP_CTCF_GM12865	139110728	0.236455	0.49262	FALSE	FALSE	FALSE		CHIP_CTCF_GM12865	1.4185e+08	0.702367	0.50232	FALSE	FALSE	FALSE
CHIP_CTCF_GM12873	1.39953e+08	0.482396	0.495602	FALSE	FALSE	FALSE		CHIP_CTCF_GM12873	141537218	0.838903	0.501212	FALSE	FALSE	FALSE
CHIP_CTCF_GM12874	1.39083e+08	0.230309	0.492523	FALSE	FALSE	FALSE		CHIP_CTCF_GM12874	142626266	0.408866	0.505069	FALSE	FALSE	FALSE
CHIP_H3K4me3_GM12875	1.38525e+08	0.128886	0.490547	FALSE	FALSE	FALSE		CHIP_H3K4me3_GM12875	140234124	0.58805	0.496598	FALSE	FALSE	FALSE
CHIP_H3K36me3_GM12878	139071418	0.227676	0.49248	FALSE	FALSE	FALSE		CHIP_H3K36me3_GM12878	1.42539e+08	0.437797	0.504759	FALSE	FALSE	FALSE
CHIP_H3K27me3_GM12878_RPT	1.39863e+08	0.450945	0.495284	FALSE	FALSE	FALSE		CHIP_H3K27me3_GM12878_RPT	1.40417e+08	0.662118	0.497246	FALSE	FALSE	FALSE
CHIP_H3K4me3_GM12878_RPT	1.36368e+08	0.00592231	0.482906	TRUE	FALSE	FALSE		CHIP_H3K4me3_GM12878_RPT	1.38925e+08	0.197017	0.491962	FALSE	FALSE	FALSE
CHIP_H3K4me3_cardiac_mesoderm	139439405	0.319253	0.493784	FALSE	FALSE	TRUE		CHIP_H3K4me3_cardiac_mesoderm	140870583	0.858873	0.498852	FALSE	FALSE	TRUE
CHIP_H3K4me3_cardiac_mesoderm_RPT	1.39542e+08	0.348534	0.494146	FALSE	FALSE	TRUE		CHIP_H3K4me3_cardiac_mesoderm_RPT	1.42037e+08	0.624954	0.502981	FALSE	FALSE	TRUE
CHIP_H3K36me3_cardiac_mesoderm	1.40934e+08	0.887373	0.499076	FALSE	FALSE	TRUE		CHIP_H3K36me3_cardiac_mesoderm	1.40267e+08	0.600869	0.496712	FALSE	FALSE	TRUE
CHIP_H3K36me3_cardiac_mesoderm_RPT	140706890	0.786091	0.498272	FALSE	FALSE	TRUE		CHIP_H3K36me3_cardiac_mesoderm_RPT	1.39817e+08	0.435178	0.495119	FALSE	FALSE	TRUE
CHIP_H3K36me3_cardiac_mesoderm_RPT_RPT	141089715	0.958103	0.499628	FALSE	FALSE	TRUE		CHIP_H3K36me3_cardiac_mesoderm_RPT_RPT	1.40682e+08	0.775347	0.498185	FALSE	FALSE	TRUE
CHIP_H3K36me3_cardiac_mesoderm_RPT_RPT_RPT	141187787	0.997182	0.499975	FALSE	FALSE	TRUE		CHIP_H3K36me3_cardiac_mesoderm_RPT_RPT_RPT	1.38388e+08	0.110283	0.490061	FALSE	FALSE	TRUE
CHIP_H3K27me3_cardiac_mesoderm	1.3995e+08	0.481413	0.495592	FALSE	FALSE	TRUE		CHIP_H3K27me3_cardiac_mesoderm	142927880	0.318124	0.506137	FALSE	FALSE	TRUE
CHIP_H3K27me3_cardiac_mesoderm_RPT	140487101	0.691338	0.497494	FALSE	FALSE	TRUE		CHIP_H3K27me3_cardiac_mesoderm_RPT	1.41803e+08	0.722359	0.502154	FALSE	FALSE	TRUE
CHIP_H3K27me3_cardiac_mesoderm_RPT_RPT	1.39788e+08	0.425542	0.495017	FALSE	FALSE	TRUE		CHIP_H3K27me3_cardiac_mesoderm_RPT_RPT	142100722	0.599274	0.503208	FALSE	FALSE	TRUE
CHIP_H3K27me3_cardiac_mesoderm_RPT_RPT_RPT	140492582	0.69365	0.497513	FALSE	FALSE	TRUE		CHIP_H3K27me3_cardiac_mesoderm_RPT_RPT_RPT	142668363	0.395349	0.505218	FALSE	FALSE	TRUE
CHIP_H3K4me3_cardiac_mesoderm_RPT_RPT	138109625	0.0790523	0.489075	FALSE	FALSE	TRUE		CHIP_H3K4me3_cardiac_mesoderm_RPT_RPT	141169067	0.99428	0.499909	FALSE	FALSE	TRUE
CHIP_H3K4me3_cardiac_mesoderm_RPT_RPT_RPT	138984795	0.209156	0.492174	FALSE	FALSE	TRUE		CHIP_H3K4me3_cardiac_mesoderm_RPT_RPT_RPT	1.40678e+08	0.773318	0.498169	FALSE	FALSE	TRUE
CHIP_H3K4me3_H7_hESC	1.39127e+08	0.240196	0.492678	FALSE	FALSE	FALSE		CHIP_H3K4me3_H7_hESC	140782287	0.819424	0.498539	FALSE	FALSE	FALSE
CHIP_H3K36me3_H7_hESC	1.40318e+08	0.621466	0.496894	FALSE	FALSE	TRUE		CHIP_H3K36me3_H7_hESC	1.40317e+08	0.6213	0.496893	FALSE	FALSE	TRUE
CHIP_H3K27me3_H7_hESC	1.40444e+08	0.673134	0.49734	FALSE	FALSE	TRUE		CHIP_H3K27me3_H7_hESC	1.42255e+08	0.53931	0.503755	FALSE	FALSE	TRUE
CHIP_CTCF_astrocyte_of_the_spinal_cord	1.40177e+08	0.565901	0.496397	FALSE	FALSE	FALSE		CHIP_CTCF_astrocyte_of_the_spinal_cord	1.42926e+08	0.318545	0.506132	FALSE	FALSE	FALSE
CHIP_H3K4me3_astrocyte_of_the_spinal_cord	137261659	0.0250272	0.486072	TRUE	FALSE	FALSE		CHIP_H3K4me3_astrocyte_of_the_spinal_cord	1.38922e+08	0.196363	0.49195	FALSE	FALSE	FALSE
CHIP_H3K4me3_astrocyte_of_the_cerebellum	135654709	0.00157956	0.480381	TRUE	FALSE	TRUE		CHIP_H3K4me3_astrocyte_of_the_cerebellum	138307094	0.100316	0.489774	FALSE	FALSE	TRUE
CHIP_CTCF_astrocyte_of_the_cerebellum	139239986	0.266999	0.493077	FALSE	FALSE	TRUE		CHIP_CTCF_astrocyte_of_the_cerebellum	1.42029e+08	0.628139	0.502953	FALSE	FALSE	TRUE
CHIP_CTCF_brain_microvascular_endothelial_cell	1.40254e+08	0.595821	0.496667	FALSE	FALSE	TRUE		CHIP_CTCF_brain_microvascular_endothelial_cell	140930323	0.885772	0.499063	FALSE	FALSE	TRUE
CHIP_H3K4me3_brain_microvascular_endothelial_cell	1.37173e+08	0.0219204	0.485757	TRUE	FALSE	TRUE		CHIP_H3K4me3_brain_microvascular_endothelial_cell	137821576	0.0547462	0.488055	FALSE	FALSE	TRUE
CHIP_H3K4me3_cardiac_fibroblast	1.379e+08	0.0606669	0.488333	FALSE	FALSE	TRUE		CHIP_H3K4me3_cardiac_fibroblast	1.38776e+08	0.169105	0.491435	FALSE	FALSE	TRUE
CHIP_CTCF_cardiac_fibroblast_female	140480430	0.688528	0.49747	FALSE	FALSE	TRUE		CHIP_CTCF_cardiac_fibroblast_female	141904547	0.679391	0.502513	FALSE	FALSE	TRUE
CHIP_H3K4me3_cardiac_fibroblast_female	136649922	0.00957797	0.483905	TRUE	FALSE	TRUE		CHIP_H3K4me3_cardiac_fibroblast_female	1.38189e+08	0.0871093	0.489356	FALSE	FALSE	TRUE
CHIP_CTCF_cardiac_muscle_cell	1.40441e+08	0.671853	0.497329	FALSE	FALSE	TRUE		CHIP_CTCF_cardiac_muscle_cell	1.42888e+08	0.329306	0.505996	FALSE	FALSE	TRUE
CHIP_H3K4me3_cardiac_muscle_cell	137860285	0.0575966	0.488192	FALSE	FALSE	TRUE		CHIP_H3K4me3_cardiac_muscle_cell	139219444	0.261972	0.493005	FALSE	FALSE	TRUE
CHIP_CTCF_choroid_plexus_epithelial_cell	1.40393e+08	0.652202	0.497161	FALSE	FALSE	TRUE		CHIP_CTCF_choroid_plexus_epithelial_cell	140446324	0.674228	0.497349	FALSE	FALSE	TRUE
CHIP_H3K4me3_choroid_plexus_epithelial_cell	136976374	0.0162134	0.485061	TRUE	FALSE	TRUE		CHIP_H3K4me3_choroid_plexus_epithelial_cell	1.37956e+08	0.0652069	0.488532	FALSE	FALSE	TRUE
CHIP_CTCF_HCT116_RPT	139566783	0.355917	0.494235	FALSE	FALSE	FALSE		CHIP_CTCF_HCT116_RPT	1.41476e+08	0.866257	0.500996	FALSE	FALSE	FALSE
CHIP_H3K4me3_HCT116	1.37611e+08	0.0412479	0.48731	TRUE	FALSE	FALSE		CHIP_H3K4me3_HCT116	1.41375e+08	0.911867	0.500639	FALSE	FALSE	FALSE
CHIP_CTCF_epithelial_cell_of_esophagus	139603102	0.366839	0.494363	FALSE	FALSE	FALSE		CHIP_CTCF_epithelial_cell_of_esophagus	141559769	0.82884	0.501292	FALSE	FALSE	FALSE
CHIP_H3K4me3_epithelial_cell_of_esophagus	138021159	0.0707956	0.488761	FALSE	FALSE	FALSE		CHIP_H3K4me3_epithelial_cell_of_esophagus	1.39154e+08	0.24635	0.492772	FALSE	FALSE	FALSE
CHIP_H3K4me3_HEK293	138006968	0.0695394	0.488711	FALSE	FALSE	FALSE		CHIP_H3K4me3_HEK293	139485552	0.33224	0.493947	FALSE	FALSE	FALSE
CHIP_H3K27me3_HeLa_S3_G1b_phase	1.39952e+08	0.482032	0.495598	FALSE	FALSE	FALSE		CHIP_H3K27me3_HeLa_S3_G1b_phase	141097183	0.961506	0.499654	FALSE	FALSE	FALSE
CHIP_H3K36me3_HeLa_S3_G1b_phase	140190007	0.570792	0.496442	FALSE	FALSE	FALSE		CHIP_H3K36me3_HeLa_S3_G1b_phase	1.39943e+08	0.478918	0.495567	FALSE	FALSE	FALSE
CHIP_H3K4me3_HeLa_S3_G1b_phase	138068481	0.0751197	0.488929	FALSE	FALSE	FALSE		CHIP_H3K4me3_HeLa_S3_G1b_phase	1.41778e+08	0.733047	0.502066	FALSE	FALSE	FALSE
CHIP_H3K36me3_HepG2	1.38866e+08	0.185637	0.491754	FALSE	FALSE	FALSE		CHIP_H3K36me3_HepG2	1.41845e+08	0.704521	0.502302	FALSE	FALSE	FALSE
CHIP_H3K27me3_HepG2_RPT	1.39908e+08	0.466446	0.495442	FALSE	FALSE	FALSE		CHIP_H3K27me3_HepG2_RPT	140374753	0.644606	0.497096	FALSE	FALSE	FALSE
CHIP_H3K4me3_HepG2_RPT	1.37557e+08	0.0382535	0.487118	TRUE	FALSE	FALSE		CHIP_H3K4me3_HepG2_RPT	1.44133e+08	0.09154	0.510405	FALSE	FALSE	FALSE
CHIP_CTCF_foreskin_fibroblast_male_newborn	1.40745e+08	0.802947	0.498407	FALSE	FALSE	FALSE		CHIP_CTCF_foreskin_fibroblast_male_newborn	1.43779e+08	0.137552	0.509151	FALSE	FALSE	FALSE
CHIP_H3K4me3_foreskin_fibroblast_male_newborn	134673037	0.000198543	0.476905	TRUE	FALSE	FALSE		CHIP_H3K4me3_foreskin_fibroblast_male_newborn	139495043	0.334952	0.493981	FALSE	FALSE	FALSE
CHIP_H3K4me3_HFF_Myc_originated_from_foreskin_fibroblast	134312568	8.60339e-05	0.475628	TRUE	FALSE	FALSE		CHIP_H3K4me3_HFF_Myc_originated_from_foreskin_fibroblast	139120778	0.238737	0.492655	FALSE	FALSE	FALSE
CHIP_CTCF_HFF_Myc_originated_from_foreskin_fibroblast	139734254	0.407992	0.494828	FALSE	FALSE	FALSE		CHIP_CTCF_HFF_Myc_originated_from_foreskin_fibroblast	1.42849e+08	0.340376	0.505859	FALSE	FALSE	FALSE
CHIP_H3K4me3_HL_60	136203529	0.00442859	0.482325	TRUE	FALSE	FALSE		CHIP_H3K4me3_HL_60	141510871	0.850692	0.501119	FALSE	FALSE	FALSE
CHIP_CTCF_HL_60	1.37874e+08	0.0586094	0.488239	FALSE	FALSE	FALSE		CHIP_CTCF_HL_60	1.39859e+08	0.449679	0.49527	FALSE	FALSE	FALSE
CHIP_H3K4me3_mammary_epithelial_cell_female	1.38323e+08	0.102225	0.489831	FALSE	FALSE	FALSE		CHIP_H3K4me3_mammary_epithelial_cell_female	140188182	0.570084	0.496435	FALSE	FALSE	FALSE
CHIP_CTCF_mammary_epithelial_cell_female	1.40083e+08	0.530044	0.496063	FALSE	FALSE	FALSE		CHIP_CTCF_mammary_epithelial_cell_female	1.42587e+08	0.421586	0.504931	FALSE	FALSE	FALSE
CHIP_CTCF_fibroblast_of_mammary_gland_female	139500430	0.336498	0.494	FALSE	FALSE	FALSE		CHIP_CTCF_fibroblast_of_mammary_gland_female	1.41447e+08	0.879195	0.500895	FALSE	FALSE	FALSE
CHIP_H3K4me3_fibroblast_of_mammary_gland_female	136590084	0.00866711	0.483694	TRUE	FALSE	FALSE		CHIP_H3K4me3_fibroblast_of_mammary_gland_female	1.37326e+08	0.0275016	0.486299	TRUE	FALSE	FALSE
CHIP_CTCF_fibroblast_of_pulmonary_artery	140602017	0.740385	0.497901	FALSE	FALSE	FALSE		CHIP_CTCF_fibroblast_of_pulmonary_artery	142482181	0.457167	0.504559	FALSE	FALSE	FALSE
CHIP_H3K4me3_fibroblast_of_pulmonary_artery	1.35673e+08	0.0016376	0.480446	TRUE	FALSE	FALSE		CHIP_H3K4me3_fibroblast_of_pulmonary_artery	137521334	0.0363912	0.486991	TRUE	FALSE	FALSE
CHIP_CTCF_fibroblast_of_lung	1.39391e+08	0.305894	0.493611	FALSE	FALSE	FALSE		CHIP_CTCF_fibroblast_of_lung	1.42225e+08	0.550918	0.503647	FALSE	FALSE	FALSE
CHIP_H3K4me3_fibroblast_of_lung	1.36065e+08	0.0034424	0.481833	TRUE	FALSE	FALSE		CHIP_H3K4me3_fibroblast_of_lung	139811841	0.433582	0.495102	FALSE	FALSE	FALSE
CHIP_H3K36me3_kidney_epithelial_cell	140611573	0.744514	0.497934	FALSE	FALSE	FALSE		CHIP_H3K36me3_kidney_epithelial_cell	137939058	0.0637789	0.488471	FALSE	FALSE	FALSE
CHIP_H3K27me3_kidney_epithelial_cell	1.38105e+08	0.0785739	0.489057	FALSE	FALSE	FALSE		CHIP_H3K27me3_kidney_epithelial_cell	1.41866e+08	0.695756	0.502375	FALSE	FALSE	FALSE
CHIP_H3K4me3_kidney_epithelial_cell	1.36028e+08	0.00321648	0.481703	TRUE	FALSE	FALSE		CHIP_H3K4me3_kidney_epithelial_cell	139075062	0.22848	0.492493	FALSE	FALSE	FALSE
CHIP_CTCF_kidney_epithelial_cell	1.39207e+08	0.258936	0.49296	FALSE	FALSE	FALSE		CHIP_CTCF_kidney_epithelial_cell	1.42845e+08	0.341509	0.505845	FALSE	FALSE	FALSE
CHIP_CTCF_retinal_pigment_epithelial_cell	1.38963e+08	0.204751	0.492098	FALSE	FALSE	FALSE		CHIP_CTCF_retinal_pigment_epithelial_cell	141176649	0.997738	0.499936	FALSE	FALSE	FALSE
CHIP_H3K4me3_retinal_pigment_epithelial_cell	136266511	0.00495576	0.482548	TRUE	FALSE	FALSE		CHIP_H3K4me3_retinal_pigment_epithelial_cell	139117487	0.237988	0.492644	FALSE	FALSE	FALSE
CHIP_H3K36me3_endothelial_cell_of_umbilical_vein_male_newborn	1.41363e+08	0.917563	0.500594	FALSE	FALSE	FALSE		CHIP_H3K36me3_endothelial_cell_of_umbilical_vein_male_newborn	1.38562e+08	0.134196	0.490675	FALSE	FALSE	FALSE
CHIP_H3K4me3_endothelial_cell_of_umbilical_vein_male_newborn_RPT	137929079	0.0629666	0.488435	FALSE	FALSE	FALSE		CHIP_H3K4me3_endothelial_cell_of_umbilical_vein_male_newborn_RPT	138201183	0.0884055	0.489399	FALSE	FALSE	FALSE
CHIP_H3K27me3_endothelial_cell_of_umbilical_vein_male_newborn_RPT	1.39472e+08	0.328485	0.4939	FALSE	FALSE	FALSE		CHIP_H3K27me3_endothelial_cell_of_umbilical_vein_male_newborn_RPT	1.40711e+08	0.787737	0.498285	FALSE	FALSE	FALSE
CHIP_CTCF_fibroblast_of_villous_mesenchyme	139329206	0.289603	0.493393	FALSE	FALSE	FALSE		CHIP_CTCF_fibroblast_of_villous_mesenchyme	1.4226e+08	0.537716	0.50377	FALSE	FALSE	FALSE
CHIP_H3K4me3_fibroblast_of_villous_mesenchyme	1.36256e+08	0.00486794	0.482512	TRUE	FALSE	FALSE		CHIP_H3K4me3_fibroblast_of_villous_mesenchyme	1.40672e+08	0.770651	0.498147	FALSE	FALSE	FALSE
CHIP_H3K4me3_Jurkat_clone_E61	137995972	0.0685787	0.488672	FALSE	FALSE	FALSE		CHIP_H3K4me3_Jurkat_clone_E61	141296657	0.94756	0.50036	FALSE	FALSE	FALSE
CHIP_H3K36me3_K562_RPT	140370797	0.642985	0.497082	FALSE	FALSE	FALSE		CHIP_H3K36me3_K562_RPT	1.43447e+08	0.195252	0.507976	FALSE	FALSE	FALSE
CHIP_H3K4me3_K562_RPT	1.39741e+08	0.410087	0.494851	FALSE	FALSE	FALSE		CHIP_H3K4me3_K562_RPT	1.46153e+08	0.00448007	0.517559	TRUE	FALSE	FALSE
CHIP_CTCF_K562_RPT_RPT	140169130	0.562711	0.496368	FALSE	FALSE	FALSE		CHIP_CTCF_K562_RPT_RPT	1.44724e+08	0.0428757	0.512496	TRUE	FALSE	FALSE
CHIP_H3K4me3_LNCaP_clone_FGC	1.36315e+08	0.00539805	0.482719	TRUE	FALSE	FALSE		CHIP_H3K4me3_LNCaP_clone_FGC	139919050	0.470425	0.495482	FALSE	FALSE	FALSE
CHIP_CTCF_MCF_7_RPT_RPT	1.4002e+08	0.50653	0.495838	FALSE	FALSE	FALSE		CHIP_CTCF_MCF_7_RPT_RPT	141154743	0.987747	0.499858	FALSE	FALSE	FALSE
CHIP_H3K4me3_MCF_7	1.369e+08	0.014367	0.48479	TRUE	FALSE	FALSE		CHIP_H3K4me3_MCF_7	1.41359e+08	0.919009	0.500583	FALSE	FALSE	FALSE
CHIP_H3K4me3_CD14_positive_monocyte_female_RPT	1.36969e+08	0.0160374	0.485037	TRUE	FALSE	FALSE		CHIP_H3K4me3_CD14_positive_monocyte_female_RPT	1.39387e+08	0.30503	0.4936	FALSE	FALSE	FALSE
CHIP_H3K27me3_CD14_positive_monocyte_female_RPT	1.38733e+08	0.161585	0.491283	FALSE	FALSE	FALSE		CHIP_H3K27me3_CD14_positive_monocyte_female_RPT	140883673	0.864754	0.498898	FALSE	FALSE	FALSE
CHIP_CTCF_NB4	139795160	0.428003	0.495043	FALSE	FALSE	FALSE		CHIP_CTCF_NB4	141111300	0.967939	0.499704	FALSE	FALSE	FALSE
CHIP_H3K4me3_NB4	135560733	0.00131183	0.480048	TRUE	FALSE	FALSE		CHIP_H3K4me3_NB4	142051477	0.618983	0.503033	FALSE	FALSE	FALSE
CHIP_CTCF_foreskin_fibroblast_male_newborn_RPT	1.39898e+08	0.462963	0.495407	FALSE	FALSE	FALSE		CHIP_CTCF_foreskin_fibroblast_male_newborn_RPT	142385187	0.491409	0.504215	FALSE	FALSE	FALSE
CHIP_H3K4me3_foreskin_fibroblast_male_newborn_RPT	1.34807e+08	0.000268255	0.47738	TRUE	FALSE	FALSE		CHIP_H3K4me3_foreskin_fibroblast_male_newborn_RPT	138315577	0.101323	0.489804	FALSE	FALSE	FALSE
CHIP_H3K4me3_keratinocyte_female	137955893	0.0651688	0.48853	FALSE	FALSE	FALSE		CHIP_H3K4me3_keratinocyte_female	1.40253e+08	0.595563	0.496665	FALSE	FALSE	FALSE
CHIP_H3K36me3_keratinocyte_female	1.41358e+08	0.919787	0.500577	FALSE	FALSE	FALSE		CHIP_H3K36me3_keratinocyte_female	1.38895e+08	0.191078	0.491855	FALSE	FALSE	FALSE
CHIP_CTCF_fibroblast_of_lung_male_adult_45_years	1.39706e+08	0.399037	0.494729	FALSE	FALSE	FALSE		CHIP_CTCF_fibroblast_of_lung_male_adult_45_years	142528791	0.441201	0.504724	FALSE	FALSE	FALSE
CHIP_H3K4me3_fibroblast_of_lung_male_adult_45_years	135909436	0.00257802	0.481283	TRUE	FALSE	FALSE		CHIP_H3K4me3_fibroblast_of_lung_male_adult_45_years	141546476	0.834768	0.501245	FALSE	FALSE	FALSE
CHIP_H3K4me3_Panc1	1.36585e+08	0.00859234	0.483675	TRUE	FALSE	FALSE		CHIP_H3K4me3_Panc1	1.4137e+08	0.91421	0.50062	FALSE	FALSE	FALSE
CHIP_CTCF_epithelial_cell_of_proximal_tubule	1.40064e+08	0.522984	0.495996	FALSE	FALSE	FALSE		CHIP_CTCF_epithelial_cell_of_proximal_tubule	1.41881e+08	0.689354	0.502429	FALSE	FALSE	FALSE
CHIP_H3K4me3_epithelial_cell_of_proximal_tubule	1.35312e+08	0.000791875	0.479167	TRUE	FALSE	FALSE		CHIP_H3K4me3_epithelial_cell_of_proximal_tubule	1.38731e+08	0.161187	0.491274	FALSE	FALSE	FALSE
CHIP_H3K36me3_bronchial_epithelial_cell	1.40471e+08	0.684548	0.497437	FALSE	FALSE	FALSE		CHIP_H3K36me3_bronchial_epithelial_cell	139244664	0.268153	0.493094	FALSE	FALSE	FALSE
CHIP_H3K4me3_bronchial_epithelial_cell	1.37452e+08	0.0330078	0.486747	TRUE	FALSE	FALSE		CHIP_H3K4me3_bronchial_epithelial_cell	141374675	0.912113	0.500637	FALSE	FALSE	FALSE
CHIP_H3K27me3_bronchial_epithelial_cell	1.38106e+08	0.0787105	0.489062	FALSE	FALSE	FALSE		CHIP_H3K27me3_bronchial_epithelial_cell	1.4229e+08	0.526418	0.503877	FALSE	FALSE	FALSE
CHIP_H3K4me3_SK_N_MC	136666013	0.00983704	0.483962	TRUE	FALSE	FALSE		CHIP_H3K4me3_SK_N_MC	139082934	0.230223	0.492521	FALSE	FALSE	FALSE
CHIP_H3K36me3_SK_N_SH_treated_with_6_uM_all_trans_retinoic_acid_for_48_hours	1.40598e+08	0.738555	0.497886	FALSE	FALSE	FALSE		CHIP_H3K36me3_SK_N_SH_treated_with_6_uM_all_trans_retinoic_acid_for_48_hours	1.41839e+08	0.706961	0.502282	FALSE	FALSE	FALSE
CHIP_H3K27me3_SK_N_SH_treated_with_6_uM_all_trans_retinoic_acid_for_48_hours	1.40208e+08	0.577787	0.496505	FALSE	FALSE	FALSE		CHIP_H3K27me3_SK_N_SH_treated_with_6_uM_all_trans_retinoic_acid_for_48_hours	1.39122e+08	0.239082	0.492661	FALSE	FALSE	FALSE
CHIP_H3K4me3_SK_N_SH_treated_with_6_uM_all_trans_retinoic_acid_for_48_hours	1.37267e+08	0.0252388	0.486092	TRUE	FALSE	FALSE		CHIP_H3K4me3_SK_N_SH_treated_with_6_uM_all_trans_retinoic_acid_for_48_hours	1.40968e+08	0.902598	0.499195	FALSE	FALSE	FALSE
CHIP_H3K4me3_skeletal_muscle_cell	1.3597e+08	0.00288915	0.481498	TRUE	FALSE	FALSE		CHIP_H3K4me3_skeletal_muscle_cell	138002815	0.0691753	0.488696	FALSE	FALSE	FALSE
CHIP_H3K4me3_WERI_Rb_1	139437211	0.318644	0.493776	FALSE	FALSE	FALSE		CHIP_H3K4me3_WERI_Rb_1	1.41255e+08	0.966712	0.500212	FALSE	FALSE	FALSE
CHIP_CTCF_WERI_Rb_1	1.40337e+08	0.629195	0.496962	FALSE	FALSE	FALSE		CHIP_CTCF_WERI_Rb_1	1.42069e+08	0.611842	0.503096	FALSE	FALSE	FALSE
CHIP_H3K4me3_WI38_genetically_modified_using_stable_transfection_treated_with_20_nM_afimoxifene_for_72_hours	1.35342e+08	0.000842107	0.479273	TRUE	FALSE	FALSE		CHIP_H3K4me3_WI38_genetically_modified_using_stable_transfection_treated_with_20_nM_afimoxifene_for_72_hours	140216854	0.581266	0.496537	FALSE	FALSE	FALSE
CHIP_H3K4me3_WI38	135793410	0.0020675	0.480872	TRUE	FALSE	FALSE		CHIP_H3K4me3_WI38	140624360	0.750052	0.49798	FALSE	FALSE	FALSE
CHIP_CTCF_WI38	1.38664e+08	0.150045	0.491037	FALSE	FALSE	FALSE		CHIP_CTCF_WI38	141845259	0.704391	0.502303	FALSE	FALSE	FALSE
CHIP_MYC_A549	138793088	0.172101	0.491495	FALSE	FALSE	FALSE		CHIP_MYC_A549	1.41931e+08	0.668328	0.502607	FALSE	FALSE	FALSE
CHIP_CTCF_A549_RPT	1.3915e+08	0.24557	0.49276	FALSE	FALSE	FALSE		CHIP_CTCF_A549_RPT	1.41046e+08	0.938122	0.499472	FALSE	FALSE	FALSE
CHIP_RAD21_A549	139446592	0.321253	0.493809	FALSE	FALSE	FALSE		CHIP_RAD21_A549	141949168	0.660804	0.502671	FALSE	FALSE	FALSE
CHIP_POLR2AphosphoS2_A549	1.40333e+08	0.627668	0.496949	FALSE	FALSE	FALSE		CHIP_POLR2AphosphoS2_A549	139610180	0.368991	0.494388	FALSE	FALSE	FALSE
CHIP_CEBPB_A549	1.38842e+08	0.181047	0.491668	FALSE	FALSE	FALSE		CHIP_CEBPB_A549	1.42786e+08	0.35912	0.505634	FALSE	FALSE	FALSE
CHIP_ZNF384_GM12878	137924668	0.0626103	0.48842	FALSE	FALSE	FALSE		CHIP_ZNF384_GM12878	1.40385e+08	0.648637	0.497131	FALSE	FALSE	FALSE
CHIP_ESRRA_GM12878	1.38647e+08	0.147283	0.490976	FALSE	FALSE	FALSE		CHIP_ESRRA_GM12878	1.41818e+08	0.71603	0.502206	FALSE	FALSE	FALSE
CHIP_CUX1_GM12878	1.38539e+08	0.130827	0.490594	FALSE	FALSE	FALSE		CHIP_CUX1_GM12878	141801322	0.723128	0.502148	FALSE	FALSE	FALSE
CHIP_JUND_GM12878	1.40849e+08	0.849151	0.498775	FALSE	FALSE	FALSE		CHIP_JUND_GM12878	1.40863e+08	0.855424	0.498824	FALSE	FALSE	FALSE
CHIP_MAFK_GM12878	138642112	0.146558	0.49096	FALSE	FALSE	FALSE		CHIP_MAFK_GM12878	143305680	0.224632	0.507475	FALSE	FALSE	FALSE
CHIP_SIN3A_GM12878	1.38837e+08	0.180144	0.491651	FALSE	FALSE	FALSE		CHIP_SIN3A_GM12878	141754865	0.743121	0.501983	FALSE	FALSE	FALSE
CHIP_E2F4_GM12878	139945668	0.479834	0.495576	FALSE	FALSE	FALSE		CHIP_E2F4_GM12878	142307116	0.51994	0.503939	FALSE	FALSE	FALSE
CHIP_TBL1XR1_GM12878	1.38521e+08	0.128201	0.49053	FALSE	FALSE	FALSE		CHIP_TBL1XR1_GM12878	1.41525e+08	0.844242	0.50117	FALSE	FALSE	FALSE
CHIP_MAZ_GM12878	1.39276e+08	0.276091	0.493207	FALSE	FALSE	FALSE		CHIP_MAZ_GM12878	1.41177e+08	0.997821	0.499936	FALSE	FALSE	FALSE
CHIP_ELK1_GM12878	139922045	0.471479	0.495493	FALSE	FALSE	FALSE		CHIP_ELK1_GM12878	142679270	0.391891	0.505257	FALSE	FALSE	FALSE
CHIP_RCOR1_GM12878	138522148	0.128416	0.490535	FALSE	FALSE	FALSE		CHIP_RCOR1_GM12878	140663114	0.766913	0.498117	FALSE	FALSE	FALSE
CHIP_EP300_GM12878_RPT	139772685	0.420553	0.494964	FALSE	FALSE	FALSE		CHIP_EP300_GM12878_RPT	1.41402e+08	0.8997	0.500734	FALSE	FALSE	FALSE
CHIP_CHD1_GM12878	138540020	0.131002	0.490599	FALSE	FALSE	FALSE		CHIP_CHD1_GM12878	141046184	0.93829	0.499474	FALSE	FALSE	FALSE
CHIP_MAX_GM12878	139533196	0.346001	0.494116	FALSE	FALSE	FALSE		CHIP_MAX_GM12878	142168744	0.572528	0.503449	FALSE	FALSE	FALSE
CHIP_EP300_GM12878_RPT_RPT	1.41813e+08	0.717964	0.50219	FALSE	FALSE	FALSE		CHIP_EP300_GM12878_RPT_RPT	139720517	0.403557	0.494779	FALSE	FALSE	FALSE
CHIP_MXI1_GM12878	139296476	0.281166	0.493277	FALSE	FALSE	FALSE		CHIP_MXI1_GM12878	1.40702e+08	0.783807	0.498254	FALSE	FALSE	FALSE
CHIP_BHLHE40_GM12878	1.38829e+08	0.178656	0.491622	FALSE	FALSE	FALSE		CHIP_BHLHE40_GM12878	140563818	0.723952	0.497765	FALSE	FALSE	FALSE
CHIP_POLR2AphosphoS2_GM12878	1.40682e+08	0.774967	0.498182	FALSE	FALSE	FALSE		CHIP_POLR2AphosphoS2_GM12878	1.402e+08	0.574717	0.496477	FALSE	FALSE	FALSE
CHIP_ZNF143_GM12878	141559101	0.829138	0.50129	FALSE	FALSE	FALSE		CHIP_ZNF143_GM12878	1.41463e+08	0.872259	0.500949	FALSE	FALSE	FALSE
CHIP_CTCF_GM12878_RPT	1.41712e+08	0.761625	0.501832	FALSE	FALSE	FALSE		CHIP_CTCF_GM12878_RPT	141071806	0.949948	0.499564	FALSE	FALSE	FALSE
CHIP_NRF1_GM12878	1.39594e+08	0.36398	0.49433	FALSE	FALSE	FALSE		CHIP_NRF1_GM12878	1.40912e+08	0.877602	0.498999	FALSE	FALSE	FALSE
CHIP_SMC3_GM12878	1.39225e+08	0.263235	0.493023	FALSE	FALSE	FALSE		CHIP_SMC3_GM12878	1.42105e+08	0.597731	0.503222	FALSE	FALSE	FALSE
CHIP_EBF1_GM12878_RPT	1.4102e+08	0.926502	0.499382	FALSE	FALSE	FALSE		CHIP_EBF1_GM12878_RPT	140688465	0.778003	0.498207	FALSE	FALSE	FALSE
CHIP_CHD2_GM12878	139383513	0.303975	0.493586	FALSE	FALSE	FALSE		CHIP_CHD2_GM12878	139804992	0.431286	0.495078	FALSE	FALSE	FALSE
CHIP_BRCA1_GM12878	139993757	0.497088	0.495747	FALSE	FALSE	FALSE		CHIP_BRCA1_GM12878	1.43607e+08	0.165577	0.508542	FALSE	FALSE	FALSE
CHIP_USF2_GM12878	1.39293e+08	0.280357	0.493266	FALSE	FALSE	FALSE		CHIP_USF2_GM12878	140334828	0.62832	0.496954	FALSE	FALSE	FALSE
CHIP_STAT3_GM12878	1.39564e+08	0.355202	0.494226	FALSE	FALSE	FALSE		CHIP_STAT3_GM12878	141351258	0.922737	0.500554	FALSE	FALSE	FALSE
CHIP_RFX5_GM12878	1.39638e+08	0.377502	0.494487	FALSE	FALSE	FALSE		CHIP_RFX5_GM12878	1.41301e+08	0.94556	0.500376	FALSE	FALSE	FALSE
CHIP_IRF3_GM12878	1.39924e+08	0.472063	0.495499	FALSE	FALSE	FALSE		CHIP_IRF3_GM12878	143555534	0.174736	0.50836	FALSE	FALSE	FALSE
CHIP_NFE2_GM12878	143356476	0.213742	0.507655	FALSE	FALSE	FALSE		CHIP_NFE2_GM12878	142086009	0.605133	0.503156	FALSE	FALSE	FALSE
CHIP_TBP_GM12878	139576881	0.358933	0.49427	FALSE	FALSE	FALSE		CHIP_TBP_GM12878	140929173	0.885253	0.499059	FALSE	FALSE	FALSE
CHIP_WRNIP1_GM12878	1.393e+08	0.281958	0.493288	FALSE	FALSE	FALSE		CHIP_WRNIP1_GM12878	139417936	0.313326	0.493708	FALSE	FALSE	FALSE
CHIP_SIN3A_H1_hESC_RPT	1.42509e+08	0.447927	0.504654	FALSE	FALSE	TRUE		CHIP_SIN3A_H1_hESC_RPT	140868740	0.858046	0.498845	FALSE	FALSE	TRUE
CHIP_GTF2F1_H1_hESC	1.41842e+08	0.705833	0.502291	FALSE	FALSE	TRUE		CHIP_GTF2F1_H1_hESC	139149788	0.245412	0.492758	FALSE	FALSE	TRUE
CHIP_BACH1_H1_hESC	1.40968e+08	0.902961	0.499198	FALSE	FALSE	TRUE		CHIP_BACH1_H1_hESC	1.42509e+08	0.448069	0.504652	FALSE	FALSE	TRUE
CHIP_MAFK_H1_hESC	142143971	0.582203	0.503361	FALSE	FALSE	TRUE		CHIP_MAFK_H1_hESC	141329182	0.932766	0.500476	FALSE	FALSE	TRUE
CHIP_CHD2_H1_hESC	142495693	0.452505	0.504607	FALSE	FALSE	TRUE		CHIP_CHD2_H1_hESC	139229594	0.264448	0.493041	FALSE	FALSE	TRUE
CHIP_CHD1_H1_hESC_RPT	1.43136e+08	0.263943	0.506873	FALSE	FALSE	TRUE		CHIP_CHD1_H1_hESC_RPT	1.40483e+08	0.689617	0.497479	FALSE	FALSE	TRUE
CHIP_ZNF143_H1_hESC	1.41138e+08	0.98002	0.499798	FALSE	FALSE	TRUE		CHIP_ZNF143_H1_hESC	1.40332e+08	0.627348	0.496946	FALSE	FALSE	TRUE
CHIP_BRCA1_H1_hESC	141748588	0.745836	0.501961	FALSE	FALSE	TRUE		CHIP_BRCA1_H1_hESC	141336139	0.929604	0.5005	FALSE	FALSE	TRUE
CHIP_MYC_H1_hESC	1.42258e+08	0.538162	0.503766	FALSE	FALSE	TRUE		CHIP_MYC_H1_hESC	1.43714e+08	0.147733	0.50892	FALSE	FALSE	TRUE
CHIP_JUND_H1_hESC_RPT	1.43441e+08	0.1965	0.507954	FALSE	FALSE	TRUE		CHIP_JUND_H1_hESC_RPT	1.42078e+08	0.608453	0.503126	FALSE	FALSE	TRUE
CHIP_JUN_H1_hESC	1.41965e+08	0.654183	0.502728	FALSE	FALSE	TRUE		CHIP_JUN_H1_hESC	143615337	0.164125	0.508571	FALSE	FALSE	TRUE
CHIP_TBP_H1_hESC	141313576	0.939861	0.50042	FALSE	FALSE	TRUE		CHIP_TBP_H1_hESC	142928040	0.31808	0.506138	FALSE	FALSE	TRUE
CHIP_NRF1_H1_hESC	142042281	0.622695	0.503001	FALSE	FALSE	TRUE		CHIP_NRF1_H1_hESC	141643438	0.791763	0.501588	FALSE	FALSE	TRUE
CHIP_USF2_H1_hESC	141368497	0.914915	0.500615	FALSE	FALSE	TRUE		CHIP_USF2_H1_hESC	140258797	0.597806	0.496685	FALSE	FALSE	TRUE
CHIP_RAD21_H1_hESC_RPT	141352366	0.922234	0.500558	FALSE	FALSE	TRUE		CHIP_RAD21_H1_hESC_RPT	1.40431e+08	0.667767	0.497294	FALSE	FALSE	TRUE
CHIP_RFX5_H1_hESC	141572010	0.82339	0.501336	FALSE	FALSE	TRUE		CHIP_RFX5_H1_hESC	1.43147e+08	0.261293	0.506911	FALSE	FALSE	TRUE
CHIP_MAFK_HeLa_S3	1.39052e+08	0.223439	0.492412	FALSE	FALSE	FALSE		CHIP_MAFK_HeLa_S3	1.4122e+08	0.982506	0.500089	FALSE	FALSE	FALSE
CHIP_SUPT20H_HeLa_S3	141102409	0.963887	0.499673	FALSE	FALSE	FALSE		CHIP_SUPT20H_HeLa_S3	1.41638e+08	0.794119	0.50157	FALSE	FALSE	FALSE
CHIP_GTF2F1_HeLa_S3	1.3934e+08	0.292399	0.493431	FALSE	FALSE	FALSE		CHIP_GTF2F1_HeLa_S3	1.41069e+08	0.948533	0.499553	FALSE	FALSE	FALSE
CHIP_TBP_HeLa_S3	1.40694e+08	0.780469	0.498227	FALSE	FALSE	FALSE		CHIP_TBP_HeLa_S3	143035090	0.289322	0.506517	FALSE	FALSE	FALSE
CHIP_MAZ_HepG2	1.40326e+08	0.624825	0.496924	FALSE	FALSE	FALSE		CHIP_MAZ_HepG2	1.41721e+08	0.757978	0.501862	FALSE	FALSE	FALSE
CHIP_CEBPZ_HepG2	1.3969e+08	0.393817	0.494671	FALSE	FALSE	FALSE		CHIP_CEBPZ_HepG2	143112926	0.269546	0.506792	FALSE	FALSE	FALSE
CHIP_ARID3A_HepG2	1.39155e+08	0.246737	0.492778	FALSE	FALSE	FALSE		CHIP_ARID3A_HepG2	1.41706e+08	0.764413	0.501809	FALSE	FALSE	FALSE
CHIP_RCOR1_HepG2	1.3995e+08	0.481417	0.495592	FALSE	FALSE	FALSE		CHIP_RCOR1_HepG2	1.41914e+08	0.675444	0.502547	FALSE	FALSE	FALSE
CHIP_MAX_HepG2	1.39643e+08	0.379133	0.494505	FALSE	FALSE	FALSE		CHIP_MAX_HepG2	143036313	0.289004	0.506521	FALSE	FALSE	FALSE
CHIP_BHLHE40_HepG2_RPT	1.39604e+08	0.36715	0.494367	FALSE	FALSE	FALSE		CHIP_BHLHE40_HepG2_RPT	1.41959e+08	0.656586	0.502707	FALSE	FALSE	FALSE
CHIP_EP300_HepG2_RPT	1.39661e+08	0.384697	0.494569	FALSE	FALSE	FALSE		CHIP_EP300_HepG2_RPT	142024675	0.629827	0.502939	FALSE	FALSE	FALSE
CHIP_SMC3_HepG2	1.39187e+08	0.254202	0.49289	FALSE	FALSE	FALSE		CHIP_SMC3_HepG2	141008610	0.921217	0.49934	FALSE	FALSE	FALSE
CHIP_POLR2AphosphoS2_HepG2	1.40203e+08	0.575882	0.496488	FALSE	FALSE	FALSE		CHIP_POLR2AphosphoS2_HepG2	139773253	0.42074	0.494966	FALSE	FALSE	FALSE
CHIP_BRCA1_HepG2	140224918	0.584429	0.496565	FALSE	FALSE	FALSE		CHIP_BRCA1_HepG2	142906056	0.32421	0.50606	FALSE	FALSE	FALSE
CHIP_MAFK_HepG2	1.39794e+08	0.427735	0.495041	FALSE	FALSE	FALSE		CHIP_MAFK_HepG2	1.43562e+08	0.173541	0.508383	FALSE	FALSE	FALSE
CHIP_RFX5_HepG2	139874332	0.454851	0.495324	FALSE	FALSE	FALSE		CHIP_RFX5_HepG2	1.42709e+08	0.382581	0.505362	FALSE	FALSE	FALSE
CHIP_MAFK_HepG2_RPT	139595653	0.364582	0.494337	FALSE	FALSE	FALSE		CHIP_MAFK_HepG2_RPT	1.43346e+08	0.215962	0.507618	FALSE	FALSE	FALSE
CHIP_MAFF_HepG2	1.3913e+08	0.240733	0.492686	FALSE	FALSE	FALSE		CHIP_MAFF_HepG2	143148265	0.260881	0.506917	FALSE	FALSE	FALSE
CHIP_CHD2_HepG2	139871330	0.453816	0.495313	FALSE	FALSE	FALSE		CHIP_CHD2_HepG2	142196779	0.561672	0.503548	FALSE	FALSE	FALSE
CHIP_CEBPB_HepG2_RPT	1.3917e+08	0.250244	0.492831	FALSE	FALSE	FALSE		CHIP_CEBPB_HepG2_RPT	1.44065e+08	0.0992438	0.510165	FALSE	FALSE	FALSE
CHIP_RAD21_HepG2_RPT	1.40337e+08	0.629302	0.496963	FALSE	FALSE	FALSE		CHIP_RAD21_HepG2_RPT	1.40073e+08	0.526396	0.496029	FALSE	FALSE	FALSE
CHIP_NRF1_HepG2	141489210	0.86041	0.501042	FALSE	FALSE	FALSE		CHIP_NRF1_HepG2	1.42807e+08	0.352683	0.50571	FALSE	FALSE	FALSE
CHIP_JUND_HepG2_RPT	139665107	0.385962	0.494583	FALSE	FALSE	FALSE		CHIP_JUND_HepG2_RPT	143076566	0.278666	0.506664	FALSE	FALSE	FALSE
CHIP_TBP_HepG2	139087943	0.231338	0.492539	FALSE	FALSE	FALSE		CHIP_TBP_HepG2	141831871	0.710082	0.502256	FALSE	FALSE	FALSE
CHIP_CHD1_IMR_90	139739227	0.409605	0.494845	FALSE	FALSE	FALSE		CHIP_CHD1_IMR_90	138899553	0.192022	0.491872	FALSE	FALSE	FALSE
CHIP_MAZ_IMR_90	140462784	0.681115	0.497408	FALSE	FALSE	FALSE		CHIP_MAZ_IMR_90	140185597	0.569081	0.496426	FALSE	FALSE	FALSE
CHIP_RCOR1_IMR_90	140825381	0.838627	0.498692	FALSE	FALSE	FALSE		CHIP_RCOR1_IMR_90	140654212	0.763029	0.498085	FALSE	FALSE	FALSE
CHIP_MAFK_IMR_90	139824121	0.437715	0.495146	FALSE	FALSE	FALSE		CHIP_MAFK_IMR_90	1.41621e+08	0.801611	0.501509	FALSE	FALSE	FALSE
CHIP_CTCF_IMR_90	139943658	0.47912	0.495569	FALSE	FALSE	FALSE		CHIP_CTCF_IMR_90	141057235	0.943316	0.499513	FALSE	FALSE	FALSE
CHIP_RAD21_IMR_90	1.39468e+08	0.327251	0.493885	FALSE	FALSE	FALSE		CHIP_RAD21_IMR_90	140231652	0.587077	0.496589	FALSE	FALSE	FALSE
CHIP_CEBPB_IMR_90	140223901	0.58403	0.496562	FALSE	FALSE	FALSE		CHIP_CEBPB_IMR_90	1.41753e+08	0.743778	0.501978	FALSE	FALSE	FALSE
CHIP_HCFC1_K562	140520567	0.705499	0.497612	FALSE	FALSE	FALSE		CHIP_HCFC1_K562	1.45567e+08	0.0121651	0.515484	TRUE	FALSE	FALSE
CHIP_CUX1_K562	141014126	0.923722	0.49936	FALSE	FALSE	FALSE		CHIP_CUX1_K562	145458095	0.0144928	0.515097	TRUE	FALSE	FALSE
CHIP_ZNF384_K562	139991440	0.496249	0.495738	FALSE	FALSE	FALSE		CHIP_ZNF384_K562	1.44405e+08	0.065367	0.511368	FALSE	FALSE	FALSE
CHIP_ZC3H11A_K562	1.40563e+08	0.723499	0.497762	FALSE	FALSE	FALSE		CHIP_ZC3H11A_K562	1.45939e+08	0.00652977	0.516801	TRUE	FALSE	FALSE
CHIP_JUN_K562	140890388	0.867774	0.498922	FALSE	FALSE	FALSE		CHIP_JUN_K562	146010746	0.00576681	0.517054	TRUE	FALSE	FALSE
CHIP_GATA1_K562	1.41603e+08	0.809733	0.501444	FALSE	FALSE	FALSE		CHIP_GATA1_K562	146834173	0.00123144	0.51997	TRUE	FALSE	FALSE
CHIP_ELK1_K562	140606258	0.742216	0.497916	FALSE	FALSE	FALSE		CHIP_ELK1_K562	145188643	0.0219768	0.514143	TRUE	FALSE	FALSE
CHIP_MAX_K562_RPT	139837199	0.442142	0.495192	FALSE	FALSE	FALSE		CHIP_MAX_K562_RPT	1.45572e+08	0.0120781	0.5155	TRUE	FALSE	FALSE
CHIP_UBTF_K562	140675308	0.772241	0.49816	FALSE	FALSE	FALSE		CHIP_UBTF_K562	1.47365e+08	0.000408272	0.521848	TRUE	FALSE	FALSE
CHIP_ARID3A_K562	141106333	0.965675	0.499687	FALSE	FALSE	FALSE		CHIP_ARID3A_K562	144171593	0.087389	0.510541	FALSE	FALSE	FALSE
CHIP_UBTF_K562_RPT	1.4018e+08	0.566764	0.496405	FALSE	FALSE	FALSE		CHIP_UBTF_K562_RPT	1.47051e+08	0.000792748	0.520737	TRUE	FALSE	FALSE
CHIP_TBL1XR1_K562	140375351	0.644852	0.497098	FALSE	FALSE	FALSE		CHIP_TBL1XR1_K562	144301040	0.0745314	0.511	FALSE	FALSE	FALSE
CHIP_TBL1XR1_K562_RPT	141150948	0.986016	0.499844	FALSE	FALSE	FALSE		CHIP_TBL1XR1_K562_RPT	1.44848e+08	0.0360644	0.512938	TRUE	FALSE	FALSE
CHIP_RCOR1_K562	1.40695e+08	0.780716	0.498229	FALSE	FALSE	FALSE		CHIP_RCOR1_K562	1.44866e+08	0.0351992	0.512999	TRUE	FALSE	FALSE
CHIP_BACH1_K562	140507511	0.699962	0.497566	FALSE	FALSE	FALSE		CHIP_BACH1_K562	1.4402e+08	0.104624	0.510005	FALSE	FALSE	FALSE
CHIP_EP300_K562	141257345	0.965464	0.500221	FALSE	FALSE	FALSE		CHIP_EP300_K562	1.45036e+08	0.0275448	0.513604	TRUE	FALSE	FALSE
CHIP_POLR2AphosphoS2_K562	140745852	0.803271	0.49841	FALSE	FALSE	FALSE		CHIP_POLR2AphosphoS2_K562	1.42153e+08	0.578539	0.503394	FALSE	FALSE	FALSE
CHIP_JUN_K562_treated_with_interferon_alpha_for_30_minutes	1.4216e+08	0.575833	0.503419	FALSE	FALSE	FALSE		CHIP_JUN_K562_treated_with_interferon_alpha_for_30_minutes	1.4509e+08	0.0254482	0.513794	TRUE	FALSE	FALSE
CHIP_MAFF_K562	1.4037e+08	0.642648	0.497079	FALSE	FALSE	FALSE		CHIP_MAFF_K562	145067348	0.0263221	0.513713	TRUE	FALSE	FALSE
CHIP_MYC_K562	140297134	0.613108	0.496821	FALSE	FALSE	FALSE		CHIP_MYC_K562	1.45901e+08	0.00697662	0.516665	TRUE	FALSE	FALSE
CHIP_IRF1_K562_treated_with_interferon_gamma_for_30_minutes	141128216	0.97565	0.499764	FALSE	FALSE	FALSE		CHIP_IRF1_K562_treated_with_interferon_gamma_for_30_minutes	144922757	0.0324547	0.513201	TRUE	FALSE	FALSE
CHIP_IRF1_K562_treated_with_interferon_alpha_for_6_hours	1.41442e+08	0.881754	0.500874	FALSE	FALSE	FALSE		CHIP_IRF1_K562_treated_with_interferon_alpha_for_6_hours	1.45216e+08	0.0211032	0.514238	TRUE	FALSE	FALSE
CHIP_CTCF_K562_RPT_RPT_RPT	140563840	0.723961	0.497765	FALSE	FALSE	FALSE		CHIP_CTCF_K562_RPT_RPT_RPT	1.4405e+08	0.101086	0.510109	FALSE	FALSE	FALSE
CHIP_JUND_K562	1.40821e+08	0.836615	0.498676	FALSE	FALSE	FALSE		CHIP_JUND_K562	1.45328e+08	0.0177668	0.514636	TRUE	FALSE	FALSE
CHIP_RFX5_K562	1.40325e+08	0.624487	0.496921	FALSE	FALSE	FALSE		CHIP_RFX5_K562	144115244	0.0935189	0.510342	FALSE	FALSE	FALSE
CHIP_ZNF143_K562	140920491	0.881335	0.499028	FALSE	FALSE	FALSE		CHIP_ZNF143_K562	144904234	0.0333225	0.513136	TRUE	FALSE	FALSE
CHIP_MYC_K562_treated_with_interferon_gamma_for_30_minutes	140410038	0.659143	0.497221	FALSE	FALSE	FALSE		CHIP_MYC_K562_treated_with_interferon_gamma_for_30_minutes	145016905	0.0283371	0.513535	TRUE	FALSE	FALSE
CHIP_IRF1_K562_treated_with_interferon_gamma_for_6_hours	1.40576e+08	0.729007	0.497807	FALSE	FALSE	FALSE		CHIP_IRF1_K562_treated_with_interferon_gamma_for_6_hours	144830609	0.0369709	0.512875	TRUE	FALSE	FALSE
CHIP_IRF1_K562_treated_with_interferon_alpha_for_30_minutes	141020917	0.926806	0.499384	FALSE	FALSE	FALSE		CHIP_IRF1_K562_treated_with_interferon_alpha_for_30_minutes	143690265	0.151525	0.508837	FALSE	FALSE	FALSE
CHIP_BHLHE40_K562	140279810	0.606172	0.49676	FALSE	FALSE	FALSE		CHIP_BHLHE40_K562	144714997	0.0433843	0.512466	TRUE	FALSE	FALSE
CHIP_SMC3_K562	1.4044e+08	0.671414	0.497325	FALSE	FALSE	FALSE		CHIP_SMC3_K562	1.43353e+08	0.214389	0.507644	FALSE	FALSE	FALSE
CHIP_MAFK_K562	140623900	0.749852	0.497978	FALSE	FALSE	FALSE		CHIP_MAFK_K562	1.45568e+08	0.0121506	0.515487	TRUE	FALSE	FALSE
CHIP_MXI1_K562	140257390	0.597248	0.49668	FALSE	FALSE	FALSE		CHIP_MXI1_K562	141957579	0.657323	0.502701	FALSE	FALSE	FALSE
CHIP_TBP_K562	139706947	0.399204	0.494731	FALSE	FALSE	FALSE		CHIP_TBP_K562	145874194	0.00730329	0.51657	TRUE	FALSE	FALSE
CHIP_TAL1_K562	141355432	0.920842	0.500569	FALSE	FALSE	FALSE		CHIP_TAL1_K562	1.43464e+08	0.191943	0.508036	FALSE	FALSE	FALSE
CHIP_GTF2F1_K562	1.40396e+08	0.653333	0.497171	FALSE	FALSE	FALSE		CHIP_GTF2F1_K562	144115198	0.0935241	0.510342	FALSE	FALSE	FALSE
CHIP_CEBPB_K562	139735831	0.408503	0.494833	FALSE	FALSE	FALSE		CHIP_CEBPB_K562	1.44372e+08	0.0681746	0.511251	FALSE	FALSE	FALSE
CHIP_USF2_K562	140238822	0.589902	0.496614	FALSE	FALSE	FALSE		CHIP_USF2_K562	1.4405e+08	0.101091	0.510109	FALSE	FALSE	FALSE
CHIP_STAT1_K562_treated_with_interferon_gamma_for_6_hours	140421649	0.663956	0.497262	FALSE	FALSE	FALSE		CHIP_STAT1_K562_treated_with_interferon_gamma_for_6_hours	1.44644e+08	0.0477815	0.512214	TRUE	FALSE	FALSE
CHIP_POLR2A_K562_RPT	1.40744e+08	0.802512	0.498404	FALSE	FALSE	FALSE		CHIP_POLR2A_K562_RPT	1.43436e+08	0.197497	0.507936	FALSE	FALSE	FALSE
CHIP_SMARCB1_K562	141360486	0.918549	0.500587	FALSE	FALSE	FALSE		CHIP_SMARCB1_K562	1.43718e+08	0.147063	0.508935	FALSE	FALSE	FALSE
CHIP_SMARCA4_K562	1.41467e+08	0.870448	0.500963	FALSE	FALSE	FALSE		CHIP_SMARCA4_K562	1.43215e+08	0.245038	0.507154	FALSE	FALSE	FALSE
CHIP_POLR2A_K562_treated_with_interferon_gamma_for_30_minutes	140626790	0.751106	0.497988	FALSE	FALSE	FALSE		CHIP_POLR2A_K562_treated_with_interferon_gamma_for_30_minutes	144099890	0.0952477	0.510287	FALSE	FALSE	FALSE
CHIP_RFX5_SK_N_SH	1.43417e+08	0.201197	0.50787	FALSE	FALSE	FALSE		CHIP_RFX5_SK_N_SH	142845327	0.341541	0.505845	FALSE	FALSE	FALSE
CHIP_MXI1_SK_N_SH	1.43837e+08	0.129019	0.509356	FALSE	FALSE	FALSE		CHIP_MXI1_SK_N_SH	142614158	0.412804	0.505026	FALSE	FALSE	FALSE
CHIP_JUND_SK_N_SH_RPT	142285738	0.527899	0.503863	FALSE	FALSE	FALSE		CHIP_JUND_SK_N_SH_RPT	142326291	0.512854	0.504007	FALSE	FALSE	FALSE
CHIP_CTCF_SK_N_SH	1.40325e+08	0.624171	0.496918	FALSE	FALSE	FALSE		CHIP_CTCF_SK_N_SH	140362842	0.639729	0.497054	FALSE	FALSE	FALSE
CHIP_ZNF274_GM08714	140616829	0.746789	0.497953	FALSE	FALSE	FALSE		CHIP_ZNF274_GM08714	143131485	0.264971	0.506858	FALSE	FALSE	FALSE
CHIP_IKZF1_GM12878	1.42405e+08	0.484251	0.504286	FALSE	FALSE	FALSE		CHIP_IKZF1_GM12878	141510406	0.850901	0.501117	FALSE	FALSE	FALSE
CHIP_NR2C2_GM12878	141352738	0.922065	0.500559	FALSE	FALSE	FALSE		CHIP_NR2C2_GM12878	141280720	0.954815	0.500304	FALSE	FALSE	FALSE
CHIP_YY1_GM12878_RPT	140243097	0.59159	0.49663	FALSE	FALSE	FALSE		CHIP_YY1_GM12878_RPT	140408910	0.658677	0.497217	FALSE	FALSE	FALSE
CHIP_CTBP2_H1_hESC	144015095	0.105261	0.509987	FALSE	FALSE	TRUE		CHIP_CTBP2_H1_hESC	1.41642e+08	0.792607	0.501582	FALSE	FALSE	TRUE
CHIP_SUZ12_H1_hESC_RPT	139886319	0.458997	0.495366	FALSE	FALSE	TRUE		CHIP_SUZ12_H1_hESC_RPT	143459513	0.192832	0.50802	FALSE	FALSE	TRUE
CHIP_H3K4me1_HCT116	138702376	0.156382	0.491174	FALSE	FALSE	FALSE		CHIP_H3K4me1_HCT116	142186183	0.565764	0.50351	FALSE	FALSE	FALSE
CHIP_H3K27ac_HCT116	138883055	0.188829	0.491813	FALSE	FALSE	FALSE		CHIP_H3K27ac_HCT116	141972306	0.651246	0.502753	FALSE	FALSE	FALSE
CHIP_TRIM28_HEK293	139192063	0.255373	0.492908	FALSE	FALSE	FALSE		CHIP_TRIM28_HEK293	1.39479e+08	0.330507	0.493925	FALSE	FALSE	FALSE
CHIP_ZNF263_HEK293	138543479	0.131508	0.490611	FALSE	FALSE	FALSE		CHIP_ZNF263_HEK293	1.39554e+08	0.35225	0.494191	FALSE	FALSE	FALSE
CHIP_FOS_endothelial_cell_of_umbilical_vein_newborn	141612327	0.8055	0.501478	FALSE	FALSE	FALSE		CHIP_FOS_endothelial_cell_of_umbilical_vein_newborn	140409988	0.659123	0.497221	FALSE	FALSE	FALSE
CHIP_GATA2_endothelial_cell_of_umbilical_vein_newborn	143106038	0.271258	0.506768	FALSE	FALSE	FALSE		CHIP_GATA2_endothelial_cell_of_umbilical_vein_newborn	139579497	0.359717	0.49428	FALSE	FALSE	FALSE
CHIP_ZNF274_K562	140759014	0.809097	0.498457	FALSE	FALSE	FALSE		CHIP_ZNF274_K562	142876401	0.3326	0.505955	FALSE	FALSE	FALSE
CHIP_TRIM28_K562_RPT	140985361	0.910672	0.499258	FALSE	FALSE	FALSE		CHIP_TRIM28_K562_RPT	1.43299e+08	0.226083	0.507451	FALSE	FALSE	FALSE
CHIP_H3K9ac_K562_RPT	1.39757e+08	0.415314	0.494907	FALSE	FALSE	FALSE		CHIP_H3K9ac_K562_RPT	1.4277e+08	0.363741	0.505579	FALSE	FALSE	FALSE
CHIP_H3K4me3_K562_RPT_RPT	139396846	0.307575	0.493633	FALSE	FALSE	FALSE		CHIP_H3K4me3_K562_RPT_RPT	1.46129e+08	0.00468192	0.517471	TRUE	FALSE	FALSE
CHIP_H3K27me3_K562_RPT	1.40429e+08	0.667196	0.49729	FALSE	FALSE	FALSE		CHIP_H3K27me3_K562_RPT	1.41111e+08	0.967741	0.499703	FALSE	FALSE	FALSE
CHIP_H3K4me1_K562	1.40468e+08	0.683371	0.497427	FALSE	FALSE	FALSE		CHIP_H3K4me1_K562	142016020	0.633346	0.502908	FALSE	FALSE	FALSE
CHIP_ZNF274_K562_RPT	140681480	0.774942	0.498182	FALSE	FALSE	FALSE		CHIP_ZNF274_K562_RPT	142581102	0.423669	0.504909	FALSE	FALSE	FALSE
CHIP_YY1_K562_RPT	140708537	0.786816	0.498278	FALSE	FALSE	FALSE		CHIP_YY1_K562_RPT	142536108	0.438724	0.50475	FALSE	FALSE	FALSE
CHIP_GATA2_K562	1.41585e+08	0.817593	0.501382	FALSE	FALSE	FALSE		CHIP_GATA2_K562	142800146	0.354812	0.505685	FALSE	FALSE	FALSE
CHIP_NR2C2_K562	1.41396e+08	0.902447	0.500712	FALSE	FALSE	FALSE		CHIP_NR2C2_K562	1.42354e+08	0.502875	0.504103	FALSE	FALSE	FALSE
CHIP_SETDB1_K562_RPT	141536119	0.839394	0.501208	FALSE	FALSE	FALSE		CHIP_SETDB1_K562_RPT	1.43415e+08	0.201757	0.50786	FALSE	FALSE	FALSE
CHIP_H3K27me3_MCF_7	1.41086e+08	0.956228	0.499613	FALSE	FALSE	FALSE		CHIP_H3K27me3_MCF_7	141264821	0.962058	0.500248	FALSE	FALSE	FALSE
CHIP_H3K9me3_MCF_7	1.40137e+08	0.550539	0.496255	FALSE	FALSE	FALSE		CHIP_H3K9me3_MCF_7	1.41765e+08	0.738716	0.502019	FALSE	FALSE	FALSE
CHIP_H3K27ac_MCF_7	1.40466e+08	0.682339	0.497418	FALSE	FALSE	FALSE		CHIP_H3K27ac_MCF_7	141290386	0.950414	0.500338	FALSE	FALSE	FALSE
CHIP_ZNF274_NT2_D1	139762545	0.417217	0.494928	FALSE	FALSE	FALSE		CHIP_ZNF274_NT2_D1	142164887	0.574029	0.503435	FALSE	FALSE	FALSE
CHIP_H3K9me3_NT2_D1	141621566	0.801414	0.501511	FALSE	FALSE	FALSE		CHIP_H3K9me3_NT2_D1	1.43585e+08	0.169415	0.508465	FALSE	FALSE	FALSE
CHIP_H3K4me1_NT2_D1	143641735	0.159599	0.508665	FALSE	FALSE	FALSE		CHIP_H3K4me1_NT2_D1	142363199	0.499358	0.504137	FALSE	FALSE	FALSE
CHIP_H3K36me3_NT2_D1	1.39826e+08	0.438339	0.495152	FALSE	FALSE	FALSE		CHIP_H3K36me3_NT2_D1	1.4041e+08	0.658936	0.497219	FALSE	FALSE	FALSE
CHIP_H3K9ac_NT2_D1	142648118	0.401815	0.505146	FALSE	FALSE	FALSE		CHIP_H3K9ac_NT2_D1	142661306	0.397595	0.505193	FALSE	FALSE	FALSE
CHIP_H3K4me3_NT2_D1	140039979	0.513979	0.49591	FALSE	FALSE	FALSE		CHIP_H3K4me3_NT2_D1	1.44331e+08	0.0717506	0.511107	FALSE	FALSE	FALSE
CHIP_H3K27me3_NT2_D1	140554490	0.719958	0.497732	FALSE	FALSE	FALSE		CHIP_H3K27me3_NT2_D1	143672297	0.154477	0.508773	FALSE	FALSE	FALSE
CHIP_YY1_NT2_D1	142113201	0.594325	0.503252	FALSE	FALSE	FALSE		CHIP_YY1_NT2_D1	144287471	0.0758021	0.510952	FALSE	FALSE	FALSE
CHIP_H3K4me3_Panc1_RPT	136199374	0.00439567	0.48231	TRUE	FALSE	FALSE		CHIP_H3K4me3_Panc1_RPT	1.42388e+08	0.49032	0.504226	FALSE	FALSE	FALSE
CHIP_H3K4me1_Panc1	1.38591e+08	0.13861	0.490779	FALSE	FALSE	FALSE		CHIP_H3K4me1_Panc1	140894739	0.869732	0.498937	FALSE	FALSE	FALSE
CHIP_H3K27ac_Panc1	139704029	0.398272	0.494721	FALSE	FALSE	FALSE		CHIP_H3K27ac_Panc1	141234041	0.976087	0.500139	FALSE	FALSE	FALSE
CHIP_TCF7L2_Panc1	1.40417e+08	0.662226	0.497247	FALSE	FALSE	FALSE		CHIP_TCF7L2_Panc1	140680956	0.774713	0.49818	FALSE	FALSE	FALSE
CHIP_GATA1_erythroblast_male	1.40463e+08	0.681328	0.497409	FALSE	FALSE	FALSE		CHIP_GATA1_erythroblast_male	1.38766e+08	0.167279	0.491399	FALSE	FALSE	FALSE
CHIP_GATA1_erythroblast_embryo_16_19_weeks	1.42489e+08	0.454896	0.504582	FALSE	FALSE	FALSE		CHIP_GATA1_erythroblast_embryo_16_19_weeks	1.42473e+08	0.460195	0.504528	FALSE	FALSE	FALSE
CHIP_H3K4me3_mononuclear_cell_male	1.37949e+08	0.0645928	0.488506	FALSE	FALSE	FALSE		CHIP_H3K4me3_mononuclear_cell_male	142135458	0.585545	0.503331	FALSE	FALSE	FALSE
CHIP_H3K9me3_mononuclear_cell_male	141006942	0.92046	0.499335	FALSE	FALSE	FALSE		CHIP_H3K9me3_mononuclear_cell_male	1.41846e+08	0.704098	0.502306	FALSE	FALSE	FALSE
CHIP_H3K4me1_mononuclear_cell_male	1.37524e+08	0.03653	0.487001	TRUE	FALSE	FALSE		CHIP_H3K4me1_mononuclear_cell_male	142174970	0.570109	0.503471	FALSE	FALSE	FALSE
CHIP_H3K27me3_mononuclear_cell_male	1.37763e+08	0.0506382	0.487846	FALSE	FALSE	FALSE		CHIP_H3K27me3_mononuclear_cell_male	1.40625e+08	0.750327	0.497982	FALSE	FALSE	FALSE
CHIP_POLR2A_Raji	1.40275e+08	0.604252	0.496743	FALSE	FALSE	FALSE		CHIP_POLR2A_Raji	141449572	0.878248	0.500902	FALSE	FALSE	FALSE
CHIP_GATA3_SH_SY5Y	143493858	0.186207	0.508141	FALSE	FALSE	FALSE		CHIP_GATA3_SH_SY5Y	143064398	0.281764	0.50662	FALSE	FALSE	FALSE
CHIP_GATA2_SH_SY5Y	141956506	0.657767	0.502697	FALSE	FALSE	FALSE		CHIP_GATA2_SH_SY5Y	142401641	0.485505	0.504273	FALSE	FALSE	FALSE
CHIP_JUN_K562_treated_with_interferon_gamma_for_30_minutes	1.4065e+08	0.761068	0.49807	FALSE	FALSE	FALSE		CHIP_JUN_K562_treated_with_interferon_gamma_for_30_minutes	1.45221e+08	0.0209433	0.514256	TRUE	FALSE	FALSE
CHIP_MYC_K562_treated_with_interferon_gamma_for_6_hours	1.40108e+08	0.53918	0.496149	FALSE	FALSE	FALSE		CHIP_MYC_K562_treated_with_interferon_gamma_for_6_hours	1.45137e+08	0.0237321	0.513961	TRUE	FALSE	FALSE
CHIP_MYC_K562_treated_with_interferon_alpha_for_6_hours	1.40671e+08	0.770396	0.498145	FALSE	FALSE	FALSE		CHIP_MYC_K562_treated_with_interferon_alpha_for_6_hours	145662530	0.0104166	0.515821	TRUE	FALSE	FALSE
CHIP_JUN_K562_treated_with_interferon_gamma_for_6_hours	1.41566e+08	0.825934	0.501315	FALSE	FALSE	FALSE		CHIP_JUN_K562_treated_with_interferon_gamma_for_6_hours	145541013	0.012695	0.515391	TRUE	FALSE	FALSE
CHIP_JUN_K562_treated_with_interferon_alpha_for_6_hours	1.4118e+08	0.999179	0.499947	FALSE	FALSE	FALSE		CHIP_JUN_K562_treated_with_interferon_alpha_for_6_hours	1.43731e+08	0.145041	0.50898	FALSE	FALSE	FALSE
CHIP_STAT2_K562_treated_with_interferon_alpha_for_30_minutes	141035185	0.933289	0.499435	FALSE	FALSE	FALSE		CHIP_STAT2_K562_treated_with_interferon_alpha_for_30_minutes	145161152	0.0229028	0.514045	TRUE	FALSE	FALSE
CHIP_STAT1_K562_treated_with_interferon_alpha_for_6_hours	1.40114e+08	0.541637	0.496172	FALSE	FALSE	FALSE		CHIP_STAT1_K562_treated_with_interferon_alpha_for_6_hours	143223991	0.242967	0.507186	FALSE	FALSE	FALSE
CHIP_STAT1_K562_treated_with_interferon_alpha_for_30_minutes	1.41056e+08	0.942743	0.499508	FALSE	FALSE	FALSE		CHIP_STAT1_K562_treated_with_interferon_alpha_for_30_minutes	144753831	0.0411325	0.512603	TRUE	FALSE	FALSE
CHIP_POLR2A_K562_treated_with_interferon_gamma_for_6_hours	140402180	0.655895	0.497193	FALSE	FALSE	FALSE		CHIP_POLR2A_K562_treated_with_interferon_gamma_for_6_hours	1.43562e+08	0.173613	0.508382	FALSE	FALSE	FALSE
CHIP_POLR2A_K562_treated_with_interferon_alpha_for_6_hours	1.40886e+08	0.865812	0.498906	FALSE	FALSE	FALSE		CHIP_POLR2A_K562_treated_with_interferon_alpha_for_6_hours	1.44629e+08	0.0487718	0.512159	TRUE	FALSE	FALSE
CHIP_POLR2A_K562_treated_with_interferon_alpha_for_30_minutes	140803316	0.828782	0.498613	FALSE	FALSE	FALSE		CHIP_POLR2A_K562_treated_with_interferon_alpha_for_30_minutes	144235125	0.0808709	0.510766	FALSE	FALSE	FALSE
CHIP_MYC_K562_treated_with_interferon_alpha_for_30_minutes	1.40545e+08	0.715883	0.497699	FALSE	FALSE	FALSE		CHIP_MYC_K562_treated_with_interferon_alpha_for_30_minutes	144502841	0.0576033	0.511714	FALSE	FALSE	FALSE
CHIP_MITF_K562	140691052	0.779137	0.498216	FALSE	FALSE	FALSE		CHIP_MITF_K562	1.4422e+08	0.0824073	0.510712	FALSE	FALSE	FALSE
CHIP_NFE2_K562	1.41334e+08	0.930485	0.500493	FALSE	FALSE	FALSE		CHIP_NFE2_K562	143828984	0.13016	0.509328	FALSE	FALSE	FALSE
CHIP_SMAD5_K562	1.40704e+08	0.784947	0.498263	FALSE	FALSE	FALSE		CHIP_SMAD5_K562	1.44607e+08	0.0501965	0.512083	FALSE	FALSE	FALSE
CHIP_ETV6_K562	141362237	0.917754	0.500593	FALSE	FALSE	FALSE		CHIP_ETV6_K562	144837519	0.0366146	0.512899	TRUE	FALSE	FALSE
CHIP_H3K4me1_HEK293	1.39617e+08	0.370971	0.494411	FALSE	FALSE	FALSE		CHIP_H3K4me1_HEK293	1.39869e+08	0.453136	0.495306	FALSE	FALSE	FALSE
CHIP_H3K9me3_HEK293	1.40766e+08	0.812325	0.498482	FALSE	FALSE	FALSE		CHIP_H3K9me3_HEK293	1.43159e+08	0.258213	0.506957	FALSE	FALSE	FALSE
CHIP_H3K4me3_GM08714	137214772	0.0233422	0.485906	TRUE	FALSE	FALSE		CHIP_H3K4me3_GM08714	143355531	0.213941	0.507651	FALSE	FALSE	FALSE
CHIP_H3K36me3_Panc1	138714407	0.158402	0.491216	FALSE	FALSE	FALSE		CHIP_H3K36me3_Panc1	1.40927e+08	0.884095	0.49905	FALSE	FALSE	FALSE
CHIP_H3K27me3_Panc1	1.40395e+08	0.652947	0.497168	FALSE	FALSE	FALSE		CHIP_H3K27me3_Panc1	1.41956e+08	0.658118	0.502694	FALSE	FALSE	FALSE
CHIP_H3K4me1_SK_N_SH	142209397	0.556819	0.503593	FALSE	FALSE	FALSE		CHIP_H3K4me1_SK_N_SH	142892421	0.32805	0.506011	FALSE	FALSE	FALSE
CHIP_H3K4me3_SK_N_SH	136971642	0.0160938	0.485045	TRUE	FALSE	FALSE		CHIP_H3K4me3_SK_N_SH	1.41322e+08	0.935954	0.500451	FALSE	FALSE	FALSE
CHIP_H3K9me3_SK_N_SH	1.39799e+08	0.429201	0.495056	FALSE	FALSE	FALSE		CHIP_H3K9me3_SK_N_SH	145800828	0.00827236	0.516311	TRUE	FALSE	FALSE
CHIP_H3K27ac_SK_N_SH	1.41432e+08	0.886107	0.50084	FALSE	FALSE	FALSE		CHIP_H3K27ac_SK_N_SH	142742349	0.372256	0.50548	FALSE	FALSE	FALSE
CHIP_H3K9me3_neuron_originated_from_H9	1.40906e+08	0.874883	0.498978	FALSE	FALSE	TRUE		CHIP_H3K9me3_neuron_originated_from_H9	1.42464e+08	0.463409	0.504495	FALSE	FALSE	TRUE
CHIP_SMC3_IMR_90	1.39511e+08	0.339521	0.494037	FALSE	FALSE	FALSE		CHIP_SMC3_IMR_90	139864499	0.451466	0.495289	FALSE	FALSE	FALSE
CHIP_H3K9me3_kidney_male_adult_67_years	1.40458e+08	0.6791	0.497391	FALSE	FALSE	FALSE		CHIP_H3K9me3_kidney_male_adult_67_years	143931702	0.115906	0.509692	FALSE	FALSE	FALSE
CHIP_EP300_upper_lobe_of_left_lung_female_adult_51_year	139463697	0.326047	0.49387	FALSE	FALSE	FALSE		CHIP_EP300_upper_lobe_of_left_lung_female_adult_51_year	140818739	0.835661	0.498668	FALSE	FALSE	FALSE
CHIP_H3K27ac_cardiac_muscle_cell	1.41516e+08	0.84826	0.501138	FALSE	FALSE	TRUE		CHIP_H3K27ac_cardiac_muscle_cell	1.40615e+08	0.746035	0.497947	FALSE	FALSE	TRUE
CHIP_H3K9me3_heart_left_ventricle_female_adult_53_years	139783895	0.424259	0.495003	FALSE	FALSE	TRUE		CHIP_H3K9me3_heart_left_ventricle_female_adult_53_years	1.44846e+08	0.0361621	0.512931	TRUE	FALSE	TRUE
CHIP_H3K27ac_stomach_male_adult_34_years	1.37592e+08	0.0401535	0.487241	TRUE	FALSE	FALSE		CHIP_H3K27ac_stomach_male_adult_34_years	1.41275e+08	0.95721	0.500285	FALSE	FALSE	FALSE
CHIP_H3K4me2_skeletal_muscle_satellite_cell_female_adult_originated_from_mesodermal_cell	137669145	0.0446403	0.487515	TRUE	FALSE	FALSE		CHIP_H3K4me2_skeletal_muscle_satellite_cell_female_adult_originated_from_mesodermal_cell	139530189	0.345122	0.494105	FALSE	FALSE	FALSE
CHIP_H3K27ac_IMR_90	138993897	0.211049	0.492206	FALSE	FALSE	FALSE		CHIP_H3K27ac_IMR_90	1.41841e+08	0.706353	0.502287	FALSE	FALSE	FALSE
CHIP_CTCF_esophagus_squamous_epithelium_female_adult_51_year	138521534	0.128328	0.490533	FALSE	FALSE	FALSE		CHIP_CTCF_esophagus_squamous_epithelium_female_adult_51_year	139329595	0.289704	0.493395	FALSE	FALSE	FALSE
CHIP_H3K9me3_stomach_smooth_muscle_female_adult_84_years	140767965	0.813065	0.498488	FALSE	FALSE	FALSE		CHIP_H3K9me3_stomach_smooth_muscle_female_adult_84_years	143845620	0.127764	0.509387	FALSE	FALSE	FALSE
CHIP_H3K4me3_mesenchymal_stem_cell_originated_from_adipose_tissue	136881969	0.0139695	0.484727	TRUE	FALSE	FALSE		CHIP_H3K4me3_mesenchymal_stem_cell_originated_from_adipose_tissue	1.39181e+08	0.252797	0.492869	FALSE	FALSE	FALSE
CHIP_H3K27ac_muscle_layer_of_colon_female_adult_56_years	1.36106e+08	0.00371204	0.481979	TRUE	FALSE	FALSE		CHIP_H3K27ac_muscle_layer_of_colon_female_adult_56_years	140607330	0.74268	0.497919	FALSE	FALSE	FALSE
CHIP_ZEB2_K562	141105199	0.965158	0.499682	FALSE	FALSE	FALSE		CHIP_ZEB2_K562	143537574	0.178021	0.508296	FALSE	FALSE	FALSE
CHIP_eGFP_ZBTB10_HEK293_genetically_modified_using_site_specific_recombination_originated_from_HEK293	140036549	0.512716	0.495898	FALSE	FALSE	FALSE		CHIP_eGFP_ZBTB10_HEK293_genetically_modified_using_site_specific_recombination_originated_from_HEK293	1.40298e+08	0.613642	0.496826	FALSE	FALSE	FALSE
CHIP_H4K8ac_IMR_90	140773225	0.815399	0.498507	FALSE	FALSE	FALSE		CHIP_H4K8ac_IMR_90	1.41461e+08	0.873229	0.500941	FALSE	FALSE	FALSE
CHIP_CTCF_omental_fat_pad_male_adult_54_years	1.39697e+08	0.396121	0.494697	FALSE	FALSE	FALSE		CHIP_CTCF_omental_fat_pad_male_adult_54_years	1.40346e+08	0.633018	0.496995	FALSE	FALSE	FALSE
CHIP_H3K9me3_mucosa_of_stomach_male_adult_59_years	139440624	0.319592	0.493788	FALSE	FALSE	FALSE		CHIP_H3K9me3_mucosa_of_stomach_male_adult_59_years	1.42882e+08	0.331041	0.505974	FALSE	FALSE	FALSE
CHIP_eGFP_ID3_K562_genetically_modified_using_stable_transfection	1.41376e+08	0.911587	0.500641	FALSE	FALSE	FALSE		CHIP_eGFP_ID3_K562_genetically_modified_using_stable_transfection	143743964	0.142958	0.509027	FALSE	FALSE	FALSE
CHIP_H3K4me3_OCI_LY7	1.37498e+08	0.0352353	0.48691	TRUE	FALSE	FALSE		CHIP_H3K4me3_OCI_LY7	1.41197e+08	0.993069	0.500007	FALSE	FALSE	FALSE
CHIP_H3K9me3_Peyer_s_patch_female_adult_53_years	1.4033e+08	0.626433	0.496938	FALSE	FALSE	FALSE		CHIP_H3K9me3_Peyer_s_patch_female_adult_53_years	141524079	0.844778	0.501166	FALSE	FALSE	FALSE
CHIP_H3K9me3_B_cell_female_adult_43_years	1.38841e+08	0.180875	0.491665	FALSE	FALSE	FALSE		CHIP_H3K9me3_B_cell_female_adult_43_years	144513054	0.0568395	0.51175	FALSE	FALSE	FALSE
CHIP_H3K36me3_trophoblast_cell_originated_from_H1_hESC	138860363	0.184501	0.491733	FALSE	FALSE	FALSE		CHIP_H3K36me3_trophoblast_cell_originated_from_H1_hESC	139687939	0.393155	0.494664	FALSE	FALSE	FALSE
CHIP_eGFP_KLF10_HEK293_genetically_modified_using_site_specific_recombination_originated_from_HEK293	1.39417e+08	0.313026	0.493704	FALSE	FALSE	FALSE		CHIP_eGFP_KLF10_HEK293_genetically_modified_using_site_specific_recombination_originated_from_HEK293	1.38057e+08	0.0740615	0.488889	FALSE	FALSE	FALSE
CHIP_H3K9ac_mesenchymal_stem_cell_originated_from_adipose_tissue	137246123	0.0244576	0.486017	TRUE	FALSE	FALSE		CHIP_H3K9ac_mesenchymal_stem_cell_originated_from_adipose_tissue	138013986	0.0701583	0.488736	FALSE	FALSE	FALSE
CHIP_NEUROD1_MCF_7	140401100	0.655449	0.497189	FALSE	FALSE	FALSE		CHIP_NEUROD1_MCF_7	140042944	0.515073	0.495921	FALSE	FALSE	FALSE
CHIP_H3K27ac_CD8_positive_alpha_beta_T_cell_male_adult_21_year	1.39813e+08	0.433906	0.495106	FALSE	FALSE	FALSE		CHIP_H3K27ac_CD8_positive_alpha_beta_T_cell_male_adult_21_year	140536662	0.712346	0.497669	FALSE	FALSE	FALSE
CHIP_H3K27ac_GM23248	1.39481e+08	0.331043	0.493932	FALSE	FALSE	FALSE		CHIP_H3K27ac_GM23248	1.39371e+08	0.300635	0.493541	FALSE	FALSE	FALSE
CHIP_3xFLAG_KLF16_HepG2_genetically_modified_using_CRISPR	138655240	0.148657	0.491007	FALSE	FALSE	FALSE		CHIP_3xFLAG_KLF16_HepG2_genetically_modified_using_CRISPR	141304638	0.943928	0.500389	FALSE	FALSE	FALSE
CHIP_HSF1_GM12878	1.37792e+08	0.0526578	0.48795	FALSE	FALSE	FALSE		CHIP_HSF1_GM12878	140430631	0.667688	0.497294	FALSE	FALSE	FALSE
CHIP_H3K4me1_kidney_male_adult_67_years	1.38571e+08	0.135547	0.490708	FALSE	FALSE	FALSE		CHIP_H3K4me1_kidney_male_adult_67_years	1.37303e+08	0.0265981	0.486218	TRUE	FALSE	FALSE
CHIP_RCOR1_SK_N_SH	142038687	0.624148	0.502988	FALSE	FALSE	FALSE		CHIP_RCOR1_SK_N_SH	141795490	0.725627	0.502127	FALSE	FALSE	FALSE
CHIP_3xFLAG_ZNF614_HepG2_genetically_modified_using_CRISPR	138960656	0.204196	0.492088	FALSE	FALSE	FALSE		CHIP_3xFLAG_ZNF614_HepG2_genetically_modified_using_CRISPR	1.41898e+08	0.682051	0.502491	FALSE	FALSE	FALSE
CHIP_eGFP_ZNF2_HEK293_genetically_modified_using_site_specific_recombination_originated_from_HEK293	139861119	0.450306	0.495277	FALSE	FALSE	FALSE		CHIP_eGFP_ZNF2_HEK293_genetically_modified_using_site_specific_recombination_originated_from_HEK293	138615932	0.142441	0.490867	FALSE	FALSE	FALSE
CHIP_H3K4me1_NCI_H929	139136036	0.242232	0.492709	FALSE	FALSE	FALSE		CHIP_H3K4me1_NCI_H929	139226849	0.263777	0.493031	FALSE	FALSE	FALSE
CHIP_H3K36me3_muscle_layer_of_colon_female_adult_56_years	140307992	0.617473	0.496859	FALSE	FALSE	FALSE		CHIP_H3K36me3_muscle_layer_of_colon_female_adult_56_years	1.40047e+08	0.516709	0.495937	FALSE	FALSE	FALSE
CHIP_H3K36me3_angular_gyrus_female_adult_75_years	1.41602e+08	0.810237	0.50144	FALSE	FALSE	FALSE		CHIP_H3K36me3_angular_gyrus_female_adult_75_years	1.42234e+08	0.547593	0.503678	FALSE	FALSE	FALSE
CHIP_H3K27ac_subcutaneous_abdominal_adipose_tissue_nuclear_fraction_female_adult_49_years	1.37107e+08	0.0198257	0.485523	TRUE	FALSE	FALSE		CHIP_H3K27ac_subcutaneous_abdominal_adipose_tissue_nuclear_fraction_female_adult_49_years	140634696	0.754537	0.498016	FALSE	FALSE	FALSE
CHIP_ZNF407_K562	1.41118e+08	0.971104	0.499729	FALSE	FALSE	FALSE		CHIP_ZNF407_K562	1.43176e+08	0.254208	0.507016	FALSE	FALSE	FALSE
CHIP_eGFP_ZNF175_K562_genetically_modified_using_CRISPR	140313971	0.619883	0.496881	FALSE	FALSE	FALSE		CHIP_eGFP_ZNF175_K562_genetically_modified_using_CRISPR	144399514	0.065822	0.511348	FALSE	FALSE	FALSE
CHIP_H3K27me3_common_myeloid_progenitor_CD34_positive_male_adult_36_years	139655947	0.383099	0.49455	FALSE	FALSE	FALSE		CHIP_H3K27me3_common_myeloid_progenitor_CD34_positive_male_adult_36_years	140462799	0.681121	0.497408	FALSE	FALSE	FALSE
CHIP_eGFP_ZNF585B_HEK293_genetically_modified_using_site_specific_recombination_originated_from_HEK293	142156729	0.577211	0.503406	FALSE	FALSE	FALSE		CHIP_eGFP_ZNF585B_HEK293_genetically_modified_using_site_specific_recombination_originated_from_HEK293	138441206	0.117196	0.490249	FALSE	FALSE	FALSE
CHIP_H3K27me3_CD4_positive_alpha_beta_memory_T_cell	1.3862e+08	0.143145	0.490883	FALSE	FALSE	FALSE		CHIP_H3K27me3_CD4_positive_alpha_beta_memory_T_cell	141007137	0.920549	0.499335	FALSE	FALSE	FALSE
CHIP_H3K27ac_CD14_positive_monocyte_male_adult_21_year	139415299	0.312603	0.493698	FALSE	FALSE	FALSE		CHIP_H3K27ac_CD14_positive_monocyte_male_adult_21_year	1.42615e+08	0.412608	0.505028	FALSE	FALSE	FALSE
CHIP_H3K27ac_mesenchymal_stem_cell_originated_from_H1_hESC	139858447	0.449389	0.495267	FALSE	FALSE	FALSE		CHIP_H3K27ac_mesenchymal_stem_cell_originated_from_H1_hESC	141583787	0.818154	0.501377	FALSE	FALSE	FALSE
CHIP_H3K4me1_foreskin_keratinocyte_male_newborn	1.41034e+08	0.93278	0.499431	FALSE	FALSE	FALSE		CHIP_H3K4me1_foreskin_keratinocyte_male_newborn	1.39995e+08	0.497504	0.495751	FALSE	FALSE	FALSE
CHIP_CTCF_adrenal_gland_female_adult_51_year	139408292	0.310687	0.493673	FALSE	FALSE	FALSE		CHIP_CTCF_adrenal_gland_female_adult_51_year	1.38469e+08	0.120981	0.490348	FALSE	FALSE	FALSE
CHIP_HNRNPK_K562	1.41771e+08	0.736098	0.502041	FALSE	FALSE	FALSE		CHIP_HNRNPK_K562	1.44461e+08	0.0608192	0.511566	FALSE	FALSE	FALSE
CHIP_H3K27ac_temporal_lobe_male_adult_81_year	141474845	0.866867	0.500991	FALSE	FALSE	FALSE		CHIP_H3K27ac_temporal_lobe_male_adult_81_year	1.41386e+08	0.907043	0.500676	FALSE	FALSE	FALSE
CHIP_ATF7_GM12878	139450466	0.322335	0.493823	FALSE	FALSE	FALSE		CHIP_ATF7_GM12878	1.39867e+08	0.452161	0.495296	FALSE	FALSE	FALSE
CHIP_H3K27ac_thoracic_aorta_male_adult_37_years	1.36417e+08	0.00645003	0.48308	TRUE	FALSE	FALSE		CHIP_H3K27ac_thoracic_aorta_male_adult_37_years	1.39833e+08	0.440753	0.495178	FALSE	FALSE	FALSE
CHIP_BCLAF1_HepG2	140201034	0.575083	0.496481	FALSE	FALSE	FALSE		CHIP_BCLAF1_HepG2	1.41908e+08	0.678129	0.502524	FALSE	FALSE	FALSE
CHIP_TAF1_liver_female_child_4_years	138977496	0.207647	0.492148	FALSE	FALSE	FALSE		CHIP_TAF1_liver_female_child_4_years	142222380	0.551847	0.503639	FALSE	FALSE	FALSE
CHIP_H3K4me3_mammary_epithelial_cell_female_adult_50_years_RPT	1.39768e+08	0.419136	0.494949	FALSE	FALSE	FALSE		CHIP_H3K4me3_mammary_epithelial_cell_female_adult_50_years_RPT	141125415	0.974373	0.499754	FALSE	FALSE	FALSE
CHIP_TARDBP_GM12878	1.39906e+08	0.46591	0.495436	FALSE	FALSE	FALSE		CHIP_TARDBP_GM12878	140678797	0.773768	0.498173	FALSE	FALSE	FALSE
CHIP_H3K27ac_middle_frontal_area_46_female_adult_75_years	1.40666e+08	0.768337	0.498129	FALSE	FALSE	FALSE		CHIP_H3K27ac_middle_frontal_area_46_female_adult_75_years	1.40956e+08	0.897387	0.499154	FALSE	FALSE	FALSE
CHIP_CUX1_MCF_7	139499840	0.336329	0.493998	FALSE	FALSE	FALSE		CHIP_CUX1_MCF_7	139801551	0.430135	0.495066	FALSE	FALSE	FALSE
CHIP_eGFP_TFDP1_K562_genetically_modified_using_stable_transfection	141064968	0.946835	0.49954	FALSE	FALSE	FALSE		CHIP_eGFP_TFDP1_K562_genetically_modified_using_stable_transfection	144729715	0.0425189	0.512518	TRUE	FALSE	FALSE
CHIP_eGFP_ZNF600_HEK293_genetically_modified_using_site_specific_recombination_originated_from_HEK293	139267515	0.27384	0.493175	FALSE	FALSE	FALSE		CHIP_eGFP_ZNF600_HEK293_genetically_modified_using_site_specific_recombination_originated_from_HEK293	138845801	0.181762	0.491681	FALSE	FALSE	FALSE
CHIP_H3K9me2_SU_DHL_6	141968385	0.652862	0.502739	FALSE	FALSE	FALSE		CHIP_H3K9me2_SU_DHL_6	1.44012e+08	0.105656	0.509976	FALSE	FALSE	FALSE
CHIP_ZNF579_MCF_7	1.40186e+08	0.569077	0.496426	FALSE	FALSE	FALSE		CHIP_ZNF579_MCF_7	141096102	0.961013	0.49965	FALSE	FALSE	FALSE
CHIP_eGFP_ZNF148_K562_genetically_modified_using_stable_transfection	141133700	0.97815	0.499783	FALSE	FALSE	FALSE		CHIP_eGFP_ZNF148_K562_genetically_modified_using_stable_transfection	1.4444e+08	0.0624816	0.511492	FALSE	FALSE	FALSE
CHIP_H3K9me3_brain_female_embryo_120_days	1.3934e+08	0.292479	0.493432	FALSE	FALSE	TRUE		CHIP_H3K9me3_brain_female_embryo_120_days	144872862	0.0348376	0.513025	TRUE	FALSE	TRUE
CHIP_PLRG1_HepG2	1.41233e+08	0.976459	0.500136	FALSE	FALSE	FALSE		CHIP_PLRG1_HepG2	1.42139e+08	0.584158	0.503343	FALSE	FALSE	FALSE
CHIP_3xFLAG_SP5_HepG2_genetically_modified_using_CRISPR	1.40303e+08	0.615286	0.49684	FALSE	FALSE	FALSE		CHIP_3xFLAG_SP5_HepG2_genetically_modified_using_CRISPR	1.42652e+08	0.400551	0.50516	FALSE	FALSE	FALSE
CHIP_H3K4me3_H1_hESC	141622287	0.801095	0.501514	FALSE	FALSE	TRUE		CHIP_H3K4me3_H1_hESC	1.39876e+08	0.455526	0.495331	FALSE	FALSE	TRUE
CHIP_eGFP_ZNF10_HEK293_genetically_modified_using_site_specific_recombination_originated_from_HEK293	1.39498e+08	0.335736	0.49399	FALSE	FALSE	FALSE		CHIP_eGFP_ZNF10_HEK293_genetically_modified_using_site_specific_recombination_originated_from_HEK293	138012401	0.0700181	0.48873	FALSE	FALSE	FALSE
CHIP_H3K36me3_foreskin_fibroblast_male_newborn	140163238	0.56044	0.496347	FALSE	FALSE	FALSE		CHIP_H3K36me3_foreskin_fibroblast_male_newborn	1.38618e+08	0.142746	0.490874	FALSE	FALSE	FALSE
CHIP_eGFP_ZNF184_HEK293_genetically_modified_using_site_specific_recombination_originated_from_HEK293	139227275	0.263881	0.493032	FALSE	FALSE	FALSE		CHIP_eGFP_ZNF184_HEK293_genetically_modified_using_site_specific_recombination_originated_from_HEK293	138322986	0.102209	0.48983	FALSE	FALSE	FALSE
CHIP_H3K9ac_liver_male_adult_31_year	137181400	0.0222037	0.485788	TRUE	FALSE	FALSE		CHIP_H3K9ac_liver_male_adult_31_year	139906400	0.46599	0.495437	FALSE	FALSE	FALSE
CHIP_eGFP_BCL11A_HEK293_genetically_modified_using_site_specific_recombination_originated_from_HEK293	1.39228e+08	0.264037	0.493035	FALSE	FALSE	FALSE		CHIP_eGFP_BCL11A_HEK293_genetically_modified_using_site_specific_recombination_originated_from_HEK293	139563915	0.355063	0.494224	FALSE	FALSE	FALSE
CHIP_H3K9me3_natural_killer_cell_male_adult_21_year	141026001	0.929115	0.499402	FALSE	FALSE	FALSE		CHIP_H3K9me3_natural_killer_cell_male_adult_21_year	1.42435e+08	0.473586	0.504392	FALSE	FALSE	FALSE
CHIP_H2AFZ_neural_stem_progenitor_cell_originated_from_H9	1.41043e+08	0.936981	0.499463	FALSE	FALSE	TRUE		CHIP_H2AFZ_neural_stem_progenitor_cell_originated_from_H9	1.42218e+08	0.553641	0.503622	FALSE	FALSE	TRUE
CHIP_eGFP_ZNF623_HEK293_genetically_modified_using_site_specific_recombination_originated_from_HEK293	1.39415e+08	0.312635	0.493699	FALSE	FALSE	FALSE		CHIP_eGFP_ZNF623_HEK293_genetically_modified_using_site_specific_recombination_originated_from_HEK293	1.39655e+08	0.382759	0.494547	FALSE	FALSE	FALSE
CHIP_H3K27me3_cingulate_gyrus_male_adult_81_year	1.41673e+08	0.778938	0.501692	FALSE	FALSE	TRUE		CHIP_H3K27me3_cingulate_gyrus_male_adult_81_year	139170627	0.250288	0.492832	FALSE	FALSE	TRUE
CHIP_H3K4me1_heart_right_ventricle_male_child_3_years	1.39528e+08	0.344626	0.494099	FALSE	FALSE	TRUE		CHIP_H3K4me1_heart_right_ventricle_male_child_3_years	1.39364e+08	0.298835	0.493518	FALSE	FALSE	TRUE
CHIP_H3K4me1_skeletal_muscle_satellite_cell_female_adult_originated_from_mesodermal_cell	1.39926e+08	0.472767	0.495506	FALSE	FALSE	FALSE		CHIP_H3K4me1_skeletal_muscle_satellite_cell_female_adult_originated_from_mesodermal_cell	139989520	0.495555	0.495732	FALSE	FALSE	FALSE
CHIP_EGR1_K562_RPT	1.41023e+08	0.927535	0.49939	FALSE	FALSE	FALSE		CHIP_EGR1_K562_RPT	1.44294e+08	0.0751439	0.510976	FALSE	FALSE	FALSE
CHIP_H3K36me3_colonic_mucosa_female_adult_56_years	1.39818e+08	0.435493	0.495123	FALSE	FALSE	FALSE		CHIP_H3K36me3_colonic_mucosa_female_adult_56_years	1.41711e+08	0.762095	0.501828	FALSE	FALSE	FALSE
CHIP_HDAC3_K562	1.4126e+08	0.964276	0.500231	FALSE	FALSE	FALSE		CHIP_HDAC3_K562	145144055	0.0234956	0.513985	TRUE	FALSE	FALSE
CHIP_H3K9me3_gastroesophageal_sphincter_female_adult_53_years	1.40627e+08	0.75139	0.497991	FALSE	FALSE	FALSE		CHIP_H3K9me3_gastroesophageal_sphincter_female_adult_53_years	1.45069e+08	0.0262767	0.513717	TRUE	FALSE	FALSE
CHIP_POLR2A_suprapubic_skin_female_adult_51_year	1.37086e+08	0.019197	0.485448	TRUE	FALSE	FALSE		CHIP_POLR2A_suprapubic_skin_female_adult_51_year	1.40454e+08	0.677381	0.497376	FALSE	FALSE	FALSE
CHIP_H3K4me1_foreskin_keratinocyte_male_newborn_RPT	142468327	0.461974	0.50451	FALSE	FALSE	FALSE		CHIP_H3K4me1_foreskin_keratinocyte_male_newborn_RPT	1.40895e+08	0.869908	0.498939	FALSE	FALSE	FALSE
CHIP_CTCF_upper_lobe_of_left_lung_male_adult_37_years	138704631	0.15676	0.491182	FALSE	FALSE	FALSE		CHIP_CTCF_upper_lobe_of_left_lung_male_adult_37_years	138895026	0.191142	0.491856	FALSE	FALSE	FALSE
CHIP_CTCF_OCI_LY7	139844642	0.444673	0.495219	FALSE	FALSE	FALSE		CHIP_CTCF_OCI_LY7	140120190	0.543985	0.496194	FALSE	FALSE	FALSE
CHIP_ZFX_C4_2B	1.4152e+08	0.8468	0.50115	FALSE	FALSE	FALSE		CHIP_ZFX_C4_2B	1.39884e+08	0.458151	0.495358	FALSE	FALSE	FALSE
CHIP_eGFP_ZNF26_HEK293_genetically_modified_using_site_specific_recombination_originated_from_HEK293	140839200	0.844806	0.498741	FALSE	FALSE	FALSE		CHIP_eGFP_ZNF26_HEK293_genetically_modified_using_site_specific_recombination_originated_from_HEK293	1.37439e+08	0.0324062	0.486701	TRUE	FALSE	FALSE
CHIP_H3K27me3_neurosphere_female_embryo_17_weeks_originated_from_ganglionic_eminence	1.40914e+08	0.878321	0.499005	FALSE	FALSE	TRUE		CHIP_H3K27me3_neurosphere_female_embryo_17_weeks_originated_from_ganglionic_eminence	140752335	0.806139	0.498433	FALSE	FALSE	TRUE
CHIP_ZNF592_MCF_7	1.40119e+08	0.54352	0.49619	FALSE	FALSE	FALSE		CHIP_ZNF592_MCF_7	1.39899e+08	0.463553	0.495413	FALSE	FALSE	FALSE
CHIP_H3K27ac_heart_right_ventricle_male_child_3_years	137070763	0.0187676	0.485396	TRUE	FALSE	TRUE		CHIP_H3K27ac_heart_right_ventricle_male_child_3_years	1.40617e+08	0.746668	0.497952	FALSE	FALSE	TRUE
CHIP_H3K27ac_placenta_embryo_16_weeks	140888036	0.866716	0.498913	FALSE	FALSE	FALSE		CHIP_H3K27ac_placenta_embryo_16_weeks	141906883	0.678413	0.502521	FALSE	FALSE	FALSE
CHIP_ATF3_K562_RPT	141276641	0.956673	0.50029	FALSE	FALSE	FALSE		CHIP_ATF3_K562_RPT	1.45976e+08	0.00613111	0.51693	TRUE	FALSE	FALSE
CHIP_CTCF_spleen_male_adult_54_years	137394652	0.0303913	0.486543	TRUE	FALSE	FALSE		CHIP_CTCF_spleen_male_adult_54_years	141010947	0.922278	0.499349	FALSE	FALSE	FALSE
CHIP_ARNT_HepG2	1.39775e+08	0.421171	0.49497	FALSE	FALSE	FALSE		CHIP_ARNT_HepG2	141388159	0.906003	0.500685	FALSE	FALSE	FALSE
CHIP_FOXP1_HepG2	1.39921e+08	0.4712	0.49549	FALSE	FALSE	FALSE		CHIP_FOXP1_HepG2	142862956	0.33645	0.505907	FALSE	FALSE	FALSE
CHIP_DACH1_K562	1.41605e+08	0.808792	0.501452	FALSE	FALSE	FALSE		CHIP_DACH1_K562	143040990	0.287789	0.506538	FALSE	FALSE	FALSE
CHIP_3xFLAG_KDM6A_HepG2_genetically_modified_using_CRISPR	139491488	0.333935	0.493968	FALSE	FALSE	FALSE		CHIP_3xFLAG_KDM6A_HepG2_genetically_modified_using_CRISPR	1.43047e+08	0.286313	0.506558	FALSE	FALSE	FALSE
CHIP_POLR2A_adrenal_gland_female_adult_53_years	139131617	0.241216	0.492694	FALSE	FALSE	FALSE		CHIP_POLR2A_adrenal_gland_female_adult_53_years	1.38297e+08	0.0990801	0.489737	FALSE	FALSE	FALSE
CHIP_POLR2A_K562_RPT_RPT	140897430	0.870943	0.498947	FALSE	FALSE	FALSE		CHIP_POLR2A_K562_RPT_RPT	1.43448e+08	0.195114	0.507978	FALSE	FALSE	FALSE
CHIP_XRCC5_HepG2	139105963	0.235378	0.492603	FALSE	FALSE	FALSE		CHIP_XRCC5_HepG2	1.42137e+08	0.584919	0.503336	FALSE	FALSE	FALSE
CHIP_H3K4me3_cingulate_gyrus_male_adult_81_year	137790865	0.0525693	0.487946	FALSE	FALSE	TRUE		CHIP_H3K4me3_cingulate_gyrus_male_adult_81_year	1.41609e+08	0.806912	0.501467	FALSE	FALSE	TRUE
CHIP_H3K4me1_subcutaneous_abdominal_adipose_tissue_nuclear_fraction_female_adult_81_year	1.37066e+08	0.0186259	0.485378	TRUE	FALSE	FALSE		CHIP_H3K4me1_subcutaneous_abdominal_adipose_tissue_nuclear_fraction_female_adult_81_year	139082717	0.230175	0.49252	FALSE	FALSE	FALSE
CHIP_POLR2AphosphoS5_stomach_male_adult_37_years	1.40215e+08	0.580581	0.49653	FALSE	FALSE	FALSE		CHIP_POLR2AphosphoS5_stomach_male_adult_37_years	138983105	0.208806	0.492168	FALSE	FALSE	FALSE
CHIP_POLR2A_upper_lobe_of_left_lung_male_adult_54_years	138703391	0.156552	0.491177	FALSE	FALSE	FALSE		CHIP_POLR2A_upper_lobe_of_left_lung_male_adult_54_years	140606486	0.742315	0.497916	FALSE	FALSE	FALSE
CHIP_ZNF830_K562	141219431	0.982749	0.500087	FALSE	FALSE	FALSE		CHIP_ZNF830_K562	1.45771e+08	0.00869276	0.516206	TRUE	FALSE	FALSE
CHIP_H3K4me3_Parathyroid_adenoma_male_adult_62_years	138340203	0.104292	0.489891	FALSE	FALSE	FALSE		CHIP_H3K4me3_Parathyroid_adenoma_male_adult_62_years	143294860	0.227002	0.507437	FALSE	FALSE	FALSE
CHIP_TARDBP_K562	141339181	0.928222	0.500511	FALSE	FALSE	FALSE		CHIP_TARDBP_K562	1.44078e+08	0.097701	0.510211	FALSE	FALSE	FALSE
CHIP_H3K36me3_hepatocyte_originated_from_H9	1.40484e+08	0.689924	0.497482	FALSE	FALSE	FALSE		CHIP_H3K36me3_hepatocyte_originated_from_H9	1.39179e+08	0.252346	0.492863	FALSE	FALSE	FALSE
CHIP_H3K9me3_iPS_18c_female_adult_48_years	140024185	0.508174	0.495854	FALSE	FALSE	TRUE		CHIP_H3K9me3_iPS_18c_female_adult_48_years	141143627	0.982677	0.499819	FALSE	FALSE	TRUE
CHIP_H3K27ac_Parathyroid_adenoma_male_adult_65_years	139438288	0.318943	0.49378	FALSE	FALSE	FALSE		CHIP_H3K27ac_Parathyroid_adenoma_male_adult_65_years	1.44148e+08	0.0899376	0.510457	FALSE	FALSE	FALSE
CHIP_H3K36me3_esophagus_male_adult_34_years	140386288	0.649344	0.497137	FALSE	FALSE	FALSE		CHIP_H3K36me3_esophagus_male_adult_34_years	1.41606e+08	0.80824	0.501456	FALSE	FALSE	FALSE
CHIP_H3K27ac_breast_epithelium_female_adult_53_years	138633425	0.145182	0.490929	FALSE	FALSE	FALSE		CHIP_H3K27ac_breast_epithelium_female_adult_53_years	140339459	0.6302	0.496971	FALSE	FALSE	FALSE
CHIP_H4K5ac_mesendoderm_originated_from_H1_hESC	1.42175e+08	0.570129	0.503471	FALSE	FALSE	FALSE		CHIP_H4K5ac_mesendoderm_originated_from_H1_hESC	143782554	0.137034	0.509164	FALSE	FALSE	FALSE
CHIP_H3K4me1_trophoblast_cell_originated_from_H1_hESC	142372837	0.495865	0.504171	FALSE	FALSE	FALSE		CHIP_H3K4me1_trophoblast_cell_originated_from_H1_hESC	140222366	0.583427	0.496556	FALSE	FALSE	FALSE
CHIP_H3K9me3_pancreas_male_adult_34_years	140260646	0.59854	0.496692	FALSE	FALSE	FALSE		CHIP_H3K9me3_pancreas_male_adult_34_years	1.42359e+08	0.500751	0.504124	FALSE	FALSE	FALSE
CHIP_H3K9me3_stomach_smooth_muscle_male_adult_59_years	1.3974e+08	0.409828	0.494848	FALSE	FALSE	FALSE		CHIP_H3K9me3_stomach_smooth_muscle_male_adult_59_years	1.45578e+08	0.0119511	0.515523	TRUE	FALSE	FALSE
CHIP_H3K4me3_spinal_cord_female_embryo_113_days	1.38579e+08	0.136755	0.490736	FALSE	FALSE	FALSE		CHIP_H3K4me3_spinal_cord_female_embryo_113_days	138495861	0.124684	0.490442	FALSE	FALSE	FALSE
CHIP_H3K4me1_Loucy	139511847	0.33979	0.49404	FALSE	FALSE	FALSE		CHIP_H3K4me1_Loucy	1.41484e+08	0.862818	0.501023	FALSE	FALSE	FALSE
CHIP_H3K56ac_mesendoderm_originated_from_H1_hESC	143174221	0.254641	0.507009	FALSE	FALSE	FALSE		CHIP_H3K56ac_mesendoderm_originated_from_H1_hESC	1.42624e+08	0.409562	0.505061	FALSE	FALSE	FALSE
CHIP_H3K4me1_endodermal_cell_originated_from_HUES64	143275908	0.231196	0.507369	FALSE	FALSE	FALSE		CHIP_H3K4me1_endodermal_cell_originated_from_HUES64	1.39864e+08	0.451443	0.495289	FALSE	FALSE	FALSE
CHIP_H3K27me3_ovary_female_adult_30_years	142639949	0.404442	0.505117	FALSE	FALSE	FALSE		CHIP_H3K27me3_ovary_female_adult_30_years	141602606	0.809804	0.501444	FALSE	FALSE	FALSE
CHIP_SMAD1_K562	1.40005e+08	0.501286	0.495788	FALSE	FALSE	FALSE		CHIP_SMAD1_K562	1.43894e+08	0.120932	0.50956	FALSE	FALSE	FALSE
CHIP_CTCF_suprapubic_skin_male_adult_54_years	138201161	0.0884032	0.489399	FALSE	FALSE	FALSE		CHIP_CTCF_suprapubic_skin_male_adult_54_years	138301613	0.0996702	0.489754	FALSE	FALSE	FALSE
CHIP_GABPA_liver_male_adult_32_years	140893629	0.869232	0.498933	FALSE	FALSE	FALSE		CHIP_GABPA_liver_male_adult_32_years	140674741	0.771993	0.498158	FALSE	FALSE	FALSE
CHIP_H3K27me3_common_myeloid_progenitor_CD34_positive	139131478	0.241184	0.492693	FALSE	FALSE	FALSE		CHIP_H3K27me3_common_myeloid_progenitor_CD34_positive	139380205	0.303086	0.493574	FALSE	FALSE	FALSE
CHIP_H2AK9ac_IMR_90	140232841	0.587545	0.496593	FALSE	FALSE	FALSE		CHIP_H2AK9ac_IMR_90	1.41702e+08	0.766191	0.501795	FALSE	FALSE	FALSE
CHIP_H3K36me3_trophoblast_cell_originated_from_H1_hESC_RPT	1.40042e+08	0.514549	0.495916	FALSE	FALSE	FALSE		CHIP_H3K36me3_trophoblast_cell_originated_from_H1_hESC_RPT	1.38342e+08	0.104471	0.489896	FALSE	FALSE	FALSE
CHIP_MCM7_K562	141127707	0.975418	0.499762	FALSE	FALSE	FALSE		CHIP_MCM7_K562	142034259	0.62594	0.502972	FALSE	FALSE	FALSE
CHIP_eGFP_GABPA_MCF_7_genetically_modified_using_stable_transfection	1.42041e+08	0.623274	0.502996	FALSE	FALSE	FALSE		CHIP_eGFP_GABPA_MCF_7_genetically_modified_using_stable_transfection	1.42245e+08	0.543253	0.503719	FALSE	FALSE	FALSE
CHIP_ZNF444_MCF_7	1.40747e+08	0.803953	0.498415	FALSE	FALSE	FALSE		CHIP_ZNF444_MCF_7	1.40056e+08	0.519854	0.495967	FALSE	FALSE	FALSE
CHIP_POLR2A_stomach_female_adult_51_year	1.39054e+08	0.223821	0.492418	FALSE	FALSE	FALSE		CHIP_POLR2A_stomach_female_adult_51_year	1.37512e+08	0.0359062	0.486957	TRUE	FALSE	FALSE
CHIP_H3K36me3_neurosphere_female_embryo_17_weeks_originated_from_cortex	140706987	0.786134	0.498272	FALSE	FALSE	TRUE		CHIP_H3K36me3_neurosphere_female_embryo_17_weeks_originated_from_cortex	140748868	0.804605	0.498421	FALSE	FALSE	TRUE
CHIP_H3K4ac_IMR_90	1.40965e+08	0.901595	0.499187	FALSE	FALSE	FALSE		CHIP_H3K4ac_IMR_90	1.42228e+08	0.549534	0.50366	FALSE	FALSE	FALSE
CHIP_H3K4me1_layer_of_hippocampus_male_adult_81_year	1.39672e+08	0.388099	0.494607	FALSE	FALSE	TRUE		CHIP_H3K4me1_layer_of_hippocampus_male_adult_81_year	139059364	0.225031	0.492438	FALSE	FALSE	TRUE
CHIP_RFX1_K562	1.40507e+08	0.699589	0.497563	FALSE	FALSE	FALSE		CHIP_RFX1_K562	1.42477e+08	0.45908	0.504539	FALSE	FALSE	FALSE
CHIP_H3K27ac_T_helper_17_cell_treated_with_phorbol_13_acetate_12_myristate_ionomycin	1.39109e+08	0.23603	0.492613	FALSE	FALSE	FALSE		CHIP_H3K27ac_T_helper_17_cell_treated_with_phorbol_13_acetate_12_myristate_ionomycin	142040469	0.623427	0.502994	FALSE	FALSE	FALSE
CHIP_SRF_GM12878_RPT_RPT	140559837	0.722247	0.497751	FALSE	FALSE	FALSE		CHIP_SRF_GM12878_RPT_RPT	1.41076e+08	0.951717	0.499578	FALSE	FALSE	FALSE
CHIP_eGFP_SALL1_HEK293_genetically_modified_using_site_specific_recombination_originated_from_HEK293	1.40142e+08	0.552135	0.49627	FALSE	FALSE	FALSE		CHIP_eGFP_SALL1_HEK293_genetically_modified_using_site_specific_recombination_originated_from_HEK293	1.39281e+08	0.277176	0.493222	FALSE	FALSE	FALSE
CHIP_H3K4me3_cerebellum_male_adult_53_years	139017863	0.216093	0.492291	FALSE	FALSE	TRUE		CHIP_H3K4me3_cerebellum_male_adult_53_years	1.42895e+08	0.327309	0.506021	FALSE	FALSE	TRUE
CHIP_H3K36me3_middle_frontal_area_46_male_adult_81_year	141140212	0.98112	0.499806	FALSE	FALSE	FALSE		CHIP_H3K36me3_middle_frontal_area_46_male_adult_81_year	141320500	0.936713	0.500445	FALSE	FALSE	FALSE
CHIP_H3K27me3_sigmoid_colon_male_adult_34_years	1.39258e+08	0.271583	0.493143	FALSE	FALSE	FALSE		CHIP_H3K27me3_sigmoid_colon_male_adult_34_years	1.41202e+08	0.990579	0.500026	FALSE	FALSE	FALSE
CHIP_SNIP1_MCF_7	139779324	0.422746	0.494987	FALSE	FALSE	FALSE		CHIP_SNIP1_MCF_7	1.40689e+08	0.778232	0.498209	FALSE	FALSE	FALSE
CHIP_H3K27me3_CD4_positive_alpha_beta_T_cell	138564419	0.134598	0.490685	FALSE	FALSE	FALSE		CHIP_H3K27me3_CD4_positive_alpha_beta_T_cell	1.411e+08	0.962969	0.499665	FALSE	FALSE	FALSE
CHIP_H3K9me3_CD8_positive_alpha_beta_memory_T_cell	1.4168e+08	0.775771	0.501717	FALSE	FALSE	FALSE		CHIP_H3K9me3_CD8_positive_alpha_beta_memory_T_cell	1.43542e+08	0.177124	0.508313	FALSE	FALSE	FALSE
CHIP_eGFP_SALL2_HEK293_genetically_modified_using_site_specific_recombination_originated_from_HEK293	140458940	0.679504	0.497394	FALSE	FALSE	FALSE		CHIP_eGFP_SALL2_HEK293_genetically_modified_using_site_specific_recombination_originated_from_HEK293	1.39054e+08	0.223928	0.49242	FALSE	FALSE	FALSE
CHIP_H3K9me3_trophoblast_cell_originated_from_H1_hESC	1.40394e+08	0.652634	0.497165	FALSE	FALSE	FALSE		CHIP_H3K9me3_trophoblast_cell_originated_from_H1_hESC	142210849	0.556262	0.503598	FALSE	FALSE	FALSE
CHIP_H3K4me2_neural_cell	1.43983e+08	0.109236	0.509874	FALSE	FALSE	TRUE		CHIP_H3K4me2_neural_cell	1.429e+08	0.325855	0.506039	FALSE	FALSE	TRUE
CHIP_H3K4me3_common_myeloid_progenitor_CD34_positive	1.37326e+08	0.0274977	0.486298	TRUE	FALSE	FALSE		CHIP_H3K4me3_common_myeloid_progenitor_CD34_positive	1.40332e+08	0.627269	0.496945	FALSE	FALSE	FALSE
CHIP_EZH2_GM23338_male_adult_53_years_originated_from_GM23248	139498092	0.335827	0.493991	FALSE	FALSE	FALSE		CHIP_EZH2_GM23338_male_adult_53_years_originated_from_GM23248	142826873	0.346922	0.505779	FALSE	FALSE	FALSE
CHIP_EZH2_HCT116	1.40953e+08	0.896034	0.499144	FALSE	FALSE	FALSE		CHIP_EZH2_HCT116	140043783	0.515383	0.495924	FALSE	FALSE	FALSE
CHIP_EP300_testis_male_adult_37_years	1.43161e+08	0.257893	0.506961	FALSE	FALSE	FALSE		CHIP_EP300_testis_male_adult_37_years	143474707	0.18988	0.508073	FALSE	FALSE	FALSE
CHIP_H3K27me3_placental_basal_plate_female_embryo_40_weeks	139693773	0.395005	0.494684	FALSE	FALSE	FALSE		CHIP_H3K27me3_placental_basal_plate_female_embryo_40_weeks	1.41025e+08	0.928706	0.499399	FALSE	FALSE	FALSE
CHIP_ATF2_HepG2	1.39718e+08	0.402881	0.494772	FALSE	FALSE	FALSE		CHIP_ATF2_HepG2	1.43146e+08	0.261379	0.50691	FALSE	FALSE	FALSE
CHIP_EP300_omental_fat_pad_male_adult_54_years	1.43304e+08	0.225044	0.507468	FALSE	FALSE	FALSE		CHIP_EP300_omental_fat_pad_male_adult_54_years	143822761	0.131066	0.509306	FALSE	FALSE	FALSE
CHIP_TAF15_K562	1.42573e+08	0.426284	0.504881	FALSE	FALSE	FALSE		CHIP_TAF15_K562	1.4381e+08	0.132991	0.509259	FALSE	FALSE	FALSE
CHIP_H3K56ac_H9	140325261	0.624444	0.496921	FALSE	FALSE	FALSE		CHIP_H3K56ac_H9	140796443	0.825721	0.498589	FALSE	FALSE	FALSE
CHIP_H3K36me3_muscle_layer_of_colon_female_adult_77_years	1.40891e+08	0.868115	0.498924	FALSE	FALSE	FALSE		CHIP_H3K36me3_muscle_layer_of_colon_female_adult_77_years	1.39271e+08	0.274787	0.493188	FALSE	FALSE	FALSE
CHIP_H3K4me1_foreskin_melanocyte_male_newborn	1.39674e+08	0.388855	0.494615	FALSE	FALSE	FALSE		CHIP_H3K4me1_foreskin_melanocyte_male_newborn	1.37857e+08	0.0573541	0.48818	FALSE	FALSE	FALSE
CHIP_H3K4me1_trophoblast_female_embryo_20_weeks	1.40413e+08	0.660544	0.497233	FALSE	FALSE	FALSE		CHIP_H3K4me1_trophoblast_female_embryo_20_weeks	141647787	0.789848	0.501604	FALSE	FALSE	FALSE
CHIP_FUS_K562	1.41893e+08	0.684271	0.502472	FALSE	FALSE	FALSE		CHIP_FUS_K562	1.44018e+08	0.104869	0.509998	FALSE	FALSE	FALSE
CHIP_H3K4me1_middle_frontal_area_46_male_adult_81_year	1.40032e+08	0.510975	0.495881	FALSE	FALSE	TRUE		CHIP_H3K4me1_middle_frontal_area_46_male_adult_81_year	1.40341e+08	0.630664	0.496975	FALSE	FALSE	TRUE
CHIP_NFATC3_K562	1.41236e+08	0.975192	0.500146	FALSE	FALSE	FALSE		CHIP_NFATC3_K562	1.42602e+08	0.416854	0.504982	FALSE	FALSE	FALSE
CHIP_H3K79me2_B_cell_female_adult_27_years	137595477	0.0403505	0.487254	TRUE	FALSE	FALSE		CHIP_H3K79me2_B_cell_female_adult_27_years	138034880	0.0720278	0.48881	FALSE	FALSE	FALSE
CHIP_PCBP1_K562	1.42385e+08	0.491396	0.504215	FALSE	FALSE	FALSE		CHIP_PCBP1_K562	144208516	0.0835512	0.510672	FALSE	FALSE	FALSE
CHIP_H3K4me3_DOHH2	1.37584e+08	0.0397347	0.487214	TRUE	FALSE	FALSE		CHIP_H3K4me3_DOHH2	1.4064e+08	0.756643	0.498033	FALSE	FALSE	FALSE
CHIP_H3K9me3_adrenal_gland_male_adult_37_years	1.40399e+08	0.654743	0.497183	FALSE	FALSE	FALSE		CHIP_H3K9me3_adrenal_gland_male_adult_37_years	1.43494e+08	0.18616	0.508142	FALSE	FALSE	FALSE
CHIP_H3K27ac_urinary_bladder_male_adult_34_years	1.36907e+08	0.0145447	0.484817	TRUE	FALSE	FALSE		CHIP_H3K27ac_urinary_bladder_male_adult_34_years	1.43383e+08	0.208162	0.507749	FALSE	FALSE	FALSE
CHIP_3xFLAG_RAD21_HepG2_genetically_modified_using_CRISPR	1.38972e+08	0.206518	0.492128	FALSE	FALSE	FALSE		CHIP_3xFLAG_RAD21_HepG2_genetically_modified_using_CRISPR	141621544	0.801423	0.501511	FALSE	FALSE	FALSE
CHIP_H2BK20ac_IMR_90	1.41478e+08	0.865588	0.501002	FALSE	FALSE	FALSE		CHIP_H2BK20ac_IMR_90	1.42462e+08	0.464237	0.504487	FALSE	FALSE	FALSE
CHIP_H3K4me1_muscle_layer_of_duodenum_male_adult_73_years	1.38365e+08	0.107347	0.489979	FALSE	FALSE	FALSE		CHIP_H3K4me1_muscle_layer_of_duodenum_male_adult_73_years	1.38764e+08	0.166863	0.49139	FALSE	FALSE	FALSE
CHIP_H3K36me3_mucosa_of_rectum_female_adult_61_year	141168550	0.994044	0.499907	FALSE	FALSE	FALSE		CHIP_H3K36me3_mucosa_of_rectum_female_adult_61_year	142109877	0.595641	0.50324	FALSE	FALSE	FALSE
CHIP_POLR2A_body_of_pancreas_male_adult_37_years	138549930	0.132454	0.490634	FALSE	FALSE	FALSE		CHIP_POLR2A_body_of_pancreas_male_adult_37_years	139165889	0.249173	0.492815	FALSE	FALSE	FALSE
CHIP_H3K9me3_IMR_90	140828975	0.840233	0.498704	FALSE	FALSE	FALSE		CHIP_H3K9me3_IMR_90	1.43743e+08	0.143175	0.509022	FALSE	FALSE	FALSE
CHIP_H3K9ac_MCF_7	1.38654e+08	0.148478	0.491003	FALSE	FALSE	FALSE		CHIP_H3K9ac_MCF_7	1.40181e+08	0.567233	0.496409	FALSE	FALSE	FALSE
CHIP_H3K27me3_esophagus_squamous_epithelium_female_adult_53_years	1.3896e+08	0.204082	0.492086	FALSE	FALSE	FALSE		CHIP_H3K27me3_esophagus_squamous_epithelium_female_adult_53_years	1.41123e+08	0.973482	0.499747	FALSE	FALSE	FALSE
CHIP_H3K14ac_H1_hESC	1.42052e+08	0.618727	0.503036	FALSE	FALSE	TRUE		CHIP_H3K14ac_H1_hESC	140612134	0.744757	0.497936	FALSE	FALSE	TRUE
CHIP_H3K4me3_GM12878_RPT_RPT	1.36294e+08	0.00520243	0.482645	TRUE	FALSE	FALSE		CHIP_H3K4me3_GM12878_RPT_RPT	141695115	0.76909	0.501771	FALSE	FALSE	FALSE
CHIP_H2AFZ_MCF_7	139544429	0.349297	0.494155	FALSE	FALSE	FALSE		CHIP_H2AFZ_MCF_7	1.41176e+08	0.997644	0.499935	FALSE	FALSE	FALSE
CHIP_H3K4me3_angular_gyrus_female_adult_75_years	138167049	0.0848193	0.489278	FALSE	FALSE	TRUE		CHIP_H3K4me3_angular_gyrus_female_adult_75_years	1.43385e+08	0.207777	0.507756	FALSE	FALSE	TRUE
CHIP_H3K9me3_muscle_layer_of_duodenum_male_adult_59_years	1.39767e+08	0.418745	0.494944	FALSE	FALSE	FALSE		CHIP_H3K9me3_muscle_layer_of_duodenum_male_adult_59_years	144280219	0.0764885	0.510926	FALSE	FALSE	FALSE
CHIP_H3K9me3_esophagus_squamous_epithelium_female_adult_53_years	1.40851e+08	0.849985	0.498781	FALSE	FALSE	FALSE		CHIP_H3K9me3_esophagus_squamous_epithelium_female_adult_53_years	142809231	0.352117	0.505717	FALSE	FALSE	FALSE
CHIP_H3K9ac_substantia_nigra_female_adult_75_years	1.3955e+08	0.350818	0.494174	FALSE	FALSE	TRUE		CHIP_H3K9ac_substantia_nigra_female_adult_75_years	139947865	0.480615	0.495584	FALSE	FALSE	TRUE
CHIP_H3K27me3_neutrophil	138795651	0.172561	0.491504	FALSE	FALSE	FALSE		CHIP_H3K27me3_neutrophil	1.41273e+08	0.958559	0.500275	FALSE	FALSE	FALSE
CHIP_H3K9ac_Karpas_422	138333303	0.103453	0.489867	FALSE	FALSE	FALSE		CHIP_H3K9ac_Karpas_422	137990469	0.068102	0.488653	FALSE	FALSE	FALSE
CHIP_H3K27ac_ACC112	139645856	0.379961	0.494515	FALSE	FALSE	FALSE		CHIP_H3K27ac_ACC112	139070070	0.227379	0.492476	FALSE	FALSE	FALSE
CHIP_H3K4me1_OCI_LY7	139383963	0.304096	0.493587	FALSE	FALSE	FALSE		CHIP_H3K4me1_OCI_LY7	1.39975e+08	0.49022	0.495679	FALSE	FALSE	FALSE
CHIP_H3K36me3_common_myeloid_progenitor_CD34_positive_male_adult_42_years	1.41774e+08	0.735029	0.502049	FALSE	FALSE	FALSE		CHIP_H3K36me3_common_myeloid_progenitor_CD34_positive_male_adult_42_years	143997535	0.107435	0.509925	FALSE	FALSE	FALSE
CHIP_NANOG_GM23338_male_adult_53_years_originated_from_GM23248	141967274	0.65332	0.502735	FALSE	FALSE	FALSE		CHIP_NANOG_GM23338_male_adult_53_years_originated_from_GM23248	142623641	0.409718	0.50506	FALSE	FALSE	FALSE
CHIP_H3K9ac_endocrine_pancreas_male_adult_46_years	138991262	0.2105	0.492197	FALSE	FALSE	FALSE		CHIP_H3K9ac_endocrine_pancreas_male_adult_46_years	139447287	0.321447	0.493811	FALSE	FALSE	FALSE
CHIP_H3K27me3_duodenal_mucosa_male_adult_59_years	1.39937e+08	0.476732	0.495545	FALSE	FALSE	FALSE		CHIP_H3K27me3_duodenal_mucosa_male_adult_59_years	1.39743e+08	0.410675	0.494857	FALSE	FALSE	FALSE
CHIP_HSF1_MCF_7	1.39673e+08	0.388349	0.49461	FALSE	FALSE	FALSE		CHIP_HSF1_MCF_7	140673922	0.771635	0.498155	FALSE	FALSE	FALSE
CHIP_H3K23me2_H9	1.41298e+08	0.947156	0.500364	FALSE	FALSE	FALSE		CHIP_H3K23me2_H9	143124041	0.2668	0.506832	FALSE	FALSE	FALSE
CHIP_H3K4me1_thyroid_gland_female_adult_53_years	138879094	0.188068	0.491799	FALSE	FALSE	FALSE		CHIP_H3K4me1_thyroid_gland_female_adult_53_years	140144583	0.553279	0.496281	FALSE	FALSE	FALSE
CHIP_RFX5_A549	1.38134e+08	0.0814954	0.489162	FALSE	FALSE	FALSE		CHIP_RFX5_A549	141270390	0.959521	0.500267	FALSE	FALSE	FALSE
CHIP_H3K4me1_germinal_matrix_male_embryo_20_weeks	1.42741e+08	0.372649	0.505475	FALSE	FALSE	TRUE		CHIP_H3K4me1_germinal_matrix_male_embryo_20_weeks	141190322	0.996025	0.499984	FALSE	FALSE	TRUE
CHIP_H3K4me1_mesenchymal_stem_cell_originated_from_H1_hESC	140361383	0.639133	0.497048	FALSE	FALSE	FALSE		CHIP_H3K4me1_mesenchymal_stem_cell_originated_from_H1_hESC	140066115	0.523661	0.496003	FALSE	FALSE	FALSE
CHIP_H3K4me1_urinary_bladder_male_adult_34_years	1.38748e+08	0.16419	0.491336	FALSE	FALSE	FALSE		CHIP_H3K4me1_urinary_bladder_male_adult_34_years	141314619	0.939387	0.500424	FALSE	FALSE	FALSE
CHIP_eGFP_KLF17_HEK293_genetically_modified_using_site_specific_recombination_originated_from_HEK293	1.39409e+08	0.31097	0.493677	FALSE	FALSE	FALSE		CHIP_eGFP_KLF17_HEK293_genetically_modified_using_site_specific_recombination_originated_from_HEK293	137591896	0.0401512	0.487241	TRUE	FALSE	FALSE
CHIP_CHAMP1_K562	1.41881e+08	0.689255	0.50243	FALSE	FALSE	FALSE		CHIP_CHAMP1_K562	1.43909e+08	0.118953	0.509611	FALSE	FALSE	FALSE
CHIP_H3K9me3_aorta_male_adult_34_years	1.40365e+08	0.640574	0.497061	FALSE	FALSE	FALSE		CHIP_H3K9me3_aorta_male_adult_34_years	143675908	0.15388	0.508786	FALSE	FALSE	FALSE
CHIP_CTCF_bipolar_neuron_originated_from_GM23338_treated_with_0_5_ug_mL_doxycycline_hyclate_for_4_days	1.40251e+08	0.594792	0.496658	FALSE	FALSE	FALSE		CHIP_CTCF_bipolar_neuron_originated_from_GM23338_treated_with_0_5_ug_mL_doxycycline_hyclate_for_4_days	139648947	0.38092	0.494526	FALSE	FALSE	FALSE
CHIP_FOXA2_HepG2_RPT	139020576	0.216669	0.4923	FALSE	FALSE	FALSE		CHIP_FOXA2_HepG2_RPT	142054991	0.617567	0.503046	FALSE	FALSE	FALSE
CHIP_HNRNPH1_HepG2	1.41426e+08	0.888811	0.500819	FALSE	FALSE	FALSE		CHIP_HNRNPH1_HepG2	142445936	0.469803	0.50443	FALSE	FALSE	FALSE
CHIP_CTCF_right_atrium_auricular_region_female_adult_53_years	1.37326e+08	0.0275069	0.486299	TRUE	FALSE	TRUE		CHIP_CTCF_right_atrium_auricular_region_female_adult_53_years	142180745	0.567869	0.503491	FALSE	FALSE	TRUE
CHIP_H3K27ac_placental_basal_plate_male_embryo_38_weeks	143029525	0.290772	0.506497	FALSE	FALSE	FALSE		CHIP_H3K27ac_placental_basal_plate_male_embryo_38_weeks	142124700	0.589781	0.503293	FALSE	FALSE	FALSE
CHIP_RFX1_MCF_7	1.39291e+08	0.279839	0.493259	FALSE	FALSE	FALSE		CHIP_RFX1_MCF_7	139492346	0.33418	0.493971	FALSE	FALSE	FALSE
CHIP_H3K4me1_lung_female_embryo_82_days	141328318	0.933158	0.500473	FALSE	FALSE	FALSE		CHIP_H3K4me1_lung_female_embryo_82_days	139502933	0.337218	0.494009	FALSE	FALSE	FALSE
CHIP_H3K36me3_iPS_DF_19_11_male_newborn	139303318	0.282915	0.493302	FALSE	FALSE	TRUE		CHIP_H3K36me3_iPS_DF_19_11_male_newborn	1.41747e+08	0.746596	0.501955	FALSE	FALSE	TRUE
CHIP_CHD2_A549	1.3824e+08	0.0926181	0.489536	FALSE	FALSE	FALSE		CHIP_CHD2_A549	1.41092e+08	0.959066	0.499635	FALSE	FALSE	FALSE
CHIP_H3K27me3_heart_right_ventricle_male_adult_34_years	1.42108e+08	0.596427	0.503233	FALSE	FALSE	TRUE		CHIP_H3K27me3_heart_right_ventricle_male_adult_34_years	142527117	0.441769	0.504718	FALSE	FALSE	TRUE
CHIP_MCM7_K562_RPT	1.41e+08	0.917413	0.499311	FALSE	FALSE	FALSE		CHIP_MCM7_K562_RPT	1.42504e+08	0.449658	0.504636	FALSE	FALSE	FALSE
CHIP_POLR2A_upper_lobe_of_left_lung_female_adult_53_years	138743307	0.163334	0.491319	FALSE	FALSE	FALSE		CHIP_POLR2A_upper_lobe_of_left_lung_female_adult_53_years	139416112	0.312826	0.493701	FALSE	FALSE	FALSE
CHIP_EZH2_neural_progenitor_cell_originated_from_H9	140833223	0.842132	0.498719	FALSE	FALSE	TRUE		CHIP_EZH2_neural_progenitor_cell_originated_from_H9	1.43108e+08	0.27072	0.506776	FALSE	FALSE	TRUE
CHIP_H3K27ac_transverse_colon_male_adult_54_years	136264669	0.00493957	0.482541	TRUE	FALSE	FALSE		CHIP_H3K27ac_transverse_colon_male_adult_54_years	141534277	0.840217	0.501202	FALSE	FALSE	FALSE
CHIP_H3K9me3_cingulate_gyrus_female_adult_75_years	139826627	0.438562	0.495155	FALSE	FALSE	TRUE		CHIP_H3K9me3_cingulate_gyrus_female_adult_75_years	1.4592e+08	0.00674975	0.516733	TRUE	FALSE	TRUE
CHIP_H3K27ac_ascending_aorta_female_adult_53_years	1.35988e+08	0.0029857	0.481561	TRUE	FALSE	FALSE		CHIP_H3K27ac_ascending_aorta_female_adult_53_years	1.39568e+08	0.356361	0.49424	FALSE	FALSE	FALSE
CHIP_H3K9me3_cingulate_gyrus_male_adult_81_year	1.39791e+08	0.426662	0.495029	FALSE	FALSE	TRUE		CHIP_H3K9me3_cingulate_gyrus_male_adult_81_year	1.4589e+08	0.00710241	0.516628	TRUE	FALSE	TRUE
CHIP_eGFP_ZNF768_HEK293_genetically_modified_using_site_specific_recombination_originated_from_HEK293	1.4083e+08	0.840681	0.498708	FALSE	FALSE	FALSE		CHIP_eGFP_ZNF768_HEK293_genetically_modified_using_site_specific_recombination_originated_from_HEK293	139231969	0.265029	0.493049	FALSE	FALSE	FALSE
CHIP_CTCF_gastrocnemius_medialis_female_adult_51_year	137101544	0.0196734	0.485505	TRUE	FALSE	FALSE		CHIP_CTCF_gastrocnemius_medialis_female_adult_51_year	139496346	0.335326	0.493985	FALSE	FALSE	FALSE
CHIP_3xFLAG_KMT2B_HepG2_genetically_modified_using_CRISPR	138667719	0.150673	0.491051	FALSE	FALSE	FALSE		CHIP_3xFLAG_KMT2B_HepG2_genetically_modified_using_CRISPR	141530775	0.841783	0.50119	FALSE	FALSE	FALSE
CHIP_CTCF_OCI_LY1	139546580	0.349931	0.494163	FALSE	FALSE	FALSE		CHIP_CTCF_OCI_LY1	1.39944e+08	0.479193	0.49557	FALSE	FALSE	FALSE
CHIP_3xFLAG_HMG20A_HepG2_genetically_modified_using_CRISPR	139405594	0.309952	0.493664	FALSE	FALSE	FALSE		CHIP_3xFLAG_HMG20A_HepG2_genetically_modified_using_CRISPR	1.41821e+08	0.714917	0.502216	FALSE	FALSE	FALSE
CHIP_eGFP_ZNF76_HEK293_genetically_modified_using_site_specific_recombination_originated_from_HEK293	139324326	0.288334	0.493376	FALSE	FALSE	FALSE		CHIP_eGFP_ZNF76_HEK293_genetically_modified_using_site_specific_recombination_originated_from_HEK293	1.38031e+08	0.0716727	0.488796	FALSE	FALSE	FALSE
CHIP_ZNF24_GM12878	1.3977e+08	0.419711	0.494955	FALSE	FALSE	FALSE		CHIP_ZNF24_GM12878	1.4064e+08	0.75687	0.498035	FALSE	FALSE	FALSE
CHIP_H3K36me3_neutrophil_male	140861432	0.854767	0.498819	FALSE	FALSE	FALSE		CHIP_H3K36me3_neutrophil_male	142657792	0.398717	0.505181	FALSE	FALSE	FALSE
CHIP_SAFB_K562	1.42782e+08	0.360123	0.505622	FALSE	FALSE	FALSE		CHIP_SAFB_K562	144040793	0.102142	0.510078	FALSE	FALSE	FALSE
CHIP_H3K36me3_small_intestine_female_adult_30_years	140480260	0.688456	0.497469	FALSE	FALSE	FALSE		CHIP_H3K36me3_small_intestine_female_adult_30_years	142798625	0.355264	0.505679	FALSE	FALSE	FALSE
CHIP_H3K27ac_right_cardiac_atrium_male_adult_34_years	1.37422e+08	0.031589	0.486638	TRUE	FALSE	TRUE		CHIP_H3K27ac_right_cardiac_atrium_male_adult_34_years	1.42141e+08	0.583509	0.503349	FALSE	FALSE	TRUE
CHIP_H3K4me3_placenta_male_embryo_16_weeks	135729811	0.00182875	0.480647	TRUE	FALSE	FALSE		CHIP_H3K4me3_placenta_male_embryo_16_weeks	1.43582e+08	0.170024	0.508452	FALSE	FALSE	FALSE
CHIP_CTCF_esophagus_muscularis_mucosa_female_adult_53_years	1.37412e+08	0.0311495	0.486603	TRUE	FALSE	FALSE		CHIP_CTCF_esophagus_muscularis_mucosa_female_adult_53_years	1.40349e+08	0.633994	0.497004	FALSE	FALSE	FALSE
CHIP_H3K79me2_SK_N_SH	140089014	0.53222	0.496084	FALSE	FALSE	FALSE		CHIP_H3K79me2_SK_N_SH	1.38797e+08	0.172849	0.49151	FALSE	FALSE	FALSE
CHIP_eGFP_ZIK1_HEK293_genetically_modified_using_site_specific_recombination_originated_from_HEK293	1.40425e+08	0.665247	0.497273	FALSE	FALSE	FALSE		CHIP_eGFP_ZIK1_HEK293_genetically_modified_using_site_specific_recombination_originated_from_HEK293	139428506	0.316235	0.493745	FALSE	FALSE	FALSE
CHIP_ZNF622_GM12878	140880566	0.863358	0.498887	FALSE	FALSE	FALSE		CHIP_ZNF622_GM12878	140830889	0.841089	0.498711	FALSE	FALSE	FALSE
CHIP_HDAC2_K562_RPT	140856477	0.852545	0.498802	FALSE	FALSE	FALSE		CHIP_HDAC2_K562_RPT	1.42561e+08	0.430259	0.504839	FALSE	FALSE	FALSE
CHIP_H3K4me3_foreskin_keratinocyte_male_newborn	139911951	0.467933	0.495457	FALSE	FALSE	FALSE		CHIP_H3K4me3_foreskin_keratinocyte_male_newborn	141977061	0.649289	0.50277	FALSE	FALSE	FALSE
CHIP_H3K4me3_muscle_layer_of_duodenum_male_adult_73_years	134983546	0.000395079	0.478004	TRUE	FALSE	FALSE		CHIP_H3K4me3_muscle_layer_of_duodenum_male_adult_73_years	142110470	0.595406	0.503242	FALSE	FALSE	FALSE
CHIP_H3K4me1_heart_right_ventricle_male_adult_34_years	1.39415e+08	0.312546	0.493697	FALSE	FALSE	TRUE		CHIP_H3K4me1_heart_right_ventricle_male_adult_34_years	1.38631e+08	0.144733	0.490919	FALSE	FALSE	TRUE
CHIP_eGFP_KLF9_HEK293_genetically_modified_using_site_specific_recombination_originated_from_HEK293	140270203	0.60234	0.496726	FALSE	FALSE	FALSE		CHIP_eGFP_KLF9_HEK293_genetically_modified_using_site_specific_recombination_originated_from_HEK293	138170130	0.0851381	0.489289	FALSE	FALSE	FALSE
CHIP_H3K9ac_OCI_LY1	139466434	0.326819	0.493879	FALSE	FALSE	FALSE		CHIP_H3K9ac_OCI_LY1	139296145	0.281081	0.493276	FALSE	FALSE	FALSE
CHIP_eGFP_ZNF280C_HEK293_genetically_modified_using_site_specific_recombination_originated_from_HEK293	140850693	0.849952	0.498781	FALSE	FALSE	FALSE		CHIP_eGFP_ZNF280C_HEK293_genetically_modified_using_site_specific_recombination_originated_from_HEK293	138125759	0.0806394	0.489132	FALSE	FALSE	FALSE
CHIP_H3K27me3_layer_of_hippocampus_male_adult_73_years	141430681	0.886771	0.500835	FALSE	FALSE	TRUE		CHIP_H3K27me3_layer_of_hippocampus_male_adult_73_years	138978069	0.207765	0.49215	FALSE	FALSE	TRUE
CHIP_eGFP_ZBTB44_HEK293_genetically_modified_using_site_specific_recombination_originated_from_HEK293	139923596	0.472025	0.495498	FALSE	FALSE	FALSE		CHIP_eGFP_ZBTB44_HEK293_genetically_modified_using_site_specific_recombination_originated_from_HEK293	139205782	0.258665	0.492956	FALSE	FALSE	FALSE
CHIP_RNF2_K562	1.39596e+08	0.364585	0.494337	FALSE	FALSE	FALSE		CHIP_RNF2_K562	1.43616e+08	0.163932	0.508575	FALSE	FALSE	FALSE
CHIP_CREM_K562	1.40415e+08	0.661298	0.497239	FALSE	FALSE	FALSE		CHIP_CREM_K562	145714702	0.00955559	0.516006	TRUE	FALSE	FALSE
CHIP_H3K4me3_CD4_positive_alpha_beta_memory_T_cell	140292018	0.611056	0.496803	FALSE	FALSE	FALSE		CHIP_H3K4me3_CD4_positive_alpha_beta_memory_T_cell	1.44341e+08	0.0709019	0.511141	FALSE	FALSE	FALSE
CHIP_H3K36me3_spleen_female_adult_30_years	1.41549e+08	0.833473	0.501255	FALSE	FALSE	FALSE		CHIP_H3K36me3_spleen_female_adult_30_years	1.39841e+08	0.443582	0.495207	FALSE	FALSE	FALSE
CHIP_H3K36me3_esophagus_squamous_epithelium_female_adult_53_years	1.40739e+08	0.800338	0.498386	FALSE	FALSE	FALSE		CHIP_H3K36me3_esophagus_squamous_epithelium_female_adult_53_years	141782351	0.73127	0.50208	FALSE	FALSE	FALSE
CHIP_MCM5_K562	1.41008e+08	0.920931	0.499338	FALSE	FALSE	FALSE		CHIP_MCM5_K562	1.42091e+08	0.602986	0.503175	FALSE	FALSE	FALSE
CHIP_H3K4me3_foreskin_fibroblast_male_newborn_RPT_RPT	1.37497e+08	0.0351908	0.486907	TRUE	FALSE	FALSE		CHIP_H3K4me3_foreskin_fibroblast_male_newborn_RPT_RPT	1.38793e+08	0.172036	0.491494	FALSE	FALSE	FALSE
CHIP_eGFP_ZNF639_HEK293_genetically_modified_using_site_specific_recombination_originated_from_HEK293	1.39341e+08	0.292602	0.493434	FALSE	FALSE	FALSE		CHIP_eGFP_ZNF639_HEK293_genetically_modified_using_site_specific_recombination_originated_from_HEK293	1.37483e+08	0.0344579	0.486854	TRUE	FALSE	FALSE
CHIP_H3K36me3_right_lobe_of_liver_female_adult_53_years	1.39964e+08	0.486356	0.495641	FALSE	FALSE	FALSE		CHIP_H3K36me3_right_lobe_of_liver_female_adult_53_years	1.39944e+08	0.47919	0.49557	FALSE	FALSE	FALSE
CHIP_FOXA2_liver_female_child_4_years	139530780	0.345294	0.494107	FALSE	FALSE	FALSE		CHIP_FOXA2_liver_female_child_4_years	1.41632e+08	0.796968	0.501547	FALSE	FALSE	FALSE
CHIP_H3K27me3_CD14_positive_monocyte_male_adult_21_year	1.38408e+08	0.112805	0.490131	FALSE	FALSE	FALSE		CHIP_H3K27me3_CD14_positive_monocyte_male_adult_21_year	1.41966e+08	0.653681	0.502732	FALSE	FALSE	FALSE
CHIP_H3K18ac_trophoblast_cell_originated_from_H1_hESC	1.4137e+08	0.914419	0.500619	FALSE	FALSE	FALSE		CHIP_H3K18ac_trophoblast_cell_originated_from_H1_hESC	1.39634e+08	0.376247	0.494472	FALSE	FALSE	FALSE
CHIP_RAD51_HepG2	1.40143e+08	0.552508	0.496274	FALSE	FALSE	FALSE		CHIP_RAD51_HepG2	141826516	0.712362	0.502237	FALSE	FALSE	FALSE
CHIP_H3K4me3_NCI_H929	1.37693e+08	0.0460903	0.487598	TRUE	FALSE	FALSE		CHIP_H3K4me3_NCI_H929	1.41904e+08	0.679536	0.502512	FALSE	FALSE	FALSE
CHIP_H3K27ac_adipose_tissue_male_adult_34_years	1.36755e+08	0.0113831	0.484277	TRUE	FALSE	FALSE		CHIP_H3K27ac_adipose_tissue_male_adult_34_years	1.42136e+08	0.585519	0.503331	FALSE	FALSE	FALSE
CHIP_H3K9me3_transverse_colon_male_adult_37_years	139152551	0.246055	0.492768	FALSE	FALSE	FALSE		CHIP_H3K9me3_transverse_colon_male_adult_37_years	1.4212e+08	0.591798	0.503275	FALSE	FALSE	FALSE
CHIP_H3K36me3_thoracic_aorta_male_adult_37_years	141989855	0.644036	0.502815	FALSE	FALSE	FALSE		CHIP_H3K36me3_thoracic_aorta_male_adult_37_years	137953931	0.0650056	0.488523	FALSE	FALSE	FALSE
CHIP_H3K36me3_mucosa_of_stomach_male_adult_59_years	139828136	0.439072	0.49516	FALSE	FALSE	FALSE		CHIP_H3K36me3_mucosa_of_stomach_male_adult_59_years	139384870	0.30434	0.49359	FALSE	FALSE	FALSE
CHIP_H3K36me3_spinal_cord_female_embryo_113_days	141682379	0.774661	0.501726	FALSE	FALSE	FALSE		CHIP_H3K36me3_spinal_cord_female_embryo_113_days	1.41934e+08	0.667091	0.502618	FALSE	FALSE	FALSE
CHIP_H3K36me3_stomach_smooth_muscle_male_adult_59_years	1.41873e+08	0.692515	0.502403	FALSE	FALSE	FALSE		CHIP_H3K36me3_stomach_smooth_muscle_male_adult_59_years	138740981	0.162933	0.49131	FALSE	FALSE	FALSE
CHIP_CTCF_DOHH2	138807071	0.174625	0.491544	FALSE	FALSE	FALSE		CHIP_CTCF_DOHH2	1.40315e+08	0.620423	0.496885	FALSE	FALSE	FALSE
CHIP_NFXL1_K562	141617666	0.803138	0.501497	FALSE	FALSE	FALSE		CHIP_NFXL1_K562	142632418	0.406873	0.505091	FALSE	FALSE	FALSE
CHIP_H3K9ac_heart_male_embryo_105_days	1.39286e+08	0.278472	0.49324	FALSE	FALSE	TRUE		CHIP_H3K9ac_heart_male_embryo_105_days	138846238	0.181844	0.491683	FALSE	FALSE	TRUE
CHIP_SP1_liver_male_adult_32_years	140746425	0.803525	0.498412	FALSE	FALSE	FALSE		CHIP_SP1_liver_male_adult_32_years	140099414	0.53613	0.496121	FALSE	FALSE	FALSE
CHIP_H3K9me3_layer_of_hippocampus_male_adult_73_years	1.39717e+08	0.402447	0.494767	FALSE	FALSE	TRUE		CHIP_H3K9me3_layer_of_hippocampus_male_adult_73_years	1.45931e+08	0.00661949	0.516773	TRUE	FALSE	TRUE
CHIP_NBN_K562	1.41031e+08	0.931581	0.499421	FALSE	FALSE	FALSE		CHIP_NBN_K562	142641154	0.404054	0.505122	FALSE	FALSE	FALSE
CHIP_H3K79me2_Parathyroid_adenoma_male_adult_65_years	1.40163e+08	0.56049	0.496347	FALSE	FALSE	FALSE		CHIP_H3K79me2_Parathyroid_adenoma_male_adult_65_years	1.42323e+08	0.51417	0.503994	FALSE	FALSE	FALSE
CHIP_KAT8_K562	1.4127e+08	0.95978	0.500265	FALSE	FALSE	FALSE		CHIP_KAT8_K562	1.43666e+08	0.155481	0.508752	FALSE	FALSE	FALSE
CHIP_H3K9me3_heart_right_ventricle_male_child_3_years	141010972	0.92229	0.499349	FALSE	FALSE	TRUE		CHIP_H3K9me3_heart_right_ventricle_male_child_3_years	1.4546e+08	0.0144559	0.515103	TRUE	FALSE	TRUE
CHIP_H3K27ac_spleen_female_adult_30_years	135738897	0.00186124	0.480679	TRUE	FALSE	FALSE		CHIP_H3K27ac_spleen_female_adult_30_years	141270757	0.959353	0.500269	FALSE	FALSE	FALSE
CHIP_H3K4me2_MM_1S	138388610	0.110328	0.490062	FALSE	FALSE	FALSE		CHIP_H3K4me2_MM_1S	1.38733e+08	0.161538	0.491282	FALSE	FALSE	FALSE
CHIP_H3K9ac_skeletal_muscle_tissue_female_adult_72_years	1.36953e+08	0.0156389	0.48498	TRUE	FALSE	FALSE		CHIP_H3K9ac_skeletal_muscle_tissue_female_adult_72_years	138988954	0.21002	0.492188	FALSE	FALSE	FALSE
CHIP_3xFLAG_KDM1A_HepG2_genetically_modified_using_CRISPR	1.39143e+08	0.243735	0.492732	FALSE	FALSE	FALSE		CHIP_3xFLAG_KDM1A_HepG2_genetically_modified_using_CRISPR	142454634	0.466753	0.504461	FALSE	FALSE	FALSE
CHIP_H3K4me3_IMR_90	135930488	0.00268216	0.481358	TRUE	FALSE	FALSE		CHIP_H3K4me3_IMR_90	1.40247e+08	0.593089	0.496643	FALSE	FALSE	FALSE
CHIP_H3K27me3_esophagus_male_adult_34_years	1.39421e+08	0.314191	0.493719	FALSE	FALSE	FALSE		CHIP_H3K27me3_esophagus_male_adult_34_years	1.41482e+08	0.863811	0.501016	FALSE	FALSE	FALSE
CHIP_EZH2phosphoT487_SU_DHL_6	140255586	0.596532	0.496674	FALSE	FALSE	FALSE		CHIP_EZH2phosphoT487_SU_DHL_6	1.38773e+08	0.168582	0.491425	FALSE	FALSE	FALSE
CHIP_EP300_gastroesophageal_sphincter_female_adult_53_years	1.42582e+08	0.423421	0.504912	FALSE	FALSE	FALSE		CHIP_EP300_gastroesophageal_sphincter_female_adult_53_years	140898547	0.871446	0.498951	FALSE	FALSE	FALSE
CHIP_CTCF_omental_fat_pad_male_adult_37_years	1.39218e+08	0.26168	0.493	FALSE	FALSE	FALSE		CHIP_CTCF_omental_fat_pad_male_adult_37_years	143725192	0.145909	0.50896	FALSE	FALSE	FALSE
CHIP_H3K4me1_myoepithelial_cell_of_mammary_gland_female_adult_33_years	140520575	0.705502	0.497612	FALSE	FALSE	FALSE		CHIP_H3K4me1_myoepithelial_cell_of_mammary_gland_female_adult_33_years	139213623	0.260559	0.492984	FALSE	FALSE	FALSE
CHIP_H3K36me3_foreskin_keratinocyte_male_newborn	140260026	0.598294	0.49669	FALSE	FALSE	FALSE		CHIP_H3K36me3_foreskin_keratinocyte_male_newborn	138555678	0.133302	0.490654	FALSE	FALSE	FALSE
CHIP_HLTF_K562	1.41448e+08	0.879118	0.500895	FALSE	FALSE	FALSE		CHIP_HLTF_K562	1.42861e+08	0.336878	0.505902	FALSE	FALSE	FALSE
CHIP_H3K9me3_smooth_muscle_cell_originated_from_H9	1.40023e+08	0.507596	0.495849	FALSE	FALSE	FALSE		CHIP_H3K9me3_smooth_muscle_cell_originated_from_H9	142548698	0.434481	0.504794	FALSE	FALSE	FALSE
CHIP_SUZ12_HEK293T	1.41287e+08	0.952089	0.500325	FALSE	FALSE	FALSE		CHIP_SUZ12_HEK293T	1.41072e+08	0.949892	0.499564	FALSE	FALSE	FALSE
CHIP_SUZ12_GM12878	140171672	0.563692	0.496377	FALSE	FALSE	FALSE		CHIP_SUZ12_GM12878	1.41951e+08	0.660212	0.502676	FALSE	FALSE	FALSE
CHIP_POLR2A_gastroesophageal_sphincter_male_adult_54_years	139205441	0.258582	0.492955	FALSE	FALSE	FALSE		CHIP_POLR2A_gastroesophageal_sphincter_male_adult_54_years	142728178	0.376613	0.50543	FALSE	FALSE	FALSE
CHIP_eGFP_ATF1_K562_genetically_modified_using_stable_transfection_originated_from_K562	1.40547e+08	0.71657	0.497704	FALSE	FALSE	FALSE		CHIP_eGFP_ATF1_K562_genetically_modified_using_stable_transfection_originated_from_K562	143405224	0.203653	0.507827	FALSE	FALSE	FALSE
CHIP_HES1_K562	1.40565e+08	0.724427	0.497769	FALSE	FALSE	FALSE		CHIP_HES1_K562	144051338	0.100883	0.510115	FALSE	FALSE	FALSE
CHIP_H3K36me3_HCT116	1.39116e+08	0.237699	0.492639	FALSE	FALSE	FALSE		CHIP_H3K36me3_HCT116	1.41074e+08	0.950763	0.499571	FALSE	FALSE	FALSE
CHIP_H3K4me1_T_helper_17_cell_treated_with_phorbol_13_acetate_12_myristate_ionomycin	139308959	0.284364	0.493322	FALSE	FALSE	FALSE		CHIP_H3K4me1_T_helper_17_cell_treated_with_phorbol_13_acetate_12_myristate_ionomycin	1.42326e+08	0.512906	0.504006	FALSE	FALSE	FALSE
CHIP_3xFLAG_FOXA3_HepG2_genetically_modified_using_CRISPR	1.39116e+08	0.237675	0.492639	FALSE	FALSE	FALSE		CHIP_3xFLAG_FOXA3_HepG2_genetically_modified_using_CRISPR	141788543	0.728609	0.502102	FALSE	FALSE	FALSE
CHIP_eGFP_CREB3_K562_genetically_modified_using_stable_transfection	1.41527e+08	0.843468	0.501176	FALSE	FALSE	FALSE		CHIP_eGFP_CREB3_K562_genetically_modified_using_stable_transfection	144319855	0.0727982	0.511066	FALSE	FALSE	FALSE
CHIP_eGFP_ZNF16_HEK293_genetically_modified_using_site_specific_recombination_originated_from_HEK293	140386023	0.649235	0.497136	FALSE	FALSE	FALSE		CHIP_eGFP_ZNF16_HEK293_genetically_modified_using_site_specific_recombination_originated_from_HEK293	1.38369e+08	0.10781	0.489992	FALSE	FALSE	FALSE
CHIP_H3K9ac_HCT116	1.38827e+08	0.178354	0.491617	FALSE	FALSE	FALSE		CHIP_H3K9ac_HCT116	1.42533e+08	0.439615	0.50474	FALSE	FALSE	FALSE
CHIP_H3K4me1_brain_female_embryo_120_days	1.40637e+08	0.755459	0.498024	FALSE	FALSE	TRUE		CHIP_H3K4me1_brain_female_embryo_120_days	140925763	0.883714	0.499047	FALSE	FALSE	TRUE
CHIP_H3K4me1_MM_1S	138839879	0.180657	0.491661	FALSE	FALSE	FALSE		CHIP_H3K4me1_MM_1S	1.37976e+08	0.0668763	0.488602	FALSE	FALSE	FALSE
CHIP_H3K27ac_adrenal_gland_male_adult_37_years	1.37848e+08	0.0566979	0.488149	FALSE	FALSE	FALSE		CHIP_H3K27ac_adrenal_gland_male_adult_37_years	139519538	0.342019	0.494067	FALSE	FALSE	FALSE
CHIP_FOXA1_HEK293T	141074727	0.951278	0.499575	FALSE	FALSE	FALSE		CHIP_FOXA1_HEK293T	1.41883e+08	0.688332	0.502438	FALSE	FALSE	FALSE
CHIP_eGFP_CEBPG_MCF_7_genetically_modified_using_stable_transfection	139869778	0.453281	0.495308	FALSE	FALSE	FALSE		CHIP_eGFP_CEBPG_MCF_7_genetically_modified_using_stable_transfection	1.42188e+08	0.565124	0.503516	FALSE	FALSE	FALSE
CHIP_H3K27ac_esophagus_muscularis_mucosa_female_adult_53_years	135583130	0.00137154	0.480128	TRUE	FALSE	FALSE		CHIP_H3K27ac_esophagus_muscularis_mucosa_female_adult_53_years	140002478	0.500252	0.495778	FALSE	FALSE	FALSE
CHIP_H3K4me3_kidney_female_embryo_120_days	138018162	0.0705287	0.488751	FALSE	FALSE	FALSE		CHIP_H3K4me3_kidney_female_embryo_120_days	140143119	0.552719	0.496276	FALSE	FALSE	FALSE
CHIP_3xFLAG_ETV5_HepG2_genetically_modified_using_CRISPR	139294604	0.280688	0.493271	FALSE	FALSE	FALSE		CHIP_3xFLAG_ETV5_HepG2_genetically_modified_using_CRISPR	1.42497e+08	0.451961	0.504612	FALSE	FALSE	FALSE
CHIP_EZH2phosphoT487_GM23248	137185938	0.0223556	0.485804	TRUE	FALSE	FALSE		CHIP_EZH2phosphoT487_GM23248	1.40591e+08	0.735529	0.497861	FALSE	FALSE	FALSE
CHIP_ZNF207_MCF_7	140086781	0.531382	0.496076	FALSE	FALSE	FALSE		CHIP_ZNF207_MCF_7	139769060	0.419359	0.494951	FALSE	FALSE	FALSE
CHIP_eGFP_ZNF311_HEK293_genetically_modified_using_site_specific_recombination_originated_from_HEK293	1.40635e+08	0.754547	0.498016	FALSE	FALSE	FALSE		CHIP_eGFP_ZNF311_HEK293_genetically_modified_using_site_specific_recombination_originated_from_HEK293	1.39268e+08	0.274003	0.493177	FALSE	FALSE	FALSE
CHIP_POLR2A_gastroesophageal_sphincter_female_adult_53_years	136539251	0.007955	0.483514	TRUE	FALSE	FALSE		CHIP_POLR2A_gastroesophageal_sphincter_female_adult_53_years	139072928	0.228009	0.492486	FALSE	FALSE	FALSE
CHIP_H3K9ac_ES_I3	1.4122e+08	0.98263	0.500088	FALSE	FALSE	FALSE		CHIP_H3K9ac_ES_I3	1.40726e+08	0.794477	0.498339	FALSE	FALSE	FALSE
CHIP_H3K4me3_chorionic_villus_male_embryo_16_weeks	1.37912e+08	0.0616254	0.488376	FALSE	FALSE	FALSE		CHIP_H3K4me3_chorionic_villus_male_embryo_16_weeks	1.44119e+08	0.0930535	0.510356	FALSE	FALSE	FALSE
CHIP_H3K4me3_naive_thymus_derived_CD4_positive_alpha_beta_T_cell	1.37979e+08	0.06708	0.48861	FALSE	FALSE	FALSE		CHIP_H3K4me3_naive_thymus_derived_CD4_positive_alpha_beta_T_cell	143394332	0.205877	0.507789	FALSE	FALSE	FALSE
CHIP_RXRA_liver_male_adult_32_years	140891243	0.868159	0.498925	FALSE	FALSE	FALSE		CHIP_RXRA_liver_male_adult_32_years	140545008	0.715906	0.497699	FALSE	FALSE	FALSE
CHIP_H3K4me1_stomach_female_embryo_96_days	1.4168e+08	0.775746	0.501718	FALSE	FALSE	FALSE		CHIP_H3K4me1_stomach_female_embryo_96_days	1.40507e+08	0.699767	0.497564	FALSE	FALSE	FALSE
CHIP_eGFP_PRDM1_HEK293_genetically_modified_using_site_specific_recombination_originated_from_HEK293	1.40421e+08	0.663745	0.49726	FALSE	FALSE	FALSE		CHIP_eGFP_PRDM1_HEK293_genetically_modified_using_site_specific_recombination_originated_from_HEK293	137065773	0.0186242	0.485378	TRUE	FALSE	FALSE
CHIP_ZNF24_K562	140891501	0.868275	0.498926	FALSE	FALSE	FALSE		CHIP_ZNF24_K562	142333722	0.510122	0.504033	FALSE	FALSE	FALSE
CHIP_H3K9ac_skeletal_muscle_satellite_cell_female_adult_originated_from_mesodermal_cell	137889745	0.0598477	0.488296	FALSE	FALSE	FALSE		CHIP_H3K9ac_skeletal_muscle_satellite_cell_female_adult_originated_from_mesodermal_cell	1.39063e+08	0.225736	0.492449	FALSE	FALSE	FALSE
CHIP_H3K36me3_mesodermal_cell_originated_from_HUES64	140475388	0.686407	0.497452	FALSE	FALSE	FALSE		CHIP_H3K36me3_mesodermal_cell_originated_from_HUES64	1.3854e+08	0.131063	0.4906	FALSE	FALSE	FALSE
CHIP_H3K4me3_kidney_male_adult_50_years	1.35172e+08	0.000591685	0.478673	TRUE	FALSE	FALSE		CHIP_H3K4me3_kidney_male_adult_50_years	138323236	0.102239	0.489831	FALSE	FALSE	FALSE
CHIP_H3K27me3_iPS_DF_19_11_male_newborn	1.39725e+08	0.405152	0.494797	FALSE	FALSE	TRUE		CHIP_H3K27me3_iPS_DF_19_11_male_newborn	1.43279e+08	0.230617	0.507379	FALSE	FALSE	TRUE
CHIP_H3K4me1_neurosphere_female_embryo_17_weeks_originated_from_cortex	1.41161e+08	0.990493	0.499879	FALSE	FALSE	TRUE		CHIP_H3K4me1_neurosphere_female_embryo_17_weeks_originated_from_cortex	138741514	0.163025	0.491312	FALSE	FALSE	TRUE
CHIP_TAF9B_K562	1.41488e+08	0.861138	0.501037	FALSE	FALSE	FALSE		CHIP_TAF9B_K562	145259907	0.0197265	0.514395	TRUE	FALSE	FALSE
CHIP_H3K36me3_lung_female_embryo_96_days	1.40698e+08	0.782174	0.49824	FALSE	FALSE	FALSE		CHIP_H3K36me3_lung_female_embryo_96_days	141811797	0.718645	0.502185	FALSE	FALSE	FALSE
CHIP_H3K36me3_transverse_colon_male_adult_54_years	140634621	0.754505	0.498016	FALSE	FALSE	FALSE		CHIP_H3K36me3_transverse_colon_male_adult_54_years	142230664	0.548685	0.503668	FALSE	FALSE	FALSE
CHIP_TBL1XR1_HepG2	139695279	0.395484	0.49469	FALSE	FALSE	FALSE		CHIP_TBL1XR1_HepG2	141999944	0.639905	0.502851	FALSE	FALSE	FALSE
CHIP_ZNF384_HepG2	1.39711e+08	0.400554	0.494746	FALSE	FALSE	FALSE		CHIP_ZNF384_HepG2	141555868	0.830579	0.501278	FALSE	FALSE	FALSE
CHIP_H3K36me3_gastrocnemius_medialis_female_adult_53_years	142028851	0.628132	0.502953	FALSE	FALSE	FALSE		CHIP_H3K36me3_gastrocnemius_medialis_female_adult_53_years	1.41376e+08	0.911674	0.50064	FALSE	FALSE	FALSE
CHIP_CTCF_transverse_colon_male_adult_37_years	137831737	0.0554827	0.48809	FALSE	FALSE	FALSE		CHIP_CTCF_transverse_colon_male_adult_37_years	1.38547e+08	0.13205	0.490624	FALSE	FALSE	FALSE
CHIP_ZMYM3_K562	1.4166e+08	0.784513	0.501647	FALSE	FALSE	FALSE		CHIP_ZMYM3_K562	144719753	0.043103	0.512482	TRUE	FALSE	FALSE
CHIP_eGFP_ZNF175_HEK293_genetically_modified_using_site_specific_recombination_originated_from_HEK293	141039667	0.935326	0.49945	FALSE	FALSE	FALSE		CHIP_eGFP_ZNF175_HEK293_genetically_modified_using_site_specific_recombination_originated_from_HEK293	1.37945e+08	0.0642475	0.488491	FALSE	FALSE	FALSE
CHIP_H3K27me3_CD8_positive_alpha_beta_T_cell_male_adult_37_years	1.37674e+08	0.0449158	0.487531	TRUE	FALSE	FALSE		CHIP_H3K27me3_CD8_positive_alpha_beta_T_cell_male_adult_37_years	1.40866e+08	0.856912	0.498836	FALSE	FALSE	FALSE
CHIP_H3K4me3_neurosphere_embryo_15_weeks_originated_from_ganglionic_eminence	137039243	0.017878	0.485284	TRUE	FALSE	TRUE		CHIP_H3K4me3_neurosphere_embryo_15_weeks_originated_from_ganglionic_eminence	1.41806e+08	0.721253	0.502163	FALSE	FALSE	TRUE
CHIP_H3K27me3_ascending_aorta_female_adult_51_year	1.38831e+08	0.178983	0.491629	FALSE	FALSE	FALSE		CHIP_H3K27me3_ascending_aorta_female_adult_51_year	140863789	0.855824	0.498828	FALSE	FALSE	FALSE
CHIP_TFAP4_HepG2	141229839	0.978003	0.500124	FALSE	FALSE	FALSE		CHIP_TFAP4_HepG2	143999405	0.107202	0.509931	FALSE	FALSE	FALSE
CHIP_POLR2A_gastrocnemius_medialis_female_adult_53_years	1.37238e+08	0.0241806	0.48599	TRUE	FALSE	FALSE		CHIP_POLR2A_gastrocnemius_medialis_female_adult_53_years	140620822	0.748518	0.497967	FALSE	FALSE	FALSE
CHIP_H3K9me3_radial_glial_cell_genetically_modified_using_stable_transfection_originated_from_H9	140092176	0.533407	0.496095	FALSE	FALSE	FALSE		CHIP_H3K9me3_radial_glial_cell_genetically_modified_using_stable_transfection_originated_from_H9	142653675	0.400034	0.505166	FALSE	FALSE	FALSE
CHIP_H3K27ac_peripheral_blood_mononuclear_cell_male_adult_39_years	141194208	0.994253	0.499998	FALSE	FALSE	FALSE		CHIP_H3K27ac_peripheral_blood_mononuclear_cell_male_adult_39_years	1.40746e+08	0.803306	0.49841	FALSE	FALSE	FALSE
CHIP_H3K9ac_neural_progenitor_cell_originated_from_H9	1.40951e+08	0.894945	0.499135	FALSE	FALSE	TRUE		CHIP_H3K9ac_neural_progenitor_cell_originated_from_H9	138192799	0.0875136	0.489369	FALSE	FALSE	TRUE
CHIP_H3K9me3_spleen_female_adult_53_years	140008077	0.502289	0.495797	FALSE	FALSE	FALSE		CHIP_H3K9me3_spleen_female_adult_53_years	1.45196e+08	0.0217259	0.51417	TRUE	FALSE	FALSE
CHIP_H3K36me3_gastrocnemius_medialis_male_adult_54_years	1.4138e+08	0.909745	0.500655	FALSE	FALSE	FALSE		CHIP_H3K36me3_gastrocnemius_medialis_male_adult_54_years	140348690	0.633955	0.497004	FALSE	FALSE	FALSE
CHIP_eGFP_ZNF366_HEK293_genetically_modified_using_site_specific_recombination_originated_from_HEK293	1.39495e+08	0.334898	0.49398	FALSE	FALSE	FALSE		CHIP_eGFP_ZNF366_HEK293_genetically_modified_using_site_specific_recombination_originated_from_HEK293	1.377e+08	0.046522	0.487623	TRUE	FALSE	FALSE
CHIP_TAL1_K562_RPT	140948262	0.893877	0.499127	FALSE	FALSE	FALSE		CHIP_TAL1_K562_RPT	143380686	0.208687	0.50774	FALSE	FALSE	FALSE
CHIP_H3K4me2_Parathyroid_adenoma_male_adult_62_years	138173070	0.0854432	0.489299	FALSE	FALSE	FALSE		CHIP_H3K4me2_Parathyroid_adenoma_male_adult_62_years	1.43427e+08	0.199181	0.507906	FALSE	FALSE	FALSE
CHIP_POLR2A_transverse_colon_female_adult_53_years	1.39841e+08	0.443524	0.495207	FALSE	FALSE	FALSE		CHIP_POLR2A_transverse_colon_female_adult_53_years	1.38839e+08	0.180567	0.491659	FALSE	FALSE	FALSE
CHIP_MLLT1_K562	1.41017e+08	0.92497	0.49937	FALSE	FALSE	FALSE		CHIP_MLLT1_K562	142707086	0.383156	0.505355	FALSE	FALSE	FALSE
CHIP_H3K4me3_heart_right_ventricle_male_child_3_years	1.36581e+08	0.0085371	0.483662	TRUE	FALSE	TRUE		CHIP_H3K4me3_heart_right_ventricle_male_child_3_years	1.42975e+08	0.305202	0.506304	FALSE	FALSE	TRUE
CHIP_YBX1_K562	141030691	0.931246	0.499419	FALSE	FALSE	FALSE		CHIP_YBX1_K562	1.43021e+08	0.293073	0.506466	FALSE	FALSE	FALSE
CHIP_H3K27ac_foreskin_fibroblast_male_newborn	1.38724e+08	0.159944	0.491248	FALSE	FALSE	FALSE		CHIP_H3K27ac_foreskin_fibroblast_male_newborn	138500199	0.125294	0.490458	FALSE	FALSE	FALSE
CHIP_3xFLAG_GATAD1_HepG2_genetically_modified_using_CRISPR	139110024	0.236296	0.492617	FALSE	FALSE	FALSE		CHIP_3xFLAG_GATAD1_HepG2_genetically_modified_using_CRISPR	141463245	0.872087	0.50095	FALSE	FALSE	FALSE
CHIP_H3K9me3_caudate_nucleus_male_adult_81_year	1.39913e+08	0.468277	0.49546	FALSE	FALSE	TRUE		CHIP_H3K9me3_caudate_nucleus_male_adult_81_year	145630767	0.010974	0.515708	TRUE	FALSE	TRUE
CHIP_HES1_MCF_7	1.40453e+08	0.67695	0.497372	FALSE	FALSE	FALSE		CHIP_HES1_MCF_7	1.40182e+08	0.567544	0.496412	FALSE	FALSE	FALSE
CHIP_H3K27me3_heart_left_ventricle_male_child_3_years	141340113	0.927799	0.500514	FALSE	FALSE	TRUE		CHIP_H3K27me3_heart_left_ventricle_male_child_3_years	142194135	0.562692	0.503539	FALSE	FALSE	TRUE
CHIP_CREB3L1_K562	1.40871e+08	0.859136	0.498854	FALSE	FALSE	FALSE		CHIP_CREB3L1_K562	1.432e+08	0.24855	0.507101	FALSE	FALSE	FALSE
CHIP_H3K27me3_subcutaneous_abdominal_adipose_tissue_nuclear_fraction_female_adult_25_years	1.40431e+08	0.667703	0.497294	FALSE	FALSE	FALSE		CHIP_H3K27me3_subcutaneous_abdominal_adipose_tissue_nuclear_fraction_female_adult_25_years	140407079	0.657919	0.49721	FALSE	FALSE	FALSE
CHIP_H3K27me3_lung_female_embryo_120_days	1.40301e+08	0.61452	0.496833	FALSE	FALSE	FALSE		CHIP_H3K27me3_lung_female_embryo_120_days	141646344	0.790483	0.501599	FALSE	FALSE	FALSE
CHIP_H3K4me1_liver_male_adult_31_year	138312237	0.100926	0.489792	FALSE	FALSE	FALSE		CHIP_H3K4me1_liver_male_adult_31_year	139297732	0.281486	0.493282	FALSE	FALSE	FALSE
CHIP_H3K9ac_SK_N_MC	1.40015e+08	0.504727	0.495821	FALSE	FALSE	FALSE		CHIP_H3K9ac_SK_N_MC	1.39296e+08	0.281056	0.493276	FALSE	FALSE	FALSE
CHIP_H3K9me3_endocrine_pancreas_adult_59_years	1.39456e+08	0.32375	0.493841	FALSE	FALSE	FALSE		CHIP_H3K9me3_endocrine_pancreas_adult_59_years	1.44796e+08	0.0388064	0.512752	TRUE	FALSE	FALSE
CHIP_H3K4me1_heart_left_ventricle_male_adult_34_years	1.38957e+08	0.2034	0.492074	FALSE	FALSE	TRUE		CHIP_H3K4me1_heart_left_ventricle_male_adult_34_years	139292654	0.280191	0.493264	FALSE	FALSE	TRUE
CHIP_CREB1_HepG2	1.40231e+08	0.586752	0.496586	FALSE	FALSE	FALSE		CHIP_CREB1_HepG2	1.43768e+08	0.139283	0.509111	FALSE	FALSE	FALSE
CHIP_HNRNPLL_K562	139481051	0.330958	0.493931	FALSE	FALSE	FALSE		CHIP_HNRNPLL_K562	1.43994e+08	0.107926	0.509911	FALSE	FALSE	FALSE
CHIP_H3K4me1_ovary_female_adult_30_years	139631387	0.375488	0.494463	FALSE	FALSE	FALSE		CHIP_H3K4me1_ovary_female_adult_30_years	139493427	0.33449	0.493975	FALSE	FALSE	FALSE
CHIP_EZH2_SK_N_MC	1.41499e+08	0.855866	0.501078	FALSE	FALSE	FALSE		CHIP_EZH2_SK_N_MC	138700496	0.156069	0.491167	FALSE	FALSE	FALSE
CHIP_MTA2_K562	1.41363e+08	0.917257	0.500597	FALSE	FALSE	FALSE		CHIP_MTA2_K562	1.42816e+08	0.350185	0.50574	FALSE	FALSE	FALSE
CHIP_H3K27me3_mid_neurogenesis_radial_glial_cells_genetically_modified_using_stable_transfection_originated_from_H9	140922664	0.882315	0.499036	FALSE	FALSE	FALSE		CHIP_H3K27me3_mid_neurogenesis_radial_glial_cells_genetically_modified_using_stable_transfection_originated_from_H9	142415964	0.480397	0.504324	FALSE	FALSE	FALSE
CHIP_H3K27me3_luminal_epithelial_cell_of_mammary_gland_female_adult_33_years	139668158	0.386919	0.494594	FALSE	FALSE	FALSE		CHIP_H3K27me3_luminal_epithelial_cell_of_mammary_gland_female_adult_33_years	1.43222e+08	0.243467	0.507178	FALSE	FALSE	FALSE
CHIP_H3K36me3_temporal_lobe_male_adult_81_year	140869851	0.858545	0.498849	FALSE	FALSE	FALSE		CHIP_H3K36me3_temporal_lobe_male_adult_81_year	142483518	0.456704	0.504563	FALSE	FALSE	FALSE
CHIP_H3K9ac_SU_DHL_6	1.39123e+08	0.239355	0.492665	FALSE	FALSE	FALSE		CHIP_H3K9ac_SU_DHL_6	138707548	0.157248	0.491192	FALSE	FALSE	FALSE
CHIP_ASH1L_K562	1.4145e+08	0.878167	0.500903	FALSE	FALSE	FALSE		CHIP_ASH1L_K562	1.42927e+08	0.318485	0.506132	FALSE	FALSE	FALSE
CHIP_KDM1A_HepG2	1.39947e+08	0.480133	0.495579	FALSE	FALSE	FALSE		CHIP_KDM1A_HepG2	140080262	0.52894	0.496053	FALSE	FALSE	FALSE
CHIP_H3K4me1_foreskin_keratinocyte_male_newborn_RPT_RPT	1.40842e+08	0.845855	0.498749	FALSE	FALSE	FALSE		CHIP_H3K4me1_foreskin_keratinocyte_male_newborn_RPT_RPT	140449195	0.675428	0.497359	FALSE	FALSE	FALSE
CHIP_H3K9me3_T_cell_male_adult_21_year	1.40556e+08	0.720745	0.497739	FALSE	FALSE	FALSE		CHIP_H3K9me3_T_cell_male_adult_21_year	142634938	0.406059	0.5051	FALSE	FALSE	FALSE
CHIP_3xFLAG_MIER2_HepG2_genetically_modified_using_CRISPR	1.39807e+08	0.431902	0.495085	FALSE	FALSE	FALSE		CHIP_3xFLAG_MIER2_HepG2_genetically_modified_using_CRISPR	1.42225e+08	0.550958	0.503647	FALSE	FALSE	FALSE
CHIP_H3K4ac_mesenchymal_stem_cell_originated_from_H1_hESC	1.39661e+08	0.384773	0.494569	FALSE	FALSE	FALSE		CHIP_H3K4ac_mesenchymal_stem_cell_originated_from_H1_hESC	140976216	0.906528	0.499226	FALSE	FALSE	FALSE
CHIP_PKNOX1_K562	1.4051e+08	0.700813	0.497573	FALSE	FALSE	FALSE		CHIP_PKNOX1_K562	143495905	0.185818	0.508148	FALSE	FALSE	FALSE
CHIP_H3K4me1_spleen_female_adult_30_years	137362643	0.0290173	0.486429	TRUE	FALSE	FALSE		CHIP_H3K4me1_spleen_female_adult_30_years	1.3983e+08	0.439579	0.495165	FALSE	FALSE	FALSE
CHIP_H3K4me1_adipocyte_originated_from_mesenchymal_stem_cell	139984555	0.493761	0.495714	FALSE	FALSE	FALSE		CHIP_H3K4me1_adipocyte_originated_from_mesenchymal_stem_cell	137604096	0.0408336	0.487284	TRUE	FALSE	FALSE
CHIP_CSDE1_MCF_7	140641666	0.757567	0.498041	FALSE	FALSE	FALSE		CHIP_CSDE1_MCF_7	142185346	0.566087	0.503508	FALSE	FALSE	FALSE
CHIP_EP300_esophagus_muscularis_mucosa_female_adult_53_years	1.45446e+08	0.0147661	0.515055	TRUE	FALSE	FALSE		CHIP_EP300_esophagus_muscularis_mucosa_female_adult_53_years	1.43256e+08	0.235645	0.507299	FALSE	FALSE	FALSE
CHIP_3xFLAG_HOMEZ_HepG2_genetically_modified_using_CRISPR	1.39291e+08	0.279687	0.493257	FALSE	FALSE	FALSE		CHIP_3xFLAG_HOMEZ_HepG2_genetically_modified_using_CRISPR	141532612	0.840961	0.501196	FALSE	FALSE	FALSE
CHIP_H3K4me1_cingulate_gyrus_female_adult_75_years	1.40533e+08	0.710585	0.497655	FALSE	FALSE	TRUE		CHIP_H3K4me1_cingulate_gyrus_female_adult_75_years	1.40178e+08	0.566001	0.496398	FALSE	FALSE	TRUE
CHIP_H3K9me3_CD4_positive_alpha_beta_memory_T_cell	1.41968e+08	0.652942	0.502739	FALSE	FALSE	FALSE		CHIP_H3K9me3_CD4_positive_alpha_beta_memory_T_cell	143773220	0.138449	0.50913	FALSE	FALSE	FALSE
CHIP_ZNF207_GM12878	138736234	0.162117	0.491293	FALSE	FALSE	FALSE		CHIP_ZNF207_GM12878	1.39158e+08	0.247299	0.492787	FALSE	FALSE	FALSE
CHIP_eGFP_ZNF24_K562_genetically_modified_using_stable_transfection	1.41217e+08	0.983829	0.500079	FALSE	FALSE	FALSE		CHIP_eGFP_ZNF24_K562_genetically_modified_using_stable_transfection	1.43559e+08	0.174096	0.508372	FALSE	FALSE	FALSE
CHIP_NCOA4_K562	1.41882e+08	0.688855	0.502433	FALSE	FALSE	FALSE		CHIP_NCOA4_K562	1.42469e+08	0.461738	0.504512	FALSE	FALSE	FALSE
CHIP_PHF21A_K562	140835336	0.843077	0.498727	FALSE	FALSE	FALSE		CHIP_PHF21A_K562	143375792	0.209702	0.507723	FALSE	FALSE	FALSE
CHIP_H3K36me3_MM_1S	139719768	0.403316	0.494776	FALSE	FALSE	FALSE		CHIP_H3K36me3_MM_1S	1.39734e+08	0.407919	0.494827	FALSE	FALSE	FALSE
CHIP_PRDM10_K562	1.40525e+08	0.707491	0.497629	FALSE	FALSE	FALSE		CHIP_PRDM10_K562	1.44299e+08	0.0747631	0.510991	FALSE	FALSE	FALSE
CHIP_H3K4me3_placenta_embryo_16_weeks	136218053	0.00454543	0.482376	TRUE	FALSE	FALSE		CHIP_H3K4me3_placenta_embryo_16_weeks	1.45959e+08	0.00630819	0.516872	TRUE	FALSE	FALSE
CHIP_H3K9ac_SK_N_SH	139353716	0.296032	0.49348	FALSE	FALSE	FALSE		CHIP_H3K9ac_SK_N_SH	1.39507e+08	0.338518	0.494025	FALSE	FALSE	FALSE
CHIP_CDC5L_K562	1.41359e+08	0.919231	0.500581	FALSE	FALSE	FALSE		CHIP_CDC5L_K562	142283747	0.528644	0.503856	FALSE	FALSE	FALSE
CHIP_H3K4me1_esophagus_squamous_epithelium_female_adult_53_years	137931262	0.0631435	0.488443	FALSE	FALSE	FALSE		CHIP_H3K4me1_esophagus_squamous_epithelium_female_adult_53_years	1.39114e+08	0.237116	0.49263	FALSE	FALSE	FALSE
CHIP_POLR2A_stomach_male_adult_54_years	1.40177e+08	0.56565	0.496395	FALSE	FALSE	FALSE		CHIP_POLR2A_stomach_male_adult_54_years	1.38935e+08	0.199004	0.491997	FALSE	FALSE	FALSE
CHIP_H3K4me3_foreskin_fibroblast_male_newborn_RPT_RPT_RPT	136939255	0.0152959	0.48493	TRUE	FALSE	FALSE		CHIP_H3K4me3_foreskin_fibroblast_male_newborn_RPT_RPT_RPT	1.38583e+08	0.137367	0.49075	FALSE	FALSE	FALSE
CHIP_POLR2A_prostate_gland_male_adult_54_years	1.3932e+08	0.287323	0.493362	FALSE	FALSE	FALSE		CHIP_POLR2A_prostate_gland_male_adult_54_years	139788128	0.425664	0.495018	FALSE	FALSE	FALSE
CHIP_H3K4me3_ascending_aorta_female_adult_53_years	1.35481e+08	0.00111745	0.479765	TRUE	FALSE	FALSE		CHIP_H3K4me3_ascending_aorta_female_adult_53_years	1.4083e+08	0.840637	0.498708	FALSE	FALSE	FALSE
CHIP_H3K27ac_layer_of_hippocampus_female_adult_75_years	139895921	0.462333	0.4954	FALSE	FALSE	TRUE		CHIP_H3K27ac_layer_of_hippocampus_female_adult_75_years	1.40746e+08	0.803456	0.498411	FALSE	FALSE	TRUE
CHIP_H2BK15ac_neural_stem_progenitor_cell_originated_from_H1_hESC	1.43762e+08	0.140219	0.50909	FALSE	FALSE	TRUE		CHIP_H2BK15ac_neural_stem_progenitor_cell_originated_from_H1_hESC	1.41097e+08	0.961209	0.499652	FALSE	FALSE	TRUE
CHIP_FOS_IMR_90	1.39834e+08	0.440976	0.49518	FALSE	FALSE	FALSE		CHIP_FOS_IMR_90	1.4218e+08	0.568115	0.503489	FALSE	FALSE	FALSE
CHIP_ETV6_K562_RPT	1.40333e+08	0.62765	0.496949	FALSE	FALSE	FALSE		CHIP_ETV6_K562_RPT	145635784	0.0108843	0.515726	TRUE	FALSE	FALSE
CHIP_H2AFZ_IMR_90	141497206	0.856821	0.501071	FALSE	FALSE	FALSE		CHIP_H2AFZ_IMR_90	1.42787e+08	0.358665	0.505639	FALSE	FALSE	FALSE
CHIP_H3K4me2_GM23248	1.38792e+08	0.171887	0.491491	FALSE	FALSE	FALSE		CHIP_H3K4me2_GM23248	139452527	0.322912	0.49383	FALSE	FALSE	FALSE
CHIP_H3K27ac_neural_cell	144647305	0.0475585	0.512226	TRUE	FALSE	TRUE		CHIP_H3K27ac_neural_cell	1.4167e+08	0.78023	0.501681	FALSE	FALSE	TRUE
CHIP_3xFLAG_MLX_HepG2_genetically_modified_using_CRISPR	1.39464e+08	0.326241	0.493872	FALSE	FALSE	FALSE		CHIP_3xFLAG_MLX_HepG2_genetically_modified_using_CRISPR	142767187	0.364696	0.505568	FALSE	FALSE	FALSE
CHIP_CTCF_SU_DHL_6	1.39124e+08	0.239564	0.492668	FALSE	FALSE	FALSE		CHIP_CTCF_SU_DHL_6	139653902	0.382462	0.494543	FALSE	FALSE	FALSE
CHIP_eGFP_ZNF394_HEK293_genetically_modified_using_site_specific_recombination_originated_from_HEK293	1.392e+08	0.257316	0.492936	FALSE	FALSE	FALSE		CHIP_eGFP_ZNF394_HEK293_genetically_modified_using_site_specific_recombination_originated_from_HEK293	137469204	0.0338099	0.486807	TRUE	FALSE	FALSE
CHIP_H3F3A_SK_N_SH	140180721	0.567191	0.496409	FALSE	FALSE	FALSE		CHIP_H3F3A_SK_N_SH	138729286	0.160927	0.491269	FALSE	FALSE	FALSE
CHIP_CTCF_neural_progenitor_cell_originated_from_H9	1.40042e+08	0.514632	0.495917	FALSE	FALSE	TRUE		CHIP_CTCF_neural_progenitor_cell_originated_from_H9	140310376	0.618434	0.496868	FALSE	FALSE	TRUE
CHIP_eGFP_ZNF561_HEK293_genetically_modified_using_site_specific_recombination_originated_from_HEK293	1.39492e+08	0.334037	0.493969	FALSE	FALSE	FALSE		CHIP_eGFP_ZNF561_HEK293_genetically_modified_using_site_specific_recombination_originated_from_HEK293	1.3951e+08	0.339207	0.494033	FALSE	FALSE	FALSE
CHIP_eGFP_KLF9_MCF_7_genetically_modified_using_stable_transfection	1.40007e+08	0.501956	0.495794	FALSE	FALSE	FALSE		CHIP_eGFP_KLF9_MCF_7_genetically_modified_using_stable_transfection	140706542	0.785938	0.498271	FALSE	FALSE	FALSE
CHIP_H3K4me2_mesendoderm_originated_from_H1_hESC	139334846	0.291074	0.493413	FALSE	FALSE	FALSE		CHIP_H3K4me2_mesendoderm_originated_from_H1_hESC	1.42095e+08	0.601669	0.503187	FALSE	FALSE	FALSE
CHIP_H3K36me3_layer_of_hippocampus_male_adult_81_year	141415961	0.893421	0.500783	FALSE	FALSE	FALSE		CHIP_H3K36me3_layer_of_hippocampus_male_adult_81_year	1.41946e+08	0.662196	0.502659	FALSE	FALSE	FALSE
CHIP_eGFP_PTRF_K562_genetically_modified_using_stable_transfection	1.41523e+08	0.845089	0.501163	FALSE	FALSE	FALSE		CHIP_eGFP_PTRF_K562_genetically_modified_using_stable_transfection	1.43608e+08	0.165393	0.508546	FALSE	FALSE	FALSE
CHIP_FOXA1_MCF_7	138769417	0.167889	0.491411	FALSE	FALSE	FALSE		CHIP_FOXA1_MCF_7	141337897	0.928805	0.500507	FALSE	FALSE	FALSE
CHIP_H3K36me3_neurosphere_female_embryo_17_weeks_originated_from_ganglionic_eminence	1.40738e+08	0.79986	0.498383	FALSE	FALSE	TRUE		CHIP_H3K36me3_neurosphere_female_embryo_17_weeks_originated_from_ganglionic_eminence	140330400	0.626525	0.496939	FALSE	FALSE	TRUE
CHIP_H3K36me3_tibial_artery_female_adult_53_years	1.42138e+08	0.584453	0.503341	FALSE	FALSE	FALSE		CHIP_H3K36me3_tibial_artery_female_adult_53_years	1.393e+08	0.28213	0.493291	FALSE	FALSE	FALSE
CHIP_SNRNP70_HepG2	140527398	0.708402	0.497636	FALSE	FALSE	FALSE		CHIP_SNRNP70_HepG2	142362548	0.499595	0.504135	FALSE	FALSE	FALSE
CHIP_H3K4me3_muscle_of_leg_female_embryo_110_days	135765818	0.00196061	0.480775	TRUE	FALSE	FALSE		CHIP_H3K4me3_muscle_of_leg_female_embryo_110_days	139056333	0.224369	0.492427	FALSE	FALSE	FALSE
CHIP_H3K27me3_aorta_female_adult_30_years	1.42549e+08	0.434339	0.504796	FALSE	FALSE	FALSE		CHIP_H3K27me3_aorta_female_adult_30_years	144011585	0.105693	0.509975	FALSE	FALSE	FALSE
CHIP_H3K4me3_stomach_male_adult_34_years	1.38473e+08	0.121498	0.490361	FALSE	FALSE	FALSE		CHIP_H3K4me3_stomach_male_adult_34_years	1.41754e+08	0.743534	0.50198	FALSE	FALSE	FALSE
CHIP_H3K4ac_H1_hESC	1.43512e+08	0.182813	0.508205	FALSE	FALSE	TRUE		CHIP_H3K4ac_H1_hESC	142793527	0.356783	0.505661	FALSE	FALSE	TRUE
CHIP_COPS2_K562	1.42182e+08	0.567203	0.503497	FALSE	FALSE	FALSE		CHIP_COPS2_K562	144357436	0.0694351	0.511199	FALSE	FALSE	FALSE
CHIP_H3K4me1_smooth_muscle_cell_originated_from_H9	142351597	0.50358	0.504096	FALSE	FALSE	FALSE		CHIP_H3K4me1_smooth_muscle_cell_originated_from_H9	1.38911e+08	0.194329	0.491914	FALSE	FALSE	FALSE
CHIP_eGFP_NR4A1_K562_genetically_modified_using_stable_transfection_RPT	1.41138e+08	0.980254	0.4998	FALSE	FALSE	FALSE		CHIP_eGFP_NR4A1_K562_genetically_modified_using_stable_transfection_RPT	1.43901e+08	0.120047	0.509583	FALSE	FALSE	FALSE
CHIP_H3K4me3_neurosphere_female_embryo_17_weeks_originated_from_ganglionic_eminence	138408765	0.112922	0.490134	FALSE	FALSE	TRUE		CHIP_H3K4me3_neurosphere_female_embryo_17_weeks_originated_from_ganglionic_eminence	137388759	0.0301343	0.486522	TRUE	FALSE	TRUE
CHIP_3xFLAG_PPARG_HepG2_genetically_modified_using_CRISPR	1.39134e+08	0.241831	0.492703	FALSE	FALSE	FALSE		CHIP_3xFLAG_PPARG_HepG2_genetically_modified_using_CRISPR	141617616	0.80316	0.501497	FALSE	FALSE	FALSE
CHIP_H3K36me3_placenta_female_embryo_113_days	140553823	0.719673	0.49773	FALSE	FALSE	FALSE		CHIP_H3K36me3_placenta_female_embryo_113_days	1.41554e+08	0.831476	0.501271	FALSE	FALSE	FALSE
CHIP_EZH2_GM23248	138401606	0.111995	0.490109	FALSE	FALSE	FALSE		CHIP_EZH2_GM23248	142085959	0.605153	0.503156	FALSE	FALSE	FALSE
CHIP_POLR2A_transverse_colon_male_adult_54_years	137750500	0.0498185	0.487803	TRUE	FALSE	FALSE		CHIP_POLR2A_transverse_colon_male_adult_54_years	140587704	0.734213	0.49785	FALSE	FALSE	FALSE
CHIP_H3K27ac_stomach_female_adult_53_years	1.36397e+08	0.00622782	0.483008	TRUE	FALSE	FALSE		CHIP_H3K27ac_stomach_female_adult_53_years	141308277	0.942272	0.500402	FALSE	FALSE	FALSE
CHIP_H3K9me3_prostate_male_adult_54_years	1.41967e+08	0.653581	0.502733	FALSE	FALSE	FALSE		CHIP_H3K9me3_prostate_male_adult_54_years	1.43373e+08	0.210193	0.507715	FALSE	FALSE	FALSE
CHIP_H3K27me3_mammary_epithelial_cell_female_adult_18_years	1.38691e+08	0.154442	0.491132	FALSE	FALSE	FALSE		CHIP_H3K27me3_mammary_epithelial_cell_female_adult_18_years	144009719	0.105923	0.509968	FALSE	FALSE	FALSE
CHIP_eGFP_ZFP3_HEK293_genetically_modified_using_site_specific_recombination_originated_from_HEK293	140502198	0.697713	0.497547	FALSE	FALSE	FALSE		CHIP_eGFP_ZFP3_HEK293_genetically_modified_using_site_specific_recombination_originated_from_HEK293	1.38101e+08	0.0782165	0.489044	FALSE	FALSE	FALSE
CHIP_NRF1_MCF_7	1.4e+08	0.499297	0.495768	FALSE	FALSE	FALSE		CHIP_NRF1_MCF_7	139599616	0.365781	0.494351	FALSE	FALSE	FALSE
CHIP_H3K36me3_radial_glial_cell_genetically_modified_using_stable_transfection_originated_from_H9	1.40286e+08	0.608787	0.496783	FALSE	FALSE	FALSE		CHIP_H3K36me3_radial_glial_cell_genetically_modified_using_stable_transfection_originated_from_H9	141270763	0.959351	0.500269	FALSE	FALSE	FALSE
CHIP_H3K4me3_common_myeloid_progenitor_CD34_positive_female_adult_33_years	135581503	0.00136712	0.480122	TRUE	FALSE	FALSE		CHIP_H3K4me3_common_myeloid_progenitor_CD34_positive_female_adult_33_years	141718552	0.758871	0.501854	FALSE	FALSE	FALSE
CHIP_H3K27me3_fibroblast_of_breast_female_adult_26_years	1.4035e+08	0.634638	0.497009	FALSE	FALSE	FALSE		CHIP_H3K27me3_fibroblast_of_breast_female_adult_26_years	143205781	0.247194	0.507121	FALSE	FALSE	FALSE
CHIP_H3K4me1_ectodermal_cell_originated_from_embryonic_stem_cell	1.43746e+08	0.142658	0.509034	FALSE	FALSE	FALSE		CHIP_H3K4me1_ectodermal_cell_originated_from_embryonic_stem_cell	139675241	0.389145	0.494619	FALSE	FALSE	FALSE
CHIP_H3K36me3_adipocyte_originated_from_mesenchymal_stem_cell	141802407	0.722663	0.502151	FALSE	FALSE	FALSE		CHIP_H3K36me3_adipocyte_originated_from_mesenchymal_stem_cell	1.39324e+08	0.288319	0.493376	FALSE	FALSE	FALSE
CHIP_REST_K562_RPT	1.41593e+08	0.814192	0.501409	FALSE	FALSE	FALSE		CHIP_REST_K562_RPT	1.42031e+08	0.627294	0.502961	FALSE	FALSE	FALSE
CHIP_H3K27ac_CD4_positive_alpha_beta_T_cell_treated_with_phorbol_13_acetate_12_myristate_ionomycin	139510723	0.339465	0.494036	FALSE	FALSE	FALSE		CHIP_H3K27ac_CD4_positive_alpha_beta_T_cell_treated_with_phorbol_13_acetate_12_myristate_ionomycin	141341999	0.926942	0.500521	FALSE	FALSE	FALSE
CHIP_RNF2_K562_RPT	1.389e+08	0.192014	0.491872	FALSE	FALSE	FALSE		CHIP_RNF2_K562_RPT	1.44299e+08	0.0746874	0.510994	FALSE	FALSE	FALSE
CHIP_eGFP_ZNF132_HEK293_genetically_modified_using_site_specific_recombination_originated_from_HEK293	1.40272e+08	0.60312	0.496733	FALSE	FALSE	FALSE		CHIP_eGFP_ZNF132_HEK293_genetically_modified_using_site_specific_recombination_originated_from_HEK293	1.38264e+08	0.0953443	0.489622	FALSE	FALSE	FALSE
CHIP_MCM2_K562	1.4134e+08	0.927738	0.500515	FALSE	FALSE	FALSE		CHIP_MCM2_K562	1.42227e+08	0.549897	0.503657	FALSE	FALSE	FALSE
CHIP_GABPB1_K562	140814969	0.833978	0.498655	FALSE	FALSE	FALSE		CHIP_GABPB1_K562	1.42949e+08	0.31239	0.506211	FALSE	FALSE	FALSE
CHIP_H3K27me3_neural_progenitor_cell_originated_from_H9	138485100	0.123181	0.490404	FALSE	FALSE	TRUE		CHIP_H3K27me3_neural_progenitor_cell_originated_from_H9	1.41826e+08	0.712465	0.502236	FALSE	FALSE	TRUE
CHIP_H3K4me3_ovary_female_adult_30_years	1.36413e+08	0.00641276	0.483068	TRUE	FALSE	FALSE		CHIP_H3K4me3_ovary_female_adult_30_years	1.42746e+08	0.371003	0.505494	FALSE	FALSE	FALSE
CHIP_MAFF_HeLa_S3	1.38832e+08	0.179134	0.491631	FALSE	FALSE	FALSE		CHIP_MAFF_HeLa_S3	140434518	0.669306	0.497307	FALSE	FALSE	FALSE
CHIP_eGFP_SP3_HEK293_genetically_modified_using_site_specific_recombination_originated_from_HEK293	140116393	0.542545	0.496181	FALSE	FALSE	FALSE		CHIP_eGFP_SP3_HEK293_genetically_modified_using_site_specific_recombination_originated_from_HEK293	1.39027e+08	0.217957	0.492322	FALSE	FALSE	FALSE
CHIP_H3K36me3_colonic_mucosa_female_adult_73_years	1.39791e+08	0.426661	0.495029	FALSE	FALSE	FALSE		CHIP_H3K36me3_colonic_mucosa_female_adult_73_years	1.41075e+08	0.951244	0.499574	FALSE	FALSE	FALSE
CHIP_3xFLAG_CEBPA_HepG2_genetically_modified_using_CRISPR	139000058	0.212338	0.492228	FALSE	FALSE	FALSE		CHIP_3xFLAG_CEBPA_HepG2_genetically_modified_using_CRISPR	142301159	0.522152	0.503918	FALSE	FALSE	FALSE
CHIP_H3K36me3_heart_right_ventricle_male_adult_34_years	141115896	0.970033	0.49972	FALSE	FALSE	TRUE		CHIP_H3K36me3_heart_right_ventricle_male_adult_34_years	1.39311e+08	0.284944	0.49333	FALSE	FALSE	TRUE
CHIP_POLR2A_uterus_female_adult_53_years	139292581	0.280173	0.493264	FALSE	FALSE	FALSE		CHIP_POLR2A_uterus_female_adult_53_years	140299056	0.61388	0.496828	FALSE	FALSE	FALSE
CHIP_EWSR1_K562	141537043	0.838981	0.501212	FALSE	FALSE	FALSE		CHIP_EWSR1_K562	143656489	0.157111	0.508717	FALSE	FALSE	FALSE
CHIP_ZC3H8_K562	141228882	0.978439	0.50012	FALSE	FALSE	FALSE		CHIP_ZC3H8_K562	1.43326e+08	0.220213	0.507547	FALSE	FALSE	FALSE
CHIP_H3K4me3_brain_male_embryo_122_days	139523701	0.34323	0.494082	FALSE	FALSE	TRUE		CHIP_H3K4me3_brain_male_embryo_122_days	1.42139e+08	0.584276	0.503342	FALSE	FALSE	TRUE
CHIP_H3K27me3_smooth_muscle_cell_originated_from_H9	139721059	0.403731	0.494781	FALSE	FALSE	FALSE		CHIP_H3K27me3_smooth_muscle_cell_originated_from_H9	141935192	0.666604	0.502622	FALSE	FALSE	FALSE
CHIP_H3K27me3_amnion_male_embryo_16_weeks	138688195	0.154027	0.491123	FALSE	FALSE	FALSE		CHIP_H3K27me3_amnion_male_embryo_16_weeks	1.43296e+08	0.226668	0.507442	FALSE	FALSE	FALSE
CHIP_H3K36me3_mesendoderm_originated_from_H1_hESC	139671303	0.387906	0.494605	FALSE	FALSE	FALSE		CHIP_H3K36me3_mesendoderm_originated_from_H1_hESC	140379351	0.646493	0.497112	FALSE	FALSE	FALSE
CHIP_NFRKB_HepG2	1.4014e+08	0.551362	0.496263	FALSE	FALSE	FALSE		CHIP_NFRKB_HepG2	141847754	0.703332	0.502312	FALSE	FALSE	FALSE
CHIP_TARDBP_HepG2	141409582	0.896306	0.50076	FALSE	FALSE	FALSE		CHIP_TARDBP_HepG2	1.43844e+08	0.12803	0.50938	FALSE	FALSE	FALSE
CHIP_ATF4_K562	1.40575e+08	0.728577	0.497804	FALSE	FALSE	FALSE		CHIP_ATF4_K562	145141705	0.0235781	0.513977	TRUE	FALSE	FALSE
CHIP_HDGF_GM12878	1.3977e+08	0.419832	0.494956	FALSE	FALSE	FALSE		CHIP_HDGF_GM12878	140625937	0.750736	0.497985	FALSE	FALSE	FALSE
CHIP_CTCF_gastroesophageal_sphincter_female_adult_51_year	1.37181e+08	0.0222059	0.485788	TRUE	FALSE	FALSE		CHIP_CTCF_gastroesophageal_sphincter_female_adult_51_year	138020526	0.0707392	0.488759	FALSE	FALSE	FALSE
CHIP_H3K4me3_mucosa_of_rectum_female_adult_61_year	1.36241e+08	0.00473496	0.482457	TRUE	FALSE	FALSE		CHIP_H3K4me3_mucosa_of_rectum_female_adult_61_year	1.399e+08	0.4639	0.495416	FALSE	FALSE	FALSE
CHIP_H3K4me1_skeletal_muscle_tissue	1.38595e+08	0.139182	0.490793	FALSE	FALSE	FALSE		CHIP_H3K4me1_skeletal_muscle_tissue	139008804	0.214176	0.492259	FALSE	FALSE	FALSE
CHIP_H3K9ac_subcutaneous_abdominal_adipose_tissue_nuclear_fraction_female_adult_59_years	136585799	0.00860496	0.483678	TRUE	FALSE	FALSE		CHIP_H3K9ac_subcutaneous_abdominal_adipose_tissue_nuclear_fraction_female_adult_59_years	1.39099e+08	0.233833	0.492578	FALSE	FALSE	FALSE
CHIP_H3K9me3_brain_female_embryo_17_weeks	140208920	0.578161	0.496509	FALSE	FALSE	TRUE		CHIP_H3K9me3_brain_female_embryo_17_weeks	1.4424e+08	0.0803623	0.510784	FALSE	FALSE	TRUE
CHIP_eGFP_REPIN1_HEK293_genetically_modified_using_site_specific_recombination_originated_from_HEK293	1.39786e+08	0.424915	0.49501	FALSE	FALSE	FALSE		CHIP_eGFP_REPIN1_HEK293_genetically_modified_using_site_specific_recombination_originated_from_HEK293	139341576	0.292836	0.493437	FALSE	FALSE	FALSE
CHIP_H3K9ac_kidney_male_adult_50_years	1.37639e+08	0.0428276	0.487407	TRUE	FALSE	FALSE		CHIP_H3K9ac_kidney_male_adult_50_years	1.38472e+08	0.121436	0.490359	FALSE	FALSE	FALSE
CHIP_H3K27me3_foreskin_melanocyte_male_newborn	139629084	0.374779	0.494455	FALSE	FALSE	FALSE		CHIP_H3K27me3_foreskin_melanocyte_male_newborn	144031263	0.10329	0.510044	FALSE	FALSE	FALSE
CHIP_POLR2A_esophagus_squamous_epithelium_female_adult_53_years	138126884	0.080751	0.489136	FALSE	FALSE	FALSE		CHIP_POLR2A_esophagus_squamous_epithelium_female_adult_53_years	1.43308e+08	0.2241	0.507483	FALSE	FALSE	FALSE
CHIP_EP300_subcutaneous_adipose_tissue_female_adult_53_years	142606812	0.415204	0.505	FALSE	FALSE	FALSE		CHIP_EP300_subcutaneous_adipose_tissue_female_adult_53_years	1.4232e+08	0.515282	0.503983	FALSE	FALSE	FALSE
CHIP_H3K4me1_gastrocnemius_medialis_male_adult_37_years	1.39286e+08	0.278451	0.49324	FALSE	FALSE	FALSE		CHIP_H3K4me1_gastrocnemius_medialis_male_adult_37_years	139145717	0.244468	0.492744	FALSE	FALSE	FALSE
CHIP_H3K4me3_duodenal_mucosa_male_adult_76_years	135216615	0.000649374	0.47883	TRUE	FALSE	FALSE		CHIP_H3K4me3_duodenal_mucosa_male_adult_76_years	1.40434e+08	0.669296	0.497307	FALSE	FALSE	FALSE
CHIP_eGFP_ZNF584_K562_genetically_modified_using_CRISPR	140931266	0.886198	0.499067	FALSE	FALSE	FALSE		CHIP_eGFP_ZNF584_K562_genetically_modified_using_CRISPR	1.44281e+08	0.0763844	0.51093	FALSE	FALSE	FALSE
CHIP_H3K9me3_esophagus_male_adult_34_years	1.39839e+08	0.442823	0.495199	FALSE	FALSE	FALSE		CHIP_H3K9me3_esophagus_male_adult_34_years	141977604	0.649066	0.502772	FALSE	FALSE	FALSE
CHIP_H3K4me1_substantia_nigra_female_adult_75_years	139982193	0.492909	0.495706	FALSE	FALSE	FALSE		CHIP_H3K4me1_substantia_nigra_female_adult_75_years	139406200	0.310117	0.493666	FALSE	FALSE	FALSE
CHIP_H3K36me3_muscle_of_leg_female_embryo_110_days	1.40415e+08	0.661285	0.497239	FALSE	FALSE	FALSE		CHIP_H3K36me3_muscle_of_leg_female_embryo_110_days	142570597	0.427157	0.504872	FALSE	FALSE	FALSE
CHIP_H3K27ac_heart_left_ventricle_male_adult_34_years	1.36404e+08	0.00630983	0.483035	TRUE	FALSE	TRUE		CHIP_H3K27ac_heart_left_ventricle_male_adult_34_years	141787475	0.729068	0.502099	FALSE	FALSE	TRUE
CHIP_H3K36me3_sigmoid_colon_female_adult_53_years	1.41796e+08	0.725478	0.502128	FALSE	FALSE	FALSE		CHIP_H3K36me3_sigmoid_colon_female_adult_53_years	139077121	0.228935	0.492501	FALSE	FALSE	FALSE
CHIP_AGO2_HepG2	140778562	0.817769	0.498526	FALSE	FALSE	FALSE		CHIP_AGO2_HepG2	141535385	0.839722	0.501206	FALSE	FALSE	FALSE
CHIP_H3K9ac_foreskin_melanocyte_male_newborn	1.40054e+08	0.519276	0.495961	FALSE	FALSE	FALSE		CHIP_H3K9ac_foreskin_melanocyte_male_newborn	1.38138e+08	0.0818649	0.489175	FALSE	FALSE	FALSE
CHIP_H3K4me1_SK_N_MC	141998151	0.640638	0.502845	FALSE	FALSE	FALSE		CHIP_H3K4me1_SK_N_MC	1.39574e+08	0.357928	0.494259	FALSE	FALSE	FALSE
CHIP_H3K9ac_subcutaneous_abdominal_adipose_tissue_nuclear_fraction_female_adult_41_year	1.37443e+08	0.0325524	0.486712	TRUE	FALSE	FALSE		CHIP_H3K9ac_subcutaneous_abdominal_adipose_tissue_nuclear_fraction_female_adult_41_year	138923892	0.196806	0.491958	FALSE	FALSE	FALSE
CHIP_H4K20me1_PC_9	138930696	0.198158	0.491982	FALSE	FALSE	FALSE		CHIP_H4K20me1_PC_9	140524216	0.707049	0.497625	FALSE	FALSE	FALSE
CHIP_POLR2A_lower_leg_skin_male_adult_54_years	1.41605e+08	0.808644	0.501453	FALSE	FALSE	FALSE		CHIP_POLR2A_lower_leg_skin_male_adult_54_years	142154796	0.577966	0.503399	FALSE	FALSE	FALSE
CHIP_H3K4me3_HUES48	141450395	0.877877	0.500905	FALSE	FALSE	FALSE		CHIP_H3K4me3_HUES48	1.40641e+08	0.757398	0.49804	FALSE	FALSE	FALSE
CHIP_TRIP13_K562	141530628	0.841848	0.501189	FALSE	FALSE	FALSE		CHIP_TRIP13_K562	143056690	0.283738	0.506593	FALSE	FALSE	FALSE
CHIP_POLR2A_tibial_nerve_female_adult_51_year	1.37629e+08	0.042259	0.487373	TRUE	FALSE	FALSE		CHIP_POLR2A_tibial_nerve_female_adult_51_year	140809896	0.831715	0.498637	FALSE	FALSE	FALSE
CHIP_H3K79me2_GM23338_male_adult_53_years_originated_from_GM23248	139986854	0.494591	0.495722	FALSE	FALSE	FALSE		CHIP_H3K79me2_GM23338_male_adult_53_years_originated_from_GM23248	139216169	0.261176	0.492993	FALSE	FALSE	FALSE
CHIP_ARNT_K562	141337435	0.929015	0.500505	FALSE	FALSE	FALSE		CHIP_ARNT_K562	1.42156e+08	0.577664	0.503402	FALSE	FALSE	FALSE
CHIP_ZBTB11_MCF_7	1.39675e+08	0.388913	0.494616	FALSE	FALSE	FALSE		CHIP_ZBTB11_MCF_7	1.42089e+08	0.603868	0.503167	FALSE	FALSE	FALSE
CHIP_PTBP1_HepG2	1.42282e+08	0.529235	0.50385	FALSE	FALSE	FALSE		CHIP_PTBP1_HepG2	1.435e+08	0.185113	0.508162	FALSE	FALSE	FALSE
CHIP_3xFLAG_DNMT3B_HepG2_genetically_modified_using_CRISPR	1.38559e+08	0.133833	0.490667	FALSE	FALSE	FALSE		CHIP_3xFLAG_DNMT3B_HepG2_genetically_modified_using_CRISPR	142489387	0.454678	0.504584	FALSE	FALSE	FALSE
CHIP_POLR2A_esophagus_squamous_epithelium_male_adult_37_years	1.38611e+08	0.14175	0.490852	FALSE	FALSE	FALSE		CHIP_POLR2A_esophagus_squamous_epithelium_male_adult_37_years	1.42612e+08	0.41364	0.505017	FALSE	FALSE	FALSE
CHIP_H3K27ac_peripheral_blood_mononuclear_cell_female_adult_28_years	139504938	0.337796	0.494016	FALSE	FALSE	FALSE		CHIP_H3K27ac_peripheral_blood_mononuclear_cell_female_adult_28_years	1.41022e+08	0.927125	0.499387	FALSE	FALSE	FALSE
CHIP_ZKSCAN1_HepG2	1.39308e+08	0.284098	0.493318	FALSE	FALSE	FALSE		CHIP_ZKSCAN1_HepG2	141606463	0.808096	0.501458	FALSE	FALSE	FALSE
CHIP_3xFLAG_ZNF205_HepG2_genetically_modified_using_CRISPR	138970953	0.206301	0.492125	FALSE	FALSE	FALSE		CHIP_3xFLAG_ZNF205_HepG2_genetically_modified_using_CRISPR	1.42237e+08	0.546442	0.503689	FALSE	FALSE	FALSE
CHIP_H3K4me3_middle_frontal_area_46_female_adult_75_years	1.37985e+08	0.0676179	0.488633	FALSE	FALSE	TRUE		CHIP_H3K4me3_middle_frontal_area_46_female_adult_75_years	1.42554e+08	0.432712	0.504813	FALSE	FALSE	TRUE
CHIP_H3K27me3_large_intestine_male_embryo_108_days	1.41482e+08	0.863492	0.501018	FALSE	FALSE	FALSE		CHIP_H3K27me3_large_intestine_male_embryo_108_days	140881280	0.863679	0.49889	FALSE	FALSE	FALSE
CHIP_SMARCE1_K562	140409474	0.65891	0.497219	FALSE	FALSE	FALSE		CHIP_SMARCE1_K562	142730303	0.375958	0.505437	FALSE	FALSE	FALSE
CHIP_H3K36me3_tibial_nerve_female_adult_53_years	142639699	0.404523	0.505116	FALSE	FALSE	FALSE		CHIP_H3K36me3_tibial_nerve_female_adult_53_years	1.42201e+08	0.559942	0.503564	FALSE	FALSE	FALSE
CHIP_eGFP_ZBTB40_K562_genetically_modified_using_CRISPR	1.40733e+08	0.797374	0.498363	FALSE	FALSE	FALSE		CHIP_eGFP_ZBTB40_K562_genetically_modified_using_CRISPR	143898952	0.120311	0.509576	FALSE	FALSE	FALSE
CHIP_EP300_ovary_female_adult_51_year	1.42669e+08	0.395167	0.50522	FALSE	FALSE	FALSE		CHIP_EP300_ovary_female_adult_51_year	1.41653e+08	0.787728	0.501621	FALSE	FALSE	FALSE
CHIP_H4K20me1_Karpas_422	1.39666e+08	0.386116	0.494585	FALSE	FALSE	FALSE		CHIP_H4K20me1_Karpas_422	140597485	0.738429	0.497885	FALSE	FALSE	FALSE
CHIP_3xFLAG_ERF_HepG2_genetically_modified_using_CRISPR	139044658	0.221834	0.492386	FALSE	FALSE	FALSE		CHIP_3xFLAG_ERF_HepG2_genetically_modified_using_CRISPR	141476242	0.866239	0.500996	FALSE	FALSE	FALSE
CHIP_eGFP_ZNF518A_HEK293_genetically_modified_using_site_specific_recombination_originated_from_HEK293	1.39946e+08	0.480072	0.495579	FALSE	FALSE	FALSE		CHIP_eGFP_ZNF518A_HEK293_genetically_modified_using_site_specific_recombination_originated_from_HEK293	1.39543e+08	0.348791	0.494149	FALSE	FALSE	FALSE
CHIP_3xFLAG_ATF1_K562_genetically_modified_using_CRISPR	141162314	0.9912	0.499885	FALSE	FALSE	FALSE		CHIP_3xFLAG_ATF1_K562_genetically_modified_using_CRISPR	144426171	0.0636143	0.511443	FALSE	FALSE	FALSE
CHIP_H3K36me3_myoepithelial_cell_of_mammary_gland_female_adult_36_years	1.42393e+08	0.48876	0.504241	FALSE	FALSE	FALSE		CHIP_H3K36me3_myoepithelial_cell_of_mammary_gland_female_adult_36_years	139151476	0.245805	0.492764	FALSE	FALSE	FALSE
CHIP_GATAD2A_K562	141417174	0.892873	0.500787	FALSE	FALSE	FALSE		CHIP_GATAD2A_K562	144050819	0.100945	0.510114	FALSE	FALSE	FALSE
CHIP_KDM5A_H1_hESC	1.41304e+08	0.9442	0.500387	FALSE	FALSE	TRUE		CHIP_KDM5A_H1_hESC	1.4119e+08	0.996297	0.499982	FALSE	FALSE	TRUE
CHIP_H3K27me3_spleen_female_adult_53_years	139287723	0.278938	0.493246	FALSE	FALSE	FALSE		CHIP_H3K27me3_spleen_female_adult_53_years	139821696	0.436897	0.495137	FALSE	FALSE	FALSE
CHIP_H3K4me1_gastrocnemius_medialis_male_adult_54_years	138995484	0.211381	0.492212	FALSE	FALSE	FALSE		CHIP_H3K4me1_gastrocnemius_medialis_male_adult_54_years	139164412	0.248827	0.49281	FALSE	FALSE	FALSE
CHIP_H3K4me1_HCT116_RPT	139755452	0.414893	0.494903	FALSE	FALSE	FALSE		CHIP_H3K4me1_HCT116_RPT	1.43664e+08	0.155856	0.508744	FALSE	FALSE	FALSE
CHIP_H2BK5ac_H1_hESC	1.43123e+08	0.267122	0.506827	FALSE	FALSE	TRUE		CHIP_H2BK5ac_H1_hESC	1.41749e+08	0.74567	0.501962	FALSE	FALSE	TRUE
CHIP_H3K4me3_naive_thymus_derived_CD4_positive_alpha_beta_T_cell_RPT	138831140	0.179035	0.49163	FALSE	FALSE	FALSE		CHIP_H3K4me3_naive_thymus_derived_CD4_positive_alpha_beta_T_cell_RPT	1.42649e+08	0.401411	0.505151	FALSE	FALSE	FALSE
CHIP_H3K27me3_B_cell_female_adult_27_years	138277620	0.09688	0.489669	FALSE	FALSE	FALSE		CHIP_H3K27me3_B_cell_female_adult_27_years	1.39886e+08	0.45904	0.495367	FALSE	FALSE	FALSE
CHIP_MYBL2_K562	141473695	0.867384	0.500987	FALSE	FALSE	FALSE		CHIP_MYBL2_K562	1.44741e+08	0.0418595	0.512558	TRUE	FALSE	FALSE
CHIP_H3K36me3_peripheral_blood_mononuclear_cell_male_adult_32_years	140464892	0.681999	0.497415	FALSE	FALSE	FALSE		CHIP_H3K36me3_peripheral_blood_mononuclear_cell_male_adult_32_years	1.41545e+08	0.835387	0.50124	FALSE	FALSE	FALSE
CHIP_H3K9ac_adipocyte_originated_from_mesenchymal_stem_cell	137953571	0.0649757	0.488522	FALSE	FALSE	FALSE		CHIP_H3K9ac_adipocyte_originated_from_mesenchymal_stem_cell	138157611	0.0838487	0.489244	FALSE	FALSE	FALSE
CHIP_H3K4me3_common_myeloid_progenitor_CD34_positive_male_adult	138876447	0.187561	0.49179	FALSE	FALSE	FALSE		CHIP_H3K4me3_common_myeloid_progenitor_CD34_positive_male_adult	1.3979e+08	0.426289	0.495025	FALSE	FALSE	FALSE
CHIP_eGFP_ZNF189_HEK293_genetically_modified_using_site_specific_recombination_originated_from_HEK293	139352247	0.295644	0.493475	FALSE	FALSE	FALSE		CHIP_eGFP_ZNF189_HEK293_genetically_modified_using_site_specific_recombination_originated_from_HEK293	138060891	0.0744119	0.488902	FALSE	FALSE	FALSE
CHIP_H4K91ac_IMR_90	1.41155e+08	0.98764	0.499857	FALSE	FALSE	FALSE		CHIP_H4K91ac_IMR_90	1.421e+08	0.599563	0.503205	FALSE	FALSE	FALSE
CHIP_H3K36me3_common_myeloid_progenitor_CD34_positive_female_adult_33_years	1.41007e+08	0.920367	0.499334	FALSE	FALSE	FALSE		CHIP_H3K36me3_common_myeloid_progenitor_CD34_positive_female_adult_33_years	1.44931e+08	0.0320649	0.513231	TRUE	FALSE	FALSE
CHIP_H3K4me2_Loucy	1.38309e+08	0.100507	0.48978	FALSE	FALSE	FALSE		CHIP_H3K4me2_Loucy	140875750	0.861194	0.49887	FALSE	FALSE	FALSE
CHIP_H3K36me3_stomach_female_adult_53_years	1.4133e+08	0.932279	0.500479	FALSE	FALSE	FALSE		CHIP_H3K36me3_stomach_female_adult_53_years	1.39983e+08	0.493155	0.495708	FALSE	FALSE	FALSE
CHIP_H3K9ac_iPS_20b_male_adult_55_years	143734237	0.144482	0.508992	FALSE	FALSE	FALSE		CHIP_H3K9ac_iPS_20b_male_adult_55_years	1.38919e+08	0.195766	0.491939	FALSE	FALSE	FALSE
CHIP_H3K9me3_tibial_artery_female_adult_53_years	140549359	0.717765	0.497714	FALSE	FALSE	FALSE		CHIP_H3K9me3_tibial_artery_female_adult_53_years	1.45469e+08	0.0142486	0.515135	TRUE	FALSE	FALSE
CHIP_H3K4me3_CD8_positive_alpha_beta_T_cell_male_adult_28_years	1.40664e+08	0.767337	0.49812	FALSE	FALSE	FALSE		CHIP_H3K4me3_CD8_positive_alpha_beta_T_cell_male_adult_28_years	138443839	0.117549	0.490258	FALSE	FALSE	FALSE
CHIP_eGFP_DIDO1_K562_genetically_modified_using_stable_transfection	1.40343e+08	0.631748	0.496984	FALSE	FALSE	FALSE		CHIP_eGFP_DIDO1_K562_genetically_modified_using_stable_transfection	144951933	0.0311271	0.513305	TRUE	FALSE	FALSE
CHIP_ZNF316_K562	141299826	0.946117	0.500372	FALSE	FALSE	FALSE		CHIP_ZNF316_K562	1.43093e+08	0.274641	0.50672	FALSE	FALSE	FALSE
CHIP_eGFP_ZNF544_HEK293_genetically_modified_using_site_specific_recombination_originated_from_HEK293	1.41119e+08	0.97153	0.499732	FALSE	FALSE	FALSE		CHIP_eGFP_ZNF544_HEK293_genetically_modified_using_site_specific_recombination_originated_from_HEK293	1.38644e+08	0.146864	0.490967	FALSE	FALSE	FALSE
CHIP_NCOA6_K562	1.41438e+08	0.883386	0.500862	FALSE	FALSE	FALSE		CHIP_NCOA6_K562	143968699	0.111083	0.509823	FALSE	FALSE	FALSE
CHIP_H3K4me3_stomach_smooth_muscle_male_adult_59_years	135853059	0.00231707	0.481084	TRUE	FALSE	FALSE		CHIP_H3K4me3_stomach_smooth_muscle_male_adult_59_years	1.40058e+08	0.520727	0.495975	FALSE	FALSE	FALSE
CHIP_NR2F2_liver_female_child_4_years	139774595	0.421183	0.494971	FALSE	FALSE	FALSE		CHIP_NR2F2_liver_female_child_4_years	1.40114e+08	0.541457	0.496171	FALSE	FALSE	FALSE
CHIP_H3K9me3_muscle_layer_of_duodenum_male_adult_73_years	139753714	0.414324	0.494897	FALSE	FALSE	FALSE		CHIP_H3K9me3_muscle_layer_of_duodenum_male_adult_73_years	1.45621e+08	0.0111563	0.515673	TRUE	FALSE	FALSE
CHIP_H3K4me1_neural_stem_progenitor_cell_originated_from_H9	1.41914e+08	0.675504	0.502546	FALSE	FALSE	TRUE		CHIP_H3K4me1_neural_stem_progenitor_cell_originated_from_H9	1.4132e+08	0.937102	0.500442	FALSE	FALSE	TRUE
CHIP_PHB2_HepG2	141310725	0.941158	0.50041	FALSE	FALSE	FALSE		CHIP_PHB2_HepG2	141769654	0.736737	0.502035	FALSE	FALSE	FALSE
CHIP_H3K27ac_spleen_male_child_3_years	1.373e+08	0.0264682	0.486206	TRUE	FALSE	FALSE		CHIP_H3K27ac_spleen_male_child_3_years	141806737	0.720809	0.502167	FALSE	FALSE	FALSE
CHIP_H3K4me1_common_myeloid_progenitor_CD34_positive	138206274	0.0889508	0.489417	FALSE	FALSE	FALSE		CHIP_H3K4me1_common_myeloid_progenitor_CD34_positive	1.42511e+08	0.447118	0.504662	FALSE	FALSE	FALSE
CHIP_POLR2AphosphoS5_transverse_colon_female_adult_51_year	1.38532e+08	0.129882	0.490571	FALSE	FALSE	FALSE		CHIP_POLR2AphosphoS5_transverse_colon_female_adult_51_year	143132086	0.264824	0.50686	FALSE	FALSE	FALSE
CHIP_H3K4me3_muscle_layer_of_colon_female_adult_56_years	135858512	0.00234121	0.481103	TRUE	FALSE	FALSE		CHIP_H3K4me3_muscle_layer_of_colon_female_adult_56_years	140847983	0.848738	0.498772	FALSE	FALSE	FALSE
CHIP_E2F7_K562	1.41364e+08	0.91704	0.500598	FALSE	FALSE	FALSE		CHIP_E2F7_K562	1.43943e+08	0.114469	0.50973	FALSE	FALSE	FALSE
CHIP_FOXK2_HepG2	140317362	0.621251	0.496893	FALSE	FALSE	FALSE		CHIP_FOXK2_HepG2	1.42141e+08	0.583427	0.50335	FALSE	FALSE	FALSE
CHIP_H4K8ac_mesenchymal_stem_cell_originated_from_H1_hESC	1.39491e+08	0.333768	0.493966	FALSE	FALSE	FALSE		CHIP_H4K8ac_mesenchymal_stem_cell_originated_from_H1_hESC	1.40371e+08	0.642976	0.497082	FALSE	FALSE	FALSE
CHIP_H3K4me3_foreskin_keratinocyte_male_newborn_RPT	1.3764e+08	0.0429191	0.487413	TRUE	FALSE	FALSE		CHIP_H3K4me3_foreskin_keratinocyte_male_newborn_RPT	140387155	0.649701	0.49714	FALSE	FALSE	FALSE
CHIP_CTCF_stomach_female_adult_51_year	1.38578e+08	0.136578	0.490732	FALSE	FALSE	FALSE		CHIP_CTCF_stomach_female_adult_51_year	137341676	0.0281465	0.486355	TRUE	FALSE	FALSE
CHIP_3xFLAG_ZNF580_HepG2_genetically_modified_using_CRISPR	138489151	0.123745	0.490419	FALSE	FALSE	FALSE		CHIP_3xFLAG_ZNF580_HepG2_genetically_modified_using_CRISPR	1.41731e+08	0.753272	0.5019	FALSE	FALSE	FALSE
CHIP_COPS2_MCF_7	1.40614e+08	0.74559	0.497943	FALSE	FALSE	FALSE		CHIP_COPS2_MCF_7	1.41943e+08	0.663366	0.502649	FALSE	FALSE	FALSE
CHIP_H3K36me3_iPS_DF_6_9_male_newborn	1.39688e+08	0.39319	0.494664	FALSE	FALSE	TRUE		CHIP_H3K36me3_iPS_DF_6_9_male_newborn	1.42434e+08	0.474146	0.504387	FALSE	FALSE	TRUE
CHIP_ZNF592_GM12878	141168113	0.993845	0.499905	FALSE	FALSE	FALSE		CHIP_ZNF592_GM12878	1.41817e+08	0.716579	0.502202	FALSE	FALSE	FALSE
CHIP_POLR2A_lower_leg_skin_male_adult_37_years	1.39374e+08	0.301416	0.493552	FALSE	FALSE	FALSE		CHIP_POLR2A_lower_leg_skin_male_adult_37_years	1.39691e+08	0.394276	0.494676	FALSE	FALSE	FALSE
CHIP_EHMT2_K562	141161964	0.99104	0.499884	FALSE	FALSE	FALSE		CHIP_EHMT2_K562	1.43379e+08	0.20904	0.507734	FALSE	FALSE	FALSE
CHIP_CTCF_coronary_artery_female_adult_53_years	137317321	0.0271634	0.486269	TRUE	FALSE	FALSE		CHIP_CTCF_coronary_artery_female_adult_53_years	1.38753e+08	0.164976	0.491352	FALSE	FALSE	FALSE
[truncated: 3,316 more rows]
