# Supplementary material for: Noncoding variants and sulcal patterns in congenital heart disease: Machine learning to predict functional impact
Source: iScience. 2024 Dec 28;28(2):111707. doi: 10.1016/j.isci.2024.111707 (PMC11772982; doi:10.1016/j.isci.2024.111707)
Supplement: Supplementary file 11 — Table S10. Results from one-sided Mann-Whitney U-test for negative and positive scores predicted by Basenji2 [file mmc11.xlsx]

## Sheet: S10_basenji
Supplemental Table 10
target	stat_neg	pval_neg	esize_neg	nom_neg	bonf_neg	stat_pos	pval_pos	esize_pos	nom_pos	bonf_pos	nom_both	bonf_both	heartbrain
DNASE_cerebellum_male_adult_27_years_and_male_adult_35_years	4.38701e+08	0.0370473	0.495764	TRUE	FALSE	4.42817e+08	0.383761	0.500701	FALSE	FALSE	FALSE	FALSE	TRUE
DNASE_frontal_cortex_male_adult_27_years_and_male_adult_35_years	435234737	0.000325131	0.491913	TRUE	FALSE	4.44326e+08	0.161127	0.502348	FALSE	FALSE	FALSE	FALSE	TRUE
DNASE_chorion	431097159	2.43035e-08	0.48706	TRUE	TRUE	4.4293e+08	0.409586	0.500542	FALSE	FALSE	FALSE	FALSE	FALSE
DNASE_Ishikawa_treated_with_0_02_dimethyl_sulfoxide_for_1_hour	447067854	0.985827	0.5052	FALSE	FALSE	449527082	0.000303342	0.508132	TRUE	FALSE	FALSE	FALSE	FALSE
DNASE_GM03348	4.44585e+08	0.846708	0.502425	FALSE	FALSE	444950046	0.109262	0.502918	FALSE	FALSE	FALSE	FALSE	FALSE
DNASE_GM03348_genetically_modified_using_transduction_treated_with_3_ug_mL_doxycycline_for_10_days	445435276	0.944113	0.503772	FALSE	FALSE	4.4548e+08	0.071335	0.503477	FALSE	FALSE	FALSE	FALSE	FALSE
DNASE_AG08395	451199137	0.999984	0.509865	FALSE	FALSE	445273463	0.0739704	0.503432	FALSE	FALSE	FALSE	FALSE	FALSE
DNASE_AG08396	442781086	0.541201	0.500245	FALSE	FALSE	447310046	0.0107165	0.505455	TRUE	FALSE	FALSE	FALSE	FALSE
DNASE_AG20443	4.49667e+08	0.999728	0.508202	FALSE	FALSE	4.46208e+08	0.0382813	0.5042	TRUE	FALSE	FALSE	FALSE	FALSE
DNASE_frontal_cortex_female_adult_67_years_and_female_adult_80_years	4.31147e+08	3.79633e-08	0.487248	TRUE	TRUE	445604468	0.0545673	0.5038	FALSE	FALSE	FALSE	FALSE	TRUE
DNASE_H54	4.4044e+08	0.166197	0.497701	FALSE	FALSE	449093138	0.000802105	0.507483	TRUE	FALSE	FALSE	FALSE	FALSE
DNASE_GM10248	4.34767e+08	0.000128838	0.491333	TRUE	FALSE	440263329	0.841164	0.49763	FALSE	FALSE	FALSE	FALSE	FALSE
DNASE_GM12878	440153564	0.151288	0.497555	FALSE	FALSE	443360948	0.327373	0.501061	FALSE	FALSE	FALSE	FALSE	FALSE
DNASE_GM12891	433572599	1.18319e-05	0.489975	TRUE	FALSE	443204783	0.364849	0.500819	FALSE	FALSE	FALSE	FALSE	FALSE
DNASE_GM12892	4.33475e+08	1.12664e-05	0.489948	TRUE	FALSE	4.43459e+08	0.322622	0.501092	FALSE	FALSE	FALSE	FALSE	FALSE
DNASE_GM18507	438475832	0.0350417	0.495704	TRUE	FALSE	443629476	0.298617	0.501253	FALSE	FALSE	FALSE	FALSE	FALSE
DNASE_GM19238	4.36225e+08	0.00171466	0.493059	TRUE	FALSE	443934639	0.245716	0.501632	FALSE	FALSE	FALSE	FALSE	FALSE
DNASE_GM19239	437489364	0.00892913	0.494383	TRUE	FALSE	4.45858e+08	0.0553337	0.503783	FALSE	FALSE	FALSE	FALSE	FALSE
DNASE_GM19240	441394683	0.332531	0.498973	FALSE	FALSE	445501531	0.0745996	0.503421	FALSE	FALSE	FALSE	FALSE	FALSE
DNASE_H1_hESC	433942229	3.50284e-05	0.490569	TRUE	FALSE	4.442e+08	0.212511	0.501892	FALSE	FALSE	FALSE	FALSE	TRUE
DNASE_H7_hESC	433263090	5.18716e-06	0.489543	TRUE	FALSE	443311169	0.3295	0.501047	FALSE	FALSE	FALSE	FALSE	TRUE
DNASE_H9	437690463	0.0186799	0.495061	TRUE	FALSE	441477974	0.684365	0.498862	FALSE	FALSE	FALSE	FALSE	FALSE
DNASE_heart_male_adult_27_years_and_male_adult_35_years	4.39548e+08	0.0966823	0.496915	FALSE	FALSE	4.47094e+08	0.0140957	0.505205	TRUE	FALSE	FALSE	FALSE	TRUE
DNASE_HEK293T	4.41947e+08	0.423486	0.499542	FALSE	FALSE	4.43906e+08	0.237461	0.501695	FALSE	FALSE	FALSE	FALSE	FALSE
DNASE_HeLa_S3_treated_with_interferon_alpha_for_4_hours	444103826	0.837762	0.502337	FALSE	FALSE	446106070	0.0439073	0.504048	TRUE	FALSE	FALSE	FALSE	FALSE
DNASE_HeLa_S3	4.42893e+08	0.561806	0.500369	FALSE	FALSE	4.47767e+08	0.00493217	0.506121	TRUE	FALSE	FALSE	FALSE	FALSE
DNASE_hepatocyte	4.34504e+08	0.000150913	0.491428	TRUE	FALSE	445007363	0.114219	0.502856	FALSE	FALSE	FALSE	FALSE	FALSE
DNASE_HepG2	436714834	0.00336665	0.493573	TRUE	FALSE	4.46705e+08	0.0193742	0.504902	TRUE	FALSE	TRUE	FALSE	FALSE
DNASE_HTR_8_SVneo	4.41238e+08	0.271465	0.498557	FALSE	FALSE	444907058	0.110146	0.502907	FALSE	FALSE	FALSE	FALSE	FALSE
DNASE_endothelial_cell_of_umbilical_vein_newborn	434992639	0.000234168	0.491703	TRUE	FALSE	442970193	0.411166	0.500533	FALSE	FALSE	FALSE	FALSE	FALSE
DNASE_CWRU1_male	436587825	0.00274711	0.493415	TRUE	FALSE	440079913	0.875148	0.49727	FALSE	FALSE	FALSE	FALSE	FALSE
DNASE_iPS_NIHi11_male_adult_71_year_originated_from_AG20443	4.4145e+08	0.317881	0.498877	FALSE	FALSE	4.46698e+08	0.0240794	0.504686	TRUE	FALSE	FALSE	FALSE	TRUE
DNASE_iPS_NIHi7_female_adult_85_years_originated_from_AG08395	444579062	0.855421	0.502514	FALSE	FALSE	441848139	0.573558	0.49956	FALSE	FALSE	FALSE	FALSE	TRUE
DNASE_K562_treated_with_1_uM_vorinostat_for_72_hours	443462374	0.662395	0.500994	FALSE	FALSE	443681749	0.28035	0.50138	FALSE	FALSE	FALSE	FALSE	FALSE
DNASE_K562_G2_phase	4.40943e+08	0.250535	0.498404	FALSE	FALSE	4.44382e+08	0.1383	0.502581	FALSE	FALSE	FALSE	FALSE	FALSE
DNASE_K562_G1_phase	441759557	0.35654	0.499128	FALSE	FALSE	443509412	0.284436	0.501351	FALSE	FALSE	FALSE	FALSE	FALSE
DNASE_LNCaP_clone_FGC	4.40529e+08	0.186874	0.49789	FALSE	FALSE	446551494	0.0266603	0.504583	TRUE	FALSE	FALSE	FALSE	FALSE
DNASE_LNCaP_clone_FGC_treated_with_1_nM_17B_hydroxy_17_methylestra_4_9_11_trien_3_one_for_12_hours	441982202	0.431004	0.499588	FALSE	FALSE	445017761	0.100574	0.503032	FALSE	FALSE	FALSE	FALSE	FALSE
DNASE_MCF_7_originated_from_MCF_7	439403314	0.0724165	0.496542	FALSE	FALSE	4.4395e+08	0.216929	0.501856	FALSE	FALSE	FALSE	FALSE	FALSE
DNASE_medulloblastoma	435188413	0.00021894	0.491661	TRUE	FALSE	442078143	0.512295	0.499927	FALSE	FALSE	FALSE	FALSE	FALSE
DNASE_epidermal_melanocyte	446088262	0.963353	0.504248	FALSE	FALSE	4.46929e+08	0.0171614	0.505019	TRUE	FALSE	FALSE	FALSE	FALSE
DNASE_CD14_positive_monocyte_female	431161236	3.03096e-08	0.487153	TRUE	TRUE	4.42693e+08	0.473895	0.500155	FALSE	FALSE	FALSE	FALSE	FALSE
DNASE_keratinocyte_female	4.38266e+08	0.0330423	0.49564	TRUE	FALSE	4.42485e+08	0.480996	0.500113	FALSE	FALSE	FALSE	FALSE	FALSE
DNASE_osteoblast	434305412	4.81279e-05	0.490751	TRUE	FALSE	4.42598e+08	0.481066	0.500113	FALSE	FALSE	FALSE	FALSE	FALSE
DNASE_psoas_muscle_male_adult_27_years_and_male_adult_35_years	4.34668e+08	0.000108161	0.491227	TRUE	FALSE	4.46648e+08	0.0208859	0.504828	TRUE	FALSE	TRUE	FALSE	FALSE
DNASE_T47D_treated_with_10_nM_17B_estradiol_for_30_minutes	445037709	0.895338	0.502978	FALSE	FALSE	4.46984e+08	0.0158302	0.505096	TRUE	FALSE	FALSE	FALSE	FALSE
DNASE_urothelium_cell_line	4.47216e+08	0.98745	0.505312	FALSE	FALSE	447574306	0.00870699	0.505639	TRUE	FALSE	FALSE	FALSE	FALSE
DNASE_A549	4.40231e+08	0.14	0.497438	FALSE	FALSE	448318945	0.0022029	0.506754	TRUE	FALSE	FALSE	FALSE	FALSE
DNASE_AG04449	446600022	0.981847	0.504966	FALSE	FALSE	4.48698e+08	0.00105158	0.507294	TRUE	FALSE	FALSE	FALSE	FALSE
DNASE_AG04450	4.44765e+08	0.885006	0.502847	FALSE	FALSE	4.50587e+08	5.25015e-05	0.509199	TRUE	FALSE	FALSE	FALSE	FALSE
DNASE_AG09309	446615327	0.974152	0.504614	FALSE	FALSE	4.47067e+08	0.00906913	0.505605	TRUE	FALSE	FALSE	FALSE	FALSE
DNASE_AG09319	4.4619e+08	0.969109	0.50443	FALSE	FALSE	4.50454e+08	3.80944e-05	0.509384	TRUE	FALSE	FALSE	FALSE	FALSE
DNASE_AG10803	446674130	0.980405	0.504891	FALSE	FALSE	448384272	0.00259523	0.506629	TRUE	FALSE	FALSE	FALSE	FALSE
DNASE_fibroblast_of_the_aortic_adventitia_female	4.44866e+08	0.880807	0.502796	FALSE	FALSE	4.49486e+08	0.000469282	0.507846	TRUE	FALSE	FALSE	FALSE	FALSE
DNASE_BE2C	4.35148e+08	0.000209616	0.491634	TRUE	FALSE	439157957	0.94339	0.496244	FALSE	FALSE	FALSE	FALSE	FALSE
DNASE_BJ	4.46284e+08	0.966764	0.504353	FALSE	FALSE	4.47582e+08	0.00643713	0.505899	TRUE	FALSE	FALSE	FALSE	FALSE
DNASE_HS_27A	447381733	0.991912	0.505704	FALSE	FALSE	444986922	0.122047	0.502762	FALSE	FALSE	FALSE	FALSE	FALSE
DNASE_HS_5	4.46727e+08	0.980254	0.504883	FALSE	FALSE	4.43814e+08	0.247402	0.501619	FALSE	FALSE	FALSE	FALSE	FALSE
DNASE_stromal_cell_of_bone_marrow_male	4.4809e+08	0.99662	0.506424	FALSE	FALSE	446214370	0.0386621	0.504189	TRUE	FALSE	FALSE	FALSE	FALSE
DNASE_Caco_2	436153125	0.0012084	0.492806	TRUE	FALSE	4.44628e+08	0.136987	0.502595	FALSE	FALSE	FALSE	FALSE	FALSE
DNASE_B_cell_female_adult_43_years	437011278	0.00542025	0.493957	TRUE	FALSE	4.4629e+08	0.0380293	0.504207	TRUE	FALSE	TRUE	FALSE	FALSE
DNASE_hematopoietic_multipotent_progenitor_cell	435067829	0.000219087	0.491661	TRUE	FALSE	4.40537e+08	0.821986	0.497811	FALSE	FALSE	FALSE	FALSE	FALSE
DNASE_naive_thymus_derived_CD4_positive_alpha_beta_T_cell_male_adult_26_years	438541086	0.0327364	0.495631	TRUE	FALSE	444282553	0.172135	0.502243	FALSE	FALSE	FALSE	FALSE	FALSE
DNASE_CMK	4.34526e+08	8.2306e-05	0.491064	TRUE	FALSE	439861388	0.900344	0.496956	FALSE	FALSE	FALSE	FALSE	FALSE
DNASE_GM04503	4.47483e+08	0.991035	0.505614	FALSE	FALSE	446568734	0.0248432	0.504655	TRUE	FALSE	FALSE	FALSE	FALSE
DNASE_GM04504	4.46094e+08	0.954832	0.504017	FALSE	FALSE	4.47779e+08	0.00498153	0.506112	TRUE	FALSE	FALSE	FALSE	FALSE
DNASE_GM06990	434980134	0.000155199	0.491447	TRUE	FALSE	445447895	0.0718084	0.503469	FALSE	FALSE	FALSE	FALSE	FALSE
DNASE_GM12864	4.39704e+08	0.0886059	0.4968	FALSE	FALSE	447639835	0.00370205	0.506353	TRUE	FALSE	FALSE	FALSE	FALSE
DNASE_GM12865	4.38031e+08	0.0169523	0.494969	TRUE	FALSE	4.46413e+08	0.0272539	0.50456	TRUE	FALSE	TRUE	FALSE	FALSE
DNASE_GM12878_RPT	4.4002e+08	0.121635	0.497233	FALSE	FALSE	4.4791e+08	0.00491112	0.506124	TRUE	FALSE	FALSE	FALSE	FALSE
DNASE_H1_hESC_RPT	439418530	0.0685349	0.496474	FALSE	FALSE	438283925	0.978686	0.495192	FALSE	FALSE	FALSE	FALSE	TRUE
DNASE_cardiac_mesoderm	4.40597e+08	0.194673	0.497958	FALSE	FALSE	4.40451e+08	0.821252	0.497818	FALSE	FALSE	FALSE	FALSE	TRUE
DNASE_cardiac_mesoderm_RPT	444081711	0.766404	0.501724	FALSE	FALSE	4.41156e+08	0.734934	0.498511	FALSE	FALSE	FALSE	FALSE	TRUE
DNASE_cardiac_mesoderm_RPT_RPT	441446026	0.326036	0.498931	FALSE	FALSE	445313237	0.0951384	0.503106	FALSE	FALSE	FALSE	FALSE	TRUE
DNASE_cardiac_mesoderm_RPT_RPT_RPT	4.42344e+08	0.51488	0.500088	FALSE	FALSE	445106760	0.0992926	0.503049	FALSE	FALSE	FALSE	FALSE	TRUE
DNASE_H7_hESC_RPT	4.40612e+08	0.186137	0.497884	FALSE	FALSE	4.36399e+08	0.99828	0.493062	FALSE	FALSE	FALSE	FALSE	TRUE
DNASE_astrocyte_of_the_hippocampus	4.45579e+08	0.935192	0.503595	FALSE	FALSE	4.45488e+08	0.0787343	0.503353	FALSE	FALSE	FALSE	FALSE	TRUE
DNASE_astrocyte_of_the_spinal_cord	443231989	0.661568	0.500988	FALSE	FALSE	4.4626e+08	0.028548	0.504513	TRUE	FALSE	FALSE	FALSE	FALSE
DNASE_astrocyte_of_the_cerebellum	446307793	0.967943	0.504391	FALSE	FALSE	4.4789e+08	0.00311377	0.506489	TRUE	FALSE	FALSE	FALSE	TRUE
DNASE_amniotic_epithelial_cell	4.43428e+08	0.686983	0.501156	FALSE	FALSE	4.45614e+08	0.0676538	0.503542	FALSE	FALSE	FALSE	FALSE	FALSE
DNASE_brain_microvascular_endothelial_cell	443688621	0.725526	0.501421	FALSE	FALSE	4.46717e+08	0.0215401	0.504798	TRUE	FALSE	FALSE	FALSE	TRUE
DNASE_brain_pericyte	4.41861e+08	0.38308	0.499295	FALSE	FALSE	447722249	0.00334047	0.506434	TRUE	FALSE	FALSE	FALSE	TRUE
DNASE_smooth_muscle_cell_of_the_brain_vasculature_female	4.42655e+08	0.526027	0.500155	FALSE	FALSE	446465587	0.0237047	0.504703	TRUE	FALSE	FALSE	FALSE	FALSE
DNASE_cardiac_fibroblast	442412436	0.52896	0.500172	FALSE	FALSE	4.50267e+08	9.27795e-05	0.508865	TRUE	FALSE	FALSE	FALSE	TRUE
DNASE_cardiac_fibroblast_female	4.45182e+08	0.898769	0.503023	FALSE	FALSE	4.47834e+08	0.00514947	0.506085	TRUE	FALSE	FALSE	FALSE	TRUE
DNASE_cardiac_muscle_cell	442679582	0.545103	0.500269	FALSE	FALSE	4.48556e+08	0.00183916	0.506889	TRUE	FALSE	FALSE	FALSE	TRUE
DNASE_fibroblast_of_the_conjunctiva	4.45488e+08	0.935512	0.503601	FALSE	FALSE	4.49732e+08	0.00030272	0.508132	TRUE	FALSE	FALSE	FALSE	FALSE
DNASE_choroid_plexus_epithelial_cell	4.42579e+08	0.514859	0.500088	FALSE	FALSE	447797271	0.00381272	0.506329	TRUE	FALSE	FALSE	FALSE	TRUE
DNASE_HCT116	440637898	0.193983	0.497953	FALSE	FALSE	448259045	0.00298271	0.506521	TRUE	FALSE	FALSE	FALSE	FALSE
DNASE_epithelial_cell_of_esophagus	445885387	0.945551	0.503802	FALSE	FALSE	4.45862e+08	0.049676	0.503909	TRUE	FALSE	FALSE	FALSE	FALSE
DNASE_HeLa_S3_G1b_phase	442933974	0.621131	0.500732	FALSE	FALSE	442765783	0.427872	0.500431	FALSE	FALSE	FALSE	FALSE	FALSE
DNASE_HepG2_RPT	4.35233e+08	0.000274662	0.491805	TRUE	FALSE	4.45778e+08	0.0520814	0.503854	FALSE	FALSE	FALSE	FALSE	FALSE
DNASE_foreskin_fibroblast_male_newborn	447725122	0.993983	0.505956	FALSE	FALSE	450081336	0.00014548	0.508593	TRUE	FALSE	FALSE	FALSE	FALSE
DNASE_HFF_Myc_originated_from_foreskin_fibroblast	447888267	0.995345	0.506168	FALSE	FALSE	446965292	0.0139069	0.505218	TRUE	FALSE	FALSE	FALSE	FALSE
DNASE_fibroblast_of_gingiva	445314239	0.916084	0.503271	FALSE	FALSE	450550702	4.04863e-05	0.509349	TRUE	FALSE	FALSE	FALSE	FALSE
DNASE_iris_pigment_epithelial_cell	4.43891e+08	0.777299	0.50181	FALSE	FALSE	4.46994e+08	0.0157445	0.505101	TRUE	FALSE	FALSE	FALSE	FALSE
DNASE_HL_60	4.3331e+08	6.88642e-06	0.489689	TRUE	FALSE	441818767	0.601716	0.499389	FALSE	FALSE	FALSE	FALSE	FALSE
DNASE_mammary_epithelial_cell_female	4.47178e+08	0.989883	0.505507	FALSE	FALSE	446852452	0.0191468	0.504913	TRUE	FALSE	FALSE	FALSE	FALSE
DNASE_fibroblast_of_mammary_gland_female	445863215	0.953476	0.503984	FALSE	FALSE	4.48765e+08	0.00160874	0.506987	TRUE	FALSE	FALSE	FALSE	FALSE
DNASE_dermis_blood_vessel_endothelial_cell_female_adult	441596241	0.327061	0.498937	FALSE	FALSE	4.48756e+08	0.00119362	0.507204	TRUE	FALSE	FALSE	FALSE	FALSE
DNASE_dermis_blood_vessel_endothelial_cell_female_adult_RPT	4.42963e+08	0.620442	0.500727	FALSE	FALSE	446822549	0.0152674	0.505131	TRUE	FALSE	FALSE	FALSE	FALSE
DNASE_dermis_blood_vessel_endothelial_cell_male_newborn	443897496	0.766958	0.501729	FALSE	FALSE	448070882	0.00350052	0.506396	TRUE	FALSE	FALSE	FALSE	FALSE
DNASE_dermis_microvascular_lymphatic_vessel_endothelial_cell_female	4.42613e+08	0.513953	0.500083	FALSE	FALSE	448057658	0.00382861	0.506325	TRUE	FALSE	FALSE	FALSE	FALSE
DNASE_dermis_microvascular_lymphatic_vessel_endothelial_cell_male	443515235	0.697396	0.501226	FALSE	FALSE	447572748	0.00751281	0.505767	TRUE	FALSE	FALSE	FALSE	FALSE
DNASE_dermis_blood_vessel_endothelial_cell_male_newborn_RPT	4.4093e+08	0.227082	0.498225	FALSE	FALSE	4.46981e+08	0.0151234	0.505139	TRUE	FALSE	FALSE	FALSE	FALSE
DNASE_lung_microvascular_endothelial_cell_female	4.4295e+08	0.583161	0.500498	FALSE	FALSE	446797501	0.0202777	0.504857	TRUE	FALSE	FALSE	FALSE	FALSE
DNASE_lung_microvascular_endothelial_cell_female_RPT	441196978	0.281378	0.498627	FALSE	FALSE	447547661	0.00825035	0.505686	TRUE	FALSE	FALSE	FALSE	FALSE
DNASE_non_pigmented_ciliary_epithelial_cell	445169318	0.906236	0.503126	FALSE	FALSE	446840029	0.0148073	0.505159	TRUE	FALSE	FALSE	FALSE	FALSE
DNASE_pulmonary_artery_endothelial_cell_female	440394796	0.173837	0.497773	FALSE	FALSE	448553744	0.00169799	0.506948	TRUE	FALSE	FALSE	FALSE	FALSE
DNASE_fibroblast_of_pulmonary_artery	442135190	0.431785	0.499592	FALSE	FALSE	449620893	0.000269908	0.508207	TRUE	FALSE	FALSE	FALSE	FALSE
DNASE_fibroblast_of_peridontal_ligament_male	446111631	0.957418	0.504083	FALSE	FALSE	4.48628e+08	0.00166359	0.506963	TRUE	FALSE	FALSE	FALSE	FALSE
DNASE_fibroblast_of_lung	4.45476e+08	0.937488	0.503639	FALSE	FALSE	4.49338e+08	0.000365751	0.508011	TRUE	FALSE	FALSE	FALSE	FALSE
DNASE_renal_cortical_epithelial_cell	449259793	0.999442	0.50773	FALSE	FALSE	447399927	0.00804608	0.505709	TRUE	FALSE	FALSE	FALSE	FALSE
DNASE_kidney_epithelial_cell	447648161	0.994048	0.505965	FALSE	FALSE	447891756	0.00499511	0.50611	TRUE	FALSE	FALSE	FALSE	FALSE
DNASE_glomerular_endothelial_cell	4.43821e+08	0.766159	0.501723	FALSE	FALSE	4.48131e+08	0.00222559	0.506747	TRUE	FALSE	FALSE	FALSE	FALSE
DNASE_retinal_pigment_epithelial_cell	445764228	0.949403	0.503888	FALSE	FALSE	4.43621e+08	0.304949	0.50121	FALSE	FALSE	FALSE	FALSE	FALSE
DNASE_skeletal_muscle_myoblast	447346633	0.989293	0.505456	FALSE	FALSE	447137909	0.0126219	0.505307	TRUE	FALSE	FALSE	FALSE	FALSE
DNASE_myotube_originated_from_skeletal_muscle_myoblast	445790681	0.951513	0.503937	FALSE	FALSE	446193650	0.0378549	0.504212	TRUE	FALSE	FALSE	FALSE	FALSE
DNASE_endothelial_cell_of_umbilical_vein_newborn_RPT	443710441	0.713772	0.501339	FALSE	FALSE	4.47155e+08	0.00911919	0.5056	TRUE	FALSE	FALSE	FALSE	FALSE
DNASE_fibroblast_of_villous_mesenchyme	4.44749e+08	0.856447	0.502525	FALSE	FALSE	4.47378e+08	0.00887985	0.505622	TRUE	FALSE	FALSE	FALSE	FALSE
DNASE_Jurkat_clone_E61	434554383	7.22299e-05	0.490987	TRUE	FALSE	443850651	0.220988	0.501824	FALSE	FALSE	FALSE	FALSE	FALSE
DNASE_K562	440195990	0.14172	0.497456	FALSE	FALSE	442336876	0.535343	0.49979	FALSE	FALSE	FALSE	FALSE	FALSE
DNASE_K562_RPT	441651898	0.333411	0.498979	FALSE	FALSE	442532683	0.496087	0.500023	FALSE	FALSE	FALSE	FALSE	FALSE
DNASE_K562_RPT_RPT	441452207	0.326954	0.498937	FALSE	FALSE	4.39837e+08	0.896043	0.497013	FALSE	FALSE	FALSE	FALSE	FALSE
DNASE_myocyte_originated_from_LHCN_M2	446656159	0.976482	0.50471	FALSE	FALSE	446086152	0.0450351	0.50402	TRUE	FALSE	FALSE	FALSE	FALSE
DNASE_LHCN_M2	446697189	0.977681	0.504762	FALSE	FALSE	447027185	0.0165741	0.505052	TRUE	FALSE	FALSE	FALSE	FALSE
DNASE_LNCaP_clone_FGC_RPT	4.43283e+08	0.689499	0.501173	FALSE	FALSE	444276692	0.18086	0.502163	FALSE	FALSE	FALSE	FALSE	FALSE
DNASE_M059J	4.46482e+08	0.971391	0.50451	FALSE	FALSE	445405639	0.0822079	0.503297	FALSE	FALSE	FALSE	FALSE	FALSE
DNASE_MCF_7	443638260	0.724025	0.501411	FALSE	FALSE	448813827	0.00121304	0.507192	TRUE	FALSE	FALSE	FALSE	FALSE
DNASE_MCF_7_treated_with_100_nM_estradiol_for_1_hour	443472224	0.704185	0.501272	FALSE	FALSE	449426850	0.00042281	0.507915	TRUE	FALSE	FALSE	FALSE	FALSE
DNASE_MCF_7_RPT	445344327	0.913467	0.503231	FALSE	FALSE	450021554	0.000197302	0.508404	TRUE	FALSE	FALSE	FALSE	FALSE
DNASE_CD14_positive_monocyte_female_RPT	4.31193e+08	3.44366e-08	0.487207	TRUE	TRUE	4.42504e+08	0.4701	0.500178	FALSE	FALSE	FALSE	FALSE	FALSE
DNASE_NB4	4.30532e+08	4.7425e-09	0.486388	TRUE	TRUE	4.39145e+08	0.945689	0.496195	FALSE	FALSE	FALSE	FALSE	FALSE
DNASE_astrocyte	445459445	0.934079	0.503574	FALSE	FALSE	448682083	0.00143532	0.507071	TRUE	FALSE	FALSE	FALSE	TRUE
DNASE_bronchial_epithelial_cell_female_treated_with_retinoic_acid	4.43012e+08	0.596626	0.50058	FALSE	FALSE	4.47189e+08	0.00972686	0.505542	TRUE	FALSE	FALSE	FALSE	FALSE
DNASE_fibroblast_of_dermis_female_adult	446600327	0.975418	0.504665	FALSE	FALSE	447149818	0.0114223	0.505398	TRUE	FALSE	FALSE	FALSE	FALSE
DNASE_foreskin_fibroblast_male_newborn_RPT	4.47921e+08	0.994401	0.506015	FALSE	FALSE	447982030	0.00408273	0.506274	TRUE	FALSE	FALSE	FALSE	FALSE
DNASE_keratinocyte_female_RPT	4.43036e+08	0.585521	0.500512	FALSE	FALSE	449500589	0.000403596	0.507946	TRUE	FALSE	FALSE	FALSE	FALSE
DNASE_fibroblast_of_lung_male_adult_45_years	4.45557e+08	0.943588	0.503761	FALSE	FALSE	447160158	0.0123204	0.505329	TRUE	FALSE	FALSE	FALSE	FALSE
DNASE_NT2_D1	4.41002e+08	0.227682	0.49823	FALSE	FALSE	4.41703e+08	0.659562	0.499025	FALSE	FALSE	FALSE	FALSE	FALSE
DNASE_Panc1	4.43644e+08	0.755585	0.501642	FALSE	FALSE	4.44921e+08	0.103032	0.502999	FALSE	FALSE	FALSE	FALSE	FALSE
DNASE_epithelial_cell_of_prostate	449265286	0.999308	0.507584	FALSE	FALSE	449014222	0.000953999	0.507362	TRUE	FALSE	FALSE	FALSE	FALSE
DNASE_RPMI_7951	445555081	0.924785	0.50341	FALSE	FALSE	445255223	0.0860324	0.503239	FALSE	FALSE	FALSE	FALSE	FALSE
DNASE_epithelial_cell_of_proximal_tubule	449433502	0.999528	0.507842	FALSE	FALSE	4.4933e+08	0.000567276	0.507719	TRUE	FALSE	FALSE	FALSE	FALSE
DNASE_bronchial_epithelial_cell	447618438	0.993232	0.505857	FALSE	FALSE	446605116	0.0226918	0.504746	TRUE	FALSE	FALSE	FALSE	FALSE
DNASE_SK_N_MC	4.45157e+08	0.908449	0.503158	FALSE	FALSE	439311469	0.926546	0.49656	FALSE	FALSE	FALSE	FALSE	FALSE
DNASE_SK_N_SH_treated_with_6_uM_all_trans_retinoic_acid_for_48_hours	436334039	0.00248461	0.493337	TRUE	FALSE	4.42179e+08	0.559909	0.499643	FALSE	FALSE	FALSE	FALSE	FALSE
DNASE_skeletal_muscle_cell	4.45557e+08	0.922718	0.503376	FALSE	FALSE	4.47343e+08	0.00959776	0.505554	TRUE	FALSE	FALSE	FALSE	FALSE
DNASE_T47D	4.46438e+08	0.976936	0.50473	FALSE	FALSE	4.49324e+08	0.000617161	0.507662	TRUE	FALSE	FALSE	FALSE	FALSE
DNASE_T_helper_1_cell	436441647	0.00204144	0.493189	TRUE	FALSE	443668320	0.278621	0.501392	FALSE	FALSE	FALSE	FALSE	FALSE
DNASE_T_helper_1_cell_female_adult_26_years	4.36407e+08	0.00171335	0.493059	TRUE	FALSE	442872147	0.440061	0.500358	FALSE	FALSE	FALSE	FALSE	FALSE
DNASE_T_helper_1_cell_male_adult_33_years	4.40912e+08	0.224078	0.498201	FALSE	FALSE	448312289	0.00191179	0.506861	TRUE	FALSE	FALSE	FALSE	FALSE
DNASE_T_helper_17_cell	4.38332e+08	0.0221002	0.495228	TRUE	FALSE	4.44863e+08	0.127444	0.5027	FALSE	FALSE	FALSE	FALSE	FALSE
DNASE_T_helper_2_cell	4.35265e+08	0.000265934	0.491785	TRUE	FALSE	4.43325e+08	0.340208	0.500977	FALSE	FALSE	FALSE	FALSE	FALSE
DNASE_T_helper_2_cell_female_adult_26_years	437077573	0.0046333	0.493829	TRUE	FALSE	4.46403e+08	0.0253387	0.504635	TRUE	FALSE	TRUE	FALSE	FALSE
DNASE_T_helper_2_cell_male_adult_33_years	4.36373e+08	0.001932	0.493148	TRUE	FALSE	442254927	0.51374	0.499918	FALSE	FALSE	FALSE	FALSE	FALSE
DNASE_regulatory_T_cell_female_adult_35_years	436870048	0.00452806	0.49381	TRUE	FALSE	4.44033e+08	0.233894	0.501722	FALSE	FALSE	FALSE	FALSE	FALSE
DNASE_regulatory_T_cell_male_adult_28_years	4.39114e+08	0.0586565	0.496285	FALSE	FALSE	447178904	0.0128815	0.505288	TRUE	FALSE	FALSE	FALSE	FALSE
DNASE_WERI_Rb_1	4.44112e+08	0.790784	0.501919	FALSE	FALSE	440185967	0.864179	0.497393	FALSE	FALSE	FALSE	FALSE	FALSE
DNASE_WI38_genetically_modified_using_stable_transfection_originated_from_WI38_treated_with_20_nM_afimoxifene_for_72_hours	444354738	0.829722	0.50226	FALSE	FALSE	4.43834e+08	0.239988	0.501675	FALSE	FALSE	FALSE	FALSE	FALSE
DNASE_WI38_genetically_modified_using_stable_transfection_originated_from_WI38	445195619	0.913534	0.503232	FALSE	FALSE	447757369	0.00405193	0.50628	TRUE	FALSE	FALSE	FALSE	FALSE
DNASE_HT1080	4.43256e+08	0.638412	0.50084	FALSE	FALSE	4.43114e+08	0.38626	0.500686	FALSE	FALSE	FALSE	FALSE	FALSE
DNASE_SK_MEL_5	445128860	0.909889	0.503178	FALSE	FALSE	4.40897e+08	0.700933	0.49875	FALSE	FALSE	FALSE	FALSE	FALSE
DNASE_SJCRH30	4.44686e+08	0.877053	0.502752	FALSE	FALSE	4.44969e+08	0.106868	0.502949	FALSE	FALSE	FALSE	FALSE	FALSE
DNASE_NCI_H460	4.36753e+08	0.00302455	0.49349	TRUE	FALSE	4.44981e+08	0.0981397	0.503065	FALSE	FALSE	FALSE	FALSE	FALSE
DNASE_SK_N_DZ_treated_with_dimethyl_sulfoxide_for_72_hours	4.35125e+08	0.000242502	0.491725	TRUE	FALSE	4.37652e+08	0.987036	0.494717	FALSE	FALSE	FALSE	FALSE	FALSE
DNASE_GM23338_male_adult_53_years_originated_from_GM23248	435075462	0.000252448	0.491751	TRUE	FALSE	436185405	0.998324	0.493042	FALSE	FALSE	FALSE	FALSE	FALSE
DNASE_lung_embryo_112_days	442639965	0.531455	0.500187	FALSE	FALSE	4.41092e+08	0.73527	0.498509	FALSE	FALSE	FALSE	FALSE	FALSE
DNASE_SK_MEL_5_RPT	4.43874e+08	0.753347	0.501625	FALSE	FALSE	440343748	0.842485	0.497617	FALSE	FALSE	FALSE	FALSE	FALSE
DNASE_muscle_of_back_female_embryo_113_days	4.44514e+08	0.861239	0.502576	FALSE	FALSE	4.45811e+08	0.0484108	0.503938	TRUE	FALSE	FALSE	FALSE	FALSE
DNASE_iPS_DF_4_7_male_newborn	437133304	0.00891585	0.49438	TRUE	FALSE	438475397	0.972617	0.495445	FALSE	FALSE	FALSE	FALSE	TRUE
DNASE_right_renal_cortex_interstitium_male_embryo_105_days	4.42834e+08	0.572563	0.500434	FALSE	FALSE	4.42389e+08	0.511626	0.499931	FALSE	FALSE	FALSE	FALSE	FALSE
DNASE_caudate_nucleus_male_adult_78_years	438759607	0.0511637	0.496125	FALSE	FALSE	4.38913e+08	0.950232	0.496093	FALSE	FALSE	FALSE	FALSE	TRUE
DNASE_left_renal_pelvis_male_embryo_105_days	4.40521e+08	0.185112	0.497875	FALSE	FALSE	4.42373e+08	0.50849	0.49995	FALSE	FALSE	FALSE	FALSE	FALSE
DNASE_H9_S1_phase_genetically_modified_using_stable_transfection	438478259	0.0297508	0.495531	TRUE	FALSE	4.36635e+08	0.996185	0.493672	FALSE	FALSE	FALSE	FALSE	FALSE
DNASE_right_kidney_female_embryo_87_days	4.41051e+08	0.265524	0.498514	FALSE	FALSE	443535756	0.310579	0.501172	FALSE	FALSE	FALSE	FALSE	FALSE
DNASE_Karpas_422	442351559	0.489688	0.499939	FALSE	FALSE	4.47972e+08	0.00360161	0.506374	TRUE	FALSE	FALSE	FALSE	FALSE
DNASE_CD8_positive_alpha_beta_T_cell_male_adult_21_year	438814497	0.0443215	0.495962	TRUE	FALSE	441588012	0.665954	0.498983	FALSE	FALSE	FALSE	FALSE	FALSE
DNASE_renal_cortex_interstitium_female_embryo_96_days	4.41977e+08	0.401418	0.499408	FALSE	FALSE	4.4604e+08	0.0422612	0.504091	TRUE	FALSE	FALSE	FALSE	FALSE
DNASE_brain_female_embryo_85_days	4.43121e+08	0.620918	0.50073	FALSE	FALSE	438404620	0.973193	0.495423	FALSE	FALSE	FALSE	FALSE	TRUE
DNASE_muscle_of_leg_male_embryo_97_days	442664268	0.576969	0.50046	FALSE	FALSE	4.42724e+08	0.436804	0.500377	FALSE	FALSE	FALSE	FALSE	FALSE
DNASE_muscle_of_back_female_embryo_105_days	442636059	0.525552	0.500152	FALSE	FALSE	4.44621e+08	0.151636	0.502441	FALSE	FALSE	FALSE	FALSE	FALSE
DNASE_placenta_female_embryo_113_days	440540568	0.177075	0.497803	FALSE	FALSE	445127920	0.093617	0.503128	FALSE	FALSE	FALSE	FALSE	FALSE
DNASE_foreskin_keratinocyte_male_newborn	445490269	0.920493	0.50334	FALSE	FALSE	4.47114e+08	0.0133553	0.505255	TRUE	FALSE	FALSE	FALSE	FALSE
DNASE_right_kidney_female_embryo_107_days	440928089	0.246287	0.498372	FALSE	FALSE	4.44028e+08	0.215379	0.501869	FALSE	FALSE	FALSE	FALSE	FALSE
DNASE_RCC_7860	444314991	0.829924	0.502262	FALSE	FALSE	449213633	0.000293643	0.508155	TRUE	FALSE	FALSE	FALSE	FALSE
DNASE_colon_epithelial_cell_line	445594931	0.938232	0.503653	FALSE	FALSE	4.46965e+08	0.013274	0.505261	TRUE	FALSE	FALSE	FALSE	FALSE
DNASE_left_renal_cortex_interstitium_male_embryo_120_days	4.41937e+08	0.385637	0.499311	FALSE	FALSE	4.44758e+08	0.128486	0.502689	FALSE	FALSE	FALSE	FALSE	FALSE
DNASE_T_cell	438781226	0.0433322	0.495937	TRUE	FALSE	444421398	0.173743	0.502228	FALSE	FALSE	FALSE	FALSE	FALSE
DNASE_large_intestine_male_embryo_113_days	442156747	0.428181	0.499571	FALSE	FALSE	448069150	0.00376412	0.506338	TRUE	FALSE	FALSE	FALSE	FALSE
DNASE_PC_3	449460076	0.999542	0.507863	FALSE	FALSE	444537919	0.144354	0.502516	FALSE	FALSE	FALSE	FALSE	FALSE
DNASE_muscle_of_leg_male_embryo_96_days	444688081	0.871116	0.502684	FALSE	FALSE	4.43895e+08	0.249607	0.501603	FALSE	FALSE	FALSE	FALSE	FALSE
DNASE_adrenal_gland_embryo_96_days	4.41389e+08	0.311623	0.498835	FALSE	FALSE	445216401	0.0879973	0.503209	FALSE	FALSE	FALSE	FALSE	FALSE
DNASE_coronary_artery_female_adult_53_years	4.35236e+08	0.000298094	0.491857	TRUE	FALSE	4.41642e+08	0.672555	0.49894	FALSE	FALSE	FALSE	FALSE	FALSE
DNASE_stomach_female_embryo_105_days	442485464	0.50529	0.500031	FALSE	FALSE	448695621	0.00104331	0.5073	TRUE	FALSE	FALSE	FALSE	FALSE
DNASE_muscle_of_arm_female_embryo_115_days	444279956	0.825933	0.502225	FALSE	FALSE	4.44085e+08	0.204499	0.501958	FALSE	FALSE	FALSE	FALSE	FALSE
DNASE_heart_female_embryo_91_day	441005465	0.244883	0.498362	FALSE	FALSE	4.41924e+08	0.615718	0.499302	FALSE	FALSE	FALSE	FALSE	TRUE
DNASE_kidney_embryo_80_days	442524558	0.524984	0.500149	FALSE	FALSE	4.43111e+08	0.372019	0.500774	FALSE	FALSE	FALSE	FALSE	FALSE
DNASE_heart_left_ventricle_female_adult_53_years	438924001	0.0427264	0.495921	TRUE	FALSE	440549521	0.827098	0.497764	FALSE	FALSE	FALSE	FALSE	TRUE
DNASE_muscle_of_back_female_embryo_98_days	4.451e+08	0.911911	0.503208	FALSE	FALSE	444320774	0.161034	0.502349	FALSE	FALSE	FALSE	FALSE	FALSE
DNASE_lung_male_embryo_108_days	441615904	0.334169	0.498984	FALSE	FALSE	441668583	0.637471	0.499166	FALSE	FALSE	FALSE	FALSE	FALSE
DNASE_tibial_artery_female_adult_53_years	438563243	0.0310211	0.495575	TRUE	FALSE	4.39498e+08	0.919631	0.496674	FALSE	FALSE	FALSE	FALSE	FALSE
DNASE_adrenal_gland_male_embryo_101_day	441979385	0.392334	0.499352	FALSE	FALSE	445833193	0.0607609	0.503672	FALSE	FALSE	FALSE	FALSE	FALSE
DNASE_kidney_female_embryo_121_day	442167907	0.432816	0.499599	FALSE	FALSE	443862462	0.238569	0.501686	FALSE	FALSE	FALSE	FALSE	FALSE
DNASE_stomach_female_embryo_107_days	442153810	0.459187	0.499757	FALSE	FALSE	446787701	0.0169361	0.505032	TRUE	FALSE	FALSE	FALSE	FALSE
DNASE_small_intestine_female_embryo_110_days	444195425	0.790542	0.501917	FALSE	FALSE	447219350	0.00845368	0.505666	TRUE	FALSE	FALSE	FALSE	FALSE
DNASE_MG63	454117071	1	0.513181	FALSE	FALSE	4.46658e+08	0.0241889	0.504682	TRUE	FALSE	FALSE	FALSE	FALSE
DNASE_skin_of_body_female_embryo_82_days	445605026	0.934449	0.503581	FALSE	FALSE	447327836	0.00792856	0.505721	TRUE	FALSE	FALSE	FALSE	FALSE
DNASE_left_renal_cortex_interstitium_male_embryo_105_days	4.41382e+08	0.281469	0.498628	FALSE	FALSE	4.42458e+08	0.500515	0.499997	FALSE	FALSE	FALSE	FALSE	FALSE
DNASE_stomach_male_embryo_58_days_and_male_embryo_76_days	4.42693e+08	0.628141	0.500776	FALSE	FALSE	4.45004e+08	0.111237	0.502893	FALSE	FALSE	FALSE	FALSE	FALSE
DNASE_left_kidney_female_embryo_59_days_and_male_embryo_91_day	442149826	0.460006	0.499762	FALSE	FALSE	442916823	0.369738	0.500789	FALSE	FALSE	FALSE	FALSE	FALSE
DNASE_hematopoietic_multipotent_progenitor_cell_RPT	4.36402e+08	0.00198595	0.493169	TRUE	FALSE	441363779	0.644496	0.499121	FALSE	FALSE	FALSE	FALSE	FALSE
DNASE_kidney_female_embryo_120_days	441486028	0.364313	0.499177	FALSE	FALSE	448785394	0.000885634	0.507415	TRUE	FALSE	FALSE	FALSE	FALSE
DNASE_muscle_of_back_female_embryo_115_days	4.44203e+08	0.807999	0.502065	FALSE	FALSE	4.43765e+08	0.24871	0.501609	FALSE	FALSE	FALSE	FALSE	FALSE
DNASE_hematopoietic_multipotent_progenitor_cell_male_adult_25_years_treated_with_erythropoietin_for_20_days_hydrocortisone_succinate_for_20_days_kit_ligand_for_20_days_interleukin_3_for_20_days	442990808	0.583603	0.500501	FALSE	FALSE	450139763	6.79605e-05	0.509051	TRUE	FALSE	FALSE	FALSE	FALSE
DNASE_small_intestine_female_embryo_120_days	4.43771e+08	0.735927	0.501496	FALSE	FALSE	448110690	0.00302795	0.50651	TRUE	FALSE	FALSE	FALSE	FALSE
DNASE_brain_embryo_112_days	4.42081e+08	0.419556	0.499518	FALSE	FALSE	438258017	0.973221	0.495421	FALSE	FALSE	FALSE	FALSE	TRUE
DNASE_stomach_female_embryo_105_days_RPT	4.41315e+08	0.306499	0.4988	FALSE	FALSE	445426209	0.0750937	0.503413	FALSE	FALSE	FALSE	FALSE	FALSE
DNASE_left_kidney_female_embryo_98_days	4.4166e+08	0.354791	0.499117	FALSE	FALSE	443910612	0.243974	0.501645	FALSE	FALSE	FALSE	FALSE	FALSE
DNASE_trophoblast_cell_embryo_21_week	4.40196e+08	0.142331	0.497463	FALSE	FALSE	4.44932e+08	0.124251	0.502737	FALSE	FALSE	FALSE	FALSE	FALSE
DNASE_common_myeloid_progenitor_CD34_positive_female_adult_27_years	4.36357e+08	0.00205283	0.493193	TRUE	FALSE	4.4183e+08	0.568385	0.499591	FALSE	FALSE	FALSE	FALSE	FALSE
DNASE_eye_female_embryo_76_days	4.39101e+08	0.0641199	0.496392	FALSE	FALSE	439481224	0.917529	0.496707	FALSE	FALSE	FALSE	FALSE	FALSE
DNASE_renal_cortex_interstitium_male_embryo_108_days	4.41599e+08	0.333522	0.49898	FALSE	FALSE	445995113	0.0477345	0.503954	TRUE	FALSE	FALSE	FALSE	FALSE
DNASE_placenta_female_embryo_108_days	440172738	0.135583	0.49739	FALSE	FALSE	4.46283e+08	0.0351854	0.504292	TRUE	FALSE	FALSE	FALSE	FALSE
DNASE_stomach_female_adult_53_years	437758872	0.0114537	0.494605	TRUE	FALSE	441127504	0.736543	0.498499	FALSE	FALSE	FALSE	FALSE	FALSE
DNASE_small_intestine_female_embryo_107_days	443033332	0.616424	0.500702	FALSE	FALSE	447459858	0.0071481	0.50581	TRUE	FALSE	FALSE	FALSE	FALSE
DNASE_large_intestine_female_embryo_120_days	4.45239e+08	0.907212	0.50314	FALSE	FALSE	4.48715e+08	0.00118176	0.507211	TRUE	FALSE	FALSE	FALSE	FALSE
DNASE_kidney_glomerular_epithelial_cell_male_adult_43_years_and_male_adult_62_years	4.44859e+08	0.901095	0.503055	FALSE	FALSE	4.47926e+08	0.00288609	0.506548	TRUE	FALSE	FALSE	FALSE	FALSE
DNASE_renal_pelvis_female_embryo_96_days	4.411e+08	0.286164	0.498661	FALSE	FALSE	445817722	0.0467092	0.503979	TRUE	FALSE	FALSE	FALSE	FALSE
DNASE_lung_female_embryo_76_days	440939636	0.272271	0.498563	FALSE	FALSE	4.46978e+08	0.0160477	0.505083	TRUE	FALSE	FALSE	FALSE	FALSE
DNASE_muscle_of_back_male_embryo_104_days	445771784	0.948144	0.503859	FALSE	FALSE	446068677	0.0476197	0.503957	TRUE	FALSE	FALSE	FALSE	FALSE
DNASE_lung_female_embryo_85_days	4.41676e+08	0.372277	0.499227	FALSE	FALSE	442536835	0.475191	0.500148	FALSE	FALSE	FALSE	FALSE	FALSE
DNASE_spinal_cord_male_embryo_105_days	441424789	0.316351	0.498867	FALSE	FALSE	437035430	0.995681	0.493772	FALSE	FALSE	FALSE	FALSE	FALSE
DNASE_hematopoietic_multipotent_progenitor_cell_treated_with_interleukin_3_for_4_days_kit_ligand_for_4_days_hydrocortisone_succinate_for_4_days_erythropoietin_for_4_days	433724244	2.48454e-05	0.490377	TRUE	FALSE	439335001	0.928705	0.496523	FALSE	FALSE	FALSE	FALSE	FALSE
DNASE_HepG2_RPT_RPT	4.37885e+08	0.018641	0.49506	TRUE	FALSE	446579863	0.0189799	0.504922	TRUE	FALSE	TRUE	FALSE	FALSE
DNASE_foreskin_fibroblast_male_newborn_RPT_RPT	4.45064e+08	0.909748	0.503177	FALSE	FALSE	4.48313e+08	0.00303502	0.506507	TRUE	FALSE	FALSE	FALSE	FALSE
DNASE_omental_fat_pad_female_adult_53_years	4.35302e+08	0.000376037	0.492007	TRUE	FALSE	435657326	0.999427	0.492288	FALSE	FALSE	FALSE	FALSE	FALSE
DNASE_large_intestine_female_embryo_110_days	4.44758e+08	0.865154	0.502618	FALSE	FALSE	447921608	0.00329465	0.506444	TRUE	FALSE	FALSE	FALSE	FALSE
DNASE_heart_female_embryo_105_days	4.40084e+08	0.127335	0.497299	FALSE	FALSE	4.42271e+08	0.518959	0.499887	FALSE	FALSE	FALSE	FALSE	TRUE
DNASE_renal_cortex_interstitium_male_embryo_113_days	4.43032e+08	0.625169	0.500757	FALSE	FALSE	445844315	0.0506547	0.503886	FALSE	FALSE	FALSE	FALSE	FALSE
DNASE_brain_female_embryo_96_days	4.42698e+08	0.553739	0.50032	FALSE	FALSE	4.37542e+08	0.989598	0.494518	FALSE	FALSE	FALSE	FALSE	TRUE
DNASE_thyroid_gland_male_adult_37_years	4.42354e+08	0.480284	0.499883	FALSE	FALSE	446055124	0.0481371	0.503944	TRUE	FALSE	FALSE	FALSE	FALSE
DNASE_liver_embryo_59_days_and_embryo_80_days	436340303	0.00289149	0.493453	TRUE	FALSE	452352261	1.03812e-06	0.511256	TRUE	TRUE	TRUE	FALSE	FALSE
DNASE_stomach_male_adult_54_years	4.41557e+08	0.331502	0.498967	FALSE	FALSE	4.41373e+08	0.711268	0.498679	FALSE	FALSE	FALSE	FALSE	FALSE
DNASE_thymus_male_embryo_127_days	434814807	0.000206259	0.491622	TRUE	FALSE	4.44165e+08	0.210658	0.501907	FALSE	FALSE	FALSE	FALSE	FALSE
DNASE_upper_lobe_of_left_lung_male_adult_37_years	434246366	4.59034e-05	0.490724	TRUE	FALSE	434486816	0.999924	0.491016	FALSE	FALSE	FALSE	FALSE	FALSE
DNASE_endodermal_cell	439343389	0.0657213	0.496423	FALSE	FALSE	4.38201e+08	0.975527	0.49533	FALSE	FALSE	FALSE	FALSE	FALSE
DNASE_forelimb_muscle_female_embryo_108_days	4.44356e+08	0.826891	0.502234	FALSE	FALSE	443290582	0.353483	0.500892	FALSE	FALSE	FALSE	FALSE	FALSE
DNASE_CD4_positive_alpha_beta_T_cell_male_adult_37_years	434963061	0.000217964	0.491658	TRUE	FALSE	441166305	0.721785	0.498605	FALSE	FALSE	FALSE	FALSE	FALSE
DNASE_muscle_of_leg_male_embryo_101_day	4.43839e+08	0.738073	0.501512	FALSE	FALSE	4.44121e+08	0.213741	0.501882	FALSE	FALSE	FALSE	FALSE	FALSE
DNASE_gastrocnemius_medialis_male_adult_37_years	443951364	0.764795	0.501712	FALSE	FALSE	4.50877e+08	3.0032e-05	0.509517	TRUE	FALSE	FALSE	FALSE	FALSE
DNASE_gastrocnemius_medialis_male_adult_54_years	439603952	0.101421	0.496979	FALSE	FALSE	441941542	0.582573	0.499506	FALSE	FALSE	FALSE	FALSE	FALSE
DNASE_stomach_male_embryo_91_day	443784426	0.767482	0.501733	FALSE	FALSE	4.4848e+08	0.00216196	0.506767	TRUE	FALSE	FALSE	FALSE	FALSE
DNASE_muscle_of_back_male_embryo_101_day	4.43842e+08	0.738491	0.501515	FALSE	FALSE	4.44006e+08	0.212544	0.501892	FALSE	FALSE	FALSE	FALSE	FALSE
DNASE_heart_female_embryo_117_days	4.4172e+08	0.353435	0.499108	FALSE	FALSE	4.41163e+08	0.711351	0.498678	FALSE	FALSE	FALSE	FALSE	TRUE
DNASE_kidney_tubule_cell_female_adult_80_years_and_male_adult_62_years	4.45623e+08	0.945828	0.503809	FALSE	FALSE	4.47867e+08	0.00484792	0.506134	TRUE	FALSE	FALSE	FALSE	FALSE
DNASE_fibroblast_of_skin_of_abdomen_male_embryo_97_days	446077959	0.956781	0.504066	FALSE	FALSE	4.46844e+08	0.0170197	0.505027	TRUE	FALSE	FALSE	FALSE	FALSE
DNASE_pancreas_male_adult_34_years	4.43588e+08	0.702178	0.501259	FALSE	FALSE	451902311	2.5072e-06	0.510826	TRUE	TRUE	FALSE	FALSE	FALSE
DNASE_trophoblast_cell_originated_from_H1_hESC	4.42184e+08	0.462014	0.499774	FALSE	FALSE	445550996	0.0738299	0.503434	FALSE	FALSE	FALSE	FALSE	FALSE
DNASE_left_kidney_male_embryo_96_days	4.40373e+08	0.181203	0.49784	FALSE	FALSE	4.44043e+08	0.227822	0.501769	FALSE	FALSE	FALSE	FALSE	FALSE
DNASE_skin_fibroblast_male_embryo_97_days	446263940	0.969044	0.504428	FALSE	FALSE	446410254	0.0280329	0.504531	TRUE	FALSE	FALSE	FALSE	FALSE
DNASE_brain_female_embryo_142_days	444521374	0.835933	0.502319	FALSE	FALSE	435263952	0.999679	0.491904	FALSE	FALSE	FALSE	FALSE	TRUE
DNASE_small_intestine_male_embryo_105_days	446287903	0.971246	0.504505	FALSE	FALSE	449038454	0.00097148	0.507349	TRUE	FALSE	FALSE	FALSE	FALSE
DNASE_heart_female_embryo_110_days	440789650	0.224778	0.498207	FALSE	FALSE	4.42574e+08	0.485731	0.500085	FALSE	FALSE	FALSE	FALSE	TRUE
DNASE_common_myeloid_progenitor_CD34_positive_female	4.37191e+08	0.0056808	0.493997	TRUE	FALSE	4.41584e+08	0.670868	0.498951	FALSE	FALSE	FALSE	FALSE	FALSE
DNASE_adrenal_gland_male_adult_37_years	440474438	0.173623	0.497771	FALSE	FALSE	4.42535e+08	0.491044	0.500053	FALSE	FALSE	FALSE	FALSE	FALSE
DNASE_muscle_of_back_female_embryo_85_days	443655440	0.74748	0.501581	FALSE	FALSE	4.43455e+08	0.308164	0.501188	FALSE	FALSE	FALSE	FALSE	FALSE
DNASE_muscle_of_leg_female_embryo_85_days	4.4401e+08	0.777189	0.501809	FALSE	FALSE	443770631	0.278309	0.501394	FALSE	FALSE	FALSE	FALSE	FALSE
DNASE_Peyer_s_patch_male_adult_54_years	437060797	0.00455962	0.493816	TRUE	FALSE	437453714	0.990671	0.494421	FALSE	FALSE	FALSE	FALSE	FALSE
DNASE_amniotic_stem_cell	446820065	0.981415	0.504942	FALSE	FALSE	4.48339e+08	0.00241879	0.506683	TRUE	FALSE	FALSE	FALSE	FALSE
DNASE_stomach_female_embryo_98_days	441294030	0.295317	0.498724	FALSE	FALSE	4.48694e+08	0.00160052	0.506991	TRUE	FALSE	FALSE	FALSE	FALSE
DNASE_large_intestine_female_embryo_91_day	4.45326e+08	0.917199	0.503288	FALSE	FALSE	447759132	0.00339175	0.506422	TRUE	FALSE	FALSE	FALSE	FALSE
DNASE_lung_female_embryo_120_days	4.42372e+08	0.467716	0.499808	FALSE	FALSE	448261825	0.00308955	0.506494	TRUE	FALSE	FALSE	FALSE	FALSE
DNASE_skin_fibroblast_male_embryo_97_days_RPT	4.4547e+08	0.928933	0.503481	FALSE	FALSE	4.46862e+08	0.0144044	0.505185	TRUE	FALSE	FALSE	FALSE	FALSE
DNASE_SW480	441290515	0.308343	0.498813	FALSE	FALSE	4.49813e+08	0.000277869	0.508187	TRUE	FALSE	FALSE	FALSE	FALSE
DNASE_GM23248	4.45774e+08	0.944143	0.503772	FALSE	FALSE	4.47055e+08	0.015623	0.505108	TRUE	FALSE	FALSE	FALSE	FALSE
DNASE_muscle_of_trunk_female_embryo_120_days	444350261	0.812546	0.502104	FALSE	FALSE	4.45071e+08	0.104454	0.50298	FALSE	FALSE	FALSE	FALSE	FALSE
DNASE_islet_precursor_cell	4.39849e+08	0.123716	0.497257	FALSE	FALSE	4.43014e+08	0.389083	0.500668	FALSE	FALSE	FALSE	FALSE	FALSE
DNASE_medulla_oblongata_male_adult_78_years_and_male_adult_84_years	439674748	0.108538	0.497072	FALSE	FALSE	440186332	0.789833	0.498088	FALSE	FALSE	FALSE	FALSE	FALSE
DNASE_right_lung_male_embryo_115_days	442496182	0.502652	0.500016	FALSE	FALSE	4.44899e+08	0.115426	0.502842	FALSE	FALSE	FALSE	FALSE	FALSE
DNASE_body_of_pancreas_male_adult_54_years	439706953	0.0906972	0.49683	FALSE	FALSE	443753047	0.281552	0.501371	FALSE	FALSE	FALSE	FALSE	FALSE
DNASE_mammary_epithelial_cell_female_adult_18_years	4.45362e+08	0.920354	0.503338	FALSE	FALSE	4.48134e+08	0.00266391	0.506609	TRUE	FALSE	FALSE	FALSE	FALSE
DNASE_gastrocnemius_medialis_female_adult_51_year	4.38913e+08	0.046096	0.496006	TRUE	FALSE	4.42587e+08	0.498768	0.500007	FALSE	FALSE	FALSE	FALSE	FALSE
DNASE_uterus_female_adult_53_years	440032550	0.11493	0.497152	FALSE	FALSE	446998817	0.0135316	0.505243	TRUE	FALSE	FALSE	FALSE	FALSE
DNASE_ELR	4.42508e+08	0.534194	0.500204	FALSE	FALSE	4.44586e+08	0.148245	0.502476	FALSE	FALSE	FALSE	FALSE	FALSE
DNASE_omental_fat_pad_female_adult_51_year	435327210	0.000373262	0.492003	TRUE	FALSE	4.40104e+08	0.875416	0.497267	FALSE	FALSE	FALSE	FALSE	FALSE
DNASE_stomach_male_child_3_years	444093487	0.778233	0.501817	FALSE	FALSE	4.4828e+08	0.0029988	0.506517	TRUE	FALSE	FALSE	FALSE	FALSE
DNASE_B_cell_male_adult_37_years	440251367	0.159021	0.497632	FALSE	FALSE	4.4764e+08	0.00715364	0.505809	TRUE	FALSE	FALSE	FALSE	FALSE
DNASE_foreskin_fibroblast_male_newborn_RPT_RPT_RPT	4.44152e+08	0.788443	0.5019	FALSE	FALSE	4.48218e+08	0.00333067	0.506435	TRUE	FALSE	FALSE	FALSE	FALSE
DNASE_renal_cortex_interstitium_male_embryo_91_day	4.42602e+08	0.585176	0.50051	FALSE	FALSE	4.46042e+08	0.0427628	0.504078	TRUE	FALSE	FALSE	FALSE	FALSE
DNASE_ACHN	445292172	0.923807	0.503395	FALSE	FALSE	446331393	0.02364	0.504706	TRUE	FALSE	FALSE	FALSE	FALSE
DNASE_kidney_tubule_cell_female_adult_80_years_treated_with_5_uM_cisplatin	447075979	0.987979	0.505352	FALSE	FALSE	4.50242e+08	5.0556e-05	0.509223	TRUE	FALSE	FALSE	FALSE	FALSE
DNASE_left_renal_pelvis_male_embryo_105_days_RPT	4.41791e+08	0.3797	0.499274	FALSE	FALSE	4.44177e+08	0.212234	0.501894	FALSE	FALSE	FALSE	FALSE	FALSE
DNASE_iPS_DF_6_9_male_newborn	437410786	0.00858729	0.494348	TRUE	FALSE	4.3864e+08	0.964159	0.495728	FALSE	FALSE	FALSE	FALSE	TRUE
DNASE_kidney_male_embryo_87_days	4.42729e+08	0.553891	0.500321	FALSE	FALSE	4.41968e+08	0.522605	0.499866	FALSE	FALSE	FALSE	FALSE	FALSE
DNASE_right_lung_female_embryo_91_day	4.41496e+08	0.318348	0.49888	FALSE	FALSE	443303684	0.336823	0.500999	FALSE	FALSE	FALSE	FALSE	FALSE
DNASE_NCI_H226	4.46902e+08	0.982264	0.504987	FALSE	FALSE	445059735	0.107049	0.502946	FALSE	FALSE	FALSE	FALSE	FALSE
DNASE_right_renal_cortex_interstitium_male_embryo_105_days_RPT	441846859	0.389922	0.499337	FALSE	FALSE	4.45699e+08	0.0656481	0.503579	FALSE	FALSE	FALSE	FALSE	FALSE
DNASE_G401	4.41533e+08	0.344728	0.499052	FALSE	FALSE	4.4292e+08	0.393286	0.500642	FALSE	FALSE	FALSE	FALSE	FALSE
DNASE_muscle_of_arm_male_embryo_113_days	4.4369e+08	0.718012	0.501368	FALSE	FALSE	4.42949e+08	0.375183	0.500755	FALSE	FALSE	FALSE	FALSE	FALSE
DNASE_common_myeloid_progenitor_CD34_positive_male_adult	435238195	0.000255785	0.49176	TRUE	FALSE	442595657	0.46412	0.500214	FALSE	FALSE	FALSE	FALSE	FALSE
DNASE_muscle_of_leg_female_embryo_113_days	4.44136e+08	0.782732	0.501853	FALSE	FALSE	4.43806e+08	0.255771	0.501557	FALSE	FALSE	FALSE	FALSE	FALSE
DNASE_arm_bone_male_embryo_81_day	4.40587e+08	0.211949	0.498103	FALSE	FALSE	4.43613e+08	0.290539	0.501309	FALSE	FALSE	FALSE	FALSE	FALSE
DNASE_H9_RPT	436103932	0.00122235	0.492814	TRUE	FALSE	438263422	0.979054	0.495175	FALSE	FALSE	FALSE	FALSE	FALSE
DNASE_testis_male_embryo	4.41727e+08	0.36439	0.499178	FALSE	FALSE	443236169	0.331665	0.501033	FALSE	FALSE	FALSE	FALSE	FALSE
DNASE_neural_stem_progenitor_cell_originated_from_H1_hESC	4.43821e+08	0.745392	0.501565	FALSE	FALSE	4.4169e+08	0.643703	0.499126	FALSE	FALSE	FALSE	FALSE	TRUE
DNASE_right_atrium_auricular_region_female_adult_51_year	439931383	0.11235	0.497121	FALSE	FALSE	438202757	0.977347	0.495252	FALSE	FALSE	FALSE	FALSE	TRUE
DNASE_common_myeloid_progenitor_CD34_positive_male_adult_49_years	4.3677e+08	0.00361782	0.49363	TRUE	FALSE	440853650	0.744127	0.498444	FALSE	FALSE	FALSE	FALSE	FALSE
DNASE_stomach_female_embryo_121_day	4.41959e+08	0.457322	0.499746	FALSE	FALSE	4.48326e+08	0.00247491	0.506665	TRUE	FALSE	FALSE	FALSE	FALSE
DNASE_muscle_of_leg_female_embryo_105_days	444420063	0.83469	0.502307	FALSE	FALSE	4.44139e+08	0.200811	0.501989	FALSE	FALSE	FALSE	FALSE	FALSE
DNASE_muscle_of_leg_male_embryo_97_days_RPT	4.43661e+08	0.716802	0.50136	FALSE	FALSE	443599558	0.306298	0.501201	FALSE	FALSE	FALSE	FALSE	FALSE
DNASE_left_kidney_female_embryo_87_days	442389503	0.466391	0.4998	FALSE	FALSE	445027281	0.11466	0.502851	FALSE	FALSE	FALSE	FALSE	FALSE
DNASE_muscle_of_back_male_embryo_97_days	4.45928e+08	0.959318	0.504134	FALSE	FALSE	444231310	0.206724	0.50194	FALSE	FALSE	FALSE	FALSE	FALSE
DNASE_muscle_of_leg_male_embryo_96_days_RPT	443712754	0.716779	0.50136	FALSE	FALSE	444431268	0.184762	0.502128	FALSE	FALSE	FALSE	FALSE	FALSE
DNASE_right_lung_female_embryo_105_days	441382424	0.311861	0.498836	FALSE	FALSE	4.44329e+08	0.202732	0.501973	FALSE	FALSE	FALSE	FALSE	FALSE
DNASE_NAMALWA_treated_with_Sendai_virus_for_2_hours	4.37823e+08	0.0219036	0.495218	TRUE	FALSE	446772970	0.0200765	0.504867	TRUE	FALSE	TRUE	FALSE	FALSE
DNASE_renal_pelvis_male_embryo_127_days	4.40988e+08	0.241507	0.498336	FALSE	FALSE	444266302	0.203834	0.501964	FALSE	FALSE	FALSE	FALSE	FALSE
DNASE_muscle_of_arm_male_embryo_96_days	4.43672e+08	0.710101	0.501313	FALSE	FALSE	4.43269e+08	0.342726	0.500961	FALSE	FALSE	FALSE	FALSE	FALSE
DNASE_heart_male_child_3_years	4.42496e+08	0.550957	0.500304	FALSE	FALSE	4.45839e+08	0.0526329	0.503842	FALSE	FALSE	FALSE	FALSE	TRUE
DNASE_brain_female_embryo_117_days	4.40967e+08	0.233902	0.498278	FALSE	FALSE	435851434	0.999129	0.492574	FALSE	FALSE	FALSE	FALSE	FALSE
DNASE_muscle_of_arm_female_embryo_85_days	4.44445e+08	0.827825	0.502243	FALSE	FALSE	4.43427e+08	0.30234	0.501228	FALSE	FALSE	FALSE	FALSE	FALSE
DNASE_heart_male_embryo_110_days	442368731	0.482605	0.499897	FALSE	FALSE	440875912	0.71973	0.498619	FALSE	FALSE	FALSE	FALSE	TRUE
DNASE_L1_S8	4.41508e+08	0.328636	0.498948	FALSE	FALSE	4.41798e+08	0.589917	0.499461	FALSE	FALSE	FALSE	FALSE	FALSE
DNASE_CD8_positive_alpha_beta_T_cell_male_adult_37_years	4.36772e+08	0.00355889	0.493617	TRUE	FALSE	442752358	0.442175	0.500345	FALSE	FALSE	FALSE	FALSE	FALSE
DNASE_muscle_of_back_male_embryo_91_day	4.44661e+08	0.839229	0.502351	FALSE	FALSE	4.43496e+08	0.275189	0.501417	FALSE	FALSE	FALSE	FALSE	FALSE
DNASE_left_renal_pelvis_male_embryo_105_days_RPT_RPT	441652658	0.337276	0.499004	FALSE	FALSE	443137469	0.363829	0.500826	FALSE	FALSE	FALSE	FALSE	FALSE
DNASE_middle_frontal_gyrus_male_adult_78_years	4.39933e+08	0.107892	0.497064	FALSE	FALSE	438197628	0.98076	0.495092	FALSE	FALSE	FALSE	FALSE	TRUE
DNASE_lung_male_embryo_103_days	442458337	0.513573	0.500081	FALSE	FALSE	443359191	0.333295	0.501022	FALSE	FALSE	FALSE	FALSE	FALSE
DNASE_heart_male_embryo_105_days	441776251	0.368769	0.499205	FALSE	FALSE	441435952	0.670256	0.498955	FALSE	FALSE	FALSE	FALSE	TRUE
DNASE_left_renal_pelvis_male_embryo_120_days	4.40719e+08	0.228923	0.498239	FALSE	FALSE	446072680	0.0408762	0.504128	TRUE	FALSE	FALSE	FALSE	FALSE
DNASE_common_myeloid_progenitor_CD34_positive_female_adult_50_years	4.35696e+08	0.000542096	0.492251	TRUE	FALSE	441786491	0.588226	0.499471	FALSE	FALSE	FALSE	FALSE	FALSE
DNASE_Peyer_s_patch_female_adult_53_years	439458105	0.0845519	0.496739	FALSE	FALSE	440749030	0.795952	0.498038	FALSE	FALSE	FALSE	FALSE	FALSE
DNASE_skin_fibroblast_male_embryo_97_days_RPT_RPT	446859654	0.979582	0.50485	FALSE	FALSE	445393363	0.0791805	0.503346	FALSE	FALSE	FALSE	FALSE	FALSE
DNASE_hematopoietic_multipotent_progenitor_cell_RPT_RPT	4.37617e+08	0.0144522	0.494818	TRUE	FALSE	443104513	0.388876	0.500669	FALSE	FALSE	FALSE	FALSE	FALSE
DNASE_right_kidney_male_embryo_87_days	4.42476e+08	0.509136	0.500054	FALSE	FALSE	4.46225e+08	0.0288616	0.504501	TRUE	FALSE	FALSE	FALSE	FALSE
DNASE_tibial_artery_male_adult_37_years	438785936	0.0576817	0.496265	FALSE	FALSE	4.41262e+08	0.722631	0.498599	FALSE	FALSE	FALSE	FALSE	FALSE
DNASE_renal_cell_carcinoma	447546478	0.994616	0.506049	FALSE	FALSE	448532421	0.00190629	0.506862	TRUE	FALSE	FALSE	FALSE	FALSE
DNASE_thymus_female_embryo_113_days	4.36609e+08	0.00279235	0.493428	TRUE	FALSE	4.45729e+08	0.0589328	0.503709	FALSE	FALSE	FALSE	FALSE	FALSE
DNASE_brain_female_embryo_109_days	439300976	0.0740579	0.49657	FALSE	FALSE	437330498	0.992796	0.494197	FALSE	FALSE	FALSE	FALSE	TRUE
DNASE_Daoy	442352550	0.502149	0.500013	FALSE	FALSE	443839603	0.221116	0.501823	FALSE	FALSE	FALSE	FALSE	FALSE
DNASE_A673	4.41161e+08	0.295769	0.498727	FALSE	FALSE	437587648	0.990616	0.494426	FALSE	FALSE	FALSE	FALSE	FALSE
DNASE_muscle_of_arm_male_embryo_101_day	4.44408e+08	0.835127	0.502312	FALSE	FALSE	443741273	0.284798	0.501349	FALSE	FALSE	FALSE	FALSE	FALSE
DNASE_muscle_of_arm_female_embryo_120_days	4.4419e+08	0.797519	0.501975	FALSE	FALSE	444742834	0.105026	0.502973	FALSE	FALSE	FALSE	FALSE	FALSE
DNASE_muscle_of_back_male_embryo_105_days	4.44805e+08	0.878571	0.50277	FALSE	FALSE	4.43872e+08	0.247348	0.50162	FALSE	FALSE	FALSE	FALSE	FALSE
DNASE_skin_fibroblast_male_embryo_97_days_RPT_RPT_RPT	445967686	0.953033	0.503973	FALSE	FALSE	446692375	0.0197828	0.504882	TRUE	FALSE	FALSE	FALSE	FALSE
DNASE_ecto_neural_progenitor_cell_originated_from_H9	4.3848e+08	0.0436141	0.495943	TRUE	FALSE	4.3946e+08	0.929542	0.496508	FALSE	FALSE	FALSE	FALSE	FALSE
DNASE_hematopoietic_multipotent_progenitor_cell_treated_with_interleukin_3_for_17_days_kit_ligand_for_17_days_hydrocortisone_succinate_for_17_days_erythropoietin_for_17_days	4.41208e+08	0.317704	0.498875	FALSE	FALSE	4.45716e+08	0.0604286	0.503679	FALSE	FALSE	FALSE	FALSE	FALSE
DNASE_hepatocyte_originated_from_H9	443532068	0.707366	0.501294	FALSE	FALSE	448241660	0.00310642	0.506489	TRUE	FALSE	FALSE	FALSE	FALSE
DNASE_renal_pelvis_male_embryo_97_days	442091816	0.465054	0.499792	FALSE	FALSE	4.44256e+08	0.177661	0.502192	FALSE	FALSE	FALSE	FALSE	FALSE
DNASE_heart_embryo_101_day	4.40917e+08	0.240217	0.498326	FALSE	FALSE	440356372	0.845386	0.497588	FALSE	FALSE	FALSE	FALSE	TRUE
DNASE_large_intestine_male_embryo_115_days	442385273	0.47641	0.49986	FALSE	FALSE	4.47988e+08	0.00488408	0.506128	TRUE	FALSE	FALSE	FALSE	FALSE
DNASE_T_cell_male_adult_37_years	4.39985e+08	0.130783	0.497337	FALSE	FALSE	4.42435e+08	0.507402	0.499956	FALSE	FALSE	FALSE	FALSE	FALSE
DNASE_skin_fibroblast_male_embryo_97_days_RPT_RPT_RPT_RPT	4.46229e+08	0.959577	0.50414	FALSE	FALSE	4.45789e+08	0.0510128	0.503878	FALSE	FALSE	FALSE	FALSE	FALSE
DNASE_CD1c_positive_myeloid_dendritic_cell	432397420	1.05536e-06	0.488752	TRUE	TRUE	443384841	0.26464	0.501492	FALSE	FALSE	FALSE	FALSE	FALSE
DNASE_B_cell_male_adult_21_year	437294249	0.0066936	0.494134	TRUE	FALSE	446127270	0.0424981	0.504085	TRUE	FALSE	TRUE	FALSE	FALSE
DNASE_superior_temporal_gyrus_male_adult_84_years	441962873	0.435601	0.499615	FALSE	FALSE	4.36432e+08	0.998076	0.493145	FALSE	FALSE	FALSE	FALSE	TRUE
DNASE_skin_fibroblast_male_embryo_97_days_RPT_RPT_RPT_RPT_RPT	4.4501e+08	0.876181	0.502742	FALSE	FALSE	444759820	0.124015	0.50274	FALSE	FALSE	FALSE	FALSE	FALSE
DNASE_iPS_DF_19_11_male_newborn	4.38546e+08	0.0301033	0.495543	TRUE	FALSE	439221247	0.914349	0.496755	FALSE	FALSE	FALSE	FALSE	TRUE
DNASE_hindlimb_muscle_male_embryo_120_days	443712446	0.706998	0.501292	FALSE	FALSE	4.45514e+08	0.0743191	0.503425	FALSE	FALSE	FALSE	FALSE	FALSE
DNASE_MCF_10A_treated_with_1_uM_tamoxifen_for_6_hours	443601711	0.713411	0.501336	FALSE	FALSE	4.46581e+08	0.0205934	0.504843	TRUE	FALSE	FALSE	FALSE	FALSE
DNASE_sigmoid_colon_male_adult_54_years	438437027	0.0320476	0.495609	TRUE	FALSE	438247833	0.976317	0.495297	FALSE	FALSE	FALSE	FALSE	FALSE
DNASE_heart_male_embryo_120_days	441334498	0.293969	0.498715	FALSE	FALSE	4.4088e+08	0.771138	0.498239	FALSE	FALSE	FALSE	FALSE	TRUE
DNASE_tibial_nerve_female_adult_51_year	4.37271e+08	0.00879796	0.494369	TRUE	FALSE	438371221	0.976825	0.495275	FALSE	FALSE	FALSE	FALSE	FALSE
DNASE_adipocyte	446733217	0.978108	0.504782	FALSE	FALSE	4.47733e+08	0.00593604	0.505967	TRUE	FALSE	FALSE	FALSE	FALSE
DNASE_muscle_of_trunk_female_embryo_121_day	444688991	0.849531	0.502453	FALSE	FALSE	4.44732e+08	0.151165	0.502446	FALSE	FALSE	FALSE	FALSE	FALSE
DNASE_left_cardiac_atrium_female_embryo_101_day	440256995	0.142771	0.497467	FALSE	FALSE	4.4095e+08	0.762593	0.498305	FALSE	FALSE	FALSE	FALSE	TRUE
DNASE_T_cell_male_adult_21_year	439385186	0.0696619	0.496494	FALSE	FALSE	442638264	0.439588	0.500361	FALSE	FALSE	FALSE	FALSE	FALSE
DNASE_right_kidney_male_embryo_108_days	4.41011e+08	0.238809	0.498316	FALSE	FALSE	4.43751e+08	0.277873	0.501397	FALSE	FALSE	FALSE	FALSE	FALSE
DNASE_adrenal_gland_female_embryo_108_days	4.39294e+08	0.0674674	0.496454	FALSE	FALSE	447986626	0.00388731	0.506313	TRUE	FALSE	FALSE	FALSE	FALSE
DNASE_hematopoietic_multipotent_progenitor_cell_treated_with_interleukin_3_for_11_day_kit_ligand_for_11_day_hydrocortisone_succinate_for_11_day_erythropoietin_for_11_day	4.42774e+08	0.555708	0.500332	FALSE	FALSE	440848778	0.781057	0.49816	FALSE	FALSE	FALSE	FALSE	FALSE
DNASE_brain_male_embryo_105_days	4.40443e+08	0.160524	0.497647	FALSE	FALSE	439122689	0.92582	0.496571	FALSE	FALSE	FALSE	FALSE	TRUE
DNASE_body_of_pancreas_female_adult_53_years	442668154	0.580084	0.500479	FALSE	FALSE	446552696	0.0264697	0.50459	TRUE	FALSE	FALSE	FALSE	FALSE
DNASE_left_kidney_female_embryo_147_days	4.42752e+08	0.572517	0.500434	FALSE	FALSE	443114929	0.348933	0.500921	FALSE	FALSE	FALSE	FALSE	FALSE
DNASE_CD4_positive_alpha_beta_T_cell_male_adult_37_years_RPT	437189786	0.00573455	0.494004	TRUE	FALSE	442273288	0.555058	0.499672	FALSE	FALSE	FALSE	FALSE	FALSE
DNASE_KBM_7	4.35947e+08	0.00100334	0.492673	TRUE	FALSE	442626001	0.440978	0.500352	FALSE	FALSE	FALSE	FALSE	FALSE
DNASE_psoas_muscle_male_child_3_years	442756441	0.546339	0.500276	FALSE	FALSE	4.48926e+08	0.0010009	0.507328	TRUE	FALSE	FALSE	FALSE	FALSE
DNASE_ovary_female_embryo	434742457	0.000158442	0.491459	TRUE	FALSE	4.41213e+08	0.733346	0.498523	FALSE	FALSE	FALSE	FALSE	FALSE
DNASE_RKO	440811211	0.199348	0.497999	FALSE	FALSE	4.44406e+08	0.157903	0.502379	FALSE	FALSE	FALSE	FALSE	FALSE
DNASE_leg_bone_male_embryo_81_day	441116682	0.289879	0.498687	FALSE	FALSE	4.44862e+08	0.125727	0.50272	FALSE	FALSE	FALSE	FALSE	FALSE
DNASE_glomerular_visceral_epithelial_cell_child_3_years	4.43477e+08	0.761278	0.501685	FALSE	FALSE	4.50147e+08	9.58289e-05	0.508846	TRUE	FALSE	FALSE	FALSE	FALSE
DNASE_foreskin_melanocyte_male_newborn	444696069	0.861795	0.502581	FALSE	FALSE	4.4444e+08	0.160206	0.502357	FALSE	FALSE	FALSE	FALSE	FALSE
DNASE_embryonic_facial_prominence_embryo_53_days_and_embryo_58_days	441415616	0.331906	0.498969	FALSE	FALSE	4.43155e+08	0.332714	0.501026	FALSE	FALSE	FALSE	FALSE	FALSE
DNASE_vagina_female_adult_53_years	440625148	0.19158	0.497932	FALSE	FALSE	4.40306e+08	0.858932	0.497449	FALSE	FALSE	FALSE	FALSE	FALSE
DNASE_kidney_female_embryo_85_days	441895973	0.415483	0.499494	FALSE	FALSE	4.42031e+08	0.540852	0.499757	FALSE	FALSE	FALSE	FALSE	FALSE
DNASE_muscle_of_back_male_embryo_96_days	445657046	0.942344	0.503735	FALSE	FALSE	4.44121e+08	0.20801	0.501929	FALSE	FALSE	FALSE	FALSE	FALSE
DNASE_muscle_of_trunk_female_embryo_113_days	444932560	0.881896	0.502809	FALSE	FALSE	4.43356e+08	0.313482	0.501153	FALSE	FALSE	FALSE	FALSE	FALSE
DNASE_iPS_DF_19_7_male_newborn	438786240	0.047225	0.496033	TRUE	FALSE	4.39999e+08	0.880884	0.497203	FALSE	FALSE	FALSE	FALSE	TRUE
DNASE_right_lung_female_embryo_110_days	441910585	0.398071	0.499387	FALSE	FALSE	442307110	0.544543	0.499735	FALSE	FALSE	FALSE	FALSE	FALSE
DNASE_left_lung_male_embryo_87_days	442677675	0.537018	0.50022	FALSE	FALSE	4.45017e+08	0.11914	0.502797	FALSE	FALSE	FALSE	FALSE	FALSE
DNASE_large_intestine_female_embryo_105_days	4.4231e+08	0.477091	0.499864	FALSE	FALSE	447475371	0.00944756	0.505567	TRUE	FALSE	FALSE	FALSE	FALSE
DNASE_right_lung_female_embryo_98_days	4.41473e+08	0.370819	0.499218	FALSE	FALSE	444683732	0.147105	0.502488	FALSE	FALSE	FALSE	FALSE	FALSE
DNASE_leg_bone_male_embryo_81_day_RPT	4.41342e+08	0.303365	0.498779	FALSE	FALSE	4.45539e+08	0.0747857	0.503418	FALSE	FALSE	FALSE	FALSE	FALSE
DNASE_CD14_positive_monocyte_male_adult_21_year	431556273	9.85394e-08	0.487663	TRUE	TRUE	442692475	0.440546	0.500355	FALSE	FALSE	FALSE	FALSE	FALSE
DNASE_muscle_of_arm_male_embryo_120_days	4.43924e+08	0.768847	0.501743	FALSE	FALSE	4.44829e+08	0.132619	0.502642	FALSE	FALSE	FALSE	FALSE	FALSE
DNASE_Peyer_s_patch_male_adult_37_years	4.32988e+08	2.82874e-06	0.489236	TRUE	TRUE	4.38701e+08	0.961498	0.495806	FALSE	FALSE	FALSE	FALSE	FALSE
DNASE_common_myeloid_progenitor_CD34_positive_male_adult_36_years	436238407	0.00174295	0.493071	TRUE	FALSE	4.4182e+08	0.594395	0.499433	FALSE	FALSE	FALSE	FALSE	FALSE
DNASE_left_lung_female_embryo_108_days	4.42271e+08	0.478397	0.499872	FALSE	FALSE	443840883	0.26163	0.501514	FALSE	FALSE	FALSE	FALSE	FALSE
DNASE_small_intestine_female_embryo_91_day	4.42954e+08	0.608326	0.500652	FALSE	FALSE	4.46989e+08	0.0125485	0.505313	TRUE	FALSE	FALSE	FALSE	FALSE
DNASE_MM_1S	4.43889e+08	0.769162	0.501746	FALSE	FALSE	446949869	0.0149961	0.505147	TRUE	FALSE	FALSE	FALSE	FALSE
DNASE_sigmoid_colon_female_adult_51_year	4.3618e+08	0.00146011	0.492942	TRUE	FALSE	4.36777e+08	0.99668	0.493562	FALSE	FALSE	FALSE	FALSE	FALSE
DNASE_left_lung_female_embryo_105_days	441796518	0.378839	0.499268	FALSE	FALSE	443614713	0.303769	0.501218	FALSE	FALSE	FALSE	FALSE	FALSE
DNASE_common_myeloid_progenitor_CD34_positive_female_adult_33_years	4.35902e+08	0.00123194	0.492818	TRUE	FALSE	4.39704e+08	0.915842	0.496733	FALSE	FALSE	FALSE	FALSE	FALSE
DNASE_retina_embryo_125_days_and_male_embryo_103_days	4.40025e+08	0.12846	0.497311	FALSE	FALSE	4.37802e+08	0.987665	0.494672	FALSE	FALSE	FALSE	FALSE	FALSE
DNASE_brain_male_embryo_72_days_and_male_embryo_76_days	439440960	0.076972	0.496619	FALSE	FALSE	4.38878e+08	0.939755	0.496317	FALSE	FALSE	FALSE	FALSE	TRUE
DNASE_muscle_of_back_male_embryo_108_days	4.44962e+08	0.888158	0.502886	FALSE	FALSE	4.44096e+08	0.212966	0.501888	FALSE	FALSE	FALSE	FALSE	FALSE
DNASE_IMR_90	4.43876e+08	0.768169	0.501738	FALSE	FALSE	448653669	0.00195408	0.506843	TRUE	FALSE	FALSE	FALSE	FALSE
DNASE_lung_female_embryo_108_days	441695641	0.341483	0.499031	FALSE	FALSE	4.44201e+08	0.200545	0.501991	FALSE	FALSE	FALSE	FALSE	FALSE
DNASE_left_lung_male_embryo_113_days	441614031	0.368861	0.499206	FALSE	FALSE	445464378	0.0647912	0.503595	FALSE	FALSE	FALSE	FALSE	FALSE
DNASE_OCI_LY7	4.40473e+08	0.16698	0.497709	FALSE	FALSE	4.49164e+08	0.000674411	0.507602	TRUE	FALSE	FALSE	FALSE	FALSE
DNASE_upper_lobe_of_left_lung_female_adult_51_year	439540398	0.0976588	0.496928	FALSE	FALSE	4.38225e+08	0.976918	0.495271	FALSE	FALSE	FALSE	FALSE	FALSE
DNASE_hematopoietic_multipotent_progenitor_cell_treated_with_interleukin_3_for_18_days_kit_ligand_for_18_days_hydrocortisone_succinate_for_18_days_erythropoietin_for_18_days	4.40179e+08	0.152077	0.497563	FALSE	FALSE	4.45173e+08	0.0879136	0.503211	FALSE	FALSE	FALSE	FALSE	FALSE
DNASE_putamen_male_adult_78_years	439626481	0.0903204	0.496825	FALSE	FALSE	4.38585e+08	0.959257	0.495868	FALSE	FALSE	FALSE	FALSE	TRUE
DNASE_common_myeloid_progenitor_CD34_positive_male_adult_42_years	4.36033e+08	0.00120964	0.492806	TRUE	FALSE	4.41764e+08	0.61388	0.499313	FALSE	FALSE	FALSE	FALSE	FALSE
DNASE_placenta_embryo_53_days	439911031	0.126796	0.497292	FALSE	FALSE	4.45122e+08	0.10238	0.503008	FALSE	FALSE	FALSE	FALSE	FALSE
DNASE_kidney_male_embryo_105_days	440967523	0.293797	0.498714	FALSE	FALSE	4.4481e+08	0.108149	0.502933	FALSE	FALSE	FALSE	FALSE	FALSE
DNASE_heart_left_ventricle_female_embryo_136_days	443066419	0.591592	0.500549	FALSE	FALSE	439455085	0.923557	0.49661	FALSE	FALSE	FALSE	FALSE	TRUE
DNASE_small_intestine_female_embryo_108_days	4.4512e+08	0.891726	0.502931	FALSE	FALSE	448354014	0.00224114	0.506741	TRUE	FALSE	FALSE	FALSE	FALSE
DNASE_LoVo	4.44332e+08	0.848535	0.502444	FALSE	FALSE	446978144	0.0117665	0.505372	TRUE	FALSE	FALSE	FALSE	FALSE
DNASE_cerebellar_cortex_male_adult_78_years_and_male_adult_84_years	4.3976e+08	0.0893364	0.496811	FALSE	FALSE	440680826	0.802551	0.497982	FALSE	FALSE	FALSE	FALSE	TRUE
DNASE_lung_embryo_67_days	442857390	0.597151	0.500583	FALSE	FALSE	444085441	0.216701	0.501858	FALSE	FALSE	FALSE	FALSE	FALSE
DNASE_transverse_colon_female_adult_53_years	4.44408e+08	0.823601	0.502204	FALSE	FALSE	4.46124e+08	0.0429088	0.504074	TRUE	FALSE	FALSE	FALSE	FALSE
DNASE_brain_embryo_80_days	4.41378e+08	0.315655	0.498862	FALSE	FALSE	4.37974e+08	0.978801	0.495186	FALSE	FALSE	FALSE	FALSE	TRUE
DNASE_stomach_female_embryo_108_days	442826702	0.597082	0.500583	FALSE	FALSE	4.48131e+08	0.00245606	0.506672	TRUE	FALSE	FALSE	FALSE	FALSE
DNASE_umbilical_cord_embryo_59_days_and_male_embryo_76_days	4.42698e+08	0.559472	0.500355	FALSE	FALSE	4.4376e+08	0.233292	0.501727	FALSE	FALSE	FALSE	FALSE	FALSE
DNASE_muscle_of_leg_male_embryo_105_days	4.44647e+08	0.850553	0.502464	FALSE	FALSE	4.42598e+08	0.444045	0.500334	FALSE	FALSE	FALSE	FALSE	FALSE
DNASE_Caki2	441835411	0.375004	0.499244	FALSE	FALSE	4.44349e+08	0.184813	0.502128	FALSE	FALSE	FALSE	FALSE	FALSE
DNASE_muscle_of_arm_female_embryo_105_days	4.43993e+08	0.764971	0.501713	FALSE	FALSE	444035061	0.219258	0.501837	FALSE	FALSE	FALSE	FALSE	FALSE
DNASE_foreskin_melanocyte_male_newborn_RPT	4.45288e+08	0.924043	0.503398	FALSE	FALSE	446318709	0.0284286	0.504517	TRUE	FALSE	FALSE	FALSE	FALSE
DNASE_stomach_male_embryo_108_days	4.42402e+08	0.489803	0.499939	FALSE	FALSE	448650136	0.00163418	0.506976	TRUE	FALSE	FALSE	FALSE	FALSE
DNASE_body_of_pancreas_male_adult_37_years	440538436	0.168915	0.497727	FALSE	FALSE	4.45037e+08	0.100542	0.503032	FALSE	FALSE	FALSE	FALSE	FALSE
DNASE_renal_cortex_interstitium_female_embryo_120_days	443165418	0.62808	0.500775	FALSE	FALSE	444707737	0.136153	0.502604	FALSE	FALSE	FALSE	FALSE	FALSE
DNASE_body_of_pancreas_female_adult_51_year	4.42576e+08	0.54367	0.50026	FALSE	FALSE	4.48168e+08	0.00269961	0.506599	TRUE	FALSE	FALSE	FALSE	FALSE
DNASE_large_intestine_male_embryo_105_days	4.43839e+08	0.755033	0.501637	FALSE	FALSE	448034458	0.00430653	0.50623	TRUE	FALSE	FALSE	FALSE	FALSE
DNASE_limb_embryo_58_days_and_embryo_59_days	443027137	0.636409	0.500827	FALSE	FALSE	441455629	0.619984	0.499275	FALSE	FALSE	FALSE	FALSE	FALSE
DNASE_heart_female_embryo_147_days	4.43427e+08	0.68987	0.501175	FALSE	FALSE	4.39786e+08	0.901886	0.496935	FALSE	FALSE	FALSE	FALSE	TRUE
DNASE_heart_male_embryo_96_days	442608818	0.522966	0.500137	FALSE	FALSE	441439248	0.689055	0.49883	FALSE	FALSE	FALSE	FALSE	TRUE
DNASE_right_renal_pelvis_male_embryo_120_days	4.41642e+08	0.341643	0.499032	FALSE	FALSE	444694294	0.157239	0.502385	FALSE	FALSE	FALSE	FALSE	FALSE
DNASE_left_lung_female_embryo_117_days	4.41229e+08	0.270477	0.49855	FALSE	FALSE	4.43271e+08	0.342576	0.500962	FALSE	FALSE	FALSE	FALSE	FALSE
DNASE_thymus_female_embryo_98_days	4.36489e+08	0.0020896	0.493207	TRUE	FALSE	444716057	0.145403	0.502505	FALSE	FALSE	FALSE	FALSE	FALSE
DNASE_ovary_female_adult_53_years	438357000	0.0237213	0.495299	TRUE	FALSE	443170352	0.347377	0.500931	FALSE	FALSE	FALSE	FALSE	FALSE
DNASE_left_kidney_male_embryo_115_days	443032598	0.609315	0.500658	FALSE	FALSE	4.47555e+08	0.00634203	0.505912	TRUE	FALSE	FALSE	FALSE	FALSE
DNASE_thymus_male_embryo_113_days	437769565	0.0153045	0.494872	TRUE	FALSE	446325888	0.034221	0.504321	TRUE	FALSE	TRUE	FALSE	FALSE
DNASE_placenta_female_embryo_105_days	4.41451e+08	0.312875	0.498843	FALSE	FALSE	446109322	0.0429311	0.504074	TRUE	FALSE	FALSE	FALSE	FALSE
DNASE_EH	445302342	0.918996	0.503317	FALSE	FALSE	446511665	0.0238797	0.504695	TRUE	FALSE	FALSE	FALSE	FALSE
DNASE_renal_cortex_interstitium_male_embryo_97_days	441943513	0.380356	0.499278	FALSE	FALSE	4.4627e+08	0.0378648	0.504212	TRUE	FALSE	FALSE	FALSE	FALSE
DNASE_placenta_embryo_102_days	439062109	0.0588874	0.49629	FALSE	FALSE	442317615	0.546703	0.499722	FALSE	FALSE	FALSE	FALSE	FALSE
DNASE_placenta_embryo_56_days_and_embryo_59_days	4.38487e+08	0.0358661	0.495729	TRUE	FALSE	442051547	0.565132	0.499611	FALSE	FALSE	FALSE	FALSE	FALSE
DNASE_renal_pelvis_female_embryo_103_days	442574454	0.519109	0.500114	FALSE	FALSE	444838132	0.124547	0.502734	FALSE	FALSE	FALSE	FALSE	FALSE
DNASE_right_lobe_of_liver_female_adult_53_years	4.38927e+08	0.0495364	0.496088	TRUE	FALSE	4.36604e+08	0.997459	0.493355	FALSE	FALSE	FALSE	FALSE	FALSE
DNASE_skin_fibroblast_male_embryo_97_days_RPT_RPT_RPT_RPT_RPT_RPT	445706672	0.946482	0.503823	FALSE	FALSE	445969859	0.0429237	0.504074	TRUE	FALSE	FALSE	FALSE	FALSE
DNASE_tongue_male_embryo_72_days	443387216	0.677513	0.501093	FALSE	FALSE	446010407	0.0428324	0.504076	TRUE	FALSE	FALSE	FALSE	FALSE
DNASE_skin_fibroblast_male_embryo_97_days_RPT_RPT_RPT_RPT_RPT_RPT_RPT	446031372	0.954585	0.50401	FALSE	FALSE	447298029	0.0115313	0.505389	TRUE	FALSE	FALSE	FALSE	FALSE
DNASE_liver_female_embryo_101_day_and_female_embryo_113_days	434511131	0.000126114	0.491318	TRUE	FALSE	4.42188e+08	0.562896	0.499625	FALSE	FALSE	FALSE	FALSE	FALSE
DNASE_large_intestine_female_embryo_107_days	445076648	0.895805	0.502984	FALSE	FALSE	447380398	0.00911281	0.5056	TRUE	FALSE	FALSE	FALSE	FALSE
DNASE_hematopoietic_multipotent_progenitor_cell_treated_with_interleukin_3_for_6_days_kit_ligand_for_6_days_hydrocortisone_succinate_for_6_days_erythropoietin_for_6_days	435130200	0.000227919	0.491686	TRUE	FALSE	4.38792e+08	0.954021	0.496003	FALSE	FALSE	FALSE	FALSE	FALSE
DNASE_common_myeloid_progenitor_CD34_positive_male	4.37197e+08	0.00579233	0.494013	TRUE	FALSE	4.40777e+08	0.783585	0.49814	FALSE	FALSE	FALSE	FALSE	FALSE
DNASE_small_intestine_female_embryo_98_days	443005507	0.603458	0.500622	FALSE	FALSE	4.47247e+08	0.0133689	0.505254	TRUE	FALSE	FALSE	FALSE	FALSE
DNASE_CD4_positive_alpha_beta_T_cell_male_adult_21_year	438771507	0.0393894	0.495831	TRUE	FALSE	442549607	0.503722	0.499978	FALSE	FALSE	FALSE	FALSE	FALSE
DNASE_brain_male_embryo_101_day	4.39277e+08	0.0663068	0.496433	FALSE	FALSE	438752402	0.957577	0.495913	FALSE	FALSE	FALSE	FALSE	TRUE
DNASE_placenta_female_embryo_101_day_and_male_embryo_105_days	4.4211e+08	0.490226	0.499942	FALSE	FALSE	446786982	0.0201926	0.504861	TRUE	FALSE	FALSE	FALSE	FALSE
DNASE_renal_pelvis_male_embryo_91_day	4.40474e+08	0.171937	0.497755	FALSE	FALSE	446526622	0.0262761	0.504598	TRUE	FALSE	FALSE	FALSE	FALSE
DNASE_lung_embryo_80_days_and_male_embryo_76_days	4.42016e+08	0.398599	0.499391	FALSE	FALSE	444220852	0.190392	0.502079	FALSE	FALSE	FALSE	FALSE	FALSE
DNASE_Ammon_s_horn_male_adult_84_years	4.39134e+08	0.0592776	0.496298	FALSE	FALSE	4.4156e+08	0.649459	0.49909	FALSE	FALSE	FALSE	FALSE	FALSE
DNASE_muscle_of_back_female_embryo_105_days_RPT	444280385	0.803105	0.502022	FALSE	FALSE	445082497	0.11235	0.502879	FALSE	FALSE	FALSE	FALSE	FALSE
DNASE_lung_male_embryo_82_days	441633717	0.357401	0.499133	FALSE	FALSE	4.40884e+08	0.780651	0.498163	FALSE	FALSE	FALSE	FALSE	FALSE
DNASE_left_renal_cortex_interstitium_male_embryo_105_days_RPT	4.41421e+08	0.308825	0.498816	FALSE	FALSE	4.40158e+08	0.86979	0.497331	FALSE	FALSE	FALSE	FALSE	FALSE
DNASE_trophoblast_cell_embryo_17_weeks_and_embryo_18_weeks	442579653	0.529768	0.500177	FALSE	FALSE	446003458	0.0482408	0.503942	TRUE	FALSE	FALSE	FALSE	FALSE
DNASE_RPMI8226	440884292	0.237301	0.498304	FALSE	FALSE	4.48846e+08	0.00106697	0.507284	TRUE	FALSE	FALSE	FALSE	FALSE
DNASE_small_intestine_male_embryo_91_day	4.44697e+08	0.866474	0.502632	FALSE	FALSE	4.47402e+08	0.00950747	0.505562	TRUE	FALSE	FALSE	FALSE	FALSE
DNASE_brain_embryo_56_days_and_male_embryo_58_days	436749190	0.00512055	0.493909	TRUE	FALSE	437497598	0.990431	0.494443	FALSE	FALSE	FALSE	FALSE	TRUE
DNASE_pancreas_female_adult_30_years	4.44655e+08	0.850679	0.502465	FALSE	FALSE	4.52287e+08	8.15258e-07	0.511373	TRUE	TRUE	FALSE	FALSE	FALSE
DNASE_adrenal_gland_female_adult_53_years	437566154	0.0110165	0.494569	TRUE	FALSE	4.41501e+08	0.655638	0.49905	FALSE	FALSE	FALSE	FALSE	FALSE
DNASE_breast_epithelium_female_adult_51_year	438503611	0.0297808	0.495532	TRUE	FALSE	4.41505e+08	0.658643	0.499031	FALSE	FALSE	FALSE	FALSE	FALSE
DNASE_left_kidney_male_embryo_87_days	441340945	0.324182	0.498918	FALSE	FALSE	444375330	0.183866	0.502136	FALSE	FALSE	FALSE	FALSE	FALSE
DNASE_renal_pelvis_female_embryo_96_days_RPT	441661337	0.389767	0.499336	FALSE	FALSE	4.44139e+08	0.203461	0.501967	FALSE	FALSE	FALSE	FALSE	FALSE
DNASE_stomach_male_embryo_127_days	4.42247e+08	0.466169	0.499799	FALSE	FALSE	4.48882e+08	0.00107521	0.507278	TRUE	FALSE	FALSE	FALSE	FALSE
DNASE_CD8_positive_alpha_beta_T_cell_female_adult_34_years	4.40546e+08	0.206639	0.498059	FALSE	FALSE	4.43159e+08	0.322811	0.501091	FALSE	FALSE	FALSE	FALSE	FALSE
DNASE_spinal_cord_female_embryo_89_days	440202112	0.128374	0.49731	FALSE	FALSE	4.40858e+08	0.773507	0.49822	FALSE	FALSE	FALSE	FALSE	FALSE
DNASE_muscle_of_arm_male_embryo_97_days	444116884	0.770297	0.501755	FALSE	FALSE	443245405	0.302267	0.501228	FALSE	FALSE	FALSE	FALSE	FALSE
DNASE_renal_pelvis_female_embryo_105_days	440768929	0.220341	0.498171	FALSE	FALSE	4.45555e+08	0.057321	0.503742	FALSE	FALSE	FALSE	FALSE	FALSE
DNASE_HAP_1	446411616	0.970992	0.504496	FALSE	FALSE	4.37985e+08	0.979131	0.49517	FALSE	FALSE	FALSE	FALSE	FALSE
DNASE_SJSA1	444126022	0.786987	0.501888	FALSE	FALSE	446794297	0.0167954	0.50504	TRUE	FALSE	FALSE	FALSE	FALSE
DNASE_retina_embryo_74_days_and_embryo_85_days	438613042	0.0310664	0.495576	TRUE	FALSE	437273290	0.993127	0.494157	FALSE	FALSE	FALSE	FALSE	FALSE
DNASE_muscle_of_leg_male_embryo_127_days	4.43935e+08	0.754284	0.501632	FALSE	FALSE	4.45869e+08	0.0507697	0.503883	FALSE	FALSE	FALSE	FALSE	FALSE
DNASE_fibroblast_of_skin_of_abdomen_male_embryo_97_days_RPT	445963450	0.952689	0.503964	FALSE	FALSE	446439329	0.0216449	0.504794	TRUE	FALSE	FALSE	FALSE	FALSE
DNASE_bipolar_neuron_originated_from_GM23338_treated_with_0_5_ug_mL_doxycycline_hyclate_for_4_days	438519211	0.0381618	0.495796	TRUE	FALSE	4.40375e+08	0.824659	0.497786	FALSE	FALSE	FALSE	FALSE	FALSE
DNASE_stomach_female_embryo_147_days	4.41756e+08	0.37729	0.499259	FALSE	FALSE	447934964	0.00432637	0.506227	TRUE	FALSE	FALSE	FALSE	FALSE
DNASE_lung_male_embryo_54_days_and_male_embryo_58_days	441117784	0.301751	0.498768	FALSE	FALSE	442598767	0.422055	0.500466	FALSE	FALSE	FALSE	FALSE	FALSE
DNASE_T_cell_male_adult_36_years	4.40111e+08	0.152112	0.497563	FALSE	FALSE	449347716	0.000257566	0.508238	TRUE	FALSE	FALSE	FALSE	FALSE
DNASE_T_cell_male_adult_21_year_RPT	4.37832e+08	0.0140384	0.494791	TRUE	FALSE	4.43442e+08	0.289206	0.501318	FALSE	FALSE	FALSE	FALSE	FALSE
DNASE_HK_2	4.39696e+08	0.102074	0.496988	FALSE	FALSE	4.43067e+08	0.411392	0.500531	FALSE	FALSE	FALSE	FALSE	FALSE
DNASE_NCI_H460_RPT	439233508	0.072082	0.496536	FALSE	FALSE	442488274	0.453108	0.500279	FALSE	FALSE	FALSE	FALSE	FALSE
DNASE_left_lung_male_embryo_96_days	4.41106e+08	0.245253	0.498365	FALSE	FALSE	444844546	0.116638	0.502827	FALSE	FALSE	FALSE	FALSE	FALSE
DNASE_common_myeloid_progenitor_CD34_positive_male_adult_23_years	4.37773e+08	0.0122603	0.494667	TRUE	FALSE	443149536	0.337699	0.500993	FALSE	FALSE	FALSE	FALSE	FALSE
DNASE_stomach_female_adult_51_year	4.39289e+08	0.0719416	0.496534	FALSE	FALSE	4.40321e+08	0.842881	0.497613	FALSE	FALSE	FALSE	FALSE	FALSE
DNASE_CD4_positive_alpha_beta_T_cell_female_adult_33_years	4.36206e+08	0.00124767	0.492829	TRUE	FALSE	4.43328e+08	0.310264	0.501174	FALSE	FALSE	FALSE	FALSE	FALSE
DNASE_kidney_female_embryo_113_days	442225828	0.436023	0.499618	FALSE	FALSE	4.43939e+08	0.230593	0.501748	FALSE	FALSE	FALSE	FALSE	FALSE
DNASE_skin_fibroblast_male_embryo_97_days_RPT_RPT_RPT_RPT_RPT_RPT_RPT_RPT	446220548	0.960159	0.504156	FALSE	FALSE	4.46715e+08	0.0179555	0.504976	TRUE	FALSE	FALSE	FALSE	FALSE
DNASE_placenta_female_embryo_85_days	4.40852e+08	0.242073	0.498341	FALSE	FALSE	4.44889e+08	0.10838	0.50293	FALSE	FALSE	FALSE	FALSE	FALSE
DNASE_brain_male_embryo_122_days	442809412	0.562931	0.500376	FALSE	FALSE	433769092	0.999982	0.490215	FALSE	FALSE	FALSE	FALSE	TRUE
DNASE_muscle_of_arm_male_embryo_97_days_RPT	4.43855e+08	0.748953	0.501592	FALSE	FALSE	4.424e+08	0.491989	0.500048	FALSE	FALSE	FALSE	FALSE	FALSE
DNASE_renal_cortex_interstitium_female_embryo_103_days	4.41011e+08	0.242889	0.498347	FALSE	FALSE	444636872	0.148039	0.502478	FALSE	FALSE	FALSE	FALSE	FALSE
DNASE_thyroid_gland_female_adult_51_year	4.45323e+08	0.93017	0.503504	FALSE	FALSE	446544410	0.024177	0.504682	TRUE	FALSE	FALSE	FALSE	FALSE
DNASE_NAMALWA	439559008	0.0998876	0.496959	FALSE	FALSE	4.4672e+08	0.0166311	0.50505	TRUE	FALSE	FALSE	FALSE	FALSE
DNASE_heart_embryo_59_days_and_female_embryo_76_days	4.41867e+08	0.384299	0.499302	FALSE	FALSE	4.41472e+08	0.672886	0.498938	FALSE	FALSE	FALSE	FALSE	TRUE
DNASE_large_intestine_male_embryo_105_days_RPT	444771538	0.870109	0.502673	FALSE	FALSE	4.46828e+08	0.0171725	0.505019	TRUE	FALSE	FALSE	FALSE	FALSE
DNASE_skin_fibroblast_male_embryo_97_days_RPT_RPT_RPT_RPT_RPT_RPT_RPT_RPT_RPT	446415004	0.969069	0.504428	FALSE	FALSE	4.46319e+08	0.0326161	0.504373	TRUE	FALSE	FALSE	FALSE	FALSE
DNASE_right_kidney_male_embryo_96_days	442070268	0.433848	0.499605	FALSE	FALSE	445149721	0.103262	0.502996	FALSE	FALSE	FALSE	FALSE	FALSE
DNASE_CD14_positive_monocyte_male_adult_37_years	4.31453e+08	6.63445e-08	0.48749	TRUE	TRUE	444687383	0.143781	0.502522	FALSE	FALSE	FALSE	FALSE	FALSE
DNASE_ELF_1	4.41431e+08	0.343538	0.499045	FALSE	FALSE	4.42997e+08	0.40119	0.500594	FALSE	FALSE	FALSE	FALSE	FALSE
DNASE_spinal_cord_female_embryo_113_days	4.41674e+08	0.337332	0.499005	FALSE	FALSE	4.39834e+08	0.879317	0.497221	FALSE	FALSE	FALSE	FALSE	FALSE
DNASE_spleen_embryo_112_days	4.38511e+08	0.0369049	0.49576	TRUE	FALSE	447487543	0.00647188	0.505895	TRUE	FALSE	TRUE	FALSE	FALSE
DNASE_left_lung_female_embryo_107_days	4.42026e+08	0.419492	0.499518	FALSE	FALSE	4.42927e+08	0.392636	0.500646	FALSE	FALSE	FALSE	FALSE	FALSE
DNASE_thymus_female_embryo	436794936	0.00406305	0.493722	TRUE	FALSE	4.45804e+08	0.0570123	0.503748	FALSE	FALSE	FALSE	FALSE	FALSE
DNASE_CD4_positive_alpha_beta_T_cell_male_adult_21_year_RPT	4.37601e+08	0.0102884	0.494508	TRUE	FALSE	4.41518e+08	0.652595	0.499069	FALSE	FALSE	FALSE	FALSE	FALSE
DNASE_stomach_female_embryo_96_days	441860149	0.38642	0.499315	FALSE	FALSE	447111071	0.0076024	0.505759	TRUE	FALSE	FALSE	FALSE	FALSE
DNASE_EL	4.45749e+08	0.945713	0.503806	FALSE	FALSE	4.45251e+08	0.0773433	0.503376	FALSE	FALSE	FALSE	FALSE	FALSE
DNASE_CD14_positive_monocyte_female_adult_34_years	431139815	2.41359e-08	0.487058	TRUE	TRUE	4.41116e+08	0.740399	0.498471	FALSE	FALSE	FALSE	FALSE	FALSE
DNASE_thyroid_gland_female_adult_53_years	4.40832e+08	0.237645	0.498307	FALSE	FALSE	444162030	0.225932	0.501784	FALSE	FALSE	FALSE	FALSE	FALSE
DNASE_adrenal_gland_female_embryo_113_days	441396739	0.322625	0.498908	FALSE	FALSE	4.43965e+08	0.244069	0.501644	FALSE	FALSE	FALSE	FALSE	FALSE
DNASE_muscle_of_back_male_embryo_96_days_RPT	4.44183e+08	0.799287	0.50199	FALSE	FALSE	4.43393e+08	0.325705	0.501072	FALSE	FALSE	FALSE	FALSE	FALSE
DNASE_SJCRH30_RPT	4.46559e+08	0.972666	0.504557	FALSE	FALSE	443567885	0.305266	0.501208	FALSE	FALSE	FALSE	FALSE	FALSE
DNASE_natural_killer_cell_male_adult_21_year	4.38955e+08	0.0508617	0.496119	FALSE	FALSE	4.43577e+08	0.2858	0.501342	FALSE	FALSE	FALSE	FALSE	FALSE
DNASE_heart_male_embryo_72_days_and_male_embryo_76_days	441391078	0.350247	0.499088	FALSE	FALSE	4.41185e+08	0.74182	0.498461	FALSE	FALSE	FALSE	FALSE	TRUE
DNASE_midbrain_male_adult_78_years_and_male_adult_84_years	4.41763e+08	0.363476	0.499172	FALSE	FALSE	4.37333e+08	0.992296	0.494254	FALSE	FALSE	FALSE	FALSE	TRUE
DNASE_ovary_female_adult_30_years	4.4143e+08	0.32828	0.498945	FALSE	FALSE	448983111	0.000749437	0.50753	TRUE	FALSE	FALSE	FALSE	FALSE
DNASE_mesendoderm_originated_from_H1_hESC	438408341	0.0320953	0.49561	TRUE	FALSE	438711280	0.956308	0.495946	FALSE	FALSE	FALSE	FALSE	FALSE
DNASE_natural_killer_cell_male_adult_37_years	4.39011e+08	0.053123	0.496169	FALSE	FALSE	445711843	0.0494165	0.503915	TRUE	FALSE	FALSE	FALSE	FALSE
DNASE_natural_killer_cell_female_adult_34_years	4.37937e+08	0.015426	0.49488	TRUE	FALSE	446175101	0.0354218	0.504285	TRUE	FALSE	TRUE	FALSE	FALSE
DNASE_foreskin_keratinocyte_male_newborn_RPT	444277465	0.833612	0.502297	FALSE	FALSE	447664727	0.00610905	0.505943	TRUE	FALSE	FALSE	FALSE	FALSE
DNASE_stomach_female_embryo	442164190	0.448453	0.499693	FALSE	FALSE	447524757	0.00871136	0.505639	TRUE	FALSE	FALSE	FALSE	FALSE
DNASE_adrenal_gland_male_embryo_108_days	4.39611e+08	0.0818805	0.496698	FALSE	FALSE	446736442	0.0231287	0.504727	TRUE	FALSE	FALSE	FALSE	FALSE
DNASE_testis_male_embryo_RPT	440827084	0.244875	0.498362	FALSE	FALSE	4.46348e+08	0.0359318	0.504269	TRUE	FALSE	FALSE	FALSE	FALSE
DNASE_mesenchymal_stem_cell_originated_from_H1_hESC	4.41693e+08	0.348246	0.499075	FALSE	FALSE	4.46526e+08	0.0211236	0.504818	TRUE	FALSE	FALSE	FALSE	FALSE
DNASE_vagina_female_adult_51_year	439018153	0.0522263	0.496149	FALSE	FALSE	437926841	0.985402	0.494828	FALSE	FALSE	FALSE	FALSE	FALSE
DNASE_common_myeloid_progenitor_CD34_positive_male_adult_43_years	4.3774e+08	0.010526	0.494529	TRUE	FALSE	443181603	0.33817	0.50099	FALSE	FALSE	FALSE	FALSE	FALSE
DNASE_heart_right_ventricle_female_embryo_101_day_and_female_embryo_103_days	442289154	0.461775	0.499772	FALSE	FALSE	440168874	0.862308	0.497413	FALSE	FALSE	FALSE	FALSE	TRUE
DNASE_L1_S8R	442707450	0.549864	0.500297	FALSE	FALSE	4.43193e+08	0.337121	0.500997	FALSE	FALSE	FALSE	FALSE	FALSE
DNASE_heart_female_embryo_116_days_and_female_embryo_98_days	440662573	0.19366	0.49795	FALSE	FALSE	440488859	0.816857	0.497857	FALSE	FALSE	FALSE	FALSE	TRUE
DNASE_MCF_10A_treated_with_1_uM_tamoxifen_for_24_hours	4.43455e+08	0.672864	0.501062	FALSE	FALSE	4.45302e+08	0.0883387	0.503204	FALSE	FALSE	FALSE	FALSE	FALSE
DNASE_right_renal_pelvis_male_embryo_105_days	441161124	0.276837	0.498595	FALSE	FALSE	444039380	0.218219	0.501846	FALSE	FALSE	FALSE	FALSE	FALSE
DNASE_muscle_of_arm_female_embryo_98_days	4.45288e+08	0.910407	0.503186	FALSE	FALSE	443862949	0.234551	0.501717	FALSE	FALSE	FALSE	FALSE	FALSE
DNASE_H9_G1_phase_genetically_modified_using_stable_transfection	4.40879e+08	0.213278	0.498114	FALSE	FALSE	4.37605e+08	0.988198	0.494631	FALSE	FALSE	FALSE	FALSE	FALSE
DNASE_tibial_nerve_male_adult_37_years	438271878	0.0226354	0.495252	TRUE	FALSE	4.38941e+08	0.950113	0.496096	FALSE	FALSE	FALSE	FALSE	FALSE
DNASE_kidney_male_embryo_85_days	4.41777e+08	0.419143	0.499516	FALSE	FALSE	446475308	0.0266372	0.504584	TRUE	FALSE	FALSE	FALSE	FALSE
DNASE_tongue_female_embryo_59_days_and_female_embryo_76_days	4.4274e+08	0.603541	0.500623	FALSE	FALSE	444477889	0.146092	0.502498	FALSE	FALSE	FALSE	FALSE	FALSE
DNASE_transverse_colon_female_adult_51_year	4.41087e+08	0.280478	0.498621	FALSE	FALSE	4.42044e+08	0.563975	0.499618	FALSE	FALSE	FALSE	FALSE	FALSE
DNASE_right_renal_pelvis_male_embryo_105_days_RPT	441370431	0.297212	0.498737	FALSE	FALSE	4.43488e+08	0.321041	0.501102	FALSE	FALSE	FALSE	FALSE	FALSE
DNASE_large_intestine_male_embryo_91_day	4.4351e+08	0.710239	0.501314	FALSE	FALSE	449018306	0.000852124	0.507441	TRUE	FALSE	FALSE	FALSE	FALSE
DNASE_right_kidney_female_embryo_117_days	441422767	0.294712	0.49872	FALSE	FALSE	4.44234e+08	0.202762	0.501973	FALSE	FALSE	FALSE	FALSE	FALSE
DNASE_right_kidney_male_embryo_91_day	4.40758e+08	0.259589	0.498471	FALSE	FALSE	4.42394e+08	0.501839	0.499989	FALSE	FALSE	FALSE	FALSE	FALSE
DNASE_skin_fibroblast_male_embryo_97_days_RPT_RPT_RPT_RPT_RPT_RPT_RPT_RPT_RPT_RPT	4.45095e+08	0.898121	0.503014	FALSE	FALSE	4.46075e+08	0.0421629	0.504094	TRUE	FALSE	FALSE	FALSE	FALSE
DNASE_globus_pallidus_male_adult_78_years_and_male_adult_84_years	4.41062e+08	0.264244	0.498505	FALSE	FALSE	4.39021e+08	0.949005	0.496122	FALSE	FALSE	FALSE	FALSE	TRUE
DNASE_kidney_female_embryo_105_days	441743682	0.354731	0.499116	FALSE	FALSE	4.44502e+08	0.151639	0.502442	FALSE	FALSE	FALSE	FALSE	FALSE
DNASE_right_atrium_auricular_region_female_adult_53_years	439287361	0.0623758	0.496359	FALSE	FALSE	4.3894e+08	0.953532	0.496015	FALSE	FALSE	FALSE	FALSE	TRUE
DNASE_thymus_female_embryo_147_days	439343562	0.0692635	0.496487	FALSE	FALSE	4.47245e+08	0.00979078	0.505536	TRUE	FALSE	FALSE	FALSE	FALSE
DNASE_stomach_male_adult_34_years	444089856	0.788439	0.5019	FALSE	FALSE	444314028	0.1587	0.502372	FALSE	FALSE	FALSE	FALSE	FALSE
DNASE_eye_embryo_56_days_and_male_embryo_76_days	4.40463e+08	0.165453	0.497694	FALSE	FALSE	441250913	0.730747	0.498541	FALSE	FALSE	FALSE	FALSE	FALSE
DNASE_esophagus_squamous_epithelium_male_adult_37_years	4.34865e+08	0.000183249	0.491549	TRUE	FALSE	435944423	0.99886	0.492763	FALSE	FALSE	FALSE	FALSE	FALSE
DNASE_glomerular_visceral_epithelial_cell_child_3_years_RPT	445727067	0.936867	0.503626	FALSE	FALSE	4.48702e+08	0.00142659	0.507075	TRUE	FALSE	FALSE	FALSE	FALSE
DNASE_muscle_of_back_male_embryo_127_days	445070523	0.90443	0.503101	FALSE	FALSE	4.43774e+08	0.27469	0.50142	FALSE	FALSE	FALSE	FALSE	FALSE
DNASE_spinal_cord_male_embryo_96_days	4.40476e+08	0.192643	0.497941	FALSE	FALSE	4.39698e+08	0.905924	0.496879	FALSE	FALSE	FALSE	FALSE	FALSE
DNASE_MCF_10A	445215088	0.921069	0.50335	FALSE	FALSE	443599176	0.290583	0.501308	FALSE	FALSE	FALSE	FALSE	FALSE
DNASE_transverse_colon_male_adult_54_years	4.41777e+08	0.400372	0.499401	FALSE	FALSE	444622767	0.144572	0.502514	FALSE	FALSE	FALSE	FALSE	FALSE
DNASE_kidney_embryo_59_days_and_female_embryo_59_days	437730548	0.011942	0.494642	TRUE	FALSE	4.44667e+08	0.144797	0.502512	FALSE	FALSE	FALSE	FALSE	FALSE
DNASE_H1_hESC_RPT_RPT	437516556	0.00877733	0.494368	TRUE	FALSE	4.39345e+08	0.932163	0.496461	FALSE	FALSE	FALSE	FALSE	TRUE
DNASE_large_intestine_female_embryo_98_days	444565462	0.837591	0.502335	FALSE	FALSE	447657380	0.00666491	0.505869	TRUE	FALSE	FALSE	FALSE	FALSE
DNASE_large_intestine_female_embryo_103_days	4.43194e+08	0.658779	0.50097	FALSE	FALSE	447119461	0.0111262	0.505422	TRUE	FALSE	FALSE	FALSE	FALSE
DNASE_placenta_male_embryo_85_days	4.41177e+08	0.268279	0.498534	FALSE	FALSE	447139736	0.0082177	0.505691	TRUE	FALSE	FALSE	FALSE	FALSE
DNASE_left_lung_female_embryo_91_day	4.40891e+08	0.210502	0.498092	FALSE	FALSE	444166635	0.196792	0.502023	FALSE	FALSE	FALSE	FALSE	FALSE
DNASE_heart_embryo_80_days	4.4167e+08	0.337398	0.499005	FALSE	FALSE	441742403	0.637768	0.499164	FALSE	FALSE	FALSE	FALSE	TRUE
DNASE_femur_female_embryo_98_days	441335194	0.304453	0.498787	FALSE	FALSE	4.43597e+08	0.288832	0.501321	FALSE	FALSE	FALSE	FALSE	FALSE
DNASE_H4	4.4476e+08	0.8867	0.502868	FALSE	FALSE	4.48364e+08	0.00196664	0.506839	TRUE	FALSE	FALSE	FALSE	FALSE
DNASE_trophoblast_cell_embryo_23_weeks	4.40037e+08	0.124641	0.497268	FALSE	FALSE	445552324	0.0741246	0.503429	FALSE	FALSE	FALSE	FALSE	FALSE
DNASE_urinary_bladder_male_embryo_76_days	442002317	0.449057	0.499696	FALSE	FALSE	4.44252e+08	0.203951	0.501963	FALSE	FALSE	FALSE	FALSE	FALSE
DNASE_HT_29	4.44185e+08	0.796568	0.501967	FALSE	FALSE	4.41897e+08	0.589253	0.499465	FALSE	FALSE	FALSE	FALSE	FALSE
DNASE_limb_embryo_53_days_and_embryo_56_days	441070287	0.301736	0.498768	FALSE	FALSE	4.42405e+08	0.536248	0.499784	FALSE	FALSE	FALSE	FALSE	FALSE
DNASE_retina_female_embryo_89_days	440284700	0.168768	0.497725	FALSE	FALSE	436933019	0.995277	0.493844	FALSE	FALSE	FALSE	FALSE	FALSE
DNASE_dedifferentiated_amniotic_fluid_mesenchymal_stem_cell	447964961	0.997616	0.506695	FALSE	FALSE	450985443	2.04458e-05	0.50973	TRUE	FALSE	FALSE	FALSE	FALSE
DNASE_upper_lobe_of_left_lung_female_adult_53_years	4.37246e+08	0.00629357	0.494082	TRUE	FALSE	437851612	0.985199	0.494841	FALSE	FALSE	FALSE	FALSE	FALSE
DNASE_brain_female_embryo_105_days	4.41843e+08	0.384339	0.499302	FALSE	FALSE	4.38702e+08	0.957754	0.495908	FALSE	FALSE	FALSE	FALSE	TRUE
DNASE_muscle_of_arm_embryo_101_day	445188619	0.907104	0.503138	FALSE	FALSE	444325517	0.185771	0.502119	FALSE	FALSE	FALSE	FALSE	FALSE
DNASE_renal_cortex_interstitium_male_embryo_108_days_RPT	4.41742e+08	0.377719	0.499261	FALSE	FALSE	442308494	0.524323	0.499855	FALSE	FALSE	FALSE	FALSE	FALSE
DNASE_pons_male_adult_78_years	442776598	0.555771	0.500333	FALSE	FALSE	439153983	0.93079	0.496486	FALSE	FALSE	FALSE	FALSE	TRUE
DNASE_thymus_female_embryo_105_days	435786762	0.000804825	0.492519	TRUE	FALSE	4.46452e+08	0.023696	0.504703	TRUE	FALSE	TRUE	FALSE	FALSE
DNASE_CD8_positive_alpha_beta_T_cell_female_adult_33_years	440409092	0.16194	0.49766	FALSE	FALSE	4.44308e+08	0.18281	0.502146	FALSE	FALSE	FALSE	FALSE	FALSE
DNASE_cardiac_muscle_cell_RPT	443776068	0.732933	0.501474	FALSE	FALSE	439297681	0.899566	0.496966	FALSE	FALSE	FALSE	FALSE	TRUE
DNASE_CD8_positive_alpha_beta_T_cell_male_adult_21_year_RPT	4.39638e+08	0.0893448	0.496811	FALSE	FALSE	444567979	0.169859	0.502264	FALSE	FALSE	FALSE	FALSE	FALSE
DNASE_hematopoietic_multipotent_progenitor_cell_treated_with_interleukin_3_for_8_days_kit_ligand_for_8_days_hydrocortisone_succinate_for_8_days_erythropoietin_for_8_days	4.37658e+08	0.00932244	0.494421	TRUE	FALSE	4.39721e+08	0.900542	0.496953	FALSE	FALSE	FALSE	FALSE	FALSE
DNASE_right_lung_female_embryo_117_days	441478911	0.322283	0.498906	FALSE	FALSE	4.42769e+08	0.4314	0.50041	FALSE	FALSE	FALSE	FALSE	FALSE
DNASE_right_lung_male_embryo_105_days	4.40952e+08	0.23616	0.498295	FALSE	FALSE	441414873	0.680787	0.498886	FALSE	FALSE	FALSE	FALSE	FALSE
DNASE_lung_female_embryo_96_days	4.427e+08	0.530021	0.500179	FALSE	FALSE	4.42441e+08	0.499105	0.500005	FALSE	FALSE	FALSE	FALSE	FALSE
DNASE_adrenal_gland_male_adult_54_years	4.42794e+08	0.594595	0.500568	FALSE	FALSE	4.51364e+08	7.67928e-06	0.510255	TRUE	FALSE	FALSE	FALSE	FALSE
DNASE_renal_cortex_interstitium_male_embryo_127_days	441390321	0.339707	0.49902	FALSE	FALSE	443244860	0.311559	0.501166	FALSE	FALSE	FALSE	FALSE	FALSE
DNASE_spleen_male_adult_54_years	4.3461e+08	9.27801e-05	0.491135	TRUE	FALSE	434747713	0.999899	0.491187	FALSE	FALSE	FALSE	FALSE	FALSE
DNASE_renal_cortex_interstitium_female_embryo_89_days	4.43381e+08	0.673125	0.501064	FALSE	FALSE	4.44786e+08	0.127048	0.502705	FALSE	FALSE	FALSE	FALSE	FALSE
DNASE_ascending_aorta_female_adult_51_year	4.36057e+08	0.00122532	0.492815	TRUE	FALSE	438520049	0.973055	0.495428	FALSE	FALSE	FALSE	FALSE	FALSE
DNASE_ovary_female_adult_51_year	438633225	0.0386177	0.495809	TRUE	FALSE	4.43849e+08	0.178928	0.502181	FALSE	FALSE	FALSE	FALSE	FALSE
DNASE_hematopoietic_multipotent_progenitor_cell_treated_with_interleukin_3_for_13_days_kit_ligand_for_13_days_hydrocortisone_succinate_for_13_days_erythropoietin_for_13_days	443532993	0.687102	0.501157	FALSE	FALSE	444498779	0.163511	0.502325	FALSE	FALSE	FALSE	FALSE	FALSE
DNASE_cardiac_fibroblast_female_embryo_94_days_and_female_embryo_98_days	447959726	0.995901	0.50627	FALSE	FALSE	4.4795e+08	0.00391927	0.506306	TRUE	FALSE	FALSE	FALSE	TRUE
DNASE_adrenal_gland_male_embryo_85_days	442252538	0.459498	0.499759	FALSE	FALSE	4.43277e+08	0.321282	0.501101	FALSE	FALSE	FALSE	FALSE	FALSE
DNASE_large_intestine_male_embryo_108_days	4.42604e+08	0.551803	0.500309	FALSE	FALSE	4.4755e+08	0.00754237	0.505764	TRUE	FALSE	FALSE	FALSE	FALSE
DNASE_occipital_lobe_male_adult_84_years	439611890	0.0842944	0.496735	FALSE	FALSE	437824136	0.984836	0.494863	FALSE	FALSE	FALSE	FALSE	FALSE
DNASE_right_lung_female_embryo_107_days	441612619	0.326634	0.498935	FALSE	FALSE	4.43038e+08	0.410713	0.500535	FALSE	FALSE	FALSE	FALSE	FALSE
DNASE_small_intestine_female_embryo_105_days	4.4418e+08	0.816549	0.50214	FALSE	FALSE	4.46188e+08	0.0293363	0.504485	TRUE	FALSE	FALSE	FALSE	FALSE
DNASE_muscle_of_leg_male_embryo_104_days	444573399	0.835986	0.50232	FALSE	FALSE	443279887	0.339974	0.500978	FALSE	FALSE	FALSE	FALSE	FALSE
DNASE_lower_leg_skin_female_adult_53_years	438683576	0.0412042	0.49588	TRUE	FALSE	437986253	0.984821	0.494865	FALSE	FALSE	FALSE	FALSE	FALSE
DNASE_adrenal_gland_female_adult_51_year	4.40295e+08	0.162189	0.497663	FALSE	FALSE	4.43801e+08	0.257251	0.501546	FALSE	FALSE	FALSE	FALSE	FALSE
DNASE_adrenal_gland_female_embryo_85_days	4.41629e+08	0.336491	0.498999	FALSE	FALSE	444185051	0.172047	0.502244	FALSE	FALSE	FALSE	FALSE	FALSE
DNASE_muscle_of_arm_male_embryo_115_days	444710902	0.869507	0.502666	FALSE	FALSE	4.43091e+08	0.395285	0.50063	FALSE	FALSE	FALSE	FALSE	FALSE
DNASE_right_kidney_female_embryo_147_days	441218837	0.265053	0.498511	FALSE	FALSE	4.4464e+08	0.125852	0.502719	FALSE	FALSE	FALSE	FALSE	FALSE
DNASE_kidney_female_embryo_76_days_and_male_embryo_76_days	438961589	0.0515508	0.496134	FALSE	FALSE	446456662	0.0266404	0.504584	TRUE	FALSE	FALSE	FALSE	FALSE
DNASE_large_intestine_female_embryo_108_days	4.42753e+08	0.580925	0.500484	FALSE	FALSE	4.48912e+08	0.000709565	0.507568	TRUE	FALSE	FALSE	FALSE	FALSE
DNASE_right_kidney_female_embryo_98_days	4.42254e+08	0.458819	0.499755	FALSE	FALSE	444622817	0.143421	0.502526	FALSE	FALSE	FALSE	FALSE	FALSE
DNASE_right_renal_cortex_interstitium_male_embryo_120_days	442299915	0.479877	0.49988	FALSE	FALSE	4.44779e+08	0.127192	0.502703	FALSE	FALSE	FALSE	FALSE	FALSE
DNASE_muscle_of_arm_male_embryo_96_days_RPT	4.44419e+08	0.827222	0.502237	FALSE	FALSE	443516843	0.28373	0.501356	FALSE	FALSE	FALSE	FALSE	FALSE
DNASE_thymus_male_embryo_108_days	4.38021e+08	0.0183753	0.495047	TRUE	FALSE	447422040	0.00923253	0.505588	TRUE	FALSE	TRUE	FALSE	FALSE
DNASE_B_cell_female_adult_34_years	4.37931e+08	0.0161581	0.494923	TRUE	FALSE	4.46313e+08	0.0329058	0.504363	TRUE	FALSE	TRUE	FALSE	FALSE
DNASE_thyroid_gland_male_adult_54_years	444401758	0.840851	0.502367	FALSE	FALSE	446460935	0.0246574	0.504663	TRUE	FALSE	FALSE	FALSE	FALSE
DNASE_spinal_cord_female_embryo_59_days_and_male_embryo_72_days	440322383	0.153837	0.497581	FALSE	FALSE	438727046	0.949112	0.496119	FALSE	FALSE	FALSE	FALSE	FALSE
DNASE_heart_embryo_96_days	4.41656e+08	0.366012	0.499188	FALSE	FALSE	4.41867e+08	0.608813	0.499345	FALSE	FALSE	FALSE	FALSE	TRUE
DNASE_renal_pelvis_female_embryo_89_days	4.42443e+08	0.509083	0.500054	FALSE	FALSE	4.45288e+08	0.0793164	0.503344	FALSE	FALSE	FALSE	FALSE	FALSE
DNASE_renal_pelvis_male_embryo_108_days	441402316	0.307097	0.498804	FALSE	FALSE	4.45784e+08	0.0556284	0.503777	FALSE	FALSE	FALSE	FALSE	FALSE
DNASE_heart_female_embryo_103_days	442715007	0.573727	0.500441	FALSE	FALSE	4.40132e+08	0.852033	0.497521	FALSE	FALSE	FALSE	FALSE	TRUE
DNASE_H9_RPT_RPT	437315031	0.00626941	0.494079	TRUE	FALSE	4.39443e+08	0.918491	0.496691	FALSE	FALSE	FALSE	FALSE	FALSE
DNASE_K562_RPT_RPT_RPT	4.38404e+08	0.0264677	0.49541	TRUE	FALSE	4.42355e+08	0.505086	0.49997	FALSE	FALSE	FALSE	FALSE	FALSE
DNASE_left_renal_cortex_interstitium_male_embryo_105_days_RPT_RPT	442173094	0.449059	0.499696	FALSE	FALSE	444083820	0.218843	0.501841	FALSE	FALSE	FALSE	FALSE	FALSE
DNASE_right_lung_female_embryo_108_days	442335887	0.45625	0.499739	FALSE	FALSE	445417619	0.0658065	0.503576	FALSE	FALSE	FALSE	FALSE	FALSE
DNASE_stomach_female_embryo_96_days_RPT	441924829	0.423882	0.499545	FALSE	FALSE	446504646	0.0238308	0.504697	TRUE	FALSE	FALSE	FALSE	FALSE
DNASE_small_intestine_male_adult_34_years	4.39866e+08	0.132968	0.497361	FALSE	FALSE	444201717	0.172593	0.502239	FALSE	FALSE	FALSE	FALSE	FALSE
DNASE_renal_cortex_interstitium_female_embryo_96_days_RPT	441776035	0.369754	0.499211	FALSE	FALSE	445396706	0.080506	0.503324	FALSE	FALSE	FALSE	FALSE	FALSE
DNASE_A172	4.43946e+08	0.791167	0.501922	FALSE	FALSE	4.45534e+08	0.0637939	0.503614	FALSE	FALSE	FALSE	FALSE	FALSE
DNASE_left_lung_male_embryo_115_days	4.41778e+08	0.378325	0.499265	FALSE	FALSE	446816038	0.0190417	0.504919	TRUE	FALSE	FALSE	FALSE	FALSE
DNASE_muscle_of_leg_male_embryo_115_days	445587753	0.939874	0.503685	FALSE	FALSE	4.43863e+08	0.249486	0.501604	FALSE	FALSE	FALSE	FALSE	FALSE
DNASE_hematopoietic_multipotent_progenitor_cell_treated_with_interleukin_3_for_15_days_kit_ligand_for_15_days_hydrocortisone_succinate_for_15_days_erythropoietin_for_15_days	4.40596e+08	0.209749	0.498085	FALSE	FALSE	443096224	0.341094	0.500971	FALSE	FALSE	FALSE	FALSE	FALSE
DNASE_muscle_of_leg_female_embryo_115_days	4.44931e+08	0.888299	0.502888	FALSE	FALSE	4.44354e+08	0.188273	0.502097	FALSE	FALSE	FALSE	FALSE	FALSE
DNASE_PC_9	4.4541e+08	0.920281	0.503337	FALSE	FALSE	448255899	0.00246982	0.506667	TRUE	FALSE	FALSE	FALSE	FALSE
DNASE_kidney_female_embryo_108_days	4.4015e+08	0.146417	0.497505	FALSE	FALSE	4.46328e+08	0.0366825	0.504246	TRUE	FALSE	FALSE	FALSE	FALSE
DNASE_stomach_embryo_101_day	443194085	0.64094	0.500856	FALSE	FALSE	448634796	0.00182007	0.506896	TRUE	FALSE	FALSE	FALSE	FALSE
DNASE_H9_G2_phase_genetically_modified_using_stable_transfection	4.3791e+08	0.0152736	0.49487	TRUE	FALSE	4.34812e+08	0.999694	0.491873	FALSE	FALSE	FALSE	FALSE	FALSE
DNASE_esophagus_muscularis_mucosa_male_adult_37_years	438816772	0.0371215	0.495767	TRUE	FALSE	439218402	0.939438	0.496324	FALSE	FALSE	FALSE	FALSE	FALSE
DNASE_small_intestine_male_embryo_108_days	443012359	0.609147	0.500657	FALSE	FALSE	4.47459e+08	0.00670289	0.505865	TRUE	FALSE	FALSE	FALSE	FALSE
DNASE_heart_left_ventricle_female_embryo_101_day_and_female_embryo_103_days	443053046	0.608145	0.500651	FALSE	FALSE	439858343	0.888677	0.497108	FALSE	FALSE	FALSE	FALSE	TRUE
DNASE_SK_N_DZ	434767974	0.000193147	0.491581	TRUE	FALSE	440665129	0.802027	0.497987	FALSE	FALSE	FALSE	FALSE	FALSE
DNASE_brain_male_embryo_104_days	440972641	0.230436	0.498251	FALSE	FALSE	437809955	0.984497	0.494884	FALSE	FALSE	FALSE	FALSE	TRUE
DNASE_right_lung_male_embryo_87_days	4.4275e+08	0.535233	0.50021	FALSE	FALSE	4.46699e+08	0.0189093	0.504926	TRUE	FALSE	FALSE	FALSE	FALSE
DNASE_muscle_of_arm_male_embryo_105_days	444497388	0.843985	0.502398	FALSE	FALSE	4.43791e+08	0.266506	0.501479	FALSE	FALSE	FALSE	FALSE	FALSE
DNASE_muscle_of_arm_male_embryo_104_days	4.44623e+08	0.855447	0.502514	FALSE	FALSE	4.43156e+08	0.385927	0.500688	FALSE	FALSE	FALSE	FALSE	FALSE
DNASE_kidney_female_embryo_105_days_RPT	440728071	0.199823	0.498002	FALSE	FALSE	443326007	0.355389	0.500879	FALSE	FALSE	FALSE	FALSE	FALSE
DNASE_left_lung_male_embryo_105_days	4.41148e+08	0.318595	0.498881	FALSE	FALSE	4.41415e+08	0.690257	0.498822	FALSE	FALSE	FALSE	FALSE	FALSE
DNASE_left_kidney_female_embryo_107_days	441743978	0.367784	0.499199	FALSE	FALSE	442086279	0.563148	0.499623	FALSE	FALSE	FALSE	FALSE	FALSE
DNASE_Peyer_s_patch_male_adult_37_years_RPT	4.38595e+08	0.0382775	0.495799	TRUE	FALSE	4.40852e+08	0.772436	0.498229	FALSE	FALSE	FALSE	FALSE	FALSE
DNASE_renal_pelvis_male_embryo_113_days	440765255	0.227496	0.498228	FALSE	FALSE	444546953	0.160099	0.502358	FALSE	FALSE	FALSE	FALSE	FALSE
DNASE_prostate_gland_male_adult_37_years	439948335	0.106374	0.497045	FALSE	FALSE	4.41186e+08	0.721267	0.498609	FALSE	FALSE	FALSE	FALSE	FALSE
DNASE_HeLa_S3_RPT	4.43217e+08	0.629007	0.500781	FALSE	FALSE	442767138	0.444022	0.500334	FALSE	FALSE	FALSE	FALSE	FALSE
DNASE_left_lung_female_embryo_110_days	441985459	0.409452	0.499457	FALSE	FALSE	442542158	0.476341	0.500141	FALSE	FALSE	FALSE	FALSE	FALSE
DNASE_thymus_male_embryo_104_days	437516874	0.012218	0.494663	TRUE	FALSE	4.46048e+08	0.0422552	0.504091	TRUE	FALSE	TRUE	FALSE	FALSE
DNASE_neural_progenitor_cell_originated_from_H9	442712417	0.54616	0.500275	FALSE	FALSE	441364920	0.672153	0.498942	FALSE	FALSE	FALSE	FALSE	TRUE
DNASE_trophoblast_cell_embryo_39_weeks_and_embryo_40_weeks	4.40344e+08	0.166172	0.497701	FALSE	FALSE	4.4614e+08	0.0389076	0.504183	TRUE	FALSE	FALSE	FALSE	FALSE
DNASE_right_lung_male_embryo_96_days	441971589	0.434189	0.499607	FALSE	FALSE	4.41858e+08	0.62639	0.499236	FALSE	FALSE	FALSE	FALSE	FALSE
DNASE_H9_G1_phase_genetically_modified_using_stable_transfection_RPT	4.40797e+08	0.206986	0.498063	FALSE	FALSE	4.37485e+08	0.989813	0.494499	FALSE	FALSE	FALSE	FALSE	FALSE
DNASE_small_intestine_male_embryo_87_days	4.42847e+08	0.563912	0.500382	FALSE	FALSE	447407362	0.00805167	0.505708	TRUE	FALSE	FALSE	FALSE	FALSE
DNASE_spinal_cord_female_embryo_87_days	440389126	0.183873	0.497864	FALSE	FALSE	4.38727e+08	0.962081	0.495789	FALSE	FALSE	FALSE	FALSE	FALSE
DNASE_left_kidney_female_embryo_110_days	4.42311e+08	0.484478	0.499908	FALSE	FALSE	4.42582e+08	0.479026	0.500125	FALSE	FALSE	FALSE	FALSE	FALSE
DNASE_arm_bone_male_embryo_81_day_RPT	438750518	0.0399742	0.495847	TRUE	FALSE	439709255	0.906576	0.49687	FALSE	FALSE	FALSE	FALSE	FALSE
DNASE_testis_male_adult_54_years	437855437	0.0139663	0.494787	TRUE	FALSE	4.36391e+08	0.997968	0.493186	FALSE	FALSE	FALSE	FALSE	FALSE
DNASE_transverse_colon_male_adult_37_years	4.43743e+08	0.754983	0.501637	FALSE	FALSE	446454556	0.0255013	0.504628	TRUE	FALSE	FALSE	FALSE	FALSE
DNASE_right_renal_pelvis_male_embryo_105_days_RPT_RPT	4.41971e+08	0.421892	0.499533	FALSE	FALSE	446280363	0.0320582	0.504391	TRUE	FALSE	FALSE	FALSE	FALSE
DNASE_lung_embryo_101_day	442996161	0.589653	0.500538	FALSE	FALSE	4.45468e+08	0.0832627	0.503281	FALSE	FALSE	FALSE	FALSE	FALSE
DNASE_inferior_parietal_cortex_male_adult_84_years	441447881	0.356171	0.499125	FALSE	FALSE	436304068	0.99812	0.493127	FALSE	FALSE	FALSE	FALSE	TRUE
DNASE_kidney_capillary_endothelial_cell_female_embryo_113_days	4.43493e+08	0.741763	0.501539	FALSE	FALSE	4.45412e+08	0.0725805	0.503455	FALSE	FALSE	FALSE	FALSE	FALSE
DNASE_placenta_male_embryo_91_day	4.39551e+08	0.0871553	0.496778	FALSE	FALSE	445654368	0.0618039	0.503652	FALSE	FALSE	FALSE	FALSE	FALSE
DNASE_right_kidney_male_embryo_115_days	442239203	0.480687	0.499885	FALSE	FALSE	4.45937e+08	0.0454944	0.504009	TRUE	FALSE	FALSE	FALSE	FALSE
DNASE_coronary_artery_female_adult_51_year	438277842	0.0214314	0.495197	TRUE	FALSE	437246781	0.990668	0.494421	FALSE	FALSE	FALSE	FALSE	FALSE
ATAC_BM0106_Day0_MCP_A_Bone_Marrow_CD34_pDC	442736383	0.637174	0.500832	FALSE	FALSE	447320280	0.00550781	0.506031	TRUE	FALSE	FALSE	FALSE	FALSE
ATAC_BM0106_UNK_ATAC_2_Bone_Marrow_CD34_UNK	4.44637e+08	0.853143	0.50249	FALSE	FALSE	4.45544e+08	0.0652781	0.503586	FALSE	FALSE	FALSE	FALSE	FALSE
ATAC_BM0828_MEGA1_A_151109_Bone_Marrow_CD34_Mega	4.41047e+08	0.252781	0.498421	FALSE	FALSE	441123187	0.714762	0.498654	FALSE	FALSE	FALSE	FALSE	FALSE
ATAC_BM1077_MCP_Bone_Marrow_CD34_pDC	438947191	0.0459225	0.496002	TRUE	FALSE	4.44696e+08	0.149738	0.502461	FALSE	FALSE	FALSE	FALSE	FALSE
ATAC_BM1077_UNK_Bone_Marrow_CD34_UNK	440151361	0.123373	0.497253	FALSE	FALSE	4.42784e+08	0.414045	0.500515	FALSE	FALSE	FALSE	FALSE	FALSE
ATAC_BM1137_GMP1_low_ATAC_2_Bone_Marrow_CD34_GMP_A	440125855	0.144672	0.497487	FALSE	FALSE	4.43048e+08	0.3734	0.500766	FALSE	FALSE	FALSE	FALSE	FALSE
ATAC_BM1137_GMP2_mid_ATAC_1_Bone_Marrow_CD34_GMP_B	4.39762e+08	0.136458	0.497399	FALSE	FALSE	4.42027e+08	0.559604	0.499644	FALSE	FALSE	FALSE	FALSE	FALSE
ATAC_BM1137_GMP3_high_ATAC_2_Bone_Marrow_CD34_GMP_C	437424945	0.0108177	0.494552	TRUE	FALSE	440399024	0.825	0.497783	FALSE	FALSE	FALSE	FALSE	FALSE
ATAC_BM1214_Day0_MCP_Bone_Marrow_CD34_pDC	441634596	0.3494	0.499082	FALSE	FALSE	4.43023e+08	0.325861	0.501071	FALSE	FALSE	FALSE	FALSE	FALSE
ATAC_BM1214_Day0_UNK_A_Bone_Marrow_CD34_UNK	4.41654e+08	0.336139	0.498997	FALSE	FALSE	443235412	0.363301	0.500829	FALSE	FALSE	FALSE	FALSE	FALSE
CHIP_CTCF_MCF_7	4.45236e+08	0.919898	0.503331	FALSE	FALSE	4.46455e+08	0.0284047	0.504517	TRUE	FALSE	FALSE	FALSE	FALSE
CHIP_TAF1_MCF_7	4.39666e+08	0.0883992	0.496797	FALSE	FALSE	445700043	0.0605449	0.503677	FALSE	FALSE	FALSE	FALSE	FALSE
CHIP_H3K4me3_GM12878	4.41166e+08	0.310913	0.49883	FALSE	FALSE	450420422	4.3137e-05	0.509313	TRUE	FALSE	FALSE	FALSE	FALSE
CHIP_CTCF_GM12878	4.43803e+08	0.802877	0.502021	FALSE	FALSE	447214411	0.00642106	0.505903	TRUE	FALSE	FALSE	FALSE	FALSE
CHIP_H3K27ac_GM12878	4.40366e+08	0.15949	0.497637	FALSE	FALSE	4.45277e+08	0.0917639	0.503154	FALSE	FALSE	FALSE	FALSE	FALSE
CHIP_H3K27me3_GM12878	443127264	0.662323	0.500993	FALSE	FALSE	4.47581e+08	0.00562172	0.506013	TRUE	FALSE	FALSE	FALSE	FALSE
CHIP_H3K4me1_GM12878	4.42571e+08	0.511625	0.500069	FALSE	FALSE	4.47727e+08	0.00697507	0.50583	TRUE	FALSE	FALSE	FALSE	FALSE
CHIP_H3K4me2_GM12878	4.41162e+08	0.282138	0.498633	FALSE	FALSE	446240481	0.0353243	0.504287	TRUE	FALSE	FALSE	FALSE	FALSE
CHIP_H3K9ac_GM12878	4.36676e+08	0.00368342	0.493644	TRUE	FALSE	448106616	0.00315981	0.506477	TRUE	FALSE	TRUE	FALSE	FALSE
CHIP_H4K20me1_GM12878	436879591	0.00382723	0.493675	TRUE	FALSE	4.41519e+08	0.645736	0.499113	FALSE	FALSE	FALSE	FALSE	FALSE
CHIP_H3K27me3_endothelial_cell_of_umbilical_vein_male_newborn	4.4504e+08	0.891416	0.502927	FALSE	FALSE	4.49868e+08	0.000195909	0.508409	TRUE	FALSE	FALSE	FALSE	FALSE
CHIP_H3K4me2_endothelial_cell_of_umbilical_vein_male_newborn	4.39243e+08	0.0565313	0.496242	FALSE	FALSE	442673837	0.439664	0.50036	FALSE	FALSE	FALSE	FALSE	FALSE
CHIP_H3K4me3_endothelial_cell_of_umbilical_vein_male_newborn	437290702	0.00726443	0.494204	TRUE	FALSE	4.45519e+08	0.0531592	0.503831	FALSE	FALSE	FALSE	FALSE	FALSE
CHIP_CTCF_K562	4.43009e+08	0.607498	0.500647	FALSE	FALSE	441732161	0.648781	0.499094	FALSE	FALSE	FALSE	FALSE	FALSE
CHIP_H3K27me3_K562	435287202	0.000330796	0.491924	TRUE	FALSE	446305095	0.0286738	0.504508	TRUE	FALSE	TRUE	FALSE	FALSE
CHIP_H3K36me3_K562	438435397	0.0253554	0.495366	TRUE	FALSE	4.41098e+08	0.719329	0.498622	FALSE	FALSE	FALSE	FALSE	FALSE
CHIP_H3K4me2_K562	4.38555e+08	0.0324687	0.495623	TRUE	FALSE	4.4229e+08	0.525111	0.499851	FALSE	FALSE	FALSE	FALSE	FALSE
CHIP_H3K4me3_K562	438938006	0.04576	0.495998	TRUE	FALSE	4.45289e+08	0.0975787	0.503072	FALSE	FALSE	FALSE	FALSE	FALSE
CHIP_H3K9ac_K562	4.38659e+08	0.0423566	0.495911	TRUE	FALSE	4.4253e+08	0.503332	0.49998	FALSE	FALSE	FALSE	FALSE	FALSE
CHIP_H3K9me1_K562	4.41914e+08	0.423476	0.499542	FALSE	FALSE	439724425	0.910049	0.49682	FALSE	FALSE	FALSE	FALSE	FALSE
CHIP_CTCF_endothelial_cell_of_umbilical_vein_male_newborn	444054560	0.776644	0.501805	FALSE	FALSE	444206441	0.177097	0.502198	FALSE	FALSE	FALSE	FALSE	FALSE
CHIP_H3K27ac_endothelial_cell_of_umbilical_vein_male_newborn	4.39806e+08	0.095091	0.496893	FALSE	FALSE	442918095	0.42536	0.500446	FALSE	FALSE	FALSE	FALSE	FALSE
CHIP_H3K27ac_keratinocyte_female	4.39144e+08	0.0531409	0.49617	FALSE	FALSE	442721870	0.460772	0.500234	FALSE	FALSE	FALSE	FALSE	FALSE
CHIP_H3K27ac_mammary_epithelial_cell_female_adult_50_years	4.41379e+08	0.306735	0.498802	FALSE	FALSE	444202096	0.195717	0.502033	FALSE	FALSE	FALSE	FALSE	FALSE
CHIP_H3K27me3_mammary_epithelial_cell_female_adult_50_years	4.41364e+08	0.315055	0.498858	FALSE	FALSE	450164341	8.73373e-05	0.508902	TRUE	FALSE	FALSE	FALSE	FALSE
CHIP_H3K36me3_mammary_epithelial_cell_female_adult_50_years	441228899	0.266626	0.498522	FALSE	FALSE	444147249	0.206654	0.50194	FALSE	FALSE	FALSE	FALSE	FALSE
CHIP_H3K4me2_HepG2	4.38753e+08	0.0399416	0.495846	TRUE	FALSE	4.49473e+08	0.000451892	0.507871	TRUE	FALSE	TRUE	FALSE	FALSE
CHIP_H3K9ac_HepG2	436703866	0.00312775	0.493516	TRUE	FALSE	4.48647e+08	0.00130801	0.507138	TRUE	FALSE	TRUE	FALSE	FALSE
CHIP_CTCF_H1_hESC	4.47087e+08	0.990688	0.505582	FALSE	FALSE	438338462	0.974038	0.49539	FALSE	FALSE	FALSE	FALSE	FALSE
CHIP_H3K4me1_mammary_epithelial_cell_female_adult_50_years	444528896	0.845361	0.502411	FALSE	FALSE	446052388	0.0448444	0.504025	TRUE	FALSE	FALSE	FALSE	FALSE
CHIP_H3K4me2_mammary_epithelial_cell_female_adult_50_years	441364880	0.317716	0.498876	FALSE	FALSE	443500539	0.31288	0.501157	FALSE	FALSE	FALSE	FALSE	FALSE
CHIP_H3K4me3_mammary_epithelial_cell_female_adult_50_years	437479000	0.00883612	0.494373	TRUE	FALSE	447208198	0.0132418	0.505263	TRUE	FALSE	TRUE	FALSE	FALSE
CHIP_H4K20me1_mammary_epithelial_cell_female_adult_50_years	4.33839e+08	2.01735e-05	0.490263	TRUE	FALSE	442639852	0.443419	0.500338	FALSE	FALSE	FALSE	FALSE	FALSE
CHIP_H3K4me3_HepG2	4.3872e+08	0.041048	0.495876	TRUE	FALSE	4.48687e+08	0.00185737	0.506881	TRUE	FALSE	TRUE	FALSE	FALSE
CHIP_H4K20me1_HepG2	435738252	0.000892567	0.492591	TRUE	FALSE	438503693	0.969533	0.495555	FALSE	FALSE	FALSE	FALSE	FALSE
CHIP_H3K27ac_fibroblast_of_lung_female_child_11_year_and_male_adult_45_years	441703063	0.340405	0.499024	FALSE	FALSE	445666478	0.0520678	0.503855	FALSE	FALSE	FALSE	FALSE	FALSE
CHIP_H3K27me3_fibroblast_of_lung_female_child_11_year_and_male_adult_45_years	442980009	0.57504	0.500449	FALSE	FALSE	453008304	2.14145e-07	0.511991	TRUE	TRUE	FALSE	FALSE	FALSE
CHIP_H3K36me3_fibroblast_of_lung_female_child_11_year_and_male_adult_45_years	4.40275e+08	0.134404	0.497378	FALSE	FALSE	443629375	0.289677	0.501315	FALSE	FALSE	FALSE	FALSE	FALSE
CHIP_H3K4me3_fibroblast_of_lung_female_child_11_year_and_male_adult_45_years	437285100	0.00786828	0.494272	TRUE	FALSE	449165312	0.000522357	0.507776	TRUE	FALSE	TRUE	FALSE	FALSE
CHIP_H3K9ac_fibroblast_of_lung_female_child_11_year_and_male_adult_45_years	435971949	0.000948779	0.492634	TRUE	FALSE	4.4728e+08	0.0104585	0.505477	TRUE	FALSE	TRUE	FALSE	FALSE
CHIP_H3K27ac_skeletal_muscle_myoblast_male_adult_22_years	4.45658e+08	0.929767	0.503496	FALSE	FALSE	447301582	0.0125004	0.505315	TRUE	FALSE	FALSE	FALSE	FALSE
CHIP_H3K27me3_skeletal_muscle_myoblast_male_adult_22_years	442790963	0.581909	0.50049	FALSE	FALSE	4.49807e+08	0.00019565	0.50841	TRUE	FALSE	FALSE	FALSE	FALSE
CHIP_H3K36me3_skeletal_muscle_myoblast_male_adult_22_years	442080468	0.408437	0.499451	FALSE	FALSE	4.4294e+08	0.383737	0.500701	FALSE	FALSE	FALSE	FALSE	FALSE
CHIP_H3K4me1_skeletal_muscle_myoblast_male_adult_22_years	445892346	0.950748	0.503918	FALSE	FALSE	4.46014e+08	0.0423046	0.50409	TRUE	FALSE	FALSE	FALSE	FALSE
CHIP_H3K4me2_skeletal_muscle_myoblast_male_adult_22_years	4.4601e+08	0.950361	0.503909	FALSE	FALSE	4.46321e+08	0.0317883	0.5044	TRUE	FALSE	FALSE	FALSE	FALSE
CHIP_H3K4me3_skeletal_muscle_myoblast_male_adult_22_years	440329698	0.160897	0.49765	FALSE	FALSE	4.4572e+08	0.0633469	0.503622	FALSE	FALSE	FALSE	FALSE	FALSE
CHIP_H3K9ac_skeletal_muscle_myoblast_male_adult_22_years	4.43909e+08	0.780374	0.501835	FALSE	FALSE	4.46859e+08	0.0138119	0.505224	TRUE	FALSE	FALSE	FALSE	FALSE
CHIP_H4K20me1_skeletal_muscle_myoblast_male_adult_22_years	438354842	0.0238141	0.495303	TRUE	FALSE	443444772	0.240458	0.501672	FALSE	FALSE	FALSE	FALSE	FALSE
CHIP_H3K27ac_H1_hESC	4.35578e+08	0.000606821	0.492326	TRUE	FALSE	4.3749e+08	0.990977	0.494392	FALSE	FALSE	FALSE	FALSE	TRUE
CHIP_H3K79me2_skeletal_muscle_myoblast_male_adult_22_years	439186699	0.0645907	0.496401	FALSE	FALSE	4.43095e+08	0.385721	0.500689	FALSE	FALSE	FALSE	FALSE	FALSE
CHIP_H3K9me3_skeletal_muscle_myoblast_male_adult_22_years	4.41755e+08	0.381612	0.499286	FALSE	FALSE	445139512	0.0875702	0.503216	FALSE	FALSE	FALSE	FALSE	FALSE
CHIP_CTCF_myotube	4.45258e+08	0.933294	0.50356	FALSE	FALSE	448534411	0.00155952	0.50701	TRUE	FALSE	FALSE	FALSE	FALSE
CHIP_H2AFZ_myotube	4.48317e+08	0.996921	0.506496	FALSE	FALSE	440283523	0.829526	0.497741	FALSE	FALSE	FALSE	FALSE	FALSE
CHIP_H3K27ac_myotube	446224667	0.961975	0.504207	FALSE	FALSE	4.45991e+08	0.0490106	0.503924	TRUE	FALSE	FALSE	FALSE	FALSE
CHIP_H3K36me3_myotube	441786492	0.363293	0.499171	FALSE	FALSE	442963695	0.418906	0.500485	FALSE	FALSE	FALSE	FALSE	FALSE
CHIP_H3K4me1_myotube	4.48433e+08	0.997692	0.506718	FALSE	FALSE	4.46258e+08	0.0281822	0.504526	TRUE	FALSE	FALSE	FALSE	FALSE
CHIP_H3K4me2_myotube	4.46603e+08	0.97333	0.504582	FALSE	FALSE	4.47056e+08	0.015913	0.505091	TRUE	FALSE	FALSE	FALSE	FALSE
CHIP_H3K4me3_myotube	446465286	0.97321	0.504578	FALSE	FALSE	4.4754e+08	0.00703756	0.505824	TRUE	FALSE	FALSE	FALSE	FALSE
CHIP_CTCF_HeLa_S3	445817425	0.953933	0.503995	FALSE	FALSE	4.48779e+08	0.000938481	0.507374	TRUE	FALSE	FALSE	FALSE	FALSE
CHIP_H3K27ac_HeLa_S3	4.38534e+08	0.0313981	0.495587	TRUE	FALSE	4.45813e+08	0.0565446	0.503758	FALSE	FALSE	FALSE	FALSE	FALSE
CHIP_H3K4me2_HeLa_S3	4.42188e+08	0.468251	0.499811	FALSE	FALSE	4.48637e+08	0.00145647	0.50706	TRUE	FALSE	FALSE	FALSE	FALSE
CHIP_H3K4me3_HeLa_S3	4.38267e+08	0.0252543	0.495362	TRUE	FALSE	4.44569e+08	0.129439	0.502678	FALSE	FALSE	FALSE	FALSE	FALSE
CHIP_H3K79me2_HeLa_S3	438578161	0.0293059	0.495515	TRUE	FALSE	443310319	0.319774	0.501111	FALSE	FALSE	FALSE	FALSE	FALSE
CHIP_H3K9ac_HeLa_S3	4.36278e+08	0.00220412	0.493246	TRUE	FALSE	4.44167e+08	0.168272	0.50228	FALSE	FALSE	FALSE	FALSE	FALSE
CHIP_H4K20me1_HeLa_S3	436556408	0.00289387	0.493455	TRUE	FALSE	4.42139e+08	0.542556	0.499747	FALSE	FALSE	FALSE	FALSE	FALSE
CHIP_H3K27me3_HepG2	437311593	0.00717753	0.494194	TRUE	FALSE	445325265	0.0794084	0.503342	FALSE	FALSE	FALSE	FALSE	FALSE
CHIP_H3K79me2_myotube	439506719	0.0827374	0.496711	FALSE	FALSE	4.43239e+08	0.364474	0.500822	FALSE	FALSE	FALSE	FALSE	FALSE
CHIP_CTCF_astrocyte	4.47796e+08	0.996043	0.506299	FALSE	FALSE	4.46823e+08	0.0179956	0.504974	TRUE	FALSE	FALSE	FALSE	TRUE
CHIP_H3K27ac_astrocyte	442251955	0.481024	0.499887	FALSE	FALSE	4.43532e+08	0.30305	0.501223	FALSE	FALSE	FALSE	FALSE	FALSE
CHIP_H3K4me3_astrocyte	435075813	0.000273854	0.491802	TRUE	FALSE	4.46463e+08	0.0235102	0.504711	TRUE	FALSE	TRUE	FALSE	TRUE
CHIP_H2AFZ_GM12878	4.40623e+08	0.22456	0.498205	FALSE	FALSE	4.46221e+08	0.0379491	0.50421	TRUE	FALSE	FALSE	FALSE	FALSE
CHIP_H3K79me2_GM12878	4.39971e+08	0.130168	0.49733	FALSE	FALSE	4.4335e+08	0.33263	0.501026	FALSE	FALSE	FALSE	FALSE	FALSE
CHIP_H3K9ac_myotube	446043210	0.961702	0.5042	FALSE	FALSE	4.46951e+08	0.0156206	0.505109	TRUE	FALSE	FALSE	FALSE	FALSE
CHIP_H4K20me1_myotube	4.42889e+08	0.575286	0.50045	FALSE	FALSE	4.42923e+08	0.401777	0.50059	FALSE	FALSE	FALSE	FALSE	FALSE
CHIP_H2AFZ_skeletal_muscle_myoblast_male_adult_22_years	446829528	0.983033	0.50503	FALSE	FALSE	442842059	0.372437	0.500772	FALSE	FALSE	FALSE	FALSE	FALSE
CHIP_H3K27me3_HeLa_S3	4.37512e+08	0.00802543	0.49429	TRUE	FALSE	4.47993e+08	0.0044107	0.506211	TRUE	FALSE	TRUE	FALSE	FALSE
CHIP_H2AFZ_K562	438511734	0.0338231	0.495666	TRUE	FALSE	444917373	0.134444	0.502622	FALSE	FALSE	FALSE	FALSE	FALSE
CHIP_H3K79me2_K562	439026027	0.0543035	0.496195	FALSE	FALSE	439747245	0.875434	0.497266	FALSE	FALSE	FALSE	FALSE	FALSE
CHIP_H3K9me3_K562	4.40489e+08	0.187727	0.497898	FALSE	FALSE	4.42921e+08	0.366485	0.500809	FALSE	FALSE	FALSE	FALSE	FALSE
CHIP_H2AFZ_osteoblast	444132223	0.803667	0.502027	FALSE	FALSE	443671878	0.288059	0.501326	FALSE	FALSE	FALSE	FALSE	FALSE
CHIP_H3K27ac_osteoblast	442000139	0.419757	0.49952	FALSE	FALSE	445423601	0.0799436	0.503333	FALSE	FALSE	FALSE	FALSE	FALSE
CHIP_H3K36me3_osteoblast	4.38983e+08	0.0494059	0.496085	TRUE	FALSE	445154203	0.101754	0.503016	FALSE	FALSE	FALSE	FALSE	FALSE
CHIP_H3K4me1_osteoblast	4.45982e+08	0.950335	0.503909	FALSE	FALSE	4.43839e+08	0.251498	0.501589	FALSE	FALSE	FALSE	FALSE	FALSE
CHIP_H3K4me2_osteoblast	442233865	0.442148	0.499655	FALSE	FALSE	444596190	0.143346	0.502527	FALSE	FALSE	FALSE	FALSE	FALSE
CHIP_H3K9me3_osteoblast	442477784	0.507341	0.500044	FALSE	FALSE	4.40622e+08	0.792186	0.498069	FALSE	FALSE	FALSE	FALSE	FALSE
CHIP_CTCF_fibroblast_of_dermis	4.45433e+08	0.929151	0.503485	FALSE	FALSE	4.46646e+08	0.0238487	0.504696	TRUE	FALSE	FALSE	FALSE	FALSE
CHIP_H3K27ac_fibroblast_of_dermis	442804358	0.587264	0.500523	FALSE	FALSE	445072823	0.0996573	0.503044	FALSE	FALSE	FALSE	FALSE	FALSE
CHIP_H3K4me3_fibroblast_of_dermis_NONE_and_female_adult	441648612	0.37107	0.49922	FALSE	FALSE	450095701	9.57596e-05	0.508847	TRUE	FALSE	FALSE	FALSE	FALSE
CHIP_H3K4me1_HepG2	4.40113e+08	0.122515	0.497243	FALSE	FALSE	445130999	0.0937942	0.503125	FALSE	FALSE	FALSE	FALSE	FALSE
CHIP_H3K4me1_HeLa_S3	443706205	0.740149	0.501527	FALSE	FALSE	447526851	0.00543071	0.506042	TRUE	FALSE	FALSE	FALSE	FALSE
CHIP_KDM5B_K562	4.40765e+08	0.248574	0.498389	FALSE	FALSE	4.45023e+08	0.100822	0.503029	FALSE	FALSE	FALSE	FALSE	FALSE
CHIP_RBBP5_H1_hESC	4.40485e+08	0.1888	0.497907	FALSE	FALSE	438534363	0.966549	0.495654	FALSE	FALSE	FALSE	FALSE	TRUE
CHIP_HDAC1_K562	4.41105e+08	0.270123	0.498547	FALSE	FALSE	4.4472e+08	0.141988	0.502541	FALSE	FALSE	FALSE	FALSE	FALSE
CHIP_HDAC2_K562	4.39395e+08	0.0777243	0.496631	FALSE	FALSE	444689869	0.123914	0.502741	FALSE	FALSE	FALSE	FALSE	FALSE
CHIP_PHF8_K562	4.41162e+08	0.273219	0.49857	FALSE	FALSE	445116353	0.0908082	0.503168	FALSE	FALSE	FALSE	FALSE	FALSE
CHIP_RBBP5_K562	4.39659e+08	0.0853546	0.496751	FALSE	FALSE	446344111	0.0341536	0.504323	TRUE	FALSE	FALSE	FALSE	FALSE
CHIP_SAP30_K562	4.4293e+08	0.623796	0.500748	FALSE	FALSE	444904183	0.127516	0.502699	FALSE	FALSE	FALSE	FALSE	FALSE
CHIP_CHD1_H1_hESC	437757541	0.0139474	0.494785	TRUE	FALSE	4.44093e+08	0.216385	0.50186	FALSE	FALSE	FALSE	FALSE	TRUE
CHIP_H3K9me3_myotube	4.4282e+08	0.611731	0.500673	FALSE	FALSE	447859343	0.00434156	0.506224	TRUE	FALSE	FALSE	FALSE	FALSE
CHIP_H2AFZ_HeLa_S3	441920518	0.46445	0.499788	FALSE	FALSE	4.46464e+08	0.0232646	0.504721	TRUE	FALSE	FALSE	FALSE	FALSE
CHIP_H3K9me3_HeLa_S3	4.43919e+08	0.770449	0.501756	FALSE	FALSE	4.46818e+08	0.0194387	0.504899	TRUE	FALSE	FALSE	FALSE	FALSE
CHIP_H3K27me3_osteoblast	4.4197e+08	0.406051	0.499436	FALSE	FALSE	450378329	8.20289e-05	0.508938	TRUE	FALSE	FALSE	FALSE	FALSE
CHIP_H4K20me1_osteoblast	4.41741e+08	0.375123	0.499245	FALSE	FALSE	4.39568e+08	0.914692	0.49675	FALSE	FALSE	FALSE	FALSE	FALSE
CHIP_H2AFZ_DND_41	4.42059e+08	0.434247	0.499607	FALSE	FALSE	442083268	0.579471	0.499524	FALSE	FALSE	FALSE	FALSE	FALSE
CHIP_H3K27ac_DND_41	4.34562e+08	7.29067e-05	0.490993	TRUE	FALSE	441883367	0.613344	0.499317	FALSE	FALSE	FALSE	FALSE	FALSE
CHIP_H3K36me3_DND_41	4.37388e+08	0.00851382	0.494341	TRUE	FALSE	4.40727e+08	0.799908	0.498005	FALSE	FALSE	FALSE	FALSE	FALSE
CHIP_H3K4me1_DND_41	4.37632e+08	0.0104916	0.494526	TRUE	FALSE	4.4316e+08	0.361251	0.500842	FALSE	FALSE	FALSE	FALSE	FALSE
CHIP_H3K4me3_DND_41	4.36126e+08	0.00112432	0.492754	TRUE	FALSE	444741835	0.133405	0.502634	FALSE	FALSE	FALSE	FALSE	FALSE
CHIP_H3K79me2_DND_41	435024816	0.000170965	0.491507	TRUE	FALSE	4.42159e+08	0.577436	0.499537	FALSE	FALSE	FALSE	FALSE	FALSE
CHIP_H4K20me1_DND_41	4.34861e+08	0.000149773	0.491425	TRUE	FALSE	440178102	0.836305	0.497677	FALSE	FALSE	FALSE	FALSE	FALSE
CHIP_EZH2_GM12878	4.44367e+08	0.80482	0.502037	FALSE	FALSE	451089453	1.26862e-05	0.509989	TRUE	FALSE	FALSE	FALSE	FALSE
CHIP_EZH2_mammary_epithelial_cell_female_adult_50_years	4.41847e+08	0.382946	0.499294	FALSE	FALSE	446923722	0.0133612	0.505255	TRUE	FALSE	FALSE	FALSE	FALSE
CHIP_H2AFZ_mammary_epithelial_cell_female_adult_50_years	4.46681e+08	0.978312	0.504791	FALSE	FALSE	4.45024e+08	0.105665	0.502964	FALSE	FALSE	FALSE	FALSE	FALSE
CHIP_H3K9me3_mammary_epithelial_cell_female_adult_50_years	4.40035e+08	0.133155	0.497364	FALSE	FALSE	4.38957e+08	0.935809	0.496393	FALSE	FALSE	FALSE	FALSE	FALSE
CHIP_EZH2_skeletal_muscle_myoblast_male_adult_22_years	4.43258e+08	0.702161	0.501259	FALSE	FALSE	4.4543e+08	0.0726558	0.503454	FALSE	FALSE	FALSE	FALSE	FALSE
CHIP_EZH2_HepG2	4.35133e+08	0.000283751	0.491825	TRUE	FALSE	4.46207e+08	0.0290914	0.504493	TRUE	FALSE	TRUE	FALSE	FALSE
CHIP_H2AFZ_keratinocyte_female	445656273	0.938792	0.503664	FALSE	FALSE	4.4371e+08	0.277981	0.501397	FALSE	FALSE	FALSE	FALSE	FALSE
CHIP_H3K79me2_keratinocyte_female	440054053	0.127876	0.497305	FALSE	FALSE	445303337	0.0900977	0.503178	FALSE	FALSE	FALSE	FALSE	FALSE
CHIP_H3K9me3_keratinocyte_female	4.42203e+08	0.478872	0.499874	FALSE	FALSE	439907833	0.872924	0.497295	FALSE	FALSE	FALSE	FALSE	FALSE
CHIP_EZH2_fibroblast_of_lung_female_child_11_year_and_male_adult_45_years	4.41515e+08	0.336031	0.498996	FALSE	FALSE	454148010	1.14459e-08	0.513255	TRUE	TRUE	FALSE	FALSE	FALSE
CHIP_H2AFZ_fibroblast_of_lung_female_child_11_year_and_male_adult_45_years	444591764	0.839116	0.50235	FALSE	FALSE	4.408e+08	0.78635	0.498117	FALSE	FALSE	FALSE	FALSE	FALSE
CHIP_H3K9me3_fibroblast_of_lung_female_child_11_year_and_male_adult_45_years	4.41771e+08	0.431242	0.499589	FALSE	FALSE	4.38764e+08	0.949151	0.496118	FALSE	FALSE	FALSE	FALSE	FALSE
CHIP_H3K9ac_astrocyte	4.3839e+08	0.0308088	0.495567	TRUE	FALSE	443530641	0.291209	0.501304	FALSE	FALSE	FALSE	FALSE	TRUE
CHIP_H4K20me1_astrocyte	440724945	0.236601	0.498299	FALSE	FALSE	4.38742e+08	0.961149	0.495816	FALSE	FALSE	FALSE	FALSE	TRUE
CHIP_H3K9ac_DND_41	434368463	7.47271e-05	0.491006	TRUE	FALSE	4.43616e+08	0.297358	0.501262	FALSE	FALSE	FALSE	FALSE	FALSE
CHIP_H3K9me3_DND_41	444569772	0.861122	0.502574	FALSE	FALSE	4.49449e+08	0.000369877	0.508003	TRUE	FALSE	FALSE	FALSE	FALSE
CHIP_H3K79me2_mammary_epithelial_cell_female_adult_50_years	4.39864e+08	0.103031	0.497001	FALSE	FALSE	445066813	0.109312	0.502918	FALSE	FALSE	FALSE	FALSE	FALSE
CHIP_H2AFZ_endothelial_cell_of_umbilical_vein_male_newborn	4.43196e+08	0.659553	0.500975	FALSE	FALSE	4.42308e+08	0.533503	0.499801	FALSE	FALSE	FALSE	FALSE	FALSE
CHIP_H3K79me2_endothelial_cell_of_umbilical_vein_male_newborn	437195564	0.00545067	0.493962	TRUE	FALSE	442272517	0.546513	0.499723	FALSE	FALSE	FALSE	FALSE	FALSE
CHIP_EZH2_fibroblast_of_dermis	4.40301e+08	0.162828	0.497669	FALSE	FALSE	452185963	8.1197e-07	0.511375	TRUE	TRUE	FALSE	FALSE	FALSE
CHIP_H3K79me2_fibroblast_of_lung_female_child_11_year_and_male_adult_45_years	440502622	0.171778	0.497754	FALSE	FALSE	4.41828e+08	0.629262	0.499218	FALSE	FALSE	FALSE	FALSE	FALSE
CHIP_H3K79me2_osteoblast	439184532	0.0537082	0.496182	FALSE	FALSE	442892774	0.428532	0.500427	FALSE	FALSE	FALSE	FALSE	FALSE
CHIP_H3K4me3_A549_treated_with_0_02_ethanol_for_1_hour	4.40425e+08	0.171947	0.497755	FALSE	FALSE	447662474	0.00606219	0.50595	TRUE	FALSE	FALSE	FALSE	FALSE
CHIP_H3K27ac_CD14_positive_monocyte_female	434509159	7.08287e-05	0.490975	TRUE	FALSE	4.38439e+08	0.970204	0.495532	FALSE	FALSE	FALSE	FALSE	FALSE
CHIP_H3K27me3_CD14_positive_monocyte_female	4.43241e+08	0.642117	0.500864	FALSE	FALSE	4.49833e+08	0.000199191	0.508399	TRUE	FALSE	FALSE	FALSE	FALSE
CHIP_H3K36me3_CD14_positive_monocyte_female	435264436	0.000293281	0.491847	TRUE	FALSE	4.40323e+08	0.82902	0.497746	FALSE	FALSE	FALSE	FALSE	FALSE
CHIP_H3K4me1_CD14_positive_monocyte_female	4.37583e+08	0.0106158	0.494536	TRUE	FALSE	4.38893e+08	0.959259	0.495868	FALSE	FALSE	FALSE	FALSE	FALSE
CHIP_H3K4me3_CD14_positive_monocyte_female	4.36746e+08	0.0029371	0.493467	TRUE	FALSE	4.43418e+08	0.318075	0.501122	FALSE	FALSE	FALSE	FALSE	FALSE
CHIP_H3K79me2_CD14_positive_monocyte_female	4.34665e+08	9.07041e-05	0.491122	TRUE	FALSE	4.41621e+08	0.671006	0.49895	FALSE	FALSE	FALSE	FALSE	FALSE
CHIP_H3K9me3_CD14_positive_monocyte_female	442689448	0.545393	0.50027	FALSE	FALSE	447284237	0.0116539	0.50538	TRUE	FALSE	FALSE	FALSE	FALSE
CHIP_H4K20me1_CD14_positive_monocyte_female	434130903	3.72684e-05	0.490605	TRUE	FALSE	441006064	0.742319	0.498457	FALSE	FALSE	FALSE	FALSE	FALSE
CHIP_H3K4me3_A549_treated_with_100_nM_dexamethasone_for_1_hour	440643810	0.212227	0.498106	FALSE	FALSE	4.46776e+08	0.0213702	0.504805	TRUE	FALSE	FALSE	FALSE	FALSE
CHIP_H3K9ac_A549_treated_with_0_02_ethanol_for_1_hour	4.36776e+08	0.00337971	0.493576	TRUE	FALSE	4.45853e+08	0.0558949	0.503771	FALSE	FALSE	FALSE	FALSE	FALSE
CHIP_H3K27me3_DND_41	447370812	0.990209	0.505536	FALSE	FALSE	452177995	1.88462e-06	0.510966	TRUE	TRUE	FALSE	FALSE	FALSE
CHIP_H3K9me3_endothelial_cell_of_umbilical_vein_male_newborn	443366830	0.668484	0.501033	FALSE	FALSE	4.39118e+08	0.936006	0.49639	FALSE	FALSE	FALSE	FALSE	FALSE
CHIP_EZH2_HeLa_S3	435989888	0.00102396	0.492688	TRUE	FALSE	4.45567e+08	0.0692477	0.503513	FALSE	FALSE	FALSE	FALSE	FALSE
CHIP_H3K9me3_HepG2	448096194	0.996231	0.506337	FALSE	FALSE	4.41848e+08	0.596416	0.499421	FALSE	FALSE	FALSE	FALSE	FALSE
CHIP_H3K9ac_CD14_positive_monocyte_female	434200587	3.55317e-05	0.490579	TRUE	FALSE	439371639	0.91884	0.496686	FALSE	FALSE	FALSE	FALSE	FALSE
CHIP_H3K4me3_osteoblast	438280576	0.0381097	0.495794	TRUE	FALSE	4.4616e+08	0.0387492	0.504187	TRUE	FALSE	TRUE	FALSE	FALSE
CHIP_H3K27me3_myotube	4.41847e+08	0.387446	0.499322	FALSE	FALSE	4.47524e+08	0.00750232	0.505769	TRUE	FALSE	FALSE	FALSE	FALSE
CHIP_HDAC6_K562	439881945	0.125122	0.497273	FALSE	FALSE	4.45389e+08	0.061087	0.503667	FALSE	FALSE	FALSE	FALSE	FALSE
CHIP_PHF8_H1_hESC	432258584	3.13923e-06	0.489283	TRUE	TRUE	4.42341e+08	0.462082	0.500226	FALSE	FALSE	FALSE	FALSE	TRUE
CHIP_CTCF_CD14_positive_monocyte_female	4.39459e+08	0.0876634	0.496785	FALSE	FALSE	450360796	6.41371e-05	0.509084	TRUE	FALSE	FALSE	FALSE	FALSE
CHIP_H3K79me2_A549_treated_with_0_02_ethanol_for_1_hour	4.38362e+08	0.0270453	0.495432	TRUE	FALSE	443114369	0.385151	0.500692	FALSE	FALSE	FALSE	FALSE	FALSE
CHIP_HDAC6_H1_hESC	438668517	0.0493571	0.496083	TRUE	FALSE	4.46199e+08	0.0384054	0.504197	TRUE	FALSE	TRUE	FALSE	TRUE
CHIP_SAP30_H1_hESC	4.3706e+08	0.011215	0.494584	TRUE	FALSE	4.44552e+08	0.127874	0.502696	FALSE	FALSE	FALSE	FALSE	TRUE
CHIP_SUZ12_H1_hESC	4.41559e+08	0.327094	0.498938	FALSE	FALSE	4.49037e+08	0.00052466	0.507773	TRUE	FALSE	FALSE	FALSE	TRUE
CHIP_CREBBP_K562	449423293	0.999729	0.508206	FALSE	FALSE	442572545	0.474161	0.500154	FALSE	FALSE	FALSE	FALSE	FALSE
CHIP_CBX3_K562	4.41939e+08	0.420466	0.499524	FALSE	FALSE	444577062	0.143363	0.502527	FALSE	FALSE	FALSE	FALSE	FALSE
CHIP_KAT2B_K562	4.45387e+08	0.929868	0.503498	FALSE	FALSE	446510368	0.0160435	0.505085	TRUE	FALSE	FALSE	FALSE	FALSE
CHIP_SIRT6_K562	440237188	0.157087	0.497613	FALSE	FALSE	4.44381e+08	0.183885	0.502136	FALSE	FALSE	FALSE	FALSE	FALSE
CHIP_SUZ12_K562	430699757	1.22235e-08	0.486772	TRUE	TRUE	444181001	0.213695	0.501882	FALSE	FALSE	FALSE	FALSE	FALSE
CHIP_CTCF_A549_treated_with_100_nM_dexamethasone_for_1_hour	445380557	0.911024	0.503195	FALSE	FALSE	442606984	0.449612	0.5003	FALSE	FALSE	FALSE	FALSE	FALSE
CHIP_H2AFZ_A549_treated_with_0_02_ethanol_for_1_hour	444886427	0.877447	0.502757	FALSE	FALSE	444040575	0.222278	0.501813	FALSE	FALSE	FALSE	FALSE	FALSE
CHIP_H3K27ac_A549_treated_with_0_02_ethanol_for_1_hour	439099498	0.0543526	0.496196	FALSE	FALSE	4.4646e+08	0.0267663	0.504579	TRUE	FALSE	FALSE	FALSE	FALSE
CHIP_H3K27me3_A549_treated_with_0_02_ethanol_for_1_hour	4.37848e+08	0.0166959	0.494954	TRUE	FALSE	446882364	0.0155186	0.505115	TRUE	FALSE	TRUE	FALSE	FALSE
CHIP_H3K4me1_A549_treated_with_0_02_ethanol_for_1_hour	441183329	0.293617	0.498712	FALSE	FALSE	445634578	0.0659027	0.503574	FALSE	FALSE	FALSE	FALSE	FALSE
CHIP_H3K9me3_A549_treated_with_0_02_ethanol_for_1_hour	443036672	0.681261	0.501118	FALSE	FALSE	4.45551e+08	0.0650015	0.503591	FALSE	FALSE	FALSE	FALSE	FALSE
CHIP_H4K20me1_A549_treated_with_0_02_ethanol_for_1_hour	4.34327e+08	6.25986e-05	0.490903	TRUE	FALSE	4.37443e+08	0.988204	0.49463	FALSE	FALSE	FALSE	FALSE	FALSE
CHIP_H3K27ac_B_cell_female_adult_27_years	4.39987e+08	0.128495	0.497311	FALSE	FALSE	448629009	0.00117315	0.507217	TRUE	FALSE	FALSE	FALSE	FALSE
CHIP_EP300_H1_hESC	4.40784e+08	0.231816	0.498262	FALSE	FALSE	4.45739e+08	0.0445275	0.504033	TRUE	FALSE	FALSE	FALSE	TRUE
CHIP_SIRT6_H1_hESC	4.38913e+08	0.0613206	0.496338	FALSE	FALSE	442800434	0.453568	0.500277	FALSE	FALSE	FALSE	FALSE	TRUE
CHIP_SETDB1_K562	4.45259e+08	0.906011	0.503122	FALSE	FALSE	444793228	0.119188	0.502797	FALSE	FALSE	FALSE	FALSE	FALSE
CHIP_CTCF_B_cell_female_adult_27_years_and_female_adult_43_years	442099259	0.414442	0.499487	FALSE	FALSE	4.48869e+08	0.000782172	0.507501	TRUE	FALSE	FALSE	FALSE	FALSE
CHIP_H2AFZ_B_cell_female_adult_27_years_and_female_adult_43_years	4.43087e+08	0.621135	0.500732	FALSE	FALSE	4.45185e+08	0.0885763	0.503201	FALSE	FALSE	FALSE	FALSE	FALSE
CHIP_H3K4me2_B_cell_female_adult_27_years_and_female_adult_43_years	4.39369e+08	0.0691315	0.496485	FALSE	FALSE	444954455	0.0999998	0.50304	FALSE	FALSE	FALSE	FALSE	FALSE
CHIP_CHD7_H1_hESC	4.37453e+08	0.0103656	0.494514	TRUE	FALSE	438150456	0.975439	0.495333	FALSE	FALSE	FALSE	FALSE	TRUE
CHIP_HDAC2_H1_hESC	438779783	0.0401577	0.495852	TRUE	FALSE	4.38744e+08	0.945079	0.496207	FALSE	FALSE	FALSE	FALSE	TRUE
CHIP_KDM4A_H1_hESC	4.37626e+08	0.0108805	0.494558	TRUE	FALSE	438849599	0.957904	0.495905	FALSE	FALSE	FALSE	FALSE	TRUE
CHIP_WHSC1_K562	4.37093e+08	0.0055872	0.493982	TRUE	FALSE	441612687	0.648812	0.499094	FALSE	FALSE	FALSE	FALSE	FALSE
CHIP_H3K27ac_A549_treated_with_100_nM_dexamethasone_for_1_hour	4.37045e+08	0.0047385	0.493847	TRUE	FALSE	447061518	0.0122789	0.505333	TRUE	FALSE	TRUE	FALSE	FALSE
CHIP_H3K4me2_A549_treated_with_0_02_ethanol_for_1_hour	440170574	0.148617	0.497528	FALSE	FALSE	446655478	0.0193965	0.504901	TRUE	FALSE	FALSE	FALSE	FALSE
CHIP_H4K20me1_B_cell_female_adult_27_years	436442811	0.00212845	0.493221	TRUE	FALSE	442228875	0.530601	0.499818	FALSE	FALSE	FALSE	FALSE	FALSE
CHIP_FOXP2_SK_N_MC	4.47934e+08	0.995972	0.506285	FALSE	FALSE	439226368	0.936432	0.496382	FALSE	FALSE	FALSE	FALSE	FALSE
CHIP_POLR2A_GM12878	4.34364e+08	6.51921e-05	0.490926	TRUE	FALSE	441922428	0.563418	0.499621	FALSE	FALSE	FALSE	FALSE	FALSE
CHIP_SRF_GM12878	447651535	0.993377	0.505875	FALSE	FALSE	4.36013e+08	0.998941	0.492711	FALSE	FALSE	FALSE	FALSE	FALSE
CHIP_REST_GM12878	450323426	0.999931	0.509038	FALSE	FALSE	443793219	0.259809	0.501527	FALSE	FALSE	FALSE	FALSE	FALSE
CHIP_USF1_GM12878	4.5157e+08	0.999993	0.510279	FALSE	FALSE	437476537	0.988811	0.494583	FALSE	FALSE	FALSE	FALSE	FALSE
CHIP_JUND_HepG2	437839364	0.0137899	0.494775	TRUE	FALSE	4.42641e+08	0.452329	0.500284	FALSE	FALSE	FALSE	FALSE	FALSE
CHIP_SIN3A_HepG2	438849291	0.0626315	0.496363	FALSE	FALSE	446145637	0.0391324	0.504176	TRUE	FALSE	FALSE	FALSE	FALSE
CHIP_USF1_HepG2	441422842	0.311872	0.498837	FALSE	FALSE	4.48799e+08	0.000968093	0.507353	TRUE	FALSE	FALSE	FALSE	FALSE
CHIP_POLR2A_HeLa_S3	4.38337e+08	0.0262385	0.495401	TRUE	FALSE	444937057	0.107092	0.502946	FALSE	FALSE	FALSE	FALSE	FALSE
CHIP_PBX3_GM12878	4.3037e+08	1.48973e-08	0.486851	TRUE	TRUE	443572367	0.253437	0.501574	FALSE	FALSE	FALSE	FALSE	FALSE
CHIP_TAF1_GM12878	435072860	0.000267419	0.491787	TRUE	FALSE	442763914	0.381097	0.500718	FALSE	FALSE	FALSE	FALSE	FALSE
CHIP_BATF_GM12878	4.39534e+08	0.085319	0.49675	FALSE	FALSE	4.43746e+08	0.239674	0.501678	FALSE	FALSE	FALSE	FALSE	FALSE
CHIP_EBF1_GM12878	4.3997e+08	0.138737	0.497424	FALSE	FALSE	445565509	0.071969	0.503466	FALSE	FALSE	FALSE	FALSE	FALSE
CHIP_IRF4_GM12878	4.40818e+08	0.249169	0.498394	FALSE	FALSE	445395978	0.065323	0.503585	FALSE	FALSE	FALSE	FALSE	FALSE
CHIP_TCF12_GM12878	4.36961e+08	0.00516879	0.493918	TRUE	FALSE	446196060	0.0316616	0.504404	TRUE	FALSE	TRUE	FALSE	FALSE
CHIP_BCL11A_GM12878	4.36859e+08	0.00421749	0.493752	TRUE	FALSE	4.42827e+08	0.424637	0.500451	FALSE	FALSE	FALSE	FALSE	FALSE
CHIP_EP300_GM12878	439091472	0.0535225	0.496178	FALSE	FALSE	4.41433e+08	0.652744	0.499068	FALSE	FALSE	FALSE	FALSE	FALSE
CHIP_ZBTB33_GM12878	4.40577e+08	0.219604	0.498165	FALSE	FALSE	440510562	0.800633	0.497998	FALSE	FALSE	FALSE	FALSE	FALSE
CHIP_PAX5_GM12878	435476320	0.000419961	0.49208	TRUE	FALSE	4.43524e+08	0.303488	0.50122	FALSE	FALSE	FALSE	FALSE	FALSE
CHIP_NR3C1_A549_treated_with_500_pM_dexamethasone_for_1_hour	442887963	0.602295	0.500615	FALSE	FALSE	444528834	0.163139	0.502328	FALSE	FALSE	FALSE	FALSE	FALSE
CHIP_NR3C1_A549_treated_with_50_nM_dexamethasone_for_1_hour	4.42438e+08	0.530888	0.500184	FALSE	FALSE	443939419	0.16071	0.502352	FALSE	FALSE	FALSE	FALSE	FALSE
CHIP_NR3C1_A549_treated_with_5_nM_dexamethasone_for_1_hour	444991830	0.882284	0.502814	FALSE	FALSE	446765042	0.0116924	0.505378	TRUE	FALSE	FALSE	FALSE	FALSE
CHIP_POLR2A_A549_treated_with_0_02_ethanol_for_1_hour	4.37964e+08	0.0165385	0.494946	TRUE	FALSE	442660058	0.477566	0.500133	FALSE	FALSE	FALSE	FALSE	FALSE
CHIP_POLR2A_A549_treated_with_100_nM_dexamethasone_for_1_hour	4.38051e+08	0.0181554	0.495035	TRUE	FALSE	4.42999e+08	0.396821	0.50062	FALSE	FALSE	FALSE	FALSE	FALSE
CHIP_PAX5_GM12878_RPT	4.3745e+08	0.0090055	0.49439	TRUE	FALSE	444356100	0.140737	0.502555	FALSE	FALSE	FALSE	FALSE	FALSE
CHIP_REST_H1_hESC	450329457	0.999923	0.508976	FALSE	FALSE	4.4564e+08	0.0685771	0.503525	FALSE	FALSE	FALSE	FALSE	TRUE
CHIP_POLR2A_H1_hESC	4.36111e+08	0.00126809	0.49284	TRUE	FALSE	4.41189e+08	0.739957	0.498475	FALSE	FALSE	FALSE	FALSE	TRUE
CHIP_TAF1_H1_hESC	435820621	0.000892217	0.492591	TRUE	FALSE	4.38587e+08	0.957769	0.495907	FALSE	FALSE	FALSE	FALSE	TRUE
CHIP_FOSL2_HepG2	437497443	0.00993506	0.494477	TRUE	FALSE	442159628	0.526081	0.499845	FALSE	FALSE	FALSE	FALSE	FALSE
CHIP_GABPA_HeLa_S3	445307728	0.909181	0.503168	FALSE	FALSE	446534670	0.0224812	0.504756	TRUE	FALSE	FALSE	FALSE	FALSE
CHIP_TAF1_HeLa_S3	443566509	0.706666	0.501289	FALSE	FALSE	445050818	0.0902753	0.503176	FALSE	FALSE	FALSE	FALSE	FALSE
CHIP_RXRA_HepG2	441775803	0.377473	0.49926	FALSE	FALSE	446371706	0.0328749	0.504364	TRUE	FALSE	FALSE	FALSE	FALSE
CHIP_POLR2A_GM12892	434951730	0.00015099	0.49143	TRUE	FALSE	4.45629e+08	0.0715961	0.503472	FALSE	FALSE	FALSE	FALSE	FALSE
CHIP_POLR2AphosphoS5_GM12892	4.36113e+08	0.00114327	0.492766	TRUE	FALSE	4.43919e+08	0.213456	0.501884	FALSE	FALSE	FALSE	FALSE	FALSE
CHIP_TAF1_GM12892	439523713	0.0812501	0.496687	FALSE	FALSE	439122536	0.944427	0.496222	FALSE	FALSE	FALSE	FALSE	FALSE
CHIP_POLR2AphosphoS5_H1_hESC	437376991	0.008048	0.494292	TRUE	FALSE	440287508	0.851235	0.497529	FALSE	FALSE	FALSE	FALSE	TRUE
CHIP_BHLHE40_HepG2	444779240	0.89155	0.502929	FALSE	FALSE	4.44806e+08	0.131847	0.502651	FALSE	FALSE	FALSE	FALSE	FALSE
CHIP_CTCF_HepG2	4.42462e+08	0.552145	0.500311	FALSE	FALSE	443812548	0.259679	0.501528	FALSE	FALSE	FALSE	FALSE	FALSE
CHIP_POLR2AphosphoS5_GM12878	4.36285e+08	0.00138351	0.492903	TRUE	FALSE	4.43037e+08	0.386301	0.500685	FALSE	FALSE	FALSE	FALSE	FALSE
CHIP_POU2F2_GM12891	435812797	0.000955307	0.492638	TRUE	FALSE	4.40952e+08	0.761492	0.498313	FALSE	FALSE	FALSE	FALSE	FALSE
CHIP_SPI1_GM12891	440615589	0.204657	0.498043	FALSE	FALSE	442182082	0.492682	0.500044	FALSE	FALSE	FALSE	FALSE	FALSE
CHIP_POLR2A_GM12891	436335085	0.00173543	0.493069	TRUE	FALSE	4.43564e+08	0.272304	0.501437	FALSE	FALSE	FALSE	FALSE	FALSE
CHIP_POLR2AphosphoS5_GM12891	436477248	0.00272392	0.493408	TRUE	FALSE	442694359	0.452606	0.500282	FALSE	FALSE	FALSE	FALSE	FALSE
CHIP_TAF1_GM12891	441736591	0.385576	0.49931	FALSE	FALSE	4.41336e+08	0.670951	0.49895	FALSE	FALSE	FALSE	FALSE	FALSE
CHIP_NR3C1_A549_treated_with_0_02_ethanol_for_1_hour	443056297	0.609224	0.500658	FALSE	FALSE	440767783	0.755354	0.49836	FALSE	FALSE	FALSE	FALSE	FALSE
CHIP_BCL11A_H1_hESC	440081412	0.130132	0.49733	FALSE	FALSE	4.38565e+08	0.966884	0.495643	FALSE	FALSE	FALSE	FALSE	TRUE
CHIP_SIX5_H1_hESC	4.44538e+08	0.847212	0.50243	FALSE	FALSE	4.40256e+08	0.859132	0.497447	FALSE	FALSE	FALSE	FALSE	TRUE
CHIP_SP1_H1_hESC	4.40546e+08	0.207812	0.498069	FALSE	FALSE	4.41268e+08	0.702309	0.49874	FALSE	FALSE	FALSE	FALSE	TRUE
CHIP_SIN3A_H1_hESC	437016535	0.00654399	0.494114	TRUE	FALSE	441734981	0.558245	0.499652	FALSE	FALSE	FALSE	FALSE	TRUE
CHIP_TCF12_H1_hESC	4.43883e+08	0.783112	0.501857	FALSE	FALSE	4.39259e+08	0.915977	0.49673	FALSE	FALSE	FALSE	FALSE	TRUE
CHIP_USF1_H1_hESC	447486476	0.99174	0.505685	FALSE	FALSE	4.43016e+08	0.356801	0.500871	FALSE	FALSE	FALSE	FALSE	TRUE
CHIP_SRF_H1_hESC	4.39513e+08	0.0940169	0.496878	FALSE	FALSE	439589455	0.917155	0.496712	FALSE	FALSE	FALSE	FALSE	TRUE
CHIP_GABPA_H1_hESC	431150044	3.18328e-08	0.487174	TRUE	TRUE	4.39199e+08	0.928101	0.496533	FALSE	FALSE	FALSE	FALSE	TRUE
CHIP_ESR1_Ishikawa_treated_with_10_nM_estradiol_for_1_hour	446886638	0.983464	0.505055	FALSE	FALSE	447758684	0.00446424	0.506202	TRUE	FALSE	FALSE	FALSE	FALSE
CHIP_ESR1_Ishikawa_treated_with_0_02_dimethyl_sulfoxide_for_1_hour	4.45227e+08	0.901582	0.503061	FALSE	FALSE	4.46814e+08	0.0189108	0.504925	TRUE	FALSE	FALSE	FALSE	FALSE
CHIP_EGR1_H1_hESC	4.39277e+08	0.0659529	0.496427	FALSE	FALSE	4.42407e+08	0.507127	0.499958	FALSE	FALSE	FALSE	FALSE	TRUE
CHIP_NR3C1_Ishikawa_treated_with_100_nM_dexamethasone_for_1_hour	4.45645e+08	0.955632	0.504038	FALSE	FALSE	4.46059e+08	0.0364281	0.504255	TRUE	FALSE	FALSE	FALSE	FALSE
CHIP_RXRA_GM12878	4.36685e+08	0.00354073	0.493613	TRUE	FALSE	446899743	0.0164439	0.50506	TRUE	FALSE	TRUE	FALSE	FALSE
CHIP_SIX5_GM12878	4.36573e+08	0.0031571	0.493522	TRUE	FALSE	4.43211e+08	0.316668	0.501132	FALSE	FALSE	FALSE	FALSE	FALSE
CHIP_TCF12_HepG2	447060821	0.985949	0.505208	FALSE	FALSE	4.3588e+08	0.998302	0.493051	FALSE	FALSE	FALSE	FALSE	FALSE
CHIP_PAX5_GM12891	4.38099e+08	0.0197446	0.495116	TRUE	FALSE	446430348	0.0220535	0.504775	TRUE	FALSE	TRUE	FALSE	FALSE
CHIP_REST_SK_N_SH	448732109	0.99899	0.507323	FALSE	FALSE	4.384e+08	0.972039	0.495466	FALSE	FALSE	FALSE	FALSE	FALSE
CHIP_GABPA_HepG2	4.41363e+08	0.333116	0.498977	FALSE	FALSE	4.39183e+08	0.926256	0.496564	FALSE	FALSE	FALSE	FALSE	FALSE
CHIP_REST_HepG2	443759666	0.750073	0.5016	FALSE	FALSE	4.44389e+08	0.167694	0.502285	FALSE	FALSE	FALSE	FALSE	FALSE
CHIP_POLR2A_HepG2	4.36389e+08	0.00197694	0.493165	TRUE	FALSE	4.43092e+08	0.383661	0.500702	FALSE	FALSE	FALSE	FALSE	FALSE
CHIP_TAF1_HepG2	446294877	0.970909	0.504493	FALSE	FALSE	4.41062e+08	0.753181	0.498377	FALSE	FALSE	FALSE	FALSE	FALSE
CHIP_REST_Panc1	442041639	0.426517	0.499561	FALSE	FALSE	444193521	0.207851	0.50193	FALSE	FALSE	FALSE	FALSE	FALSE
CHIP_REST_PFSK_1	4.43903e+08	0.753262	0.501624	FALSE	FALSE	445032390	0.0969126	0.503082	FALSE	FALSE	FALSE	FALSE	FALSE
CHIP_NR3C1_A549_treated_with_100_nM_dexamethasone_for_1_hour	4.47421e+08	0.993643	0.50591	FALSE	FALSE	441315896	0.705922	0.498716	FALSE	FALSE	FALSE	FALSE	FALSE
CHIP_ESR1_T47D_treated_with_100_nM_genistein_for_1_hour	4.42782e+08	0.557766	0.500345	FALSE	FALSE	446006862	0.0411344	0.504121	TRUE	FALSE	FALSE	FALSE	FALSE
CHIP_NR3C1_A549_treated_with_0_02_ethanol_for_1_hour_RPT	4.41871e+08	0.404772	0.499428	FALSE	FALSE	4.39852e+08	0.895149	0.497025	FALSE	FALSE	FALSE	FALSE	FALSE
CHIP_RXRA_H1_hESC	4.43463e+08	0.728717	0.501444	FALSE	FALSE	441612497	0.658404	0.499032	FALSE	FALSE	FALSE	FALSE	TRUE
CHIP_SP1_HepG2	438426427	0.0347309	0.495694	TRUE	FALSE	4.48007e+08	0.00372078	0.506348	TRUE	FALSE	TRUE	FALSE	FALSE
CHIP_BCLAF1_GM12878	436857639	0.00415709	0.493741	TRUE	FALSE	447997150	0.00408732	0.506273	TRUE	FALSE	TRUE	FALSE	FALSE
CHIP_ETS1_GM12878	4.44408e+08	0.819902	0.50217	FALSE	FALSE	4.42139e+08	0.562472	0.499627	FALSE	FALSE	FALSE	FALSE	FALSE
CHIP_MEF2A_GM12878	442605973	0.546714	0.500278	FALSE	FALSE	447557744	0.00647747	0.505894	TRUE	FALSE	FALSE	FALSE	FALSE
CHIP_ATF3_H1_hESC	4.35879e+08	0.00115427	0.492772	TRUE	FALSE	4.38616e+08	0.95842	0.49589	FALSE	FALSE	FALSE	FALSE	TRUE
CHIP_YY1_H1_hESC	438563093	0.0404409	0.495859	TRUE	FALSE	4.35548e+08	0.999588	0.492068	FALSE	FALSE	FALSE	FALSE	TRUE
CHIP_ATF3_HepG2	443415227	0.689352	0.501172	FALSE	FALSE	442234475	0.43816	0.500369	FALSE	FALSE	FALSE	FALSE	FALSE
CHIP_BCLAF1_K562	446163595	0.962903	0.504234	FALSE	FALSE	440605776	0.803102	0.497977	FALSE	FALSE	FALSE	FALSE	FALSE
CHIP_POLR2A_Ishikawa_treated_with_0_02_dimethyl_sulfoxide_for_1_hour	437446487	0.00870996	0.494361	TRUE	FALSE	444924558	0.116334	0.502831	FALSE	FALSE	FALSE	FALSE	FALSE
CHIP_YY1_GM12891	436841299	0.00334267	0.493568	TRUE	FALSE	444734022	0.142225	0.502539	FALSE	FALSE	FALSE	FALSE	FALSE
CHIP_EP300_H1_hESC_RPT	446092575	0.965137	0.504302	FALSE	FALSE	439302276	0.920823	0.496654	FALSE	FALSE	FALSE	FALSE	TRUE
CHIP_JUND_H1_hESC	4.35276e+08	0.000540098	0.492246	TRUE	FALSE	440933468	0.770541	0.498244	FALSE	FALSE	FALSE	FALSE	TRUE
CHIP_ETS1_K562	4.42855e+08	0.600702	0.500605	FALSE	FALSE	4.43416e+08	0.292234	0.501297	FALSE	FALSE	FALSE	FALSE	FALSE
CHIP_POLR2AphosphoS5_K562	4.37667e+08	0.0103831	0.494516	TRUE	FALSE	440757805	0.788479	0.4981	FALSE	FALSE	FALSE	FALSE	FALSE
CHIP_FOXA1_T47D_treated_with_0_02_dimethyl_sulfoxide_for_1_hour	447565040	0.992442	0.505762	FALSE	FALSE	4.40752e+08	0.766674	0.498273	FALSE	FALSE	FALSE	FALSE	FALSE
CHIP_NR3C1_Ishikawa_treated_with_0_02_ethanol_for_1_hour	4.39336e+08	0.0733101	0.496557	FALSE	FALSE	4.44009e+08	0.228842	0.501761	FALSE	FALSE	FALSE	FALSE	FALSE
CHIP_RAD21_H1_hESC	4.42332e+08	0.532271	0.500192	FALSE	FALSE	435966909	0.998731	0.49284	FALSE	FALSE	FALSE	FALSE	TRUE
CHIP_FOXA1_HepG2	4.40244e+08	0.159497	0.497636	FALSE	FALSE	443845598	0.252989	0.501577	FALSE	FALSE	FALSE	FALSE	FALSE
CHIP_HNF4A_HepG2	4.37077e+08	0.00500549	0.493892	TRUE	FALSE	446095188	0.0265966	0.504586	TRUE	FALSE	TRUE	FALSE	FALSE
CHIP_E2F6_K562	434190047	5.77512e-05	0.490855	TRUE	FALSE	4.4115e+08	0.692587	0.498806	FALSE	FALSE	FALSE	FALSE	FALSE
CHIP_ESR1_T47D_treated_with_0_02_dimethyl_sulfoxide_for_1_hour	441569337	0.387712	0.499323	FALSE	FALSE	446133045	0.0410867	0.504122	TRUE	FALSE	FALSE	FALSE	FALSE
CHIP_GABPA_K562	442607225	0.535493	0.500211	FALSE	FALSE	439896659	0.871294	0.497314	FALSE	FALSE	FALSE	FALSE	FALSE
CHIP_MAX_K562	437141990	0.00743546	0.494223	TRUE	FALSE	4.4262e+08	0.483247	0.5001	FALSE	FALSE	FALSE	FALSE	FALSE
CHIP_SIN3A_K562	4.42323e+08	0.523777	0.500141	FALSE	FALSE	440859730	0.772203	0.49823	FALSE	FALSE	FALSE	FALSE	FALSE
CHIP_RAD21_HepG2	439399659	0.0855995	0.496754	FALSE	FALSE	446924461	0.0171581	0.505019	TRUE	FALSE	FALSE	FALSE	FALSE
CHIP_YY1_GM12892	436851585	0.00344565	0.493592	TRUE	FALSE	446123396	0.0354387	0.504284	TRUE	FALSE	TRUE	FALSE	FALSE
CHIP_TAF7_H1_hESC	4.37157e+08	0.00511513	0.49391	TRUE	FALSE	4.39885e+08	0.886208	0.497138	FALSE	FALSE	FALSE	FALSE	TRUE
CHIP_EP300_HepG2	4.39312e+08	0.0999674	0.496959	FALSE	FALSE	445657579	0.0433649	0.504063	TRUE	FALSE	FALSE	FALSE	FALSE
CHIP_CTCF_SK_N_SH_treated_with_6_uM_all_trans_retinoic_acid_for_48_hours	440935569	0.240086	0.498326	FALSE	FALSE	443965529	0.241105	0.501667	FALSE	FALSE	FALSE	FALSE	FALSE
CHIP_RAD21_SK_N_SH_treated_with_6_uM_all_trans_retinoic_acid_for_48_hours	4.42241e+08	0.453699	0.499724	FALSE	FALSE	437485138	0.986807	0.494733	FALSE	FALSE	FALSE	FALSE	FALSE
CHIP_YY1_SK_N_SH_treated_with_6_uM_all_trans_retinoic_acid_for_48_hours	444305021	0.814142	0.502119	FALSE	FALSE	440744070	0.783889	0.498137	FALSE	FALSE	FALSE	FALSE	FALSE
CHIP_HDAC2_HepG2	4.37797e+08	0.0115344	0.494611	TRUE	FALSE	446159571	0.0371681	0.504232	TRUE	FALSE	TRUE	FALSE	FALSE
CHIP_ZBTB7A_K562	440951643	0.263499	0.4985	FALSE	FALSE	442179043	0.53754	0.499776	FALSE	FALSE	FALSE	FALSE	FALSE
CHIP_USF1_SK_N_SH_treated_with_6_uM_all_trans_retinoic_acid_for_48_hours	446697722	0.984708	0.505129	FALSE	FALSE	439889186	0.893137	0.497051	FALSE	FALSE	FALSE	FALSE	FALSE
CHIP_YY1_K562	4.36348e+08	0.00165121	0.493032	TRUE	FALSE	4.41103e+08	0.720647	0.498613	FALSE	FALSE	FALSE	FALSE	FALSE
CHIP_SRF_GM12878_RPT	4.38676e+08	0.0387992	0.495814	TRUE	FALSE	438397024	0.97129	0.495493	FALSE	FALSE	FALSE	FALSE	FALSE
CHIP_BCL11A_H1_hESC_RPT	4.41271e+08	0.301338	0.498765	FALSE	FALSE	4.38216e+08	0.969516	0.495555	FALSE	FALSE	FALSE	FALSE	TRUE
CHIP_POLR2AphosphoS5_HCT116	4.39985e+08	0.135491	0.497389	FALSE	FALSE	4.42518e+08	0.473085	0.50016	FALSE	FALSE	FALSE	FALSE	FALSE
CHIP_REST_HeLa_S3	448483470	0.998261	0.50693	FALSE	FALSE	450002346	7.62989e-05	0.508983	TRUE	FALSE	FALSE	FALSE	FALSE
CHIP_FOXA1_HepG2_RPT	440677562	0.2057	0.498052	FALSE	FALSE	443438904	0.27395	0.501425	FALSE	FALSE	FALSE	FALSE	FALSE
CHIP_POLR2A_K562	4.35807e+08	0.000658125	0.492382	TRUE	FALSE	4.40158e+08	0.86168	0.49742	FALSE	FALSE	FALSE	FALSE	FALSE
CHIP_NANOG_H1_hESC	4.39993e+08	0.113004	0.497129	FALSE	FALSE	435779399	0.999346	0.492377	FALSE	FALSE	FALSE	FALSE	TRUE
CHIP_FOSL1_K562	442502416	0.521284	0.500127	FALSE	FALSE	442118126	0.574937	0.499552	FALSE	FALSE	FALSE	FALSE	FALSE
CHIP_REST_K562	4.45772e+08	0.945757	0.503807	FALSE	FALSE	444818223	0.120714	0.502778	FALSE	FALSE	FALSE	FALSE	FALSE
CHIP_GATA3_T47D_treated_with_0_02_dimethyl_sulfoxide_for_1_hour	444682199	0.853017	0.502489	FALSE	FALSE	442225214	0.481158	0.500112	FALSE	FALSE	FALSE	FALSE	FALSE
CHIP_RAD21_GM12878	440128500	0.132157	0.497353	FALSE	FALSE	440908373	0.750208	0.498399	FALSE	FALSE	FALSE	FALSE	FALSE
CHIP_ELF1_HepG2	4.41108e+08	0.244026	0.498356	FALSE	FALSE	4.45686e+08	0.0543033	0.503806	FALSE	FALSE	FALSE	FALSE	FALSE
CHIP_ZBTB33_HepG2	439964695	0.115165	0.497155	FALSE	FALSE	4.46083e+08	0.0290406	0.504495	TRUE	FALSE	FALSE	FALSE	FALSE
CHIP_EGR1_K562	440226099	0.14851	0.497527	FALSE	FALSE	4.41156e+08	0.732026	0.498532	FALSE	FALSE	FALSE	FALSE	FALSE
CHIP_MEF2C_GM12878	448463649	0.998011	0.50683	FALSE	FALSE	4.4412e+08	0.197137	0.502021	FALSE	FALSE	FALSE	FALSE	FALSE
CHIP_CTCF_H1_hESC_RPT	435646419	0.000879875	0.49258	TRUE	FALSE	435570698	0.999462	0.492244	FALSE	FALSE	FALSE	FALSE	TRUE
CHIP_FOXA2_HepG2	4.41081e+08	0.260985	0.498481	FALSE	FALSE	445322742	0.0737438	0.503436	FALSE	FALSE	FALSE	FALSE	FALSE
CHIP_HNF4G_HepG2	4.39284e+08	0.0590608	0.496294	FALSE	FALSE	445214772	0.0800085	0.503333	FALSE	FALSE	FALSE	FALSE	FALSE
CHIP_TAF7_K562	442757265	0.585775	0.500514	FALSE	FALSE	4.42215e+08	0.537339	0.499778	FALSE	FALSE	FALSE	FALSE	FALSE
CHIP_THAP1_K562	4.38685e+08	0.042799	0.495923	TRUE	FALSE	4.41147e+08	0.730942	0.49854	FALSE	FALSE	FALSE	FALSE	FALSE
CHIP_YY1_GM12878	435685700	0.000577319	0.492293	TRUE	FALSE	4.42977e+08	0.400303	0.500599	FALSE	FALSE	FALSE	FALSE	FALSE
CHIP_BCL3_GM12878	4.36985e+08	0.00445453	0.493797	TRUE	FALSE	443376184	0.277551	0.5014	FALSE	FALSE	FALSE	FALSE	FALSE
CHIP_HDAC2_H1_hESC_RPT	4.43183e+08	0.656783	0.500958	FALSE	FALSE	4.34547e+08	0.999867	0.491352	FALSE	FALSE	FALSE	FALSE	TRUE
CHIP_FOSL1_H1_hESC	438743902	0.0370204	0.495763	TRUE	FALSE	439203908	0.939964	0.496313	FALSE	FALSE	FALSE	FALSE	TRUE
CHIP_YY1_HepG2	436172389	0.00151057	0.492966	TRUE	FALSE	4.43519e+08	0.295772	0.501273	FALSE	FALSE	FALSE	FALSE	FALSE
CHIP_ATF3_K562	4.42044e+08	0.466201	0.499799	FALSE	FALSE	4.41124e+08	0.722956	0.498597	FALSE	FALSE	FALSE	FALSE	FALSE
CHIP_MEF2A_K562	4.4495e+08	0.875095	0.502729	FALSE	FALSE	439630927	0.906372	0.496872	FALSE	FALSE	FALSE	FALSE	FALSE
CHIP_SIX5_K562	445832520	0.951549	0.503937	FALSE	FALSE	438391900	0.96948	0.495557	FALSE	FALSE	FALSE	FALSE	FALSE
CHIP_REST_HepG2_RPT	4.46806e+08	0.977883	0.504771	FALSE	FALSE	4.52309e+08	7.06269e-07	0.511441	TRUE	TRUE	FALSE	FALSE	FALSE
CHIP_POLR2AphosphoS5_Panc1	4.38576e+08	0.0289926	0.495504	TRUE	FALSE	4.41391e+08	0.687582	0.49884	FALSE	FALSE	FALSE	FALSE	FALSE
CHIP_REST_PFSK_1_RPT	4.469e+08	0.98123	0.504932	FALSE	FALSE	446507841	0.0217651	0.504788	TRUE	FALSE	FALSE	FALSE	FALSE
CHIP_REST_SK_N_SH_RPT	4.4835e+08	0.998481	0.507031	FALSE	FALSE	4.42195e+08	0.477659	0.500133	FALSE	FALSE	FALSE	FALSE	FALSE
CHIP_POLR2AphosphoS5_SK_N_SH	4.39381e+08	0.0758608	0.4966	FALSE	FALSE	442536553	0.484001	0.500095	FALSE	FALSE	FALSE	FALSE	FALSE
CHIP_SIN3A_SK_N_SH	4.41252e+08	0.29678	0.498734	FALSE	FALSE	4.4419e+08	0.203558	0.501966	FALSE	FALSE	FALSE	FALSE	FALSE
CHIP_POLR2AphosphoS5_PFSK_1	437202745	0.00540394	0.493955	TRUE	FALSE	4.4101e+08	0.712935	0.498667	FALSE	FALSE	FALSE	FALSE	FALSE
CHIP_SP1_A549_treated_with_0_02_ethanol_for_1_hour	4.39487e+08	0.101341	0.496978	FALSE	FALSE	446014652	0.0401125	0.504149	TRUE	FALSE	FALSE	FALSE	FALSE
CHIP_TAF1_A549_treated_with_0_02_ethanol_for_1_hour	4.41262e+08	0.300931	0.498763	FALSE	FALSE	441939065	0.404184	0.500576	FALSE	FALSE	FALSE	FALSE	FALSE
CHIP_POLR2AphosphoS5_HepG2	435748713	0.000691663	0.492415	TRUE	FALSE	442806673	0.434037	0.500394	FALSE	FALSE	FALSE	FALSE	FALSE
CHIP_CTCF_K562_RPT	4.40349e+08	0.14654	0.497507	FALSE	FALSE	4.42755e+08	0.357265	0.500868	FALSE	FALSE	FALSE	FALSE	FALSE
CHIP_POLR2AphosphoS5_SK_N_MC	440053612	0.125189	0.497274	FALSE	FALSE	440688654	0.794941	0.498046	FALSE	FALSE	FALSE	FALSE	FALSE
CHIP_YY1_A549_treated_with_0_02_ethanol_for_1_hour	4.39843e+08	0.104778	0.497024	FALSE	FALSE	442529092	0.431549	0.500409	FALSE	FALSE	FALSE	FALSE	FALSE
CHIP_ATF3_A549_treated_with_0_02_ethanol_for_1_hour	436934860	0.00606178	0.49405	TRUE	FALSE	446677680	0.0113266	0.505407	TRUE	FALSE	TRUE	FALSE	FALSE
CHIP_ELF1_A549_treated_with_0_02_ethanol_for_1_hour	4.36932e+08	0.0048619	0.493868	TRUE	FALSE	4.46844e+08	0.0163173	0.505067	TRUE	FALSE	TRUE	FALSE	FALSE
CHIP_ETS1_A549_treated_with_0_02_ethanol_for_1_hour	4.3771e+08	0.0119942	0.494646	TRUE	FALSE	4.45188e+08	0.0555577	0.50378	FALSE	FALSE	FALSE	FALSE	FALSE
CHIP_FOXA1_A549_treated_with_100_nM_dexamethasone_for_1_hour	4.4075e+08	0.2112	0.498097	FALSE	FALSE	441587734	0.639772	0.499151	FALSE	FALSE	FALSE	FALSE	FALSE
CHIP_GABPA_A549_treated_with_0_02_ethanol_for_1_hour	438344695	0.0302157	0.495546	TRUE	FALSE	4.46556e+08	0.0196006	0.504891	TRUE	FALSE	TRUE	FALSE	FALSE
CHIP_ZBTB33_A549_treated_with_0_02_ethanol_for_1_hour	4.42229e+08	0.466795	0.499802	FALSE	FALSE	446401528	0.0301238	0.504456	TRUE	FALSE	FALSE	FALSE	FALSE
CHIP_ZBTB7A_HepG2	435739527	0.000708712	0.492432	TRUE	FALSE	4.45049e+08	0.0989225	0.503054	FALSE	FALSE	FALSE	FALSE	FALSE
CHIP_POLR2A_endothelial_cell_of_umbilical_vein_newborn	4.39587e+08	0.0817185	0.496695	FALSE	FALSE	4.44634e+08	0.140115	0.502561	FALSE	FALSE	FALSE	FALSE	FALSE
CHIP_POLR2AphosphoS5_endothelial_cell_of_umbilical_vein_newborn	4.37598e+08	0.0106124	0.494536	TRUE	FALSE	4.42842e+08	0.445161	0.500327	FALSE	FALSE	FALSE	FALSE	FALSE
CHIP_ESR1_T47D_treated_with_100_nM_bisphenol_A_for_30_minutes	442196307	0.438639	0.499634	FALSE	FALSE	443556755	0.286527	0.501337	FALSE	FALSE	FALSE	FALSE	FALSE
CHIP_CTCF_Ishikawa_treated_with_0_02_dimethyl_sulfoxide_for_1_hour	446077444	0.971834	0.504527	FALSE	FALSE	445555924	0.0636967	0.503616	FALSE	FALSE	FALSE	FALSE	FALSE
CHIP_TAF1_SK_N_SH	4.41355e+08	0.307327	0.498806	FALSE	FALSE	4.42398e+08	0.502084	0.499988	FALSE	FALSE	FALSE	FALSE	FALSE
CHIP_BCL3_A549_treated_with_0_02_ethanol_for_1_hour	437951176	0.0150322	0.494855	TRUE	FALSE	445829770	0.037363	0.504228	TRUE	FALSE	TRUE	FALSE	FALSE
CHIP_CEBPB_HepG2	435695580	0.000752908	0.492473	TRUE	FALSE	4.43414e+08	0.278704	0.501392	FALSE	FALSE	FALSE	FALSE	FALSE
CHIP_ATF2_GM12878	4.36798e+08	0.00334006	0.493567	TRUE	FALSE	4.48369e+08	0.00224456	0.506739	TRUE	FALSE	TRUE	FALSE	FALSE
CHIP_NFATC1_GM12878	4.36349e+08	0.0014962	0.49296	TRUE	FALSE	4.45873e+08	0.0457751	0.504002	TRUE	FALSE	TRUE	FALSE	FALSE
CHIP_TAF1_PFSK_1	4.39051e+08	0.0546458	0.496202	FALSE	FALSE	4.47066e+08	0.0112859	0.505409	TRUE	FALSE	FALSE	FALSE	FALSE
CHIP_FOSL2_A549_treated_with_0_02_ethanol_for_1_hour	442344972	0.519241	0.500114	FALSE	FALSE	4.47498e+08	0.00518495	0.50608	TRUE	FALSE	FALSE	FALSE	FALSE
CHIP_REST_A549_treated_with_0_02_ethanol_for_1_hour	4.44845e+08	0.868198	0.502651	FALSE	FALSE	4.47711e+08	0.00591567	0.50597	TRUE	FALSE	FALSE	FALSE	FALSE
CHIP_TCF12_A549_treated_with_0_02_ethanol_for_1_hour	440209934	0.139438	0.497432	FALSE	FALSE	4.48867e+08	0.000935654	0.507376	TRUE	FALSE	FALSE	FALSE	FALSE
CHIP_ESR1_Ishikawa_treated_with_100_nM_bisphenol_A_for_1_hour	4.45293e+08	0.913239	0.503228	FALSE	FALSE	441732989	0.596503	0.499421	FALSE	FALSE	FALSE	FALSE	FALSE
CHIP_REST_GM12878_RPT	4.4089e+08	0.237077	0.498302	FALSE	FALSE	4.47713e+08	0.00643859	0.505899	TRUE	FALSE	FALSE	FALSE	FALSE
CHIP_PML_K562	4.42255e+08	0.506347	0.500038	FALSE	FALSE	4.43476e+08	0.314287	0.501147	FALSE	FALSE	FALSE	FALSE	FALSE
CHIP_STAT5A_GM12878	4.35052e+08	0.000195017	0.491589	TRUE	FALSE	4.46903e+08	0.0177123	0.504989	TRUE	FALSE	TRUE	FALSE	FALSE
CHIP_CREB1_A549_treated_with_0_02_ethanol_for_1_hour	441666329	0.336373	0.498998	FALSE	FALSE	4.44631e+08	0.130799	0.502663	FALSE	FALSE	FALSE	FALSE	FALSE
CHIP_CREB1_A549_treated_with_0_02_ethanol_for_1_hour_RPT	4.43956e+08	0.79283	0.501936	FALSE	FALSE	442155388	0.542436	0.499747	FALSE	FALSE	FALSE	FALSE	FALSE
CHIP_FOXA1_A549_treated_with_0_02_ethanol_for_1_hour	443436559	0.686419	0.501152	FALSE	FALSE	442108574	0.528769	0.499829	FALSE	FALSE	FALSE	FALSE	FALSE
CHIP_JUND_A549_treated_with_0_02_ethanol_for_1_hour	436567712	0.00217648	0.493238	TRUE	FALSE	4.4297e+08	0.397075	0.500619	FALSE	FALSE	FALSE	FALSE	FALSE
CHIP_EGR1_GM12878	4.47269e+08	0.989718	0.505493	FALSE	FALSE	4.40993e+08	0.773266	0.498222	FALSE	FALSE	FALSE	FALSE	FALSE
CHIP_MTA3_GM12878	436312322	0.00173358	0.493068	TRUE	FALSE	447040242	0.0141305	0.505203	TRUE	FALSE	TRUE	FALSE	FALSE
CHIP_RUNX3_GM12878	4.40153e+08	0.13513	0.497385	FALSE	FALSE	444782881	0.147303	0.502485	FALSE	FALSE	FALSE	FALSE	FALSE
CHIP_TEAD4_K562	443328840	0.688507	0.501166	FALSE	FALSE	4.44516e+08	0.152741	0.50243	FALSE	FALSE	FALSE	FALSE	FALSE
CHIP_SIX5_A549_treated_with_0_02_ethanol_for_1_hour	4.40073e+08	0.131732	0.497348	FALSE	FALSE	446936232	0.0158445	0.505095	TRUE	FALSE	FALSE	FALSE	FALSE
CHIP_SIN3A_A549_treated_with_0_02_ethanol_for_1_hour	439308321	0.0713212	0.496523	FALSE	FALSE	4.47917e+08	0.0048264	0.506138	TRUE	FALSE	FALSE	FALSE	FALSE
CHIP_NFIC_GM12878	438962546	0.0451491	0.495983	TRUE	FALSE	447769727	0.00460765	0.506176	TRUE	FALSE	TRUE	FALSE	FALSE
CHIP_STAT5A_K562	441491026	0.357529	0.499134	FALSE	FALSE	440775642	0.795258	0.498044	FALSE	FALSE	FALSE	FALSE	FALSE
CHIP_NR2F2_K562	445295850	0.914134	0.503241	FALSE	FALSE	443065889	0.35715	0.500868	FALSE	FALSE	FALSE	FALSE	FALSE
CHIP_CBX3_K562_RPT	439614900	0.105888	0.497038	FALSE	FALSE	445816051	0.0564036	0.503761	FALSE	FALSE	FALSE	FALSE	FALSE
CHIP_TRIM28_K562	446536046	0.97304	0.504571	FALSE	FALSE	4.40303e+08	0.838688	0.497654	FALSE	FALSE	FALSE	FALSE	FALSE
CHIP_JUND_HCT116	4.48099e+08	0.996527	0.506402	FALSE	FALSE	443961234	0.257796	0.501542	FALSE	FALSE	FALSE	FALSE	FALSE
CHIP_CTCF_HCT116	4.48197e+08	0.99736	0.506616	FALSE	FALSE	4.40671e+08	0.783629	0.498139	FALSE	FALSE	FALSE	FALSE	FALSE
CHIP_JUND_SK_N_SH	439483762	0.095105	0.496893	FALSE	FALSE	443174978	0.371624	0.500777	FALSE	FALSE	FALSE	FALSE	FALSE
CHIP_JUND_MCF_7	4.47848e+08	0.995664	0.506225	FALSE	FALSE	4.45278e+08	0.0732294	0.503444	FALSE	FALSE	FALSE	FALSE	FALSE
CHIP_REST_HL_60	446455153	0.970281	0.50447	FALSE	FALSE	458107039	2.30033e-14	0.517891	TRUE	TRUE	FALSE	FALSE	FALSE
CHIP_GABPA_HL_60	444074612	0.847117	0.50243	FALSE	FALSE	449378509	0.000324105	0.50809	TRUE	FALSE	FALSE	FALSE	FALSE
CHIP_POLR2AphosphoS5_HL_60	4.34057e+08	2.81054e-05	0.490447	TRUE	FALSE	4.41381e+08	0.650931	0.49908	FALSE	FALSE	FALSE	FALSE	FALSE
CHIP_POLR2AphosphoS5_neural_cell	436231152	0.00173855	0.493069	TRUE	FALSE	441702473	0.610727	0.499333	FALSE	FALSE	FALSE	FALSE	TRUE
CHIP_SPI1_HL_60	443470626	0.723818	0.501409	FALSE	FALSE	446084268	0.0382998	0.5042	TRUE	FALSE	FALSE	FALSE	FALSE
CHIP_JUND_T47D	444443602	0.858113	0.502543	FALSE	FALSE	447033201	0.0142058	0.505198	TRUE	FALSE	FALSE	FALSE	FALSE
CHIP_eGFP_NR4A1_K562_genetically_modified_using_stable_transfection	4.40832e+08	0.209038	0.49808	FALSE	FALSE	444401574	0.167616	0.502286	FALSE	FALSE	FALSE	FALSE	FALSE
CHIP_eGFP_HDAC8_K562_genetically_modified_using_stable_transfection	4.41523e+08	0.356922	0.49913	FALSE	FALSE	4.4373e+08	0.284823	0.501348	FALSE	FALSE	FALSE	FALSE	FALSE
CHIP_eGFP_GATA2_K562_genetically_modified_using_stable_transfection	4.44062e+08	0.799104	0.501989	FALSE	FALSE	4.4191e+08	0.562628	0.499626	FALSE	FALSE	FALSE	FALSE	FALSE
CHIP_CTCF_H54	442730581	0.55116	0.500305	FALSE	FALSE	4.38768e+08	0.965318	0.495693	FALSE	FALSE	FALSE	FALSE	FALSE
CHIP_CTCF_GM10248	4.43064e+08	0.656426	0.500955	FALSE	FALSE	4.51855e+08	4.48442e-06	0.510531	TRUE	TRUE	FALSE	FALSE	FALSE
CHIP_CTCF_GM10266	4.40822e+08	0.208187	0.498073	FALSE	FALSE	4.49217e+08	0.000450031	0.507875	TRUE	FALSE	FALSE	FALSE	FALSE
CHIP_CTCF_GM13976	442003444	0.50106	0.500006	FALSE	FALSE	4.48727e+08	0.00107741	0.507277	TRUE	FALSE	FALSE	FALSE	FALSE
CHIP_CTCF_GM13977	442821001	0.619229	0.50072	FALSE	FALSE	4.46207e+08	0.0335689	0.504342	TRUE	FALSE	FALSE	FALSE	FALSE
CHIP_CTCF_GM20000	4.42048e+08	0.508263	0.500049	FALSE	FALSE	452904425	1.10144e-07	0.512292	TRUE	TRUE	FALSE	FALSE	FALSE
CHIP_POLR2A_H1_hESC_RPT	4.4015e+08	0.13882	0.497425	FALSE	FALSE	4.43969e+08	0.192608	0.50206	FALSE	FALSE	FALSE	FALSE	TRUE
CHIP_CTCF_H1_hESC_RPT_RPT	4.41792e+08	0.367788	0.499199	FALSE	FALSE	443740058	0.270166	0.501452	FALSE	FALSE	FALSE	FALSE	TRUE
CHIP_CTCF_LNCaP_clone_FGC	444827115	0.871923	0.502693	FALSE	FALSE	442883132	0.428855	0.500425	FALSE	FALSE	FALSE	FALSE	FALSE
CHIP_MYC_MCF_7_originated_from_MCF_7	436891182	0.00442389	0.493791	TRUE	FALSE	439852778	0.889618	0.497096	FALSE	FALSE	FALSE	FALSE	FALSE
CHIP_MYC_MCF_7_originated_from_MCF_7_RPT	436323477	0.00149393	0.492959	TRUE	FALSE	4.40741e+08	0.794059	0.498054	FALSE	FALSE	FALSE	FALSE	FALSE
CHIP_POLR2A_MCF_7_originated_from_MCF_7	437826302	0.0120051	0.494648	TRUE	FALSE	4.40873e+08	0.775691	0.498203	FALSE	FALSE	FALSE	FALSE	FALSE
CHIP_CTCF_MCF_7_originated_from_MCF_7	4.42093e+08	0.459979	0.499762	FALSE	FALSE	438733879	0.962097	0.495789	FALSE	FALSE	FALSE	FALSE	FALSE
CHIP_MYC_MCF_7	4.43021e+08	0.641703	0.500861	FALSE	FALSE	442863309	0.372491	0.500772	FALSE	FALSE	FALSE	FALSE	FALSE
CHIP_CTCF_MCF_7_RPT	447072630	0.987675	0.505329	FALSE	FALSE	440523606	0.781833	0.498154	FALSE	FALSE	FALSE	FALSE	FALSE
CHIP_CTCF_MCF_7_treated_with_100_nM_17B_estradiol_for_45_minutes	4.47527e+08	0.991764	0.505688	FALSE	FALSE	440906254	0.766546	0.498275	FALSE	FALSE	FALSE	FALSE	FALSE
CHIP_CTCF_medulloblastoma	442420873	0.589799	0.500539	FALSE	FALSE	4.44693e+08	0.151146	0.502446	FALSE	FALSE	FALSE	FALSE	FALSE
CHIP_CTCF_A549	4.41576e+08	0.363902	0.499174	FALSE	FALSE	442040838	0.564511	0.499615	FALSE	FALSE	FALSE	FALSE	FALSE
CHIP_CTCF_keratinocyte_female	451753607	0.999995	0.51053	FALSE	FALSE	439901341	0.897902	0.496989	FALSE	FALSE	FALSE	FALSE	FALSE
CHIP_CTCF_spleen_female_adult_20_years_and_female_adult_30_years	439104418	0.0558907	0.496228	FALSE	FALSE	447872843	0.00575844	0.505992	TRUE	FALSE	FALSE	FALSE	FALSE
CHIP_NFYB_GM12878	448209263	0.996757	0.506456	FALSE	FALSE	439897892	0.846811	0.497574	FALSE	FALSE	FALSE	FALSE	FALSE
CHIP_NFYA_GM12878	452994947	1	0.511999	FALSE	FALSE	4.43922e+08	0.2276	0.501771	FALSE	FALSE	FALSE	FALSE	FALSE
CHIP_KAT2A_GM12878	4.44776e+08	0.884127	0.502836	FALSE	FALSE	4.45897e+08	0.0478312	0.503952	TRUE	FALSE	FALSE	FALSE	FALSE
CHIP_SUPT20H_GM12878	445076142	0.891518	0.502928	FALSE	FALSE	4.46406e+08	0.0244805	0.50467	TRUE	FALSE	FALSE	FALSE	FALSE
CHIP_ZZZ3_GM12878	4.4356e+08	0.696122	0.501217	FALSE	FALSE	445358666	0.0624405	0.50364	FALSE	FALSE	FALSE	FALSE	FALSE
CHIP_FOS_MCF_10A_originated_from_MCF_10A_treated_with_1_uM_afimoxifene_for_36_hours	442894733	0.58192	0.50049	FALSE	FALSE	4.46062e+08	0.0338043	0.504335	TRUE	FALSE	FALSE	FALSE	FALSE
CHIP_FOS_MCF_10A_genetically_modified_using_stable_transfection_treated_with_1_uM_afimoxifene_for_4_hours	447637134	0.992973	0.505825	FALSE	FALSE	4.43938e+08	0.228336	0.501765	FALSE	FALSE	FALSE	FALSE	FALSE
CHIP_FOS_MCF_10A_genetically_modified_using_stable_transfection_treated_with_1_uM_afimoxifene_for_12_hours	4.45256e+08	0.920192	0.503336	FALSE	FALSE	4.45394e+08	0.0759333	0.503399	FALSE	FALSE	FALSE	FALSE	FALSE
CHIP_STAT3_MCF_10A_genetically_modified_using_stable_transfection_treated_with_1_uM_afimoxifene_for_12_hours	445335570	0.915217	0.503258	FALSE	FALSE	446492756	0.0191086	0.504916	TRUE	FALSE	FALSE	FALSE	FALSE
CHIP_MYC_MCF_10A_genetically_modified_using_stable_transfection_treated_with_0_01_ethanol_for_36_hours	4.45677e+08	0.940429	0.503696	FALSE	FALSE	4.51191e+08	1.19204e-05	0.510022	TRUE	FALSE	FALSE	FALSE	FALSE
CHIP_FOS_MCF_10A_genetically_modified_using_stable_transfection_treated_with_0_01_ethanol_for_36_hours	446012509	0.952815	0.503967	FALSE	FALSE	4.47793e+08	0.00638633	0.505905	TRUE	FALSE	FALSE	FALSE	FALSE
CHIP_STAT3_MCF_10A_genetically_modified_using_stable_transfection_treated_with_0_01_ethanol_for_36_hours	4.44238e+08	0.851772	0.502477	FALSE	FALSE	451739398	2.72168e-06	0.510786	TRUE	TRUE	FALSE	FALSE	FALSE
CHIP_POLR2A_MCF_10A_genetically_modified_using_stable_transfection_treated_with_0_01_ethanol_for_36_hours	443346669	0.698632	0.501235	FALSE	FALSE	4.46497e+08	0.0213256	0.504808	TRUE	FALSE	FALSE	FALSE	FALSE
CHIP_STAT3_MCF_10A_originated_from_MCF_10A_treated_with_1_uM_afimoxifene_for_36_hours	4.42989e+08	0.613721	0.500686	FALSE	FALSE	4.48586e+08	0.00158308	0.506999	TRUE	FALSE	FALSE	FALSE	FALSE
CHIP_POLR2A_MCF_10A_originated_from_MCF_10A_treated_with_1_uM_afimoxifene_for_36_hours	4.42126e+08	0.45052	0.499705	FALSE	FALSE	4.47745e+08	0.00420573	0.50625	TRUE	FALSE	FALSE	FALSE	FALSE
CHIP_H3K4me3_A549	4.38128e+08	0.0178504	0.495019	TRUE	FALSE	444631431	0.145067	0.502509	FALSE	FALSE	FALSE	FALSE	FALSE
CHIP_CTCF_AG04449	4.41165e+08	0.266407	0.498521	FALSE	FALSE	4.4648e+08	0.023618	0.504706	TRUE	FALSE	FALSE	FALSE	FALSE
CHIP_H3K4me3_AG04449	433648770	2.17783e-05	0.490304	TRUE	FALSE	442862528	0.405309	0.500568	FALSE	FALSE	FALSE	FALSE	FALSE
CHIP_H3K9me3_AG04450	4.38646e+08	0.0385811	0.495808	TRUE	FALSE	4.38884e+08	0.955727	0.495961	FALSE	FALSE	FALSE	FALSE	FALSE
CHIP_H3K27me3_AG04450	442172509	0.466953	0.499803	FALSE	FALSE	4.52189e+08	1.4353e-06	0.5111	TRUE	TRUE	FALSE	FALSE	FALSE
CHIP_H3K27ac_AG04450	4.41286e+08	0.287867	0.498673	FALSE	FALSE	446168880	0.0373206	0.504228	TRUE	FALSE	FALSE	FALSE	FALSE
CHIP_CTCF_AG04450	4.43618e+08	0.752822	0.501621	FALSE	FALSE	4.47353e+08	0.00816171	0.505696	TRUE	FALSE	FALSE	FALSE	FALSE
CHIP_H3K4me3_AG04450	432112703	5.04105e-07	0.488402	TRUE	TRUE	4.42085e+08	0.517192	0.499898	FALSE	FALSE	FALSE	FALSE	FALSE
CHIP_CTCF_AG09309	444518029	0.860502	0.502568	FALSE	FALSE	4.4778e+08	0.00332362	0.506438	TRUE	FALSE	FALSE	FALSE	FALSE
CHIP_H3K4me3_AG09309	434891382	0.000185039	0.491555	TRUE	FALSE	439227464	0.931915	0.496466	FALSE	FALSE	FALSE	FALSE	FALSE
CHIP_CTCF_AG09319	4.41685e+08	0.364017	0.499175	FALSE	FALSE	448910342	0.00126026	0.507164	TRUE	FALSE	FALSE	FALSE	FALSE
CHIP_H3K4me3_AG09319	433864978	1.90619e-05	0.490232	TRUE	FALSE	443115304	0.377557	0.50074	FALSE	FALSE	FALSE	FALSE	FALSE
CHIP_CTCF_AG10803	4.44245e+08	0.802447	0.502017	FALSE	FALSE	450109141	0.000138202	0.508624	TRUE	FALSE	FALSE	FALSE	FALSE
CHIP_H3K4me3_AG10803	434846982	0.000147947	0.491417	TRUE	FALSE	4.45075e+08	0.107631	0.502939	FALSE	FALSE	FALSE	FALSE	FALSE
CHIP_CTCF_fibroblast_of_the_aortic_adventitia_female	442682162	0.55081	0.500303	FALSE	FALSE	4.5053e+08	5.23904e-05	0.509201	TRUE	FALSE	FALSE	FALSE	FALSE
CHIP_H3K4me3_fibroblast_of_the_aortic_adventitia_female	433004819	4.22637e-06	0.489437	TRUE	TRUE	4.42538e+08	0.460516	0.500235	FALSE	FALSE	FALSE	FALSE	FALSE
CHIP_H3K4me3_BE2C	4.35367e+08	0.000490545	0.492182	TRUE	FALSE	446177754	0.0402563	0.504145	TRUE	FALSE	TRUE	FALSE	FALSE
CHIP_CTCF_BE2C	4.43499e+08	0.708143	0.5013	FALSE	FALSE	4.41605e+08	0.602394	0.499384	FALSE	FALSE	FALSE	FALSE	FALSE
CHIP_H3K36me3_BJ	4.3882e+08	0.0370621	0.495765	TRUE	FALSE	4.44402e+08	0.182644	0.502147	FALSE	FALSE	FALSE	FALSE	FALSE
CHIP_H3K27me3_BJ	4.4228e+08	0.464746	0.49979	FALSE	FALSE	451978554	2.40284e-06	0.510846	TRUE	TRUE	FALSE	FALSE	FALSE
CHIP_H3K4me3_BJ	4.32554e+08	9.81793e-07	0.488718	TRUE	TRUE	4.45033e+08	0.114612	0.502852	FALSE	FALSE	FALSE	FALSE	FALSE
CHIP_CTCF_BJ	443488511	0.722183	0.501398	FALSE	FALSE	4.42957e+08	0.379723	0.500726	FALSE	FALSE	FALSE	FALSE	FALSE
CHIP_H3K36me3_Caco_2	4.39777e+08	0.106336	0.497044	FALSE	FALSE	445177288	0.0957482	0.503098	FALSE	FALSE	FALSE	FALSE	FALSE
CHIP_H3K27me3_Caco_2	438361604	0.0229934	0.495268	TRUE	FALSE	4.45167e+08	0.0742928	0.503427	FALSE	FALSE	FALSE	FALSE	FALSE
CHIP_H3K4me3_Caco_2	4.37449e+08	0.00905535	0.494395	TRUE	FALSE	445251241	0.0911635	0.503163	FALSE	FALSE	FALSE	FALSE	FALSE
CHIP_CTCF_Caco_2	4.41132e+08	0.288794	0.498679	FALSE	FALSE	4.45468e+08	0.0766357	0.503387	FALSE	FALSE	FALSE	FALSE	FALSE
CHIP_H3K4me3_B_cell_female_adult_43_years	4.35797e+08	0.000912757	0.492606	TRUE	FALSE	4.4638e+08	0.0268844	0.504575	TRUE	FALSE	TRUE	FALSE	FALSE
CHIP_H3K4me3_B_cell_female_adult_27_years	4.35749e+08	0.00121293	0.492807	TRUE	FALSE	4.45651e+08	0.038661	0.504191	TRUE	FALSE	TRUE	FALSE	FALSE
CHIP_H3K36me3_GM06990	439159034	0.0565046	0.496241	FALSE	FALSE	4.43617e+08	0.289827	0.501314	FALSE	FALSE	FALSE	FALSE	FALSE
CHIP_H3K27me3_GM06990	442291338	0.454472	0.499729	FALSE	FALSE	4.47602e+08	0.00654822	0.505885	TRUE	FALSE	FALSE	FALSE	FALSE
CHIP_H3K4me3_GM06990	435935731	0.000947132	0.492633	TRUE	FALSE	4.44992e+08	0.0922607	0.503148	FALSE	FALSE	FALSE	FALSE	FALSE
CHIP_CTCF_GM06990	443127753	0.709807	0.501311	FALSE	FALSE	442029701	0.552326	0.499688	FALSE	FALSE	FALSE	FALSE	FALSE
CHIP_H3K4me3_GM12864	435627943	0.000665167	0.492388	TRUE	FALSE	4.46535e+08	0.0138818	0.505221	TRUE	FALSE	TRUE	FALSE	FALSE
CHIP_CTCF_GM12864	4.43837e+08	0.749119	0.501593	FALSE	FALSE	4.46087e+08	0.0274055	0.504556	TRUE	FALSE	FALSE	FALSE	FALSE
CHIP_H3K4me3_GM12865	4.38575e+08	0.0315873	0.495594	TRUE	FALSE	4.46975e+08	0.0174673	0.505002	TRUE	FALSE	TRUE	FALSE	FALSE
CHIP_CTCF_GM12865	4.4473e+08	0.887043	0.502872	FALSE	FALSE	446223345	0.0390642	0.504178	TRUE	FALSE	FALSE	FALSE	FALSE
CHIP_CTCF_GM12873	4.4552e+08	0.929259	0.503487	FALSE	FALSE	4.44927e+08	0.0955308	0.503101	FALSE	FALSE	FALSE	FALSE	FALSE
CHIP_CTCF_GM12874	4.42855e+08	0.611594	0.500672	FALSE	FALSE	4.43698e+08	0.235952	0.501706	FALSE	FALSE	FALSE	FALSE	FALSE
CHIP_H3K4me3_GM12875	434863588	0.000217744	0.491656	TRUE	FALSE	446564828	0.0250254	0.504647	TRUE	FALSE	TRUE	FALSE	FALSE
CHIP_H3K36me3_GM12878	438655782	0.031139	0.495579	TRUE	FALSE	4.42163e+08	0.549211	0.499707	FALSE	FALSE	FALSE	FALSE	FALSE
CHIP_H3K27me3_GM12878_RPT	4.40647e+08	0.209296	0.498081	FALSE	FALSE	446760709	0.0157669	0.5051	TRUE	FALSE	FALSE	FALSE	FALSE
CHIP_H3K4me3_GM12878_RPT	436160203	0.00211738	0.493216	TRUE	FALSE	445492281	0.0703913	0.503493	FALSE	FALSE	FALSE	FALSE	FALSE
CHIP_H3K4me3_cardiac_mesoderm	440914856	0.266711	0.498523	FALSE	FALSE	4.49925e+08	0.000162353	0.508526	TRUE	FALSE	FALSE	FALSE	TRUE
CHIP_H3K4me3_cardiac_mesoderm_RPT	4.34364e+08	4.54054e-05	0.490718	TRUE	FALSE	4.44446e+08	0.143331	0.502527	FALSE	FALSE	FALSE	FALSE	TRUE
CHIP_H3K36me3_cardiac_mesoderm	4.39933e+08	0.113218	0.497131	FALSE	FALSE	4.45679e+08	0.0450839	0.50402	TRUE	FALSE	FALSE	FALSE	TRUE
CHIP_H3K36me3_cardiac_mesoderm_RPT	4.40182e+08	0.148745	0.497529	FALSE	FALSE	4.42448e+08	0.522554	0.499866	FALSE	FALSE	FALSE	FALSE	TRUE
CHIP_H3K36me3_cardiac_mesoderm_RPT_RPT	4.38843e+08	0.0428334	0.495924	TRUE	FALSE	4.45271e+08	0.0919806	0.503151	FALSE	FALSE	FALSE	FALSE	TRUE
CHIP_H3K36me3_cardiac_mesoderm_RPT_RPT_RPT	4.39413e+08	0.0720099	0.496535	FALSE	FALSE	4.45093e+08	0.109414	0.502916	FALSE	FALSE	FALSE	FALSE	TRUE
CHIP_H3K27me3_cardiac_mesoderm	443324992	0.683769	0.501134	FALSE	FALSE	4.51665e+08	5.33992e-06	0.510442	TRUE	FALSE	FALSE	FALSE	TRUE
CHIP_H3K27me3_cardiac_mesoderm_RPT	4.44698e+08	0.851728	0.502476	FALSE	FALSE	453484816	6.58757e-08	0.512514	TRUE	TRUE	FALSE	FALSE	TRUE
CHIP_H3K27me3_cardiac_mesoderm_RPT_RPT	4.44646e+08	0.871476	0.502688	FALSE	FALSE	451756849	5.05169e-06	0.510471	TRUE	FALSE	FALSE	FALSE	TRUE
CHIP_H3K27me3_cardiac_mesoderm_RPT_RPT_RPT	442699626	0.564345	0.500384	FALSE	FALSE	4.51148e+08	1.57042e-05	0.509873	TRUE	FALSE	FALSE	FALSE	TRUE
CHIP_H3K4me3_cardiac_mesoderm_RPT_RPT	4.36822e+08	0.00323872	0.493543	TRUE	FALSE	448196044	0.00196928	0.506839	TRUE	FALSE	TRUE	FALSE	TRUE
CHIP_H3K4me3_cardiac_mesoderm_RPT_RPT_RPT	4.38092e+08	0.0200937	0.495134	TRUE	FALSE	445283157	0.0729746	0.503449	FALSE	FALSE	FALSE	FALSE	TRUE
CHIP_H3K4me3_H7_hESC	433471814	1.17882e-05	0.489972	TRUE	FALSE	4.44304e+08	0.176012	0.502207	FALSE	FALSE	FALSE	FALSE	FALSE
CHIP_H3K36me3_H7_hESC	440371157	0.164165	0.497682	FALSE	FALSE	4.42863e+08	0.428019	0.50043	FALSE	FALSE	FALSE	FALSE	TRUE
CHIP_H3K27me3_H7_hESC	4.44828e+08	0.893171	0.50295	FALSE	FALSE	4.55752e+08	1.36424e-10	0.514973	TRUE	TRUE	FALSE	FALSE	TRUE
CHIP_CTCF_astrocyte_of_the_spinal_cord	4.42618e+08	0.565728	0.500393	FALSE	FALSE	4.46819e+08	0.0152808	0.50513	TRUE	FALSE	FALSE	FALSE	FALSE
CHIP_H3K4me3_astrocyte_of_the_spinal_cord	432085039	3.71118e-07	0.48826	TRUE	TRUE	442449729	0.421085	0.500472	FALSE	FALSE	FALSE	FALSE	FALSE
CHIP_H3K4me3_astrocyte_of_the_cerebellum	434077786	3.76999e-05	0.490611	TRUE	FALSE	4.4314e+08	0.356542	0.500872	FALSE	FALSE	FALSE	FALSE	TRUE
CHIP_CTCF_astrocyte_of_the_cerebellum	445478356	0.92931	0.503488	FALSE	FALSE	447218269	0.00719067	0.505806	TRUE	FALSE	FALSE	FALSE	TRUE
CHIP_CTCF_brain_microvascular_endothelial_cell	4.4343e+08	0.707083	0.501292	FALSE	FALSE	443470575	0.304251	0.501215	FALSE	FALSE	FALSE	FALSE	TRUE
CHIP_H3K4me3_brain_microvascular_endothelial_cell	4.31886e+08	2.22491e-07	0.488026	TRUE	TRUE	4.42846e+08	0.43225	0.500405	FALSE	FALSE	FALSE	FALSE	TRUE
CHIP_H3K4me3_cardiac_fibroblast	4.33948e+08	3.37434e-05	0.490548	TRUE	FALSE	4.47322e+08	0.00918502	0.505593	TRUE	FALSE	TRUE	FALSE	TRUE
CHIP_CTCF_cardiac_fibroblast_female	4.4431e+08	0.817116	0.502145	FALSE	FALSE	4.4507e+08	0.093683	0.503127	FALSE	FALSE	FALSE	FALSE	TRUE
CHIP_H3K4me3_cardiac_fibroblast_female	4.33576e+08	1.55108e-05	0.490119	TRUE	FALSE	441052779	0.75695	0.498348	FALSE	FALSE	FALSE	FALSE	TRUE
CHIP_CTCF_cardiac_muscle_cell	4.4479e+08	0.874058	0.502718	FALSE	FALSE	4.46352e+08	0.0351495	0.504292	TRUE	FALSE	FALSE	FALSE	TRUE
CHIP_H3K4me3_cardiac_muscle_cell	4.33298e+08	7.23563e-06	0.489715	TRUE	FALSE	4.44211e+08	0.191001	0.502073	FALSE	FALSE	FALSE	FALSE	TRUE
CHIP_CTCF_choroid_plexus_epithelial_cell	443301929	0.65719	0.50096	FALSE	FALSE	443911688	0.259122	0.501532	FALSE	FALSE	FALSE	FALSE	TRUE
CHIP_H3K4me3_choroid_plexus_epithelial_cell	433771389	1.97143e-05	0.49025	TRUE	FALSE	444176230	0.198789	0.502006	FALSE	FALSE	FALSE	FALSE	TRUE
CHIP_CTCF_HCT116_RPT	442745874	0.56371	0.50038	FALSE	FALSE	4.46881e+08	0.0132871	0.50526	TRUE	FALSE	FALSE	FALSE	FALSE
CHIP_H3K4me3_HCT116	4.37385e+08	0.011075	0.494573	TRUE	FALSE	4.43452e+08	0.303761	0.501218	FALSE	FALSE	FALSE	FALSE	FALSE
CHIP_CTCF_epithelial_cell_of_esophagus	447865171	0.994971	0.506104	FALSE	FALSE	4.44586e+08	0.116242	0.502832	FALSE	FALSE	FALSE	FALSE	FALSE
CHIP_H3K4me3_epithelial_cell_of_esophagus	4.39031e+08	0.0542631	0.496194	FALSE	FALSE	447324705	0.00880502	0.50563	TRUE	FALSE	FALSE	FALSE	FALSE
CHIP_H3K4me3_HEK293	439921125	0.114096	0.497142	FALSE	FALSE	446148117	0.0319101	0.504396	TRUE	FALSE	FALSE	FALSE	FALSE
CHIP_H3K27me3_HeLa_S3_G1b_phase	4.34353e+08	8.76887e-05	0.4911	TRUE	FALSE	448601775	0.00174444	0.506928	TRUE	FALSE	TRUE	FALSE	FALSE
CHIP_H3K36me3_HeLa_S3_G1b_phase	437827572	0.0135437	0.494758	TRUE	FALSE	443570799	0.299299	0.501248	FALSE	FALSE	FALSE	FALSE	FALSE
CHIP_H3K4me3_HeLa_S3_G1b_phase	4.35425e+08	0.000546739	0.492255	TRUE	FALSE	445668034	0.0570065	0.503748	FALSE	FALSE	FALSE	FALSE	FALSE
CHIP_H3K36me3_HepG2	437118099	0.00479288	0.493857	TRUE	FALSE	439863432	0.888931	0.497104	FALSE	FALSE	FALSE	FALSE	FALSE
CHIP_H3K27me3_HepG2_RPT	435886547	0.000848586	0.492556	TRUE	FALSE	446447227	0.0295337	0.504477	TRUE	FALSE	TRUE	FALSE	FALSE
CHIP_H3K4me3_HepG2_RPT	436143614	0.00129577	0.492856	TRUE	FALSE	447102840	0.0148953	0.505153	TRUE	FALSE	TRUE	FALSE	FALSE
CHIP_CTCF_foreskin_fibroblast_male_newborn	446492855	0.969827	0.504454	FALSE	FALSE	445038318	0.0976896	0.503071	FALSE	FALSE	FALSE	FALSE	FALSE
CHIP_H3K4me3_foreskin_fibroblast_male_newborn	434151072	3.98473e-05	0.490643	TRUE	FALSE	441657515	0.635532	0.499178	FALSE	FALSE	FALSE	FALSE	FALSE
CHIP_H3K4me3_HFF_Myc_originated_from_foreskin_fibroblast	4.33954e+08	3.16955e-05	0.490513	TRUE	FALSE	4.42412e+08	0.497887	0.500013	FALSE	FALSE	FALSE	FALSE	FALSE
CHIP_CTCF_HFF_Myc_originated_from_foreskin_fibroblast	4.43306e+08	0.714933	0.501347	FALSE	FALSE	4.48941e+08	0.000874147	0.507424	TRUE	FALSE	FALSE	FALSE	FALSE
CHIP_H3K4me3_HL_60	4.32928e+08	3.94109e-06	0.489401	TRUE	TRUE	4.39056e+08	0.938528	0.496341	FALSE	FALSE	FALSE	FALSE	FALSE
CHIP_CTCF_HL_60	4.41195e+08	0.279289	0.498613	FALSE	FALSE	439878573	0.891414	0.497073	FALSE	FALSE	FALSE	FALSE	FALSE
CHIP_H3K4me3_mammary_epithelial_cell_female	4.36318e+08	0.00195931	0.493158	TRUE	FALSE	4.42669e+08	0.464092	0.500214	FALSE	FALSE	FALSE	FALSE	FALSE
CHIP_CTCF_mammary_epithelial_cell_female	4.4701e+08	0.987129	0.505289	FALSE	FALSE	4.42972e+08	0.413796	0.500517	FALSE	FALSE	FALSE	FALSE	FALSE
CHIP_CTCF_fibroblast_of_mammary_gland_female	446766020	0.98008	0.504875	FALSE	FALSE	445687792	0.053375	0.503826	FALSE	FALSE	FALSE	FALSE	FALSE
CHIP_H3K4me3_fibroblast_of_mammary_gland_female	435688172	0.000574652	0.49229	TRUE	FALSE	443031643	0.372021	0.500774	FALSE	FALSE	FALSE	FALSE	FALSE
CHIP_CTCF_fibroblast_of_pulmonary_artery	4.45609e+08	0.935337	0.503597	FALSE	FALSE	4.4581e+08	0.0538145	0.503816	FALSE	FALSE	FALSE	FALSE	FALSE
CHIP_H3K4me3_fibroblast_of_pulmonary_artery	4.35554e+08	0.000439779	0.492111	TRUE	FALSE	4.43429e+08	0.324623	0.501079	FALSE	FALSE	FALSE	FALSE	FALSE
CHIP_CTCF_fibroblast_of_lung	4.43762e+08	0.715518	0.501351	FALSE	FALSE	4.46995e+08	0.0180731	0.504969	TRUE	FALSE	FALSE	FALSE	FALSE
CHIP_H3K4me3_fibroblast_of_lung	4.35714e+08	0.000880434	0.492581	TRUE	FALSE	445961242	0.0436689	0.504055	TRUE	FALSE	TRUE	FALSE	FALSE
CHIP_H3K36me3_kidney_epithelial_cell	439916990	0.104599	0.497022	FALSE	FALSE	4.43902e+08	0.25984	0.501527	FALSE	FALSE	FALSE	FALSE	FALSE
CHIP_H3K27me3_kidney_epithelial_cell	4.39183e+08	0.0792698	0.496655	FALSE	FALSE	4.51775e+08	3.61849e-06	0.510641	TRUE	TRUE	FALSE	FALSE	FALSE
CHIP_H3K4me3_kidney_epithelial_cell	4.35016e+08	0.000257192	0.491762	TRUE	FALSE	4.44467e+08	0.158993	0.502368	FALSE	FALSE	FALSE	FALSE	FALSE
CHIP_CTCF_kidney_epithelial_cell	444028654	0.780585	0.501836	FALSE	FALSE	4.41602e+08	0.594697	0.499432	FALSE	FALSE	FALSE	FALSE	FALSE
CHIP_CTCF_retinal_pigment_epithelial_cell	443700143	0.733381	0.501478	FALSE	FALSE	442850196	0.437084	0.500376	FALSE	FALSE	FALSE	FALSE	FALSE
CHIP_H3K4me3_retinal_pigment_epithelial_cell	435119022	0.000278155	0.491812	TRUE	FALSE	4.44862e+08	0.131991	0.502649	FALSE	FALSE	FALSE	FALSE	FALSE
CHIP_H3K36me3_endothelial_cell_of_umbilical_vein_male_newborn	4.40247e+08	0.149046	0.497532	FALSE	FALSE	443388355	0.342463	0.500962	FALSE	FALSE	FALSE	FALSE	FALSE
CHIP_H3K4me3_endothelial_cell_of_umbilical_vein_male_newborn_RPT	431867969	5.70594e-07	0.488458	TRUE	TRUE	444816210	0.134736	0.502619	FALSE	FALSE	FALSE	FALSE	FALSE
CHIP_H3K27me3_endothelial_cell_of_umbilical_vein_male_newborn_RPT	4.44586e+08	0.856079	0.502521	FALSE	FALSE	4.51465e+08	7.78764e-06	0.510247	TRUE	FALSE	FALSE	FALSE	FALSE
CHIP_CTCF_fibroblast_of_villous_mesenchyme	4.44602e+08	0.852823	0.502487	FALSE	FALSE	443469183	0.303532	0.50122	FALSE	FALSE	FALSE	FALSE	FALSE
CHIP_H3K4me3_fibroblast_of_villous_mesenchyme	4.34929e+08	0.000173668	0.491516	TRUE	FALSE	445694301	0.0579892	0.503728	FALSE	FALSE	FALSE	FALSE	FALSE
CHIP_H3K4me3_Jurkat_clone_E61	4.33808e+08	3.49873e-05	0.490568	TRUE	FALSE	4.42762e+08	0.408854	0.500547	FALSE	FALSE	FALSE	FALSE	FALSE
CHIP_H3K36me3_K562_RPT	4.36545e+08	0.00241088	0.493315	TRUE	FALSE	4.41261e+08	0.720147	0.498617	FALSE	FALSE	FALSE	FALSE	FALSE
CHIP_H3K4me3_K562_RPT	4.36257e+08	0.00189981	0.493135	TRUE	FALSE	4.42295e+08	0.512897	0.499923	FALSE	FALSE	FALSE	FALSE	FALSE
CHIP_CTCF_K562_RPT_RPT	441339895	0.329581	0.498954	FALSE	FALSE	4.43254e+08	0.366356	0.50081	FALSE	FALSE	FALSE	FALSE	FALSE
CHIP_H3K4me3_LNCaP_clone_FGC	440856955	0.225074	0.498209	FALSE	FALSE	444798670	0.093738	0.503127	FALSE	FALSE	FALSE	FALSE	FALSE
CHIP_CTCF_MCF_7_RPT_RPT	4.46766e+08	0.982907	0.505023	FALSE	FALSE	4.42729e+08	0.46051	0.500235	FALSE	FALSE	FALSE	FALSE	FALSE
CHIP_H3K4me3_MCF_7	440607245	0.194212	0.497954	FALSE	FALSE	445522454	0.0759611	0.503398	FALSE	FALSE	FALSE	FALSE	FALSE
CHIP_H3K4me3_CD14_positive_monocyte_female_RPT	437966965	0.0152238	0.494867	TRUE	FALSE	4.46437e+08	0.0251513	0.504643	TRUE	FALSE	TRUE	FALSE	FALSE
CHIP_H3K27me3_CD14_positive_monocyte_female_RPT	4.48052e+08	0.996217	0.506334	FALSE	FALSE	451019585	2.41528e-05	0.509638	TRUE	FALSE	FALSE	FALSE	FALSE
CHIP_CTCF_NB4	441246739	0.301986	0.49877	FALSE	FALSE	4.42065e+08	0.576261	0.499544	FALSE	FALSE	FALSE	FALSE	FALSE
CHIP_H3K4me3_NB4	4.34184e+08	3.74832e-05	0.490609	TRUE	FALSE	442803324	0.352102	0.500901	FALSE	FALSE	FALSE	FALSE	FALSE
CHIP_CTCF_foreskin_fibroblast_male_newborn_RPT	444150038	0.798125	0.50198	FALSE	FALSE	447494760	0.00779287	0.505736	TRUE	FALSE	FALSE	FALSE	FALSE
CHIP_H3K4me3_foreskin_fibroblast_male_newborn_RPT	436063798	0.00100432	0.492674	TRUE	FALSE	444683433	0.147767	0.502481	FALSE	FALSE	FALSE	FALSE	FALSE
CHIP_H3K4me3_keratinocyte_female	4.34388e+08	0.000109658	0.491234	TRUE	FALSE	4.41773e+08	0.567945	0.499594	FALSE	FALSE	FALSE	FALSE	FALSE
CHIP_H3K36me3_keratinocyte_female	4.4007e+08	0.125987	0.497283	FALSE	FALSE	4.44601e+08	0.164933	0.502311	FALSE	FALSE	FALSE	FALSE	FALSE
CHIP_CTCF_fibroblast_of_lung_male_adult_45_years	449824947	0.99981	0.508428	FALSE	FALSE	4.44969e+08	0.105484	0.502967	FALSE	FALSE	FALSE	FALSE	FALSE
CHIP_H3K4me3_fibroblast_of_lung_male_adult_45_years	4.35064e+08	0.000204138	0.491617	TRUE	FALSE	4.44462e+08	0.160469	0.502354	FALSE	FALSE	FALSE	FALSE	FALSE
CHIP_H3K4me3_Panc1	4.37439e+08	0.00862899	0.494353	TRUE	FALSE	443054955	0.387084	0.50068	FALSE	FALSE	FALSE	FALSE	FALSE
CHIP_CTCF_epithelial_cell_of_proximal_tubule	447461502	0.991472	0.505658	FALSE	FALSE	444564738	0.167288	0.502288	FALSE	FALSE	FALSE	FALSE	FALSE
CHIP_H3K4me3_epithelial_cell_of_proximal_tubule	438667327	0.0372839	0.495771	TRUE	FALSE	4.46958e+08	0.0143158	0.505191	TRUE	FALSE	TRUE	FALSE	FALSE
CHIP_H3K36me3_bronchial_epithelial_cell	440054685	0.122651	0.497245	FALSE	FALSE	4.44803e+08	0.128612	0.502687	FALSE	FALSE	FALSE	FALSE	FALSE
CHIP_H3K4me3_bronchial_epithelial_cell	437649893	0.0105455	0.49453	TRUE	FALSE	4.42343e+08	0.497161	0.500017	FALSE	FALSE	FALSE	FALSE	FALSE
CHIP_H3K27me3_bronchial_epithelial_cell	4.41275e+08	0.29997	0.498756	FALSE	FALSE	451875296	3.45817e-06	0.510664	TRUE	TRUE	FALSE	FALSE	FALSE
CHIP_H3K4me3_SK_N_MC	4.36021e+08	0.00140747	0.492915	TRUE	FALSE	445410831	0.0755673	0.503405	FALSE	FALSE	FALSE	FALSE	FALSE
CHIP_H3K36me3_SK_N_SH_treated_with_6_uM_all_trans_retinoic_acid_for_48_hours	4.39428e+08	0.0703411	0.496506	FALSE	FALSE	4.4412e+08	0.196432	0.502027	FALSE	FALSE	FALSE	FALSE	FALSE
CHIP_H3K27me3_SK_N_SH_treated_with_6_uM_all_trans_retinoic_acid_for_48_hours	4.35649e+08	0.000661921	0.492385	TRUE	FALSE	4.46185e+08	0.0324278	0.504379	TRUE	FALSE	TRUE	FALSE	FALSE
CHIP_H3K4me3_SK_N_SH_treated_with_6_uM_all_trans_retinoic_acid_for_48_hours	4.36365e+08	0.00157309	0.492997	TRUE	FALSE	4.43966e+08	0.233834	0.501723	FALSE	FALSE	FALSE	FALSE	FALSE
CHIP_H3K4me3_skeletal_muscle_cell	4.35903e+08	0.000805525	0.49252	TRUE	FALSE	4.41932e+08	0.585371	0.499489	FALSE	FALSE	FALSE	FALSE	FALSE
CHIP_H3K4me3_WERI_Rb_1	4.37284e+08	0.00800533	0.494287	TRUE	FALSE	4.43715e+08	0.270332	0.501451	FALSE	FALSE	FALSE	FALSE	FALSE
CHIP_CTCF_WERI_Rb_1	4.4357e+08	0.689716	0.501174	FALSE	FALSE	4.42654e+08	0.438135	0.500369	FALSE	FALSE	FALSE	FALSE	FALSE
CHIP_H3K4me3_WI38_genetically_modified_using_stable_transfection_treated_with_20_nM_afimoxifene_for_72_hours	431703899	2.17619e-07	0.488015	TRUE	TRUE	4.4064e+08	0.733173	0.498523	FALSE	FALSE	FALSE	FALSE	FALSE
CHIP_H3K4me3_WI38	433408394	1.24829e-05	0.490002	TRUE	FALSE	4.41945e+08	0.580018	0.499521	FALSE	FALSE	FALSE	FALSE	FALSE
CHIP_CTCF_WI38	4.44406e+08	0.820326	0.502174	FALSE	FALSE	452548775	5.0476e-07	0.511598	TRUE	TRUE	FALSE	FALSE	FALSE
CHIP_MYC_A549	4.41197e+08	0.2994	0.498752	FALSE	FALSE	4.48003e+08	0.00407236	0.506275	TRUE	FALSE	FALSE	FALSE	FALSE
CHIP_CTCF_A549_RPT	4.41934e+08	0.40999	0.49946	FALSE	FALSE	4.45141e+08	0.0910426	0.503165	FALSE	FALSE	FALSE	FALSE	FALSE
CHIP_RAD21_A549	445347863	0.919504	0.503325	FALSE	FALSE	4.46696e+08	0.0192149	0.50491	TRUE	FALSE	FALSE	FALSE	FALSE
CHIP_POLR2AphosphoS2_A549	4.38347e+08	0.030035	0.49554	TRUE	FALSE	4.4387e+08	0.236709	0.5017	FALSE	FALSE	FALSE	FALSE	FALSE
CHIP_CEBPB_A549	4.43066e+08	0.646812	0.500894	FALSE	FALSE	447180835	0.010184	0.505502	TRUE	FALSE	FALSE	FALSE	FALSE
CHIP_ZNF384_GM12878	435058585	0.000333137	0.491928	TRUE	FALSE	4.49326e+08	0.000408095	0.507939	TRUE	FALSE	TRUE	FALSE	FALSE
CHIP_ESRRA_GM12878	4.37051e+08	0.00894159	0.494383	TRUE	FALSE	447246119	0.0116161	0.505383	TRUE	FALSE	TRUE	FALSE	FALSE
CHIP_CUX1_GM12878	444152747	0.829324	0.502257	FALSE	FALSE	4.42623e+08	0.431865	0.500407	FALSE	FALSE	FALSE	FALSE	FALSE
CHIP_JUND_GM12878	4.3596e+08	0.0012877	0.49285	TRUE	FALSE	441986206	0.511577	0.499931	FALSE	FALSE	FALSE	FALSE	FALSE
CHIP_MAFK_GM12878	441519608	0.381843	0.499287	FALSE	FALSE	4.41497e+08	0.638498	0.499159	FALSE	FALSE	FALSE	FALSE	FALSE
CHIP_SIN3A_GM12878	4.40662e+08	0.234128	0.49828	FALSE	FALSE	444520561	0.132138	0.502648	FALSE	FALSE	FALSE	FALSE	FALSE
CHIP_E2F4_GM12878	4.40808e+08	0.210283	0.49809	FALSE	FALSE	440743406	0.76223	0.498308	FALSE	FALSE	FALSE	FALSE	FALSE
CHIP_TBL1XR1_GM12878	441073974	0.28771	0.498671	FALSE	FALSE	4.46201e+08	0.0310647	0.504424	TRUE	FALSE	FALSE	FALSE	FALSE
CHIP_MAZ_GM12878	438498397	0.0324932	0.495623	TRUE	FALSE	4.43945e+08	0.2441	0.501644	FALSE	FALSE	FALSE	FALSE	FALSE
CHIP_ELK1_GM12878	441204625	0.270937	0.498553	FALSE	FALSE	4.42072e+08	0.590208	0.499459	FALSE	FALSE	FALSE	FALSE	FALSE
CHIP_RCOR1_GM12878	4.40987e+08	0.302779	0.498775	FALSE	FALSE	4.45597e+08	0.0501308	0.503899	FALSE	FALSE	FALSE	FALSE	FALSE
CHIP_EP300_GM12878_RPT	443797245	0.739113	0.501519	FALSE	FALSE	445266878	0.0753022	0.503409	FALSE	FALSE	FALSE	FALSE	FALSE
CHIP_CHD1_GM12878	439755346	0.104911	0.497026	FALSE	FALSE	443980047	0.194452	0.502044	FALSE	FALSE	FALSE	FALSE	FALSE
CHIP_MAX_GM12878	439897886	0.129012	0.497317	FALSE	FALSE	4.423e+08	0.513054	0.499922	FALSE	FALSE	FALSE	FALSE	FALSE
CHIP_EP300_GM12878_RPT_RPT	4.45101e+08	0.888629	0.502892	FALSE	FALSE	4.40308e+08	0.854123	0.4975	FALSE	FALSE	FALSE	FALSE	FALSE
CHIP_MXI1_GM12878	440409146	0.228371	0.498234	FALSE	FALSE	4.45446e+08	0.0784199	0.503358	FALSE	FALSE	FALSE	FALSE	FALSE
CHIP_BHLHE40_GM12878	4.42358e+08	0.457375	0.499746	FALSE	FALSE	445199811	0.0819344	0.503302	FALSE	FALSE	FALSE	FALSE	FALSE
CHIP_POLR2AphosphoS2_GM12878	4.37181e+08	0.00534089	0.493946	TRUE	FALSE	443079994	0.376548	0.500746	FALSE	FALSE	FALSE	FALSE	FALSE
CHIP_ZNF143_GM12878	4.43092e+08	0.637278	0.500833	FALSE	FALSE	443084317	0.400562	0.500597	FALSE	FALSE	FALSE	FALSE	FALSE
CHIP_CTCF_GM12878_RPT	441390101	0.284957	0.498653	FALSE	FALSE	437406621	0.991346	0.494355	FALSE	FALSE	FALSE	FALSE	FALSE
CHIP_NRF1_GM12878	4.42203e+08	0.454645	0.49973	FALSE	FALSE	4.42248e+08	0.54554	0.499729	FALSE	FALSE	FALSE	FALSE	FALSE
CHIP_SMC3_GM12878	443041728	0.626945	0.500768	FALSE	FALSE	4.44677e+08	0.13815	0.502582	FALSE	FALSE	FALSE	FALSE	FALSE
CHIP_EBF1_GM12878_RPT	4.47736e+08	0.995151	0.506135	FALSE	FALSE	440939544	0.751592	0.498388	FALSE	FALSE	FALSE	FALSE	FALSE
CHIP_CHD2_GM12878	4.39262e+08	0.0676979	0.496459	FALSE	FALSE	4.44817e+08	0.127012	0.502705	FALSE	FALSE	FALSE	FALSE	FALSE
CHIP_BRCA1_GM12878	4.4217e+08	0.516039	0.500095	FALSE	FALSE	4.36882e+08	0.995764	0.493756	FALSE	FALSE	FALSE	FALSE	FALSE
CHIP_USF2_GM12878	4.45059e+08	0.90503	0.503109	FALSE	FALSE	4.39648e+08	0.908181	0.496847	FALSE	FALSE	FALSE	FALSE	FALSE
CHIP_STAT3_GM12878	4.44362e+08	0.806264	0.50205	FALSE	FALSE	4.46895e+08	0.011817	0.505368	TRUE	FALSE	FALSE	FALSE	FALSE
CHIP_RFX5_GM12878	4.4562e+08	0.936191	0.503613	FALSE	FALSE	437823571	0.982045	0.495024	FALSE	FALSE	FALSE	FALSE	FALSE
CHIP_IRF3_GM12878	4.42115e+08	0.436655	0.499622	FALSE	FALSE	4.39928e+08	0.896764	0.497004	FALSE	FALSE	FALSE	FALSE	FALSE
CHIP_NFE2_GM12878	4.41272e+08	0.305727	0.498795	FALSE	FALSE	441610590	0.675594	0.49892	FALSE	FALSE	FALSE	FALSE	FALSE
CHIP_TBP_GM12878	4.44669e+08	0.855792	0.502518	FALSE	FALSE	446844942	0.0171644	0.505019	TRUE	FALSE	FALSE	FALSE	FALSE
CHIP_WRNIP1_GM12878	4.41874e+08	0.426561	0.499561	FALSE	FALSE	4.4216e+08	0.527271	0.499838	FALSE	FALSE	FALSE	FALSE	FALSE
CHIP_SIN3A_H1_hESC_RPT	4.3519e+08	0.000346043	0.491953	TRUE	FALSE	446349575	0.0240289	0.504689	TRUE	FALSE	TRUE	FALSE	TRUE
CHIP_GTF2F1_H1_hESC	433514286	2.37385e-05	0.49035	TRUE	FALSE	443604034	0.296569	0.501267	FALSE	FALSE	FALSE	FALSE	TRUE
CHIP_BACH1_H1_hESC	4.36666e+08	0.00340552	0.493582	TRUE	FALSE	442010973	0.577316	0.499537	FALSE	FALSE	FALSE	FALSE	TRUE
CHIP_MAFK_H1_hESC	437868395	0.0144281	0.494817	TRUE	FALSE	4.40042e+08	0.865915	0.497374	FALSE	FALSE	FALSE	FALSE	TRUE
CHIP_CHD2_H1_hESC	4.34504e+08	6.45003e-05	0.490921	TRUE	FALSE	4.4278e+08	0.424882	0.500449	FALSE	FALSE	FALSE	FALSE	TRUE
CHIP_CHD1_H1_hESC_RPT	4.32601e+08	2.51113e-06	0.489175	TRUE	TRUE	4.41164e+08	0.729919	0.498547	FALSE	FALSE	FALSE	FALSE	TRUE
CHIP_ZNF143_H1_hESC	4.40341e+08	0.152855	0.497571	FALSE	FALSE	4.46102e+08	0.043953	0.504047	TRUE	FALSE	FALSE	FALSE	TRUE
CHIP_BRCA1_H1_hESC	434963636	0.000321943	0.491905	TRUE	FALSE	443647366	0.259156	0.501532	FALSE	FALSE	FALSE	FALSE	TRUE
CHIP_MYC_H1_hESC	439503447	0.0805822	0.496677	FALSE	FALSE	4.41627e+08	0.673165	0.498936	FALSE	FALSE	FALSE	FALSE	TRUE
CHIP_JUND_H1_hESC_RPT	4.37289e+08	0.0065564	0.494117	TRUE	FALSE	4.37191e+08	0.993094	0.49416	FALSE	FALSE	FALSE	FALSE	TRUE
CHIP_JUN_H1_hESC	4.37356e+08	0.0084472	0.494334	TRUE	FALSE	441937680	0.541602	0.499752	FALSE	FALSE	FALSE	FALSE	TRUE
CHIP_TBP_H1_hESC	4.3451e+08	6.80222e-05	0.490952	TRUE	FALSE	4.42145e+08	0.442956	0.50034	FALSE	FALSE	FALSE	FALSE	TRUE
CHIP_NRF1_H1_hESC	435167148	0.000311406	0.491885	TRUE	FALSE	4.44082e+08	0.142334	0.502538	FALSE	FALSE	FALSE	FALSE	TRUE
CHIP_USF2_H1_hESC	435453980	0.00065918	0.492381	TRUE	FALSE	441133459	0.71749	0.498635	FALSE	FALSE	FALSE	FALSE	TRUE
CHIP_RAD21_H1_hESC_RPT	441728032	0.375812	0.499249	FALSE	FALSE	4.35473e+08	0.999072	0.492616	FALSE	FALSE	FALSE	FALSE	TRUE
CHIP_RFX5_H1_hESC	4.35412e+08	0.000736859	0.492457	TRUE	FALSE	4.45043e+08	0.100992	0.503026	FALSE	FALSE	FALSE	FALSE	TRUE
CHIP_MAFK_HeLa_S3	4.44228e+08	0.804036	0.50203	FALSE	FALSE	4.44844e+08	0.127535	0.502699	FALSE	FALSE	FALSE	FALSE	FALSE
CHIP_SUPT20H_HeLa_S3	450423545	0.999941	0.50913	FALSE	FALSE	4.45155e+08	0.0731359	0.503446	FALSE	FALSE	FALSE	FALSE	FALSE
CHIP_GTF2F1_HeLa_S3	4.40759e+08	0.215471	0.498132	FALSE	FALSE	4.47306e+08	0.00995402	0.505522	TRUE	FALSE	FALSE	FALSE	FALSE
CHIP_TBP_HeLa_S3	4.44307e+08	0.821195	0.502182	FALSE	FALSE	4.47449e+08	0.00781674	0.505733	TRUE	FALSE	FALSE	FALSE	FALSE
CHIP_MAZ_HepG2	434178625	6.18315e-05	0.490895	TRUE	FALSE	4.5069e+08	2.8786e-05	0.509541	TRUE	FALSE	TRUE	FALSE	FALSE
CHIP_CEBPZ_HepG2	4.38613e+08	0.0352178	0.495709	TRUE	FALSE	452569200	3.49765e-07	0.511769	TRUE	TRUE	TRUE	FALSE	FALSE
CHIP_ARID3A_HepG2	436956276	0.00484527	0.493865	TRUE	FALSE	4.48518e+08	0.00183795	0.506889	TRUE	FALSE	TRUE	FALSE	FALSE
CHIP_RCOR1_HepG2	436902709	0.00495415	0.493883	TRUE	FALSE	4.48679e+08	0.00148394	0.507046	TRUE	FALSE	TRUE	FALSE	FALSE
CHIP_MAX_HepG2	437801580	0.0170164	0.494972	TRUE	FALSE	4.50225e+08	0.000110663	0.508759	TRUE	FALSE	TRUE	FALSE	FALSE
CHIP_BHLHE40_HepG2_RPT	4.38772e+08	0.0509878	0.496121	FALSE	FALSE	4.49147e+08	0.000572278	0.507714	TRUE	FALSE	FALSE	FALSE	FALSE
CHIP_EP300_HepG2_RPT	4.3538e+08	0.000477704	0.492165	TRUE	FALSE	449948651	0.000184535	0.508446	TRUE	FALSE	TRUE	FALSE	FALSE
CHIP_SMC3_HepG2	440245273	0.159276	0.497634	FALSE	FALSE	4.4926e+08	0.000340664	0.508058	TRUE	FALSE	FALSE	FALSE	FALSE
CHIP_POLR2AphosphoS2_HepG2	433126760	4.71893e-06	0.489494	TRUE	FALSE	4.43999e+08	0.226206	0.501782	FALSE	FALSE	FALSE	FALSE	FALSE
CHIP_BRCA1_HepG2	4.3506e+08	0.000364844	0.491987	TRUE	FALSE	446688263	0.0223321	0.504762	TRUE	FALSE	TRUE	FALSE	FALSE
CHIP_MAFK_HepG2	4.34779e+08	0.000181657	0.491543	TRUE	FALSE	4.4601e+08	0.0430939	0.50407	TRUE	FALSE	TRUE	FALSE	FALSE
CHIP_RFX5_HepG2	436813465	0.00293626	0.493467	TRUE	FALSE	4.4789e+08	0.0038457	0.506322	TRUE	FALSE	TRUE	FALSE	FALSE
CHIP_MAFK_HepG2_RPT	4.35051e+08	0.000193537	0.491584	TRUE	FALSE	4.46374e+08	0.0304631	0.504445	TRUE	FALSE	TRUE	FALSE	FALSE
CHIP_MAFF_HepG2	4.36428e+08	0.00217612	0.493237	TRUE	FALSE	447431261	0.0093177	0.50558	TRUE	FALSE	TRUE	FALSE	FALSE
CHIP_CHD2_HepG2	435673232	0.000640939	0.492363	TRUE	FALSE	4.46433e+08	0.026853	0.504576	TRUE	FALSE	TRUE	FALSE	FALSE
CHIP_CEBPB_HepG2_RPT	442705785	0.554765	0.500327	FALSE	FALSE	4.43909e+08	0.217381	0.501853	FALSE	FALSE	FALSE	FALSE	FALSE
CHIP_RAD21_HepG2_RPT	438363135	0.0260675	0.495394	TRUE	FALSE	4.50632e+08	5.18009e-05	0.509207	TRUE	FALSE	TRUE	FALSE	FALSE
CHIP_NRF1_HepG2	4.38505e+08	0.0300067	0.49554	TRUE	FALSE	448650664	0.000879603	0.507421	TRUE	FALSE	TRUE	FALSE	FALSE
CHIP_JUND_HepG2_RPT	4.42182e+08	0.440548	0.499645	FALSE	FALSE	444367156	0.170109	0.502262	FALSE	FALSE	FALSE	FALSE	FALSE
CHIP_TBP_HepG2	4.37175e+08	0.00930915	0.494418	TRUE	FALSE	451432538	8.05638e-06	0.510229	TRUE	FALSE	TRUE	FALSE	FALSE
CHIP_CHD1_IMR_90	438605078	0.0392978	0.495828	TRUE	FALSE	4.47415e+08	0.00773778	0.505742	TRUE	FALSE	TRUE	FALSE	FALSE
CHIP_MAZ_IMR_90	4.37793e+08	0.0175155	0.495	TRUE	FALSE	446502730	0.0223822	0.50476	TRUE	FALSE	TRUE	FALSE	FALSE
CHIP_RCOR1_IMR_90	4.4106e+08	0.300514	0.49876	FALSE	FALSE	447236708	0.00944694	0.505568	TRUE	FALSE	FALSE	FALSE	FALSE
CHIP_MAFK_IMR_90	440650985	0.25441	0.498433	FALSE	FALSE	446293456	0.0364232	0.504254	TRUE	FALSE	FALSE	FALSE	FALSE
CHIP_CTCF_IMR_90	4.42266e+08	0.467676	0.499808	FALSE	FALSE	445910658	0.0453398	0.504013	TRUE	FALSE	FALSE	FALSE	FALSE
CHIP_RAD21_IMR_90	4.40067e+08	0.127284	0.497298	FALSE	FALSE	4.44472e+08	0.145637	0.502503	FALSE	FALSE	FALSE	FALSE	FALSE
CHIP_CEBPB_IMR_90	443007447	0.618189	0.500713	FALSE	FALSE	4.45812e+08	0.0453093	0.504014	TRUE	FALSE	FALSE	FALSE	FALSE
CHIP_HCFC1_K562	439116383	0.0560895	0.496233	FALSE	FALSE	442775958	0.423918	0.500455	FALSE	FALSE	FALSE	FALSE	FALSE
CHIP_CUX1_K562	440298891	0.155489	0.497597	FALSE	FALSE	4.43037e+08	0.406374	0.500562	FALSE	FALSE	FALSE	FALSE	FALSE
CHIP_ZNF384_K562	4.31832e+08	2.56895e-07	0.488091	TRUE	TRUE	4.44318e+08	0.167119	0.50229	FALSE	FALSE	FALSE	FALSE	FALSE
CHIP_ZC3H11A_K562	438340554	0.0271574	0.495436	TRUE	FALSE	4.42515e+08	0.47312	0.50016	FALSE	FALSE	FALSE	FALSE	FALSE
CHIP_JUN_K562	440714747	0.227349	0.498227	FALSE	FALSE	4.43272e+08	0.34468	0.500948	FALSE	FALSE	FALSE	FALSE	FALSE
CHIP_GATA1_K562	4.42046e+08	0.422209	0.499535	FALSE	FALSE	4.41457e+08	0.68792	0.498838	FALSE	FALSE	FALSE	FALSE	FALSE
CHIP_ELK1_K562	4.39406e+08	0.0778694	0.496633	FALSE	FALSE	442334344	0.474946	0.500149	FALSE	FALSE	FALSE	FALSE	FALSE
CHIP_MAX_K562_RPT	4.38347e+08	0.0222186	0.495233	TRUE	FALSE	442427594	0.508799	0.499948	FALSE	FALSE	FALSE	FALSE	FALSE
CHIP_UBTF_K562	4.43493e+08	0.680747	0.501114	FALSE	FALSE	4.41063e+08	0.736351	0.498501	FALSE	FALSE	FALSE	FALSE	FALSE
CHIP_ARID3A_K562	439930786	0.132691	0.497358	FALSE	FALSE	441231398	0.716606	0.498642	FALSE	FALSE	FALSE	FALSE	FALSE
CHIP_UBTF_K562_RPT	442648144	0.545307	0.50027	FALSE	FALSE	4.42013e+08	0.550321	0.4997	FALSE	FALSE	FALSE	FALSE	FALSE
CHIP_TBL1XR1_K562	441054061	0.249697	0.498398	FALSE	FALSE	4.41994e+08	0.582525	0.499506	FALSE	FALSE	FALSE	FALSE	FALSE
CHIP_TBL1XR1_K562_RPT	440141218	0.139383	0.497431	FALSE	FALSE	4.43053e+08	0.361899	0.500838	FALSE	FALSE	FALSE	FALSE	FALSE
CHIP_RCOR1_K562	4.40195e+08	0.151909	0.497561	FALSE	FALSE	443270104	0.342145	0.500964	FALSE	FALSE	FALSE	FALSE	FALSE
CHIP_BACH1_K562	4.4125e+08	0.310042	0.498824	FALSE	FALSE	442499043	0.466947	0.500197	FALSE	FALSE	FALSE	FALSE	FALSE
CHIP_EP300_K562	4.40503e+08	0.225194	0.49821	FALSE	FALSE	443243815	0.327851	0.501058	FALSE	FALSE	FALSE	FALSE	FALSE
CHIP_POLR2AphosphoS2_K562	436494287	0.0018706	0.493125	TRUE	FALSE	4.38088e+08	0.982416	0.495004	FALSE	FALSE	FALSE	FALSE	FALSE
CHIP_JUN_K562_treated_with_interferon_alpha_for_30_minutes	444662657	0.861713	0.502581	FALSE	FALSE	4.37255e+08	0.991903	0.494297	FALSE	FALSE	FALSE	FALSE	FALSE
CHIP_MAFF_K562	441592398	0.369386	0.499209	FALSE	FALSE	4.43807e+08	0.274276	0.501423	FALSE	FALSE	FALSE	FALSE	FALSE
CHIP_MYC_K562	4.38532e+08	0.0330192	0.49564	TRUE	FALSE	4.41648e+08	0.635208	0.49918	FALSE	FALSE	FALSE	FALSE	FALSE
CHIP_IRF1_K562_treated_with_interferon_gamma_for_30_minutes	442720989	0.540638	0.500242	FALSE	FALSE	438471735	0.973284	0.49542	FALSE	FALSE	FALSE	FALSE	FALSE
CHIP_IRF1_K562_treated_with_interferon_alpha_for_6_hours	444043765	0.785778	0.501878	FALSE	FALSE	438119168	0.981887	0.495033	FALSE	FALSE	FALSE	FALSE	FALSE
CHIP_CTCF_K562_RPT_RPT_RPT	4.40567e+08	0.180426	0.497833	FALSE	FALSE	4.4162e+08	0.644481	0.499121	FALSE	FALSE	FALSE	FALSE	FALSE
CHIP_JUND_K562	4.40531e+08	0.177569	0.497807	FALSE	FALSE	4.42245e+08	0.510122	0.49994	FALSE	FALSE	FALSE	FALSE	FALSE
CHIP_RFX5_K562	441269432	0.3259	0.49893	FALSE	FALSE	441489294	0.648606	0.499095	FALSE	FALSE	FALSE	FALSE	FALSE
CHIP_ZNF143_K562	4.40453e+08	0.157003	0.497612	FALSE	FALSE	444778806	0.120057	0.502786	FALSE	FALSE	FALSE	FALSE	FALSE
CHIP_MYC_K562_treated_with_interferon_gamma_for_30_minutes	4.39764e+08	0.123875	0.497258	FALSE	FALSE	440052033	0.883013	0.497177	FALSE	FALSE	FALSE	FALSE	FALSE
CHIP_IRF1_K562_treated_with_interferon_gamma_for_6_hours	440912680	0.250507	0.498404	FALSE	FALSE	439750952	0.891719	0.497069	FALSE	FALSE	FALSE	FALSE	FALSE
CHIP_IRF1_K562_treated_with_interferon_alpha_for_30_minutes	444082069	0.773906	0.501783	FALSE	FALSE	437836397	0.982612	0.494993	FALSE	FALSE	FALSE	FALSE	FALSE
CHIP_BHLHE40_K562	4.39416e+08	0.0736157	0.496563	FALSE	FALSE	442954958	0.407886	0.500553	FALSE	FALSE	FALSE	FALSE	FALSE
CHIP_SMC3_K562	440583464	0.170436	0.497741	FALSE	FALSE	4.43517e+08	0.295466	0.501275	FALSE	FALSE	FALSE	FALSE	FALSE
CHIP_MAFK_K562	4.40743e+08	0.192783	0.497942	FALSE	FALSE	4.44582e+08	0.149316	0.502465	FALSE	FALSE	FALSE	FALSE	FALSE
CHIP_MXI1_K562	4.41395e+08	0.298122	0.498744	FALSE	FALSE	443236313	0.291286	0.501304	FALSE	FALSE	FALSE	FALSE	FALSE
CHIP_TBP_K562	442930601	0.589071	0.500534	FALSE	FALSE	440943549	0.730502	0.498543	FALSE	FALSE	FALSE	FALSE	FALSE
CHIP_TAL1_K562	4.43361e+08	0.661233	0.500986	FALSE	FALSE	440537453	0.794488	0.49805	FALSE	FALSE	FALSE	FALSE	FALSE
CHIP_GTF2F1_K562	442328016	0.491889	0.499952	FALSE	FALSE	4.44268e+08	0.195958	0.50203	FALSE	FALSE	FALSE	FALSE	FALSE
CHIP_CEBPB_K562	440275339	0.167594	0.497714	FALSE	FALSE	4.40807e+08	0.762872	0.498303	FALSE	FALSE	FALSE	FALSE	FALSE
CHIP_USF2_K562	441721882	0.393309	0.499358	FALSE	FALSE	440687771	0.790589	0.498083	FALSE	FALSE	FALSE	FALSE	FALSE
CHIP_STAT1_K562_treated_with_interferon_gamma_for_6_hours	4.43484e+08	0.696976	0.501223	FALSE	FALSE	438558341	0.967771	0.495615	FALSE	FALSE	FALSE	FALSE	FALSE
CHIP_POLR2A_K562_RPT	440106920	0.126996	0.497295	FALSE	FALSE	442209607	0.512591	0.499925	FALSE	FALSE	FALSE	FALSE	FALSE
CHIP_SMARCB1_K562	446049944	0.956985	0.504072	FALSE	FALSE	441122447	0.727438	0.498565	FALSE	FALSE	FALSE	FALSE	FALSE
CHIP_SMARCA4_K562	445511339	0.942464	0.503738	FALSE	FALSE	4.40914e+08	0.738488	0.498485	FALSE	FALSE	FALSE	FALSE	FALSE
CHIP_POLR2A_K562_treated_with_interferon_gamma_for_30_minutes	437180871	0.00602732	0.494046	TRUE	FALSE	439360234	0.934077	0.496426	FALSE	FALSE	FALSE	FALSE	FALSE
CHIP_RFX5_SK_N_SH	440765247	0.197201	0.49798	FALSE	FALSE	4.39534e+08	0.901751	0.496936	FALSE	FALSE	FALSE	FALSE	FALSE
CHIP_MXI1_SK_N_SH	4.3941e+08	0.0882182	0.496794	FALSE	FALSE	4.39073e+08	0.923862	0.496604	FALSE	FALSE	FALSE	FALSE	FALSE
CHIP_JUND_SK_N_SH_RPT	444254499	0.806881	0.502055	FALSE	FALSE	442841386	0.421958	0.500467	FALSE	FALSE	FALSE	FALSE	FALSE
CHIP_CTCF_SK_N_SH	440817041	0.221758	0.498183	FALSE	FALSE	4.45146e+08	0.100124	0.503038	FALSE	FALSE	FALSE	FALSE	FALSE
CHIP_ZNF274_GM08714	4.40636e+08	0.185764	0.497881	FALSE	FALSE	4.47744e+08	0.00532345	0.506058	TRUE	FALSE	FALSE	FALSE	FALSE
CHIP_IKZF1_GM12878	4.51013e+08	0.999972	0.509562	FALSE	FALSE	445131230	0.0701078	0.503499	FALSE	FALSE	FALSE	FALSE	FALSE
CHIP_NR2C2_GM12878	449038972	0.99937	0.507649	FALSE	FALSE	437616907	0.985601	0.494814	FALSE	FALSE	FALSE	FALSE	FALSE
CHIP_YY1_GM12878_RPT	4.55668e+08	1	0.514918	FALSE	FALSE	438742697	0.957769	0.495908	FALSE	FALSE	FALSE	FALSE	FALSE
CHIP_CTBP2_H1_hESC	4.42401e+08	0.486989	0.499923	FALSE	FALSE	4.36566e+08	0.99759	0.493315	FALSE	FALSE	FALSE	FALSE	TRUE
CHIP_SUZ12_H1_hESC_RPT	453111475	1	0.512045	FALSE	FALSE	4.4072e+08	0.801312	0.497993	FALSE	FALSE	FALSE	FALSE	TRUE
CHIP_H3K4me1_HCT116	4.39393e+08	0.0764009	0.496609	FALSE	FALSE	4.48216e+08	0.00235708	0.506703	TRUE	FALSE	FALSE	FALSE	FALSE
CHIP_H3K27ac_HCT116	436971140	0.00490511	0.493875	TRUE	FALSE	443341391	0.304814	0.501211	FALSE	FALSE	FALSE	FALSE	FALSE
CHIP_TRIM28_HEK293	4.44622e+08	0.88945	0.502903	FALSE	FALSE	444060040	0.20302	0.501971	FALSE	FALSE	FALSE	FALSE	FALSE
CHIP_ZNF263_HEK293	441596854	0.340315	0.499024	FALSE	FALSE	4.48085e+08	0.00366639	0.506359	TRUE	FALSE	FALSE	FALSE	FALSE
CHIP_FOS_endothelial_cell_of_umbilical_vein_newborn	443261379	0.669567	0.501041	FALSE	FALSE	4.44196e+08	0.173345	0.502232	FALSE	FALSE	FALSE	FALSE	FALSE
CHIP_GATA2_endothelial_cell_of_umbilical_vein_newborn	4.45871e+08	0.948428	0.503865	FALSE	FALSE	4.40651e+08	0.792323	0.498068	FALSE	FALSE	FALSE	FALSE	FALSE
CHIP_ZNF274_K562	4.43942e+08	0.749657	0.501597	FALSE	FALSE	441238806	0.702219	0.498741	FALSE	FALSE	FALSE	FALSE	FALSE
CHIP_TRIM28_K562_RPT	448522747	0.99822	0.506913	FALSE	FALSE	4.43916e+08	0.18583	0.502119	FALSE	FALSE	FALSE	FALSE	FALSE
CHIP_H3K9ac_K562_RPT	437623038	0.00988307	0.494472	TRUE	FALSE	4.40954e+08	0.719787	0.498619	FALSE	FALSE	FALSE	FALSE	FALSE
CHIP_H3K4me3_K562_RPT_RPT	4.35989e+08	0.00113849	0.492763	TRUE	FALSE	4.41063e+08	0.754176	0.498369	FALSE	FALSE	FALSE	FALSE	FALSE
CHIP_H3K27me3_K562_RPT	432850403	1.71949e-06	0.48899	TRUE	TRUE	446934603	0.0187792	0.504932	TRUE	FALSE	TRUE	FALSE	FALSE
CHIP_H3K4me1_K562	4.34e+08	2.82119e-05	0.490449	TRUE	FALSE	438352450	0.975745	0.495321	FALSE	FALSE	FALSE	FALSE	FALSE
CHIP_ZNF274_K562_RPT	4.42821e+08	0.589305	0.500535	FALSE	FALSE	4.41905e+08	0.613356	0.499317	FALSE	FALSE	FALSE	FALSE	FALSE
CHIP_YY1_K562_RPT	4.3978e+08	0.117146	0.497179	FALSE	FALSE	4.44301e+08	0.158867	0.50237	FALSE	FALSE	FALSE	FALSE	FALSE
CHIP_GATA2_K562	441172707	0.321799	0.498902	FALSE	FALSE	4.40996e+08	0.739216	0.49848	FALSE	FALSE	FALSE	FALSE	FALSE
CHIP_NR2C2_K562	4.43453e+08	0.713013	0.501334	FALSE	FALSE	4.41564e+08	0.671992	0.498944	FALSE	FALSE	FALSE	FALSE	FALSE
CHIP_SETDB1_K562_RPT	437728432	0.0131197	0.494728	TRUE	FALSE	442693065	0.409099	0.500545	FALSE	FALSE	FALSE	FALSE	FALSE
CHIP_H3K27me3_MCF_7	438575058	0.0417616	0.495895	TRUE	FALSE	438868051	0.958621	0.495886	FALSE	FALSE	FALSE	FALSE	FALSE
CHIP_H3K9me3_MCF_7	4.47037e+08	0.987969	0.505351	FALSE	FALSE	4.48452e+08	0.00226333	0.506733	TRUE	FALSE	FALSE	FALSE	FALSE
CHIP_H3K27ac_MCF_7	4.43419e+08	0.69883	0.501236	FALSE	FALSE	4.47551e+08	0.00781489	0.505733	TRUE	FALSE	FALSE	FALSE	FALSE
CHIP_ZNF274_NT2_D1	4.39894e+08	0.112859	0.497127	FALSE	FALSE	446341502	0.0250753	0.504646	TRUE	FALSE	FALSE	FALSE	FALSE
CHIP_H3K9me3_NT2_D1	4.48137e+08	0.996675	0.506436	FALSE	FALSE	4.46957e+08	0.0122925	0.505332	TRUE	FALSE	FALSE	FALSE	FALSE
CHIP_H3K4me1_NT2_D1	4.42209e+08	0.441599	0.499652	FALSE	FALSE	4.38583e+08	0.969932	0.495542	FALSE	FALSE	FALSE	FALSE	FALSE
CHIP_H3K36me3_NT2_D1	4.40767e+08	0.220356	0.498171	FALSE	FALSE	4.41779e+08	0.628452	0.499223	FALSE	FALSE	FALSE	FALSE	FALSE
CHIP_H3K9ac_NT2_D1	4.36948e+08	0.00356519	0.493619	TRUE	FALSE	4.39928e+08	0.878395	0.497232	FALSE	FALSE	FALSE	FALSE	FALSE
CHIP_H3K4me3_NT2_D1	432954073	3.51701e-06	0.489345	TRUE	TRUE	443233049	0.35308	0.500894	FALSE	FALSE	FALSE	FALSE	FALSE
CHIP_H3K27me3_NT2_D1	4.44251e+08	0.813487	0.502113	FALSE	FALSE	454762281	2.88659e-09	0.51381	TRUE	TRUE	FALSE	FALSE	FALSE
CHIP_YY1_NT2_D1	436549653	0.00276678	0.49342	TRUE	FALSE	441233034	0.701667	0.498745	FALSE	FALSE	FALSE	FALSE	FALSE
CHIP_H3K4me3_Panc1_RPT	4.36845e+08	0.00396757	0.493704	TRUE	FALSE	443544001	0.306979	0.501196	FALSE	FALSE	FALSE	FALSE	FALSE
CHIP_H3K4me1_Panc1	4.41106e+08	0.265507	0.498514	FALSE	FALSE	444130415	0.226171	0.501782	FALSE	FALSE	FALSE	FALSE	FALSE
CHIP_H3K27ac_Panc1	439654251	0.0963545	0.496911	FALSE	FALSE	444491158	0.16275	0.502332	FALSE	FALSE	FALSE	FALSE	FALSE
CHIP_TCF7L2_Panc1	443484803	0.669563	0.50104	FALSE	FALSE	4.46229e+08	0.0230881	0.50473	TRUE	FALSE	FALSE	FALSE	FALSE
CHIP_GATA1_erythroblast_male	4.39527e+08	0.0866157	0.49677	FALSE	FALSE	440344136	0.841788	0.497624	FALSE	FALSE	FALSE	FALSE	FALSE
CHIP_GATA1_erythroblast_embryo_16_19_weeks	448140575	0.996491	0.506394	FALSE	FALSE	458735807	5.44923e-15	0.518328	TRUE	TRUE	FALSE	FALSE	FALSE
CHIP_H3K4me3_mononuclear_cell_male	4.37993e+08	0.0184306	0.495049	TRUE	FALSE	4.43958e+08	0.227035	0.501776	FALSE	FALSE	FALSE	FALSE	FALSE
CHIP_H3K9me3_mononuclear_cell_male	446040906	0.958383	0.504108	FALSE	FALSE	4.51815e+08	3.73853e-06	0.510624	TRUE	TRUE	FALSE	FALSE	FALSE
CHIP_H3K4me1_mononuclear_cell_male	437331321	0.00726577	0.494204	TRUE	FALSE	440798043	0.800598	0.497999	FALSE	FALSE	FALSE	FALSE	FALSE
CHIP_H3K27me3_mononuclear_cell_male	4.45666e+08	0.933204	0.503558	FALSE	FALSE	450755195	2.95415e-05	0.509526	TRUE	FALSE	FALSE	FALSE	FALSE
CHIP_POLR2A_Raji	4.40234e+08	0.136059	0.497396	FALSE	FALSE	447435371	0.00810659	0.505702	TRUE	FALSE	FALSE	FALSE	FALSE
CHIP_GATA3_SH_SY5Y	441996831	0.413517	0.499482	FALSE	FALSE	4.40446e+08	0.792077	0.49807	FALSE	FALSE	FALSE	FALSE	FALSE
CHIP_GATA2_SH_SY5Y	4.38453e+08	0.0333404	0.49565	TRUE	FALSE	439240965	0.923591	0.496609	FALSE	FALSE	FALSE	FALSE	FALSE
CHIP_JUN_K562_treated_with_interferon_gamma_for_30_minutes	444230728	0.800551	0.502001	FALSE	FALSE	4.37518e+08	0.989639	0.494514	FALSE	FALSE	FALSE	FALSE	FALSE
CHIP_MYC_K562_treated_with_interferon_gamma_for_6_hours	440844376	0.23742	0.498305	FALSE	FALSE	4.36813e+08	0.994825	0.493918	FALSE	FALSE	FALSE	FALSE	FALSE
CHIP_MYC_K562_treated_with_interferon_alpha_for_6_hours	4.43666e+08	0.757979	0.50166	FALSE	FALSE	4.37049e+08	0.993091	0.49416	FALSE	FALSE	FALSE	FALSE	FALSE
CHIP_JUN_K562_treated_with_interferon_gamma_for_6_hours	4.45137e+08	0.903433	0.503086	FALSE	FALSE	4.37563e+08	0.985441	0.494824	FALSE	FALSE	FALSE	FALSE	FALSE
CHIP_JUN_K562_treated_with_interferon_alpha_for_6_hours	4.44899e+08	0.86677	0.502635	FALSE	FALSE	4.35941e+08	0.998043	0.493156	FALSE	FALSE	FALSE	FALSE	FALSE
CHIP_STAT2_K562_treated_with_interferon_alpha_for_30_minutes	440772706	0.218531	0.498157	FALSE	FALSE	437575903	0.989824	0.494498	FALSE	FALSE	FALSE	FALSE	FALSE
CHIP_STAT1_K562_treated_with_interferon_alpha_for_6_hours	4.46444e+08	0.978666	0.504808	FALSE	FALSE	4.34828e+08	0.999839	0.491467	FALSE	FALSE	FALSE	FALSE	FALSE
CHIP_STAT1_K562_treated_with_interferon_alpha_for_30_minutes	443649854	0.699365	0.501239	FALSE	FALSE	4.39982e+08	0.863418	0.497401	FALSE	FALSE	FALSE	FALSE	FALSE
CHIP_POLR2A_K562_treated_with_interferon_gamma_for_6_hours	436217141	0.00157992	0.492999	TRUE	FALSE	4.3972e+08	0.90083	0.496949	FALSE	FALSE	FALSE	FALSE	FALSE
CHIP_POLR2A_K562_treated_with_interferon_alpha_for_6_hours	438156426	0.0189176	0.495075	TRUE	FALSE	4.38688e+08	0.962641	0.495773	FALSE	FALSE	FALSE	FALSE	FALSE
CHIP_POLR2A_K562_treated_with_interferon_alpha_for_30_minutes	4.38729e+08	0.0348526	0.495698	TRUE	FALSE	4.3939e+08	0.926676	0.496558	FALSE	FALSE	FALSE	FALSE	FALSE
CHIP_MYC_K562_treated_with_interferon_alpha_for_30_minutes	443106891	0.623865	0.500749	FALSE	FALSE	438765800	0.964805	0.495709	FALSE	FALSE	FALSE	FALSE	FALSE
CHIP_MITF_K562	4.43382e+08	0.66504	0.501011	FALSE	FALSE	4.39182e+08	0.936335	0.496384	FALSE	FALSE	FALSE	FALSE	FALSE
CHIP_NFE2_K562	443425449	0.696513	0.50122	FALSE	FALSE	441292811	0.730566	0.498543	FALSE	FALSE	FALSE	FALSE	FALSE
CHIP_SMAD5_K562	441881068	0.389201	0.499333	FALSE	FALSE	4.4331e+08	0.338576	0.500987	FALSE	FALSE	FALSE	FALSE	FALSE
CHIP_ETV6_K562	4.45312e+08	0.902103	0.503068	FALSE	FALSE	4.39116e+08	0.932445	0.496456	FALSE	FALSE	FALSE	FALSE	FALSE
CHIP_H3K4me1_HEK293	444369016	0.806532	0.502052	FALSE	FALSE	4.41118e+08	0.713087	0.498666	FALSE	FALSE	FALSE	FALSE	FALSE
CHIP_H3K9me3_HEK293	4.42072e+08	0.429212	0.499577	FALSE	FALSE	4.43573e+08	0.297493	0.501261	FALSE	FALSE	FALSE	FALSE	FALSE
CHIP_H3K4me3_GM08714	440964658	0.280104	0.498618	FALSE	FALSE	4.52499e+08	4.5119e-07	0.511651	TRUE	TRUE	FALSE	FALSE	FALSE
CHIP_H3K36me3_Panc1	436085641	0.00116803	0.492781	TRUE	FALSE	4.41272e+08	0.705121	0.498721	FALSE	FALSE	FALSE	FALSE	FALSE
CHIP_H3K27me3_Panc1	442492618	0.50348	0.500021	FALSE	FALSE	4.47595e+08	0.00618439	0.505933	TRUE	FALSE	FALSE	FALSE	FALSE
CHIP_H3K4me1_SK_N_SH	4.45414e+08	0.920134	0.503334	FALSE	FALSE	439973550	0.886274	0.497138	FALSE	FALSE	FALSE	FALSE	FALSE
CHIP_H3K4me3_SK_N_SH	4.42876e+08	0.580025	0.500479	FALSE	FALSE	447224778	0.0109858	0.505433	TRUE	FALSE	FALSE	FALSE	FALSE
CHIP_H3K9me3_SK_N_SH	444382929	0.806565	0.502052	FALSE	FALSE	4.46172e+08	0.0293516	0.504484	TRUE	FALSE	FALSE	FALSE	FALSE
CHIP_H3K27ac_SK_N_SH	4.43055e+08	0.614127	0.500688	FALSE	FALSE	441324248	0.69341	0.498801	FALSE	FALSE	FALSE	FALSE	FALSE
CHIP_H3K9me3_neuron_originated_from_H9	439580505	0.0976469	0.496928	FALSE	FALSE	4.40134e+08	0.843648	0.497605	FALSE	FALSE	FALSE	FALSE	TRUE
CHIP_SMC3_IMR_90	4.40572e+08	0.175954	0.497792	FALSE	FALSE	4.45367e+08	0.053282	0.503829	FALSE	FALSE	FALSE	FALSE	FALSE
CHIP_H3K9me3_kidney_male_adult_67_years	4.45933e+08	0.962216	0.504215	FALSE	FALSE	447660860	0.00379294	0.506334	TRUE	FALSE	FALSE	FALSE	FALSE
CHIP_EP300_upper_lobe_of_left_lung_female_adult_51_year	4.46496e+08	0.975847	0.504684	FALSE	FALSE	4.47346e+08	0.0065864	0.505881	TRUE	FALSE	FALSE	FALSE	FALSE
CHIP_H3K27ac_cardiac_muscle_cell	438786105	0.0486479	0.496067	TRUE	FALSE	4.41211e+08	0.699945	0.498757	FALSE	FALSE	FALSE	FALSE	TRUE
CHIP_H3K9me3_heart_left_ventricle_female_adult_53_years	445372371	0.927495	0.503457	FALSE	FALSE	446310196	0.0177084	0.504991	TRUE	FALSE	FALSE	FALSE	TRUE
CHIP_H3K27ac_stomach_male_adult_34_years	441811470	0.380518	0.499279	FALSE	FALSE	446569498	0.0210693	0.50482	TRUE	FALSE	FALSE	FALSE	FALSE
CHIP_H3K4me2_skeletal_muscle_satellite_cell_female_adult_originated_from_mesodermal_cell	4.4098e+08	0.253265	0.498425	FALSE	FALSE	4.44576e+08	0.154544	0.502412	FALSE	FALSE	FALSE	FALSE	FALSE
CHIP_H3K27ac_IMR_90	440960053	0.242489	0.498344	FALSE	FALSE	446413279	0.0317319	0.504402	TRUE	FALSE	FALSE	FALSE	FALSE
CHIP_CTCF_esophagus_squamous_epithelium_female_adult_51_year	442891402	0.617313	0.500708	FALSE	FALSE	4.58593e+08	9.66349e-15	0.518154	TRUE	TRUE	FALSE	FALSE	FALSE
CHIP_H3K9me3_stomach_smooth_muscle_female_adult_84_years	4.4645e+08	0.977725	0.504765	FALSE	FALSE	446965422	0.0161231	0.505078	TRUE	FALSE	FALSE	FALSE	FALSE
CHIP_H3K4me3_mesenchymal_stem_cell_originated_from_adipose_tissue	4.45176e+08	0.90055	0.503047	FALSE	FALSE	4.48552e+08	0.00159915	0.506992	TRUE	FALSE	FALSE	FALSE	FALSE
CHIP_H3K27ac_muscle_layer_of_colon_female_adult_56_years	4.44295e+08	0.812775	0.502106	FALSE	FALSE	447032572	0.00991245	0.505526	TRUE	FALSE	FALSE	FALSE	FALSE
CHIP_ZEB2_K562	446644017	0.981964	0.504972	FALSE	FALSE	445756266	0.0446095	0.504031	TRUE	FALSE	FALSE	FALSE	FALSE
CHIP_eGFP_ZBTB10_HEK293_genetically_modified_using_site_specific_recombination_originated_from_HEK293	444557947	0.8957	0.502983	FALSE	FALSE	450971084	2.88126e-05	0.509539	TRUE	FALSE	FALSE	FALSE	FALSE
CHIP_H4K8ac_IMR_90	442125369	0.431427	0.49959	FALSE	FALSE	4.42774e+08	0.43185	0.500407	FALSE	FALSE	FALSE	FALSE	FALSE
CHIP_CTCF_omental_fat_pad_male_adult_54_years	4.44723e+08	0.858267	0.502544	FALSE	FALSE	4.63532e+08	4.61215e-25	0.524373	TRUE	TRUE	FALSE	FALSE	FALSE
CHIP_H3K9me3_mucosa_of_stomach_male_adult_59_years	445321646	0.932773	0.50355	FALSE	FALSE	4.51294e+08	9.84898e-06	0.510124	TRUE	FALSE	FALSE	FALSE	FALSE
CHIP_eGFP_ID3_K562_genetically_modified_using_stable_transfection	443945912	0.813735	0.502115	FALSE	FALSE	4.47257e+08	0.00930625	0.505581	TRUE	FALSE	FALSE	FALSE	FALSE
CHIP_H3K4me3_OCI_LY7	4.41681e+08	0.347949	0.499073	FALSE	FALSE	4.50069e+08	7.87622e-05	0.508964	TRUE	FALSE	FALSE	FALSE	FALSE
CHIP_H3K9me3_Peyer_s_patch_female_adult_53_years	4.39197e+08	0.2306	0.498251	FALSE	FALSE	4.60374e+08	2.4452e-19	0.521152	TRUE	TRUE	FALSE	FALSE	FALSE
CHIP_H3K9me3_B_cell_female_adult_43_years	4.4703e+08	0.989715	0.505493	FALSE	FALSE	450878699	1.98264e-05	0.509747	TRUE	FALSE	FALSE	FALSE	FALSE
CHIP_H3K36me3_trophoblast_cell_originated_from_H1_hESC	439944297	0.108405	0.497071	FALSE	FALSE	4.44946e+08	0.118899	0.5028	FALSE	FALSE	FALSE	FALSE	FALSE
CHIP_eGFP_KLF10_HEK293_genetically_modified_using_site_specific_recombination_originated_from_HEK293	445308329	0.933558	0.503565	FALSE	FALSE	448400281	0.00273576	0.506588	TRUE	FALSE	FALSE	FALSE	FALSE
CHIP_H3K9ac_mesenchymal_stem_cell_originated_from_adipose_tissue	4.43062e+08	0.619165	0.500719	FALSE	FALSE	4.47201e+08	0.0107394	0.505454	TRUE	FALSE	FALSE	FALSE	FALSE
CHIP_NEUROD1_MCF_7	442248405	0.562462	0.500373	FALSE	FALSE	458041159	7.57353e-15	0.518235	TRUE	TRUE	FALSE	FALSE	FALSE
CHIP_H3K27ac_CD8_positive_alpha_beta_T_cell_male_adult_21_year	4.35909e+08	0.00108674	0.492729	TRUE	FALSE	4.46469e+08	0.0272639	0.50456	TRUE	FALSE	TRUE	FALSE	FALSE
CHIP_H3K27ac_GM23248	4.40006e+08	0.116257	0.497169	FALSE	FALSE	4.47635e+08	0.00790298	0.505723	TRUE	FALSE	FALSE	FALSE	FALSE
CHIP_3xFLAG_KLF16_HepG2_genetically_modified_using_CRISPR	4.39871e+08	0.116696	0.497174	FALSE	FALSE	4.49509e+08	0.000321805	0.508094	TRUE	FALSE	FALSE	FALSE	FALSE
CHIP_HSF1_GM12878	4.38177e+08	0.0201202	0.495135	TRUE	FALSE	4.48907e+08	0.000561588	0.507728	TRUE	FALSE	TRUE	FALSE	FALSE
CHIP_H3K4me1_kidney_male_adult_67_years	445756300	0.938115	0.50365	FALSE	FALSE	445432124	0.0615318	0.503658	FALSE	FALSE	FALSE	FALSE	FALSE
CHIP_RCOR1_SK_N_SH	4.42746e+08	0.546352	0.500276	FALSE	FALSE	439274505	0.940839	0.496296	FALSE	FALSE	FALSE	FALSE	FALSE
CHIP_3xFLAG_ZNF614_HepG2_genetically_modified_using_CRISPR	4.39247e+08	0.0720914	0.496536	FALSE	FALSE	4.504e+08	6.26142e-05	0.509097	TRUE	FALSE	FALSE	FALSE	FALSE
CHIP_eGFP_ZNF2_HEK293_genetically_modified_using_site_specific_recombination_originated_from_HEK293	4.45317e+08	0.930752	0.503514	FALSE	FALSE	4.48215e+08	0.00272987	0.50659	TRUE	FALSE	FALSE	FALSE	FALSE
CHIP_H3K4me1_NCI_H929	4.41123e+08	0.291163	0.498695	FALSE	FALSE	445893598	0.0424759	0.504086	TRUE	FALSE	FALSE	FALSE	FALSE
CHIP_H3K36me3_muscle_layer_of_colon_female_adult_56_years	440958560	0.241483	0.498336	FALSE	FALSE	4.45268e+08	0.0815556	0.503308	FALSE	FALSE	FALSE	FALSE	FALSE
CHIP_H3K36me3_angular_gyrus_female_adult_75_years	441023638	0.266321	0.49852	FALSE	FALSE	4.43462e+08	0.290718	0.501308	FALSE	FALSE	FALSE	FALSE	FALSE
CHIP_H3K27ac_subcutaneous_abdominal_adipose_tissue_nuclear_fraction_female_adult_49_years	4.42855e+08	0.562911	0.500376	FALSE	FALSE	4.48766e+08	0.00148802	0.507044	TRUE	FALSE	FALSE	FALSE	FALSE
CHIP_ZNF407_K562	4.45287e+08	0.920039	0.503333	FALSE	FALSE	4.441e+08	0.206444	0.501942	FALSE	FALSE	FALSE	FALSE	FALSE
CHIP_eGFP_ZNF175_K562_genetically_modified_using_CRISPR	444050859	0.769026	0.501745	FALSE	FALSE	4.4135e+08	0.705287	0.49872	FALSE	FALSE	FALSE	FALSE	FALSE
CHIP_H3K27me3_common_myeloid_progenitor_CD34_positive_male_adult_36_years	440728223	0.202718	0.498027	FALSE	FALSE	4.4931e+08	0.00038148	0.507984	TRUE	FALSE	FALSE	FALSE	FALSE
CHIP_eGFP_ZNF585B_HEK293_genetically_modified_using_site_specific_recombination_originated_from_HEK293	4.44618e+08	0.874195	0.502719	FALSE	FALSE	452284429	5.15507e-08	0.512629	TRUE	TRUE	FALSE	FALSE	FALSE
CHIP_H3K27me3_CD4_positive_alpha_beta_memory_T_cell	4.44481e+08	0.860664	0.50257	FALSE	FALSE	4.4959e+08	0.000273263	0.508199	TRUE	FALSE	FALSE	FALSE	FALSE
CHIP_H3K27ac_CD14_positive_monocyte_male_adult_21_year	432777726	2.2487e-06	0.489121	TRUE	TRUE	441007175	0.756105	0.498354	FALSE	FALSE	FALSE	FALSE	FALSE
CHIP_H3K27ac_mesenchymal_stem_cell_originated_from_H1_hESC	4.42612e+08	0.569701	0.500417	FALSE	FALSE	446580947	0.0243493	0.504675	TRUE	FALSE	FALSE	FALSE	FALSE
CHIP_H3K4me1_foreskin_keratinocyte_male_newborn	442992510	0.594507	0.500567	FALSE	FALSE	446283228	0.0338789	0.504332	TRUE	FALSE	FALSE	FALSE	FALSE
CHIP_CTCF_adrenal_gland_female_adult_51_year	443940297	0.755528	0.501641	FALSE	FALSE	456579489	3.67917e-12	0.516249	TRUE	TRUE	FALSE	FALSE	FALSE
CHIP_HNRNPK_K562	4.43206e+08	0.641689	0.500861	FALSE	FALSE	442897128	0.394974	0.500632	FALSE	FALSE	FALSE	FALSE	FALSE
CHIP_H3K27ac_temporal_lobe_male_adult_81_year	442143384	0.46044	0.499764	FALSE	FALSE	4.42879e+08	0.365182	0.500818	FALSE	FALSE	FALSE	FALSE	FALSE
CHIP_ATF7_GM12878	442555545	0.564351	0.500384	FALSE	FALSE	452719329	4.96313e-07	0.511605	TRUE	TRUE	FALSE	FALSE	FALSE
CHIP_H3K27ac_thoracic_aorta_male_adult_37_years	4.4494e+08	0.869569	0.502666	FALSE	FALSE	4.53727e+08	1.45409e-08	0.513158	TRUE	TRUE	FALSE	FALSE	FALSE
CHIP_BCLAF1_HepG2	4.42586e+08	0.703654	0.501269	FALSE	FALSE	456353508	5.83307e-15	0.518331	TRUE	TRUE	FALSE	FALSE	FALSE
CHIP_TAF1_liver_female_child_4_years	443303825	0.707677	0.501297	FALSE	FALSE	4.47824e+08	0.00552206	0.506027	TRUE	FALSE	FALSE	FALSE	FALSE
CHIP_H3K4me3_mammary_epithelial_cell_female_adult_50_years_RPT	4.45514e+08	0.963476	0.504253	FALSE	FALSE	445528374	0.0751702	0.503411	FALSE	FALSE	FALSE	FALSE	FALSE
CHIP_TARDBP_GM12878	442333602	0.463538	0.499783	FALSE	FALSE	444927913	0.112008	0.502884	FALSE	FALSE	FALSE	FALSE	FALSE
CHIP_H3K27ac_middle_frontal_area_46_female_adult_75_years	4.40422e+08	0.168967	0.497727	FALSE	FALSE	445091016	0.112819	0.502874	FALSE	FALSE	FALSE	FALSE	FALSE
CHIP_CUX1_MCF_7	4.43954e+08	0.74609	0.501571	FALSE	FALSE	452365435	2.30658e-07	0.511962	TRUE	TRUE	FALSE	FALSE	FALSE
CHIP_eGFP_TFDP1_K562_genetically_modified_using_stable_transfection	445070486	0.919238	0.503321	FALSE	FALSE	438982302	0.916032	0.496729	FALSE	FALSE	FALSE	FALSE	FALSE
CHIP_eGFP_ZNF600_HEK293_genetically_modified_using_site_specific_recombination_originated_from_HEK293	441814035	0.365317	0.499184	FALSE	FALSE	446322249	0.032138	0.504388	TRUE	FALSE	FALSE	FALSE	FALSE
CHIP_H3K9me2_SU_DHL_6	444507202	0.864903	0.502615	FALSE	FALSE	4.49834e+08	0.00011247	0.508751	TRUE	FALSE	FALSE	FALSE	FALSE
CHIP_ZNF579_MCF_7	445502968	0.923099	0.503382	FALSE	FALSE	4.52075e+08	4.02062e-07	0.511708	TRUE	TRUE	FALSE	FALSE	FALSE
CHIP_eGFP_ZNF148_K562_genetically_modified_using_stable_transfection	443722595	0.706859	0.501291	FALSE	FALSE	440937889	0.741418	0.498464	FALSE	FALSE	FALSE	FALSE	FALSE
CHIP_H3K9me3_brain_female_embryo_120_days	445325469	0.922853	0.503379	FALSE	FALSE	4.4546e+08	0.0554202	0.503782	FALSE	FALSE	FALSE	FALSE	TRUE
CHIP_PLRG1_HepG2	437957890	0.0147224	0.494836	TRUE	FALSE	4.63907e+08	1.2704e-24	0.524133	TRUE	TRUE	TRUE	FALSE	FALSE
CHIP_3xFLAG_SP5_HepG2_genetically_modified_using_CRISPR	4.36032e+08	0.00127715	0.492845	TRUE	FALSE	452190330	1.23496e-06	0.511173	TRUE	TRUE	TRUE	FALSE	FALSE
CHIP_H3K4me3_H1_hESC	439610942	0.106653	0.497048	FALSE	FALSE	4.41098e+08	0.684359	0.498862	FALSE	FALSE	FALSE	FALSE	TRUE
CHIP_eGFP_ZNF10_HEK293_genetically_modified_using_site_specific_recombination_originated_from_HEK293	446627864	0.977256	0.504744	FALSE	FALSE	4.49345e+08	0.000387037	0.507974	TRUE	FALSE	FALSE	FALSE	FALSE
CHIP_H3K36me3_foreskin_fibroblast_male_newborn	4.41378e+08	0.313007	0.498844	FALSE	FALSE	4.43357e+08	0.311045	0.501169	FALSE	FALSE	FALSE	FALSE	FALSE
CHIP_eGFP_ZNF184_HEK293_genetically_modified_using_site_specific_recombination_originated_from_HEK293	4.47702e+08	0.99502	0.506113	FALSE	FALSE	449057524	0.000189127	0.508435	TRUE	FALSE	FALSE	FALSE	FALSE
CHIP_H3K9ac_liver_male_adult_31_year	4.39872e+08	0.105839	0.497038	FALSE	FALSE	4.48044e+08	0.00328398	0.506447	TRUE	FALSE	FALSE	FALSE	FALSE
CHIP_eGFP_BCL11A_HEK293_genetically_modified_using_site_specific_recombination_originated_from_HEK293	444655808	0.889159	0.502899	FALSE	FALSE	4.50388e+08	0.00010037	0.508817	TRUE	FALSE	FALSE	FALSE	FALSE
CHIP_H3K9me3_natural_killer_cell_male_adult_21_year	4.44544e+08	0.854	0.502499	FALSE	FALSE	4.43077e+08	0.380427	0.500722	FALSE	FALSE	FALSE	FALSE	FALSE
CHIP_H2AFZ_neural_stem_progenitor_cell_originated_from_H9	444453345	0.841054	0.502369	FALSE	FALSE	436959575	0.995584	0.49379	FALSE	FALSE	FALSE	FALSE	TRUE
CHIP_eGFP_ZNF623_HEK293_genetically_modified_using_site_specific_recombination_originated_from_HEK293	4.45725e+08	0.959439	0.504138	FALSE	FALSE	4.48547e+08	0.00161601	0.506984	TRUE	FALSE	FALSE	FALSE	FALSE
CHIP_H3K27me3_cingulate_gyrus_male_adult_81_year	439407707	0.0750369	0.496586	FALSE	FALSE	447880307	0.00383838	0.506323	TRUE	FALSE	FALSE	FALSE	TRUE
CHIP_H3K4me1_heart_right_ventricle_male_child_3_years	445022128	0.891813	0.502932	FALSE	FALSE	442976747	0.402886	0.500583	FALSE	FALSE	FALSE	FALSE	TRUE
CHIP_H3K4me1_skeletal_muscle_satellite_cell_female_adult_originated_from_mesodermal_cell	4.46023e+08	0.956996	0.504072	FALSE	FALSE	4.43828e+08	0.24547	0.501634	FALSE	FALSE	FALSE	FALSE	FALSE
CHIP_EGR1_K562_RPT	443648007	0.761483	0.501687	FALSE	FALSE	443871506	0.251525	0.501588	FALSE	FALSE	FALSE	FALSE	FALSE
CHIP_H3K36me3_colonic_mucosa_female_adult_56_years	4.38931e+08	0.0566135	0.496243	FALSE	FALSE	4.47488e+08	0.00949531	0.505563	TRUE	FALSE	FALSE	FALSE	FALSE
CHIP_HDAC3_K562	445947440	0.947778	0.503851	FALSE	FALSE	4.41326e+08	0.641877	0.499138	FALSE	FALSE	FALSE	FALSE	FALSE
CHIP_H3K9me3_gastroesophageal_sphincter_female_adult_53_years	443123149	0.606571	0.500641	FALSE	FALSE	454265190	2.38563e-09	0.51389	TRUE	TRUE	FALSE	FALSE	FALSE
CHIP_POLR2A_suprapubic_skin_female_adult_51_year	435732754	0.000650259	0.492373	TRUE	FALSE	4.6243e+08	1.61591e-21	0.522422	TRUE	TRUE	TRUE	FALSE	FALSE
CHIP_H3K4me1_foreskin_keratinocyte_male_newborn_RPT	4.33608e+08	1.49842e-05	0.490101	TRUE	FALSE	4.40282e+08	0.858573	0.497453	FALSE	FALSE	FALSE	FALSE	FALSE
CHIP_CTCF_upper_lobe_of_left_lung_male_adult_37_years	4.41745e+08	0.42177	0.499532	FALSE	FALSE	4.55778e+08	8.61664e-11	0.515142	TRUE	TRUE	FALSE	FALSE	FALSE
CHIP_CTCF_OCI_LY7	445961824	0.963503	0.504253	FALSE	FALSE	4.43725e+08	0.258942	0.501534	FALSE	FALSE	FALSE	FALSE	FALSE
CHIP_ZFX_C4_2B	4.45386e+08	0.931142	0.503521	FALSE	FALSE	460740853	5.49143e-19	0.520932	TRUE	TRUE	FALSE	FALSE	FALSE
CHIP_eGFP_ZNF26_HEK293_genetically_modified_using_site_specific_recombination_originated_from_HEK293	4.49474e+08	0.999753	0.508265	FALSE	FALSE	452448065	6.27874e-07	0.511496	TRUE	TRUE	FALSE	FALSE	FALSE
CHIP_H3K27me3_neurosphere_female_embryo_17_weeks_originated_from_ganglionic_eminence	4.44293e+08	0.819153	0.502163	FALSE	FALSE	4.54572e+08	2.93964e-09	0.513804	TRUE	TRUE	FALSE	FALSE	TRUE
CHIP_ZNF592_MCF_7	4.40892e+08	0.323772	0.498915	FALSE	FALSE	457286544	5.58459e-15	0.518336	TRUE	TRUE	FALSE	FALSE	FALSE
CHIP_H3K27ac_heart_right_ventricle_male_child_3_years	4.40881e+08	0.229615	0.498245	FALSE	FALSE	4.45428e+08	0.0761992	0.503394	FALSE	FALSE	FALSE	FALSE	TRUE
CHIP_H3K27ac_placenta_embryo_16_weeks	441150557	0.269667	0.498544	FALSE	FALSE	447031287	0.0136832	0.505233	TRUE	FALSE	FALSE	FALSE	FALSE
CHIP_ATF3_K562_RPT	446315759	0.962323	0.504217	FALSE	FALSE	439039278	0.944955	0.49621	FALSE	FALSE	FALSE	FALSE	FALSE
CHIP_CTCF_spleen_male_adult_54_years	4.38377e+08	0.0264578	0.495409	TRUE	FALSE	460375582	2.55082e-18	0.52052	TRUE	TRUE	TRUE	FALSE	FALSE
CHIP_ARNT_HepG2	440212956	0.148514	0.497527	FALSE	FALSE	4.62585e+08	7.95903e-22	0.522597	TRUE	TRUE	FALSE	FALSE	FALSE
CHIP_FOXP1_HepG2	4.40777e+08	0.355908	0.499123	FALSE	FALSE	464001932	1.62951e-25	0.524607	TRUE	TRUE	FALSE	FALSE	FALSE
CHIP_DACH1_K562	445487481	0.92166	0.503359	FALSE	FALSE	4.42998e+08	0.397948	0.500613	FALSE	FALSE	FALSE	FALSE	FALSE
CHIP_3xFLAG_KDM6A_HepG2_genetically_modified_using_CRISPR	4.36615e+08	0.00289278	0.493455	TRUE	FALSE	450638103	1.75727e-05	0.509815	TRUE	FALSE	TRUE	FALSE	FALSE
CHIP_POLR2A_adrenal_gland_female_adult_53_years	443215976	0.66879	0.501035	FALSE	FALSE	4.53665e+08	1.37931e-08	0.513181	TRUE	TRUE	FALSE	FALSE	FALSE
CHIP_POLR2A_K562_RPT_RPT	443797498	0.761458	0.501686	FALSE	FALSE	4.44419e+08	0.170691	0.502257	FALSE	FALSE	FALSE	FALSE	FALSE
CHIP_XRCC5_HepG2	436967395	0.00447861	0.493801	TRUE	FALSE	4.46524e+08	0.0217702	0.504788	TRUE	FALSE	TRUE	FALSE	FALSE
CHIP_H3K4me3_cingulate_gyrus_male_adult_81_year	443571800	0.698168	0.501231	FALSE	FALSE	4.45031e+08	0.0968019	0.503083	FALSE	FALSE	FALSE	FALSE	TRUE
CHIP_H3K4me1_subcutaneous_abdominal_adipose_tissue_nuclear_fraction_female_adult_81_year	4.42394e+08	0.502336	0.500014	FALSE	FALSE	445112781	0.103668	0.502991	FALSE	FALSE	FALSE	FALSE	FALSE
CHIP_POLR2AphosphoS5_stomach_male_adult_37_years	442430548	0.509715	0.500058	FALSE	FALSE	4.47346e+08	0.00925282	0.505586	TRUE	FALSE	FALSE	FALSE	FALSE
CHIP_POLR2A_upper_lobe_of_left_lung_male_adult_54_years	4.35128e+08	0.000240382	0.49172	TRUE	FALSE	4.55648e+08	4.43603e-11	0.515384	TRUE	TRUE	TRUE	FALSE	FALSE
CHIP_ZNF830_K562	446042495	0.964133	0.504271	FALSE	FALSE	441814205	0.525251	0.49985	FALSE	FALSE	FALSE	FALSE	FALSE
CHIP_H3K4me3_Parathyroid_adenoma_male_adult_62_years	4.44154e+08	0.782536	0.501852	FALSE	FALSE	448570524	0.00172485	0.506936	TRUE	FALSE	FALSE	FALSE	FALSE
CHIP_TARDBP_K562	444189358	0.795353	0.501957	FALSE	FALSE	4.44316e+08	0.142444	0.502537	FALSE	FALSE	FALSE	FALSE	FALSE
CHIP_H3K36me3_hepatocyte_originated_from_H9	439255535	0.0663048	0.496433	FALSE	FALSE	450043268	0.00017784	0.508469	TRUE	FALSE	FALSE	FALSE	FALSE
CHIP_H3K9me3_iPS_18c_female_adult_48_years	443926409	0.757529	0.501656	FALSE	FALSE	4.51661e+08	7.15704e-06	0.51029	TRUE	FALSE	FALSE	FALSE	TRUE
CHIP_H3K27ac_Parathyroid_adenoma_male_adult_65_years	444076699	0.773578	0.50178	FALSE	FALSE	451907014	3.57726e-06	0.510646	TRUE	TRUE	FALSE	FALSE	FALSE
CHIP_H3K36me3_esophagus_male_adult_34_years	439002637	0.0455022	0.495992	TRUE	FALSE	442604433	0.483537	0.500098	FALSE	FALSE	FALSE	FALSE	FALSE
CHIP_H3K27ac_breast_epithelium_female_adult_53_years	4.42714e+08	0.56493	0.500388	FALSE	FALSE	450436371	8.15863e-05	0.508941	TRUE	FALSE	FALSE	FALSE	FALSE
CHIP_H4K5ac_mesendoderm_originated_from_H1_hESC	4.43891e+08	0.760738	0.501681	FALSE	FALSE	4.41353e+08	0.694386	0.498794	FALSE	FALSE	FALSE	FALSE	FALSE
CHIP_H3K4me1_trophoblast_cell_originated_from_H1_hESC	441764365	0.369551	0.49921	FALSE	FALSE	4.38992e+08	0.956408	0.495944	FALSE	FALSE	FALSE	FALSE	FALSE
CHIP_H3K9me3_pancreas_male_adult_34_years	4.41141e+08	0.261746	0.498487	FALSE	FALSE	440928997	0.76719	0.49827	FALSE	FALSE	FALSE	FALSE	FALSE
CHIP_H3K9me3_stomach_smooth_muscle_male_adult_59_years	4.449e+08	0.898754	0.503023	FALSE	FALSE	4.45022e+08	0.112398	0.502879	FALSE	FALSE	FALSE	FALSE	FALSE
CHIP_H3K4me3_spinal_cord_female_embryo_113_days	4.36346e+08	0.00202135	0.493182	TRUE	FALSE	4.44483e+08	0.143046	0.50253	FALSE	FALSE	FALSE	FALSE	FALSE
CHIP_H3K4me1_Loucy	438019849	0.0164793	0.494942	TRUE	FALSE	4.42055e+08	0.543582	0.49974	FALSE	FALSE	FALSE	FALSE	FALSE
CHIP_H3K56ac_mesendoderm_originated_from_H1_hESC	4.38026e+08	0.0203776	0.495147	TRUE	FALSE	4.38203e+08	0.977666	0.495238	FALSE	FALSE	FALSE	FALSE	FALSE
CHIP_H3K4me1_endodermal_cell_originated_from_HUES64	444739789	0.85545	0.502514	FALSE	FALSE	4.33707e+08	0.999985	0.490114	FALSE	FALSE	FALSE	FALSE	FALSE
CHIP_H3K27me3_ovary_female_adult_30_years	439748767	0.0957189	0.496902	FALSE	FALSE	444301505	0.17575	0.50221	FALSE	FALSE	FALSE	FALSE	FALSE
CHIP_SMAD1_K562	439165589	0.0677409	0.496459	FALSE	FALSE	442003102	0.559971	0.499642	FALSE	FALSE	FALSE	FALSE	FALSE
CHIP_CTCF_suprapubic_skin_male_adult_54_years	4.40469e+08	0.331624	0.498967	FALSE	FALSE	457862344	9.77378e-14	0.517436	TRUE	TRUE	FALSE	FALSE	FALSE
CHIP_GABPA_liver_male_adult_32_years	440954175	0.337686	0.499006	FALSE	FALSE	447825390	0.00541184	0.506044	TRUE	FALSE	FALSE	FALSE	FALSE
CHIP_H3K27me3_common_myeloid_progenitor_CD34_positive	4.43377e+08	0.674319	0.501072	FALSE	FALSE	4.5169e+08	4.52718e-06	0.510527	TRUE	TRUE	FALSE	FALSE	FALSE
CHIP_H2AK9ac_IMR_90	439535486	0.0848777	0.496744	FALSE	FALSE	4.40836e+08	0.758256	0.498338	FALSE	FALSE	FALSE	FALSE	FALSE
CHIP_H3K36me3_trophoblast_cell_originated_from_H1_hESC_RPT	440852852	0.218349	0.498155	FALSE	FALSE	444766966	0.13905	0.502572	FALSE	FALSE	FALSE	FALSE	FALSE
CHIP_MCM7_K562	442717522	0.56457	0.500386	FALSE	FALSE	4.48961e+08	0.000723244	0.507555	TRUE	FALSE	FALSE	FALSE	FALSE
CHIP_eGFP_GABPA_MCF_7_genetically_modified_using_stable_transfection	442955224	0.648655	0.500905	FALSE	FALSE	451771559	2.97381e-06	0.510741	TRUE	TRUE	FALSE	FALSE	FALSE
CHIP_ZNF444_MCF_7	4.40616e+08	0.282602	0.498635	FALSE	FALSE	460144424	1.61804e-17	0.520012	TRUE	TRUE	FALSE	FALSE	FALSE
CHIP_POLR2A_stomach_female_adult_51_year	4.38919e+08	0.0628542	0.496368	FALSE	FALSE	4.58651e+08	1.07571e-16	0.519491	TRUE	TRUE	FALSE	FALSE	FALSE
CHIP_H3K36me3_neurosphere_female_embryo_17_weeks_originated_from_cortex	4.38894e+08	0.0459903	0.496004	TRUE	FALSE	441587627	0.657005	0.499041	FALSE	FALSE	FALSE	FALSE	TRUE
CHIP_H3K4ac_IMR_90	4.42369e+08	0.503061	0.500018	FALSE	FALSE	4.44851e+08	0.123068	0.502751	FALSE	FALSE	FALSE	FALSE	FALSE
CHIP_H3K4me1_layer_of_hippocampus_male_adult_81_year	444126276	0.794922	0.501953	FALSE	FALSE	4.39597e+08	0.908415	0.496843	FALSE	FALSE	FALSE	FALSE	TRUE
CHIP_RFX1_K562	4.439e+08	0.811759	0.502098	FALSE	FALSE	445611672	0.0618989	0.50365	FALSE	FALSE	FALSE	FALSE	FALSE
CHIP_H3K27ac_T_helper_17_cell_treated_with_phorbol_13_acetate_12_myristate_ionomycin	432528041	1.12927e-06	0.488785	TRUE	TRUE	443407057	0.329735	0.501045	FALSE	FALSE	FALSE	FALSE	FALSE
CHIP_SRF_GM12878_RPT_RPT	440287889	0.492685	0.499956	FALSE	FALSE	4.55914e+08	3.40637e-11	0.515477	TRUE	TRUE	FALSE	FALSE	FALSE
CHIP_eGFP_SALL1_HEK293_genetically_modified_using_site_specific_recombination_originated_from_HEK293	443819230	0.753283	0.501624	FALSE	FALSE	450867202	6.68636e-06	0.510331	TRUE	FALSE	FALSE	FALSE	FALSE
CHIP_H3K4me3_cerebellum_male_adult_53_years	4.32333e+08	7.06169e-07	0.488561	TRUE	TRUE	441690585	0.59437	0.499434	FALSE	FALSE	FALSE	FALSE	TRUE
CHIP_H3K36me3_middle_frontal_area_46_male_adult_81_year	441594986	0.341372	0.499031	FALSE	FALSE	4.43418e+08	0.306979	0.501196	FALSE	FALSE	FALSE	FALSE	FALSE
CHIP_H3K27me3_sigmoid_colon_male_adult_34_years	436370477	0.00178837	0.493091	TRUE	FALSE	446368792	0.0345407	0.504311	TRUE	FALSE	TRUE	FALSE	FALSE
CHIP_SNIP1_MCF_7	4.43175e+08	0.727312	0.501435	FALSE	FALSE	4.56569e+08	8.1413e-12	0.515976	TRUE	TRUE	FALSE	FALSE	FALSE
CHIP_H3K27me3_CD4_positive_alpha_beta_T_cell	443493128	0.742642	0.501545	FALSE	FALSE	449813123	0.000187491	0.508437	TRUE	FALSE	FALSE	FALSE	FALSE
CHIP_H3K9me3_CD8_positive_alpha_beta_memory_T_cell	4.42842e+08	0.599663	0.500599	FALSE	FALSE	445494158	0.0779066	0.503366	FALSE	FALSE	FALSE	FALSE	FALSE
CHIP_eGFP_SALL2_HEK293_genetically_modified_using_site_specific_recombination_originated_from_HEK293	446963771	0.989757	0.505497	FALSE	FALSE	4.49818e+08	2.11891e-05	0.509717	TRUE	FALSE	FALSE	FALSE	FALSE
CHIP_H3K9me3_trophoblast_cell_originated_from_H1_hESC	441748005	0.389734	0.499336	FALSE	FALSE	448347290	0.0024779	0.506664	TRUE	FALSE	FALSE	FALSE	FALSE
CHIP_H3K4me2_neural_cell	4.39213e+08	0.0803567	0.496673	FALSE	FALSE	4.42757e+08	0.409132	0.500545	FALSE	FALSE	FALSE	FALSE	TRUE
CHIP_H3K4me3_common_myeloid_progenitor_CD34_positive	436630696	0.00224241	0.493261	TRUE	FALSE	441509402	0.671127	0.498949	FALSE	FALSE	FALSE	FALSE	FALSE
CHIP_EZH2_GM23338_male_adult_53_years_originated_from_GM23248	439980343	0.145594	0.497496	FALSE	FALSE	4.5436e+08	7.94791e-09	0.513403	TRUE	TRUE	FALSE	FALSE	FALSE
CHIP_EZH2_HCT116	442286330	0.45767	0.499748	FALSE	FALSE	4.46753e+08	0.0177477	0.504987	TRUE	FALSE	FALSE	FALSE	FALSE
CHIP_EP300_testis_male_adult_37_years	4.42564e+08	0.498945	0.499994	FALSE	FALSE	4.46387e+08	0.0260547	0.504607	TRUE	FALSE	FALSE	FALSE	FALSE
CHIP_H3K27me3_placental_basal_plate_female_embryo_40_weeks	4.34436e+08	7.21461e-05	0.490986	TRUE	FALSE	451236037	8.07e-06	0.510229	TRUE	FALSE	TRUE	FALSE	FALSE
CHIP_ATF2_HepG2	4.4251e+08	0.586461	0.500518	FALSE	FALSE	4.53751e+08	3.40933e-09	0.513751	TRUE	TRUE	FALSE	FALSE	FALSE
CHIP_EP300_omental_fat_pad_male_adult_54_years	4.4191e+08	0.426667	0.499562	FALSE	FALSE	4.54707e+08	6.21728e-10	0.514411	TRUE	TRUE	FALSE	FALSE	FALSE
CHIP_TAF15_K562	436961188	0.0056473	0.493991	TRUE	FALSE	439385040	0.902709	0.496923	FALSE	FALSE	FALSE	FALSE	FALSE
CHIP_H3K56ac_H9	444441499	0.840958	0.502368	FALSE	FALSE	4.37803e+08	0.983594	0.494937	FALSE	FALSE	FALSE	FALSE	FALSE
CHIP_H3K36me3_muscle_layer_of_colon_female_adult_77_years	4.3972e+08	0.103446	0.497006	FALSE	FALSE	4.44434e+08	0.181334	0.502159	FALSE	FALSE	FALSE	FALSE	FALSE
CHIP_H3K4me1_foreskin_melanocyte_male_newborn	4.42052e+08	0.448945	0.499696	FALSE	FALSE	4.4362e+08	0.29618	0.50127	FALSE	FALSE	FALSE	FALSE	FALSE
CHIP_H3K4me1_trophoblast_female_embryo_20_weeks	445304805	0.919707	0.503328	FALSE	FALSE	4.45901e+08	0.0516449	0.503864	FALSE	FALSE	FALSE	FALSE	FALSE
CHIP_FUS_K562	4.44792e+08	0.873625	0.502713	FALSE	FALSE	439979128	0.850401	0.497537	FALSE	FALSE	FALSE	FALSE	FALSE
CHIP_H3K4me1_middle_frontal_area_46_male_adult_81_year	443807025	0.760786	0.501681	FALSE	FALSE	441560299	0.624143	0.49925	FALSE	FALSE	FALSE	FALSE	TRUE
CHIP_NFATC3_K562	4.44833e+08	0.88147	0.502804	FALSE	FALSE	4.44056e+08	0.202478	0.501975	FALSE	FALSE	FALSE	FALSE	FALSE
CHIP_H3K79me2_B_cell_female_adult_27_years	4.39201e+08	0.061756	0.496347	FALSE	FALSE	444456942	0.177449	0.502194	FALSE	FALSE	FALSE	FALSE	FALSE
CHIP_PCBP1_K562	437805644	0.0151277	0.494861	TRUE	FALSE	4.40863e+08	0.708546	0.498697	FALSE	FALSE	FALSE	FALSE	FALSE
CHIP_H3K4me3_DOHH2	442375690	0.471011	0.499828	FALSE	FALSE	4.50854e+08	3.67041e-05	0.509403	TRUE	FALSE	FALSE	FALSE	FALSE
CHIP_H3K9me3_adrenal_gland_male_adult_37_years	445445062	0.99289	0.505821	FALSE	FALSE	455074802	1.15603e-10	0.515039	TRUE	TRUE	FALSE	FALSE	FALSE
CHIP_H3K27ac_urinary_bladder_male_adult_34_years	440540446	0.218627	0.498157	FALSE	FALSE	4.49414e+08	0.000384174	0.507979	TRUE	FALSE	FALSE	FALSE	FALSE
CHIP_3xFLAG_RAD21_HepG2_genetically_modified_using_CRISPR	4.37203e+08	0.00709491	0.494183	TRUE	FALSE	444107888	0.196928	0.502022	FALSE	FALSE	FALSE	FALSE	FALSE
CHIP_H2BK20ac_IMR_90	4.43845e+08	0.739346	0.501521	FALSE	FALSE	444578556	0.152714	0.502431	FALSE	FALSE	FALSE	FALSE	FALSE
CHIP_H3K4me1_muscle_layer_of_duodenum_male_adult_73_years	445622939	0.927135	0.50345	FALSE	FALSE	4.46049e+08	0.0445061	0.504033	TRUE	FALSE	FALSE	FALSE	FALSE
CHIP_H3K36me3_mucosa_of_rectum_female_adult_61_year	4.38478e+08	0.0339494	0.49567	TRUE	FALSE	445270844	0.0836667	0.503275	FALSE	FALSE	FALSE	FALSE	FALSE
CHIP_POLR2A_body_of_pancreas_male_adult_37_years	4.38294e+08	0.0365399	0.495748	TRUE	FALSE	4.52554e+08	5.86627e-07	0.511527	TRUE	TRUE	TRUE	FALSE	FALSE
CHIP_H3K9me3_IMR_90	442088943	0.430274	0.499583	FALSE	FALSE	440487527	0.786923	0.498112	FALSE	FALSE	FALSE	FALSE	FALSE
CHIP_H3K9ac_MCF_7	4.38251e+08	0.030412	0.495553	TRUE	FALSE	4.46561e+08	0.0216075	0.504795	TRUE	FALSE	TRUE	FALSE	FALSE
CHIP_H3K27me3_esophagus_squamous_epithelium_female_adult_53_years	438025096	0.0807027	0.496676	FALSE	FALSE	454989748	9.55595e-12	0.515933	TRUE	TRUE	FALSE	FALSE	FALSE
CHIP_H3K14ac_H1_hESC	446942880	0.983646	0.505065	FALSE	FALSE	4.35705e+08	0.999015	0.492659	FALSE	FALSE	FALSE	FALSE	TRUE
CHIP_H3K4me3_GM12878_RPT_RPT	438339175	0.0304046	0.495553	TRUE	FALSE	454193656	8.74965e-09	0.513365	TRUE	TRUE	TRUE	FALSE	FALSE
CHIP_H2AFZ_MCF_7	4.38583e+08	0.0307709	0.495566	TRUE	FALSE	443321880	0.340319	0.500976	FALSE	FALSE	FALSE	FALSE	FALSE
CHIP_H3K4me3_angular_gyrus_female_adult_75_years	4.43409e+08	0.695158	0.501211	FALSE	FALSE	4.47208e+08	0.0127669	0.505296	TRUE	FALSE	FALSE	FALSE	TRUE
CHIP_H3K9me3_muscle_layer_of_duodenum_male_adult_59_years	4.46018e+08	0.95059	0.503914	FALSE	FALSE	4.49242e+08	0.000572144	0.507714	TRUE	FALSE	FALSE	FALSE	FALSE
CHIP_H3K9me3_esophagus_squamous_epithelium_female_adult_53_years	438947052	0.414522	0.499487	FALSE	FALSE	4.55521e+08	1.79687e-10	0.514873	TRUE	TRUE	FALSE	FALSE	FALSE
CHIP_H3K9ac_substantia_nigra_female_adult_75_years	439566116	0.0804096	0.496674	FALSE	FALSE	442857226	0.386987	0.500681	FALSE	FALSE	FALSE	FALSE	TRUE
CHIP_H3K27me3_neutrophil	4.43865e+08	0.732296	0.50147	FALSE	FALSE	4.51758e+08	3.73031e-06	0.510626	TRUE	TRUE	FALSE	FALSE	FALSE
CHIP_H3K9ac_Karpas_422	443028133	0.612994	0.500681	FALSE	FALSE	452819158	2.80533e-07	0.511869	TRUE	TRUE	FALSE	FALSE	FALSE
CHIP_H3K27ac_ACC112	4.40945e+08	0.255732	0.498443	FALSE	FALSE	444917282	0.122982	0.502752	FALSE	FALSE	FALSE	FALSE	FALSE
CHIP_H3K4me1_OCI_LY7	443694322	0.709361	0.501308	FALSE	FALSE	4.49794e+08	0.000243319	0.508272	TRUE	FALSE	FALSE	FALSE	FALSE
CHIP_H3K36me3_common_myeloid_progenitor_CD34_positive_male_adult_42_years	4.38217e+08	0.0187804	0.495068	TRUE	FALSE	4.41814e+08	0.59309	0.499441	FALSE	FALSE	FALSE	FALSE	FALSE
CHIP_NANOG_GM23338_male_adult_53_years_originated_from_GM23248	4.39672e+08	0.110626	0.497099	FALSE	FALSE	4.43434e+08	0.298976	0.501251	FALSE	FALSE	FALSE	FALSE	FALSE
CHIP_H3K9ac_endocrine_pancreas_male_adult_46_years	4.39986e+08	0.114644	0.497149	FALSE	FALSE	443898389	0.218168	0.501846	FALSE	FALSE	FALSE	FALSE	FALSE
CHIP_H3K27me3_duodenal_mucosa_male_adult_59_years	440333318	0.143972	0.49748	FALSE	FALSE	448140721	0.00395966	0.506298	TRUE	FALSE	FALSE	FALSE	FALSE
CHIP_HSF1_MCF_7	440103725	0.225769	0.498214	FALSE	FALSE	4.55723e+08	2.09329e-11	0.515652	TRUE	TRUE	FALSE	FALSE	FALSE
CHIP_H3K23me2_H9	4.36783e+08	0.00342518	0.493587	TRUE	FALSE	438037978	0.98456	0.494881	FALSE	FALSE	FALSE	FALSE	FALSE
CHIP_H3K4me1_thyroid_gland_female_adult_53_years	4.43603e+08	0.703278	0.501266	FALSE	FALSE	4.47951e+08	0.00472595	0.506155	TRUE	FALSE	FALSE	FALSE	FALSE
CHIP_RFX5_A549	4.36496e+08	0.011446	0.4946	TRUE	FALSE	453983380	7.50837e-10	0.514344	TRUE	TRUE	TRUE	FALSE	FALSE
CHIP_H3K4me1_germinal_matrix_male_embryo_20_weeks	443167644	0.642648	0.500867	FALSE	FALSE	437420407	0.99002	0.49448	FALSE	FALSE	FALSE	FALSE	TRUE
CHIP_H3K4me1_mesenchymal_stem_cell_originated_from_H1_hESC	441222173	0.277552	0.4986	FALSE	FALSE	4.40801e+08	0.764524	0.49829	FALSE	FALSE	FALSE	FALSE	FALSE
CHIP_H3K4me1_urinary_bladder_male_adult_34_years	4.42202e+08	0.446896	0.499683	FALSE	FALSE	4.4327e+08	0.338095	0.500991	FALSE	FALSE	FALSE	FALSE	FALSE
CHIP_eGFP_KLF17_HEK293_genetically_modified_using_site_specific_recombination_originated_from_HEK293	442284289	0.637035	0.500832	FALSE	FALSE	4.48951e+08	0.000296541	0.50815	TRUE	FALSE	FALSE	FALSE	FALSE
CHIP_CHAMP1_K562	445418020	0.920004	0.503332	FALSE	FALSE	442349257	0.528418	0.499831	FALSE	FALSE	FALSE	FALSE	FALSE
CHIP_H3K9me3_aorta_male_adult_34_years	4.43841e+08	0.755354	0.50164	FALSE	FALSE	442497888	0.438473	0.500367	FALSE	FALSE	FALSE	FALSE	FALSE
CHIP_CTCF_bipolar_neuron_originated_from_GM23338_treated_with_0_5_ug_mL_doxycycline_hyclate_for_4_days	440485040	0.263404	0.498498	FALSE	FALSE	4.4116e+08	0.583294	0.499501	FALSE	FALSE	FALSE	FALSE	FALSE
CHIP_FOXA2_HepG2_RPT	443153005	0.779994	0.501832	FALSE	FALSE	4.55593e+08	2.07804e-11	0.515655	TRUE	TRUE	FALSE	FALSE	FALSE
CHIP_HNRNPH1_HepG2	4.35617e+08	0.000475799	0.492163	TRUE	FALSE	4.46449e+08	0.0274327	0.504554	TRUE	FALSE	TRUE	FALSE	FALSE
CHIP_CTCF_right_atrium_auricular_region_female_adult_53_years	442788990	0.611708	0.500673	FALSE	FALSE	4.58508e+08	2.30739e-15	0.518591	TRUE	TRUE	FALSE	FALSE	TRUE
CHIP_H3K27ac_placental_basal_plate_male_embryo_38_weeks	437231750	0.00716314	0.494192	TRUE	FALSE	4.51955e+08	2.94615e-06	0.510744	TRUE	TRUE	TRUE	FALSE	FALSE
CHIP_RFX1_MCF_7	4.41991e+08	0.420039	0.499521	FALSE	FALSE	456395052	7.41433e-12	0.51601	TRUE	TRUE	FALSE	FALSE	FALSE
CHIP_H3K4me1_lung_female_embryo_82_days	4.43155e+08	0.625315	0.500758	FALSE	FALSE	4.39675e+08	0.904765	0.496895	FALSE	FALSE	FALSE	FALSE	FALSE
CHIP_H3K36me3_iPS_DF_19_11_male_newborn	4.37662e+08	0.0142092	0.494802	TRUE	FALSE	4.39318e+08	0.926119	0.496567	FALSE	FALSE	FALSE	FALSE	TRUE
CHIP_CHD2_A549	437356116	0.008341	0.494323	TRUE	FALSE	446569694	0.0208736	0.504829	TRUE	FALSE	TRUE	FALSE	FALSE
CHIP_H3K27me3_heart_right_ventricle_male_adult_34_years	439218144	0.0573907	0.49626	FALSE	FALSE	443281146	0.369215	0.500792	FALSE	FALSE	FALSE	FALSE	TRUE
CHIP_MCM7_K562_RPT	440153741	0.168334	0.497721	FALSE	FALSE	4.51812e+08	2.68539e-06	0.510792	TRUE	TRUE	FALSE	FALSE	FALSE
CHIP_POLR2A_upper_lobe_of_left_lung_female_adult_53_years	4.38832e+08	0.0382359	0.495799	TRUE	FALSE	4.63206e+08	3.43888e-28	0.525992	TRUE	TRUE	TRUE	FALSE	FALSE
CHIP_EZH2_neural_progenitor_cell_originated_from_H9	442968300	0.775459	0.501796	FALSE	FALSE	453551461	1.85512e-08	0.513057	TRUE	TRUE	FALSE	FALSE	TRUE
CHIP_H3K27ac_transverse_colon_male_adult_54_years	4.41889e+08	0.459558	0.499759	FALSE	FALSE	4.50862e+08	3.74802e-05	0.509391	TRUE	FALSE	FALSE	FALSE	FALSE
CHIP_H3K9me3_cingulate_gyrus_female_adult_75_years	4.4962e+08	0.99959	0.507934	FALSE	FALSE	447517296	0.00455584	0.506186	TRUE	FALSE	FALSE	FALSE	TRUE
CHIP_H3K27ac_ascending_aorta_female_adult_53_years	445626203	0.93691	0.503627	FALSE	FALSE	4.47911e+08	0.00455774	0.506185	TRUE	FALSE	FALSE	FALSE	FALSE
CHIP_H3K9me3_cingulate_gyrus_male_adult_81_year	447491279	0.996191	0.506331	FALSE	FALSE	4.4767e+08	0.0051134	0.506091	TRUE	FALSE	FALSE	FALSE	TRUE
CHIP_eGFP_ZNF768_HEK293_genetically_modified_using_site_specific_recombination_originated_from_HEK293	446014592	0.960806	0.504175	FALSE	FALSE	4.51765e+08	6.53713e-07	0.511481	TRUE	TRUE	FALSE	FALSE	FALSE
CHIP_CTCF_gastrocnemius_medialis_female_adult_51_year	4.43325e+08	0.661161	0.500986	FALSE	FALSE	4.59052e+08	2.43043e-16	0.51925	TRUE	TRUE	FALSE	FALSE	FALSE
CHIP_3xFLAG_KMT2B_HepG2_genetically_modified_using_CRISPR	439598010	0.100887	0.496972	FALSE	FALSE	4.49702e+08	0.000257581	0.508236	TRUE	FALSE	FALSE	FALSE	FALSE
CHIP_CTCF_OCI_LY1	4.44666e+08	0.84361	0.502394	FALSE	FALSE	4.43784e+08	0.238869	0.501684	FALSE	FALSE	FALSE	FALSE	FALSE
CHIP_3xFLAG_HMG20A_HepG2_genetically_modified_using_CRISPR	438400414	0.0319766	0.495606	TRUE	FALSE	449735319	0.000218025	0.508342	TRUE	FALSE	TRUE	FALSE	FALSE
CHIP_eGFP_ZNF76_HEK293_genetically_modified_using_site_specific_recombination_originated_from_HEK293	4.42247e+08	0.620541	0.500728	FALSE	FALSE	4.49799e+08	0.000270422	0.508205	TRUE	FALSE	FALSE	FALSE	FALSE
CHIP_ZNF24_GM12878	4.43895e+08	0.773498	0.50178	FALSE	FALSE	4.52312e+08	1.72593e-07	0.512094	TRUE	TRUE	FALSE	FALSE	FALSE
CHIP_H3K36me3_neutrophil_male	434475109	7.38769e-05	0.491	TRUE	FALSE	443520327	0.329925	0.501044	FALSE	FALSE	FALSE	FALSE	FALSE
CHIP_SAFB_K562	442877545	0.60531	0.500634	FALSE	FALSE	4.39634e+08	0.882388	0.497184	FALSE	FALSE	FALSE	FALSE	FALSE
CHIP_H3K36me3_small_intestine_female_adult_30_years	4.40588e+08	0.214635	0.498125	FALSE	FALSE	442973377	0.359532	0.500853	FALSE	FALSE	FALSE	FALSE	FALSE
CHIP_H3K27ac_right_cardiac_atrium_male_adult_34_years	4.43544e+08	0.705729	0.501283	FALSE	FALSE	446748371	0.0172741	0.505013	TRUE	FALSE	FALSE	FALSE	TRUE
CHIP_H3K4me3_placenta_male_embryo_16_weeks	4.3045e+08	3.57912e-08	0.487218	TRUE	TRUE	450137757	1.1897e-05	0.510029	TRUE	FALSE	TRUE	FALSE	FALSE
CHIP_CTCF_esophagus_muscularis_mucosa_female_adult_53_years	443447212	0.679418	0.501105	FALSE	FALSE	454165184	1.33873e-09	0.514118	TRUE	TRUE	FALSE	FALSE	FALSE
CHIP_H3K79me2_SK_N_SH	4.38858e+08	0.0567134	0.496245	FALSE	FALSE	4.43445e+08	0.29806	0.501257	FALSE	FALSE	FALSE	FALSE	FALSE
CHIP_eGFP_ZIK1_HEK293_genetically_modified_using_site_specific_recombination_originated_from_HEK293	4.43205e+08	0.670284	0.501045	FALSE	FALSE	4.49885e+08	3.74322e-05	0.509397	TRUE	FALSE	FALSE	FALSE	FALSE
CHIP_ZNF622_GM12878	4.40522e+08	0.320862	0.498896	FALSE	FALSE	457483518	7.6618e-15	0.518236	TRUE	TRUE	FALSE	FALSE	FALSE
CHIP_HDAC2_K562_RPT	4.44184e+08	0.784412	0.501867	FALSE	FALSE	443352119	0.286111	0.50134	FALSE	FALSE	FALSE	FALSE	FALSE
CHIP_H3K4me3_foreskin_keratinocyte_male_newborn	433575978	9.81643e-06	0.489876	TRUE	FALSE	438885971	0.955859	0.495957	FALSE	FALSE	FALSE	FALSE	FALSE
CHIP_H3K4me3_muscle_layer_of_duodenum_male_adult_73_years	4.44514e+08	0.86099	0.502573	FALSE	FALSE	4.47831e+08	0.00523346	0.506072	TRUE	FALSE	FALSE	FALSE	FALSE
CHIP_H3K4me1_heart_right_ventricle_male_adult_34_years	442509348	0.558229	0.500347	FALSE	FALSE	4.40628e+08	0.788069	0.498103	FALSE	FALSE	FALSE	FALSE	TRUE
CHIP_eGFP_KLF9_HEK293_genetically_modified_using_site_specific_recombination_originated_from_HEK293	444626639	0.877952	0.502763	FALSE	FALSE	4.53861e+08	2.28619e-08	0.512967	TRUE	TRUE	FALSE	FALSE	FALSE
CHIP_H3K9ac_OCI_LY1	4.41307e+08	0.320887	0.498897	FALSE	FALSE	4.49983e+08	0.000124732	0.508688	TRUE	FALSE	FALSE	FALSE	FALSE
CHIP_eGFP_ZNF280C_HEK293_genetically_modified_using_site_specific_recombination_originated_from_HEK293	4.44797e+08	0.872648	0.502701	FALSE	FALSE	4.53702e+08	1.52214e-08	0.513139	TRUE	TRUE	FALSE	FALSE	FALSE
CHIP_H3K27me3_layer_of_hippocampus_male_adult_73_years	440440796	0.16028	0.497644	FALSE	FALSE	446901184	0.014269	0.505194	TRUE	FALSE	FALSE	FALSE	TRUE
CHIP_eGFP_ZBTB44_HEK293_genetically_modified_using_site_specific_recombination_originated_from_HEK293	445217168	0.936822	0.503626	FALSE	FALSE	447066033	0.0097045	0.505545	TRUE	FALSE	FALSE	FALSE	FALSE
CHIP_RNF2_K562	4.39168e+08	0.0675765	0.496456	FALSE	FALSE	4.4149e+08	0.627511	0.499228	FALSE	FALSE	FALSE	FALSE	FALSE
CHIP_CREM_K562	438690807	0.0385315	0.495807	TRUE	FALSE	4.42108e+08	0.573265	0.499562	FALSE	FALSE	FALSE	FALSE	FALSE
CHIP_H3K4me3_CD4_positive_alpha_beta_memory_T_cell	4.41458e+08	0.329383	0.498953	FALSE	FALSE	450833042	3.33219e-05	0.509458	TRUE	FALSE	FALSE	FALSE	FALSE
CHIP_H3K36me3_spleen_female_adult_30_years	4.39125e+08	0.0579086	0.49627	FALSE	FALSE	442826786	0.426655	0.500439	FALSE	FALSE	FALSE	FALSE	FALSE
CHIP_H3K36me3_esophagus_squamous_epithelium_female_adult_53_years	4.37694e+08	0.0459139	0.495999	TRUE	FALSE	4.46307e+08	0.00631143	0.50592	TRUE	FALSE	TRUE	FALSE	FALSE
CHIP_MCM5_K562	441252605	0.29132	0.498697	FALSE	FALSE	4.52182e+08	1.90709e-06	0.51096	TRUE	TRUE	FALSE	FALSE	FALSE
CHIP_H3K4me3_foreskin_fibroblast_male_newborn_RPT_RPT	4.3856e+08	0.0339921	0.495671	TRUE	FALSE	445436727	0.0752782	0.50341	FALSE	FALSE	FALSE	FALSE	FALSE
CHIP_eGFP_ZNF639_HEK293_genetically_modified_using_site_specific_recombination_originated_from_HEK293	4.43863e+08	0.777689	0.501813	FALSE	FALSE	449652852	0.000239589	0.508283	TRUE	FALSE	FALSE	FALSE	FALSE
CHIP_H3K36me3_right_lobe_of_liver_female_adult_53_years	4.37926e+08	0.0164299	0.494939	TRUE	FALSE	448076060	0.00380084	0.506331	TRUE	FALSE	TRUE	FALSE	FALSE
CHIP_FOXA2_liver_female_child_4_years	4.46935e+08	0.989481	0.505473	FALSE	FALSE	443831813	0.197915	0.502014	FALSE	FALSE	FALSE	FALSE	FALSE
CHIP_H3K27me3_CD14_positive_monocyte_male_adult_21_year	444449111	0.821579	0.502185	FALSE	FALSE	451707083	4.75544e-06	0.510502	TRUE	FALSE	FALSE	FALSE	FALSE
CHIP_H3K18ac_trophoblast_cell_originated_from_H1_hESC	437085586	0.00468514	0.493838	TRUE	FALSE	440008640	0.886785	0.497131	FALSE	FALSE	FALSE	FALSE	FALSE
CHIP_RAD51_HepG2	439210923	0.300927	0.498761	FALSE	FALSE	4.61319e+08	1.90562e-24	0.524072	TRUE	TRUE	FALSE	FALSE	FALSE
CHIP_H3K4me3_NCI_H929	439536290	0.127823	0.497303	FALSE	FALSE	4.51768e+08	4.86394e-06	0.51049	TRUE	FALSE	FALSE	FALSE	FALSE
CHIP_H3K27ac_adipose_tissue_male_adult_34_years	439627807	0.112259	0.497119	FALSE	FALSE	4.43273e+08	0.358548	0.500859	FALSE	FALSE	FALSE	FALSE	FALSE
CHIP_H3K9me3_transverse_colon_male_adult_37_years	446411992	0.970753	0.504487	FALSE	FALSE	451644439	2.87159e-06	0.510759	TRUE	TRUE	FALSE	FALSE	FALSE
CHIP_H3K36me3_thoracic_aorta_male_adult_37_years	441693999	0.349282	0.499082	FALSE	FALSE	4.46886e+08	0.0187064	0.504936	TRUE	FALSE	FALSE	FALSE	FALSE
CHIP_H3K36me3_mucosa_of_stomach_male_adult_59_years	439872550	0.133549	0.497368	FALSE	FALSE	448525567	0.00185754	0.506881	TRUE	FALSE	FALSE	FALSE	FALSE
CHIP_H3K36me3_spinal_cord_female_embryo_113_days	437895768	0.0128221	0.494708	TRUE	FALSE	440493921	0.818641	0.497841	FALSE	FALSE	FALSE	FALSE	FALSE
CHIP_H3K36me3_stomach_smooth_muscle_male_adult_59_years	4.41075e+08	0.280747	0.498623	FALSE	FALSE	443021868	0.37959	0.500727	FALSE	FALSE	FALSE	FALSE	FALSE
CHIP_CTCF_DOHH2	4.45243e+08	0.924525	0.503407	FALSE	FALSE	444639876	0.132739	0.502641	FALSE	FALSE	FALSE	FALSE	FALSE
CHIP_NFXL1_K562	4.46698e+08	0.984068	0.505091	FALSE	FALSE	4.45818e+08	0.046438	0.503986	TRUE	FALSE	FALSE	FALSE	FALSE
CHIP_H3K9ac_heart_male_embryo_105_days	440587550	0.202301	0.498023	FALSE	FALSE	443204319	0.338425	0.500988	FALSE	FALSE	FALSE	FALSE	TRUE
CHIP_SP1_liver_male_adult_32_years	4.42905e+08	0.591841	0.500551	FALSE	FALSE	444947947	0.0966011	0.503086	FALSE	FALSE	FALSE	FALSE	FALSE
CHIP_H3K9me3_layer_of_hippocampus_male_adult_73_years	447580493	0.99385	0.505938	FALSE	FALSE	4.47043e+08	0.0105569	0.50547	TRUE	FALSE	FALSE	FALSE	TRUE
CHIP_NBN_K562	445288757	0.90153	0.50306	FALSE	FALSE	4.44524e+08	0.13683	0.502597	FALSE	FALSE	FALSE	FALSE	FALSE
CHIP_H3K79me2_Parathyroid_adenoma_male_adult_65_years	439716424	0.0990219	0.496947	FALSE	FALSE	443266505	0.350042	0.500914	FALSE	FALSE	FALSE	FALSE	FALSE
CHIP_KAT8_K562	4.44863e+08	0.903789	0.503092	FALSE	FALSE	4.431e+08	0.309435	0.50118	FALSE	FALSE	FALSE	FALSE	FALSE
CHIP_H3K9me3_heart_right_ventricle_male_child_3_years	444879526	0.872795	0.502703	FALSE	FALSE	442699287	0.459313	0.500242	FALSE	FALSE	FALSE	FALSE	TRUE
CHIP_H3K27ac_spleen_female_adult_30_years	438465642	0.0292507	0.495513	TRUE	FALSE	445436514	0.088039	0.503208	FALSE	FALSE	FALSE	FALSE	FALSE
CHIP_H3K4me2_MM_1S	441868132	0.39285	0.499355	FALSE	FALSE	4.51267e+08	8.43454e-06	0.510206	TRUE	FALSE	FALSE	FALSE	FALSE
CHIP_H3K9ac_skeletal_muscle_tissue_female_adult_72_years	4.43377e+08	0.652283	0.500928	FALSE	FALSE	447907898	0.0045799	0.506181	TRUE	FALSE	FALSE	FALSE	FALSE
CHIP_3xFLAG_KDM1A_HepG2_genetically_modified_using_CRISPR	4.39906e+08	0.117192	0.49718	FALSE	FALSE	4.52167e+08	1.70267e-06	0.511016	TRUE	TRUE	FALSE	FALSE	FALSE
CHIP_H3K4me3_IMR_90	4.35565e+08	0.000481836	0.492171	TRUE	FALSE	4.44716e+08	0.151039	0.502447	FALSE	FALSE	FALSE	FALSE	FALSE
CHIP_H3K27me3_esophagus_male_adult_34_years	4.37277e+08	0.00944376	0.494431	TRUE	FALSE	447015576	0.0146524	0.505169	TRUE	FALSE	TRUE	FALSE	FALSE
CHIP_EZH2phosphoT487_SU_DHL_6	4.40432e+08	0.195693	0.497967	FALSE	FALSE	4.45802e+08	0.0373772	0.504227	TRUE	FALSE	FALSE	FALSE	FALSE
CHIP_EP300_gastroesophageal_sphincter_female_adult_53_years	446951470	0.987684	0.50533	FALSE	FALSE	449669374	0.000184396	0.508448	TRUE	FALSE	FALSE	FALSE	FALSE
CHIP_CTCF_omental_fat_pad_male_adult_37_years	4.45162e+08	0.904083	0.503096	FALSE	FALSE	459151159	1.40798e-16	0.519408	TRUE	TRUE	FALSE	FALSE	FALSE
CHIP_H3K4me1_myoepithelial_cell_of_mammary_gland_female_adult_33_years	447698817	0.993238	0.505857	FALSE	FALSE	445611269	0.0622044	0.503644	FALSE	FALSE	FALSE	FALSE	FALSE
CHIP_H3K36me3_foreskin_keratinocyte_male_newborn	4.42396e+08	0.508807	0.500052	FALSE	FALSE	445997891	0.0454714	0.504009	TRUE	FALSE	FALSE	FALSE	FALSE
CHIP_HLTF_K562	4.45899e+08	0.945993	0.503812	FALSE	FALSE	444496706	0.167254	0.502289	FALSE	FALSE	FALSE	FALSE	FALSE
CHIP_H3K9me3_smooth_muscle_cell_originated_from_H9	4.42787e+08	0.575568	0.500452	FALSE	FALSE	452725967	4.44387e-07	0.511657	TRUE	TRUE	FALSE	FALSE	FALSE
CHIP_SUZ12_HEK293T	440793026	0.312488	0.49884	FALSE	FALSE	4.56147e+08	1.87341e-12	0.516483	TRUE	TRUE	FALSE	FALSE	FALSE
CHIP_SUZ12_GM12878	438131065	0.022547	0.495247	TRUE	FALSE	4.57757e+08	1.55554e-13	0.517288	TRUE	TRUE	TRUE	FALSE	FALSE
CHIP_POLR2A_gastroesophageal_sphincter_male_adult_54_years	4.39448e+08	0.0942908	0.496881	FALSE	FALSE	451330511	1.1525e-05	0.510039	TRUE	FALSE	FALSE	FALSE	FALSE
CHIP_eGFP_ATF1_K562_genetically_modified_using_stable_transfection_originated_from_K562	4.41576e+08	0.404966	0.499429	FALSE	FALSE	444828515	0.108421	0.502929	FALSE	FALSE	FALSE	FALSE	FALSE
CHIP_HES1_K562	444972822	0.888066	0.502885	FALSE	FALSE	445268115	0.0750077	0.503414	FALSE	FALSE	FALSE	FALSE	FALSE
CHIP_H3K36me3_HCT116	439527858	0.077542	0.496628	FALSE	FALSE	4.43616e+08	0.255971	0.501556	FALSE	FALSE	FALSE	FALSE	FALSE
CHIP_H3K4me1_T_helper_17_cell_treated_with_phorbol_13_acetate_12_myristate_ionomycin	4.3938e+08	0.0717918	0.496531	FALSE	FALSE	4.43054e+08	0.398116	0.500612	FALSE	FALSE	FALSE	FALSE	FALSE
CHIP_3xFLAG_FOXA3_HepG2_genetically_modified_using_CRISPR	439219773	0.0745378	0.496578	FALSE	FALSE	449904036	0.000188497	0.508433	TRUE	FALSE	FALSE	FALSE	FALSE
CHIP_eGFP_CREB3_K562_genetically_modified_using_stable_transfection	4.44487e+08	0.864148	0.502607	FALSE	FALSE	444803333	0.104182	0.502984	FALSE	FALSE	FALSE	FALSE	FALSE
CHIP_eGFP_ZNF16_HEK293_genetically_modified_using_site_specific_recombination_originated_from_HEK293	442362085	0.602239	0.500615	FALSE	FALSE	4.52306e+08	7.40255e-07	0.511418	TRUE	TRUE	FALSE	FALSE	FALSE
CHIP_H3K9ac_HCT116	436359823	0.00204643	0.493191	TRUE	FALSE	4.44668e+08	0.134245	0.502625	FALSE	FALSE	FALSE	FALSE	FALSE
CHIP_H3K4me1_brain_female_embryo_120_days	4.39384e+08	0.0639529	0.49639	FALSE	FALSE	4.43007e+08	0.390284	0.500661	FALSE	FALSE	FALSE	FALSE	TRUE
CHIP_H3K4me1_MM_1S	447119600	0.9867	0.505259	FALSE	FALSE	4.53315e+08	1.21637e-07	0.512244	TRUE	TRUE	FALSE	FALSE	FALSE
CHIP_H3K27ac_adrenal_gland_male_adult_37_years	4.42003e+08	0.48625	0.499918	FALSE	FALSE	4.51027e+08	1.83337e-05	0.50979	TRUE	FALSE	FALSE	FALSE	FALSE
CHIP_FOXA1_HEK293T	446321009	0.991519	0.505666	FALSE	FALSE	451772919	9.72279e-07	0.511291	TRUE	TRUE	FALSE	FALSE	FALSE
CHIP_eGFP_CEBPG_MCF_7_genetically_modified_using_stable_transfection	442118979	0.667846	0.50103	FALSE	FALSE	4.47549e+08	0.00742408	0.505778	TRUE	FALSE	FALSE	FALSE	FALSE
CHIP_H3K27ac_esophagus_muscularis_mucosa_female_adult_53_years	4.45708e+08	0.943636	0.503762	FALSE	FALSE	450505718	6.12389e-05	0.50911	TRUE	FALSE	FALSE	FALSE	FALSE
CHIP_H3K4me3_kidney_female_embryo_120_days	4.39998e+08	0.139881	0.497436	FALSE	FALSE	4.45843e+08	0.0394379	0.504168	TRUE	FALSE	FALSE	FALSE	FALSE
CHIP_3xFLAG_ETV5_HepG2_genetically_modified_using_CRISPR	4.40212e+08	0.136853	0.497404	FALSE	FALSE	446361477	0.0289576	0.504498	TRUE	FALSE	FALSE	FALSE	FALSE
CHIP_EZH2phosphoT487_GM23248	4.43913e+08	0.786517	0.501884	FALSE	FALSE	4.52927e+08	1.29333e-07	0.51222	TRUE	TRUE	FALSE	FALSE	FALSE
CHIP_ZNF207_MCF_7	4.4276e+08	0.704787	0.501277	FALSE	FALSE	4.59867e+08	1.17921e-18	0.520735	TRUE	TRUE	FALSE	FALSE	FALSE
CHIP_eGFP_ZNF311_HEK293_genetically_modified_using_site_specific_recombination_originated_from_HEK293	4.45497e+08	0.966067	0.504333	FALSE	FALSE	453218438	2.97233e-08	0.51286	TRUE	TRUE	FALSE	FALSE	FALSE
CHIP_POLR2A_gastroesophageal_sphincter_female_adult_53_years	4.42782e+08	0.622486	0.50074	FALSE	FALSE	4.53869e+08	2.06608e-08	0.513009	TRUE	TRUE	FALSE	FALSE	FALSE
CHIP_H3K9ac_ES_I3	4.35732e+08	0.000596163	0.492314	TRUE	FALSE	4.37266e+08	0.993411	0.494121	FALSE	FALSE	FALSE	FALSE	FALSE
CHIP_H3K4me3_chorionic_villus_male_embryo_16_weeks	431628469	1.30364e-07	0.487786	TRUE	TRUE	4.51204e+08	1.61574e-06	0.511048	TRUE	TRUE	TRUE	TRUE	FALSE
CHIP_H3K4me3_naive_thymus_derived_CD4_positive_alpha_beta_T_cell	4.38311e+08	0.0244557	0.495329	TRUE	FALSE	4.47993e+08	0.00397437	0.506295	TRUE	FALSE	TRUE	FALSE	FALSE
CHIP_RXRA_liver_male_adult_32_years	4.44893e+08	0.888049	0.502885	FALSE	FALSE	444333636	0.18891	0.502092	FALSE	FALSE	FALSE	FALSE	FALSE
CHIP_H3K4me1_stomach_female_embryo_96_days	4.45304e+08	0.914348	0.503245	FALSE	FALSE	441857631	0.600134	0.499398	FALSE	FALSE	FALSE	FALSE	FALSE
CHIP_eGFP_PRDM1_HEK293_genetically_modified_using_site_specific_recombination_originated_from_HEK293	4.42002e+08	0.537654	0.500224	FALSE	FALSE	4.51056e+08	1.20419e-05	0.510017	TRUE	FALSE	FALSE	FALSE	FALSE
CHIP_ZNF24_K562	445479596	0.932327	0.503542	FALSE	FALSE	4.4393e+08	0.234224	0.50172	FALSE	FALSE	FALSE	FALSE	FALSE
CHIP_H3K9ac_skeletal_muscle_satellite_cell_female_adult_originated_from_mesodermal_cell	442391304	0.472891	0.499839	FALSE	FALSE	445416792	0.0820086	0.503301	FALSE	FALSE	FALSE	FALSE	FALSE
CHIP_H3K36me3_mesodermal_cell_originated_from_HUES64	438679344	0.0334379	0.495654	TRUE	FALSE	443520496	0.319641	0.501112	FALSE	FALSE	FALSE	FALSE	FALSE
CHIP_H3K4me3_kidney_male_adult_50_years	441492600	0.345402	0.499057	FALSE	FALSE	4.52577e+08	5.86137e-07	0.511527	TRUE	TRUE	FALSE	FALSE	FALSE
CHIP_H3K27me3_iPS_DF_19_11_male_newborn	440618156	0.176652	0.497799	FALSE	FALSE	4.52795e+08	3.67389e-07	0.511745	TRUE	TRUE	FALSE	FALSE	TRUE
CHIP_H3K4me1_neurosphere_female_embryo_17_weeks_originated_from_cortex	4.45434e+08	0.930104	0.503502	FALSE	FALSE	4.40069e+08	0.864523	0.497389	FALSE	FALSE	FALSE	FALSE	TRUE
CHIP_TAF9B_K562	446137310	0.960977	0.504179	FALSE	FALSE	4.44043e+08	0.154268	0.502416	FALSE	FALSE	FALSE	FALSE	FALSE
CHIP_H3K36me3_lung_female_embryo_96_days	4.40282e+08	0.147238	0.497514	FALSE	FALSE	4.41148e+08	0.746217	0.498429	FALSE	FALSE	FALSE	FALSE	FALSE
CHIP_H3K36me3_transverse_colon_male_adult_54_years	4.38767e+08	0.0547521	0.496204	FALSE	FALSE	4.48788e+08	0.000818715	0.50747	TRUE	FALSE	FALSE	FALSE	FALSE
CHIP_TBL1XR1_HepG2	437190384	0.00800503	0.494287	TRUE	FALSE	4.51391e+08	1.14073e-05	0.510045	TRUE	FALSE	TRUE	FALSE	FALSE
CHIP_ZNF384_HepG2	4.29843e+08	3.08725e-09	0.486213	TRUE	TRUE	454049236	9.0838e-09	0.513351	TRUE	TRUE	TRUE	TRUE	FALSE
CHIP_H3K36me3_gastrocnemius_medialis_female_adult_53_years	4.38567e+08	0.0351673	0.495708	TRUE	FALSE	450027701	4.88445e-05	0.509244	TRUE	FALSE	TRUE	FALSE	FALSE
CHIP_CTCF_transverse_colon_male_adult_37_years	4.4421e+08	0.831559	0.502278	FALSE	FALSE	4.5411e+08	2.52843e-09	0.513868	TRUE	TRUE	FALSE	FALSE	FALSE
CHIP_ZMYM3_K562	445490152	0.941291	0.503714	FALSE	FALSE	442077690	0.586547	0.499481	FALSE	FALSE	FALSE	FALSE	FALSE
CHIP_eGFP_ZNF175_HEK293_genetically_modified_using_site_specific_recombination_originated_from_HEK293	440515462	0.263233	0.498497	FALSE	FALSE	452356040	3.49257e-07	0.511771	TRUE	TRUE	FALSE	FALSE	FALSE
CHIP_H3K27me3_CD8_positive_alpha_beta_T_cell_male_adult_37_years	442736442	0.575681	0.500453	FALSE	FALSE	450510396	3.99716e-05	0.509356	TRUE	FALSE	FALSE	FALSE	FALSE
CHIP_H3K4me3_neurosphere_embryo_15_weeks_originated_from_ganglionic_eminence	439307691	0.0770381	0.496619	FALSE	FALSE	454873203	1.8658e-09	0.513982	TRUE	TRUE	FALSE	FALSE	TRUE
CHIP_H3K27me3_ascending_aorta_female_adult_51_year	437819756	0.0688821	0.496477	FALSE	FALSE	4.52693e+08	2.56977e-07	0.51191	TRUE	TRUE	FALSE	FALSE	FALSE
CHIP_TFAP4_HepG2	4.39955e+08	0.130483	0.497334	FALSE	FALSE	4.49043e+08	0.000710864	0.507566	TRUE	FALSE	FALSE	FALSE	FALSE
CHIP_POLR2A_gastrocnemius_medialis_female_adult_53_years	4.39154e+08	0.0555194	0.496221	FALSE	FALSE	4.54465e+08	3.43644e-09	0.513742	TRUE	TRUE	FALSE	FALSE	FALSE
CHIP_H3K9me3_radial_glial_cell_genetically_modified_using_stable_transfection_originated_from_H9	4.48973e+08	0.999128	0.507425	FALSE	FALSE	448568000	0.00200457	0.506824	TRUE	FALSE	FALSE	FALSE	FALSE
CHIP_H3K27ac_peripheral_blood_mononuclear_cell_male_adult_39_years	4.31707e+08	2.49963e-07	0.488078	TRUE	TRUE	453744644	2.51708e-08	0.512927	TRUE	TRUE	TRUE	TRUE	FALSE
CHIP_H3K9ac_neural_progenitor_cell_originated_from_H9	436578480	0.00253349	0.493353	TRUE	FALSE	442510882	0.368449	0.500797	FALSE	FALSE	FALSE	FALSE	TRUE
CHIP_H3K9me3_spleen_female_adult_53_years	4.43594e+08	0.696431	0.501219	FALSE	FALSE	450006058	0.000121262	0.508705	TRUE	FALSE	FALSE	FALSE	FALSE
CHIP_H3K36me3_gastrocnemius_medialis_male_adult_54_years	4.39607e+08	0.0855418	0.496754	FALSE	FALSE	444068511	0.181823	0.502155	FALSE	FALSE	FALSE	FALSE	FALSE
CHIP_eGFP_ZNF366_HEK293_genetically_modified_using_site_specific_recombination_originated_from_HEK293	447944277	0.99685	0.50648	FALSE	FALSE	4.50678e+08	3.13686e-05	0.509493	TRUE	FALSE	FALSE	FALSE	FALSE
CHIP_TAL1_K562_RPT	4.45398e+08	0.92976	0.503496	FALSE	FALSE	4.43727e+08	0.237207	0.501697	FALSE	FALSE	FALSE	FALSE	FALSE
CHIP_H3K4me2_Parathyroid_adenoma_male_adult_62_years	441618769	0.351727	0.499097	FALSE	FALSE	446804672	0.015401	0.505122	TRUE	FALSE	FALSE	FALSE	FALSE
CHIP_POLR2A_transverse_colon_female_adult_53_years	4.38735e+08	0.0348472	0.495698	TRUE	FALSE	4.60847e+08	1.22841e-18	0.520714	TRUE	TRUE	TRUE	FALSE	FALSE
CHIP_MLLT1_K562	444730386	0.913048	0.503226	FALSE	FALSE	4.46069e+08	0.0448284	0.504025	TRUE	FALSE	FALSE	FALSE	FALSE
CHIP_H3K4me3_heart_right_ventricle_male_child_3_years	444675490	0.88202	0.502811	FALSE	FALSE	4.44011e+08	0.207088	0.501937	FALSE	FALSE	FALSE	FALSE	TRUE
CHIP_YBX1_K562	4.45106e+08	0.917095	0.503287	FALSE	FALSE	4.45235e+08	0.0509711	0.50388	FALSE	FALSE	FALSE	FALSE	FALSE
CHIP_H3K27ac_foreskin_fibroblast_male_newborn	4.42379e+08	0.487633	0.499926	FALSE	FALSE	4.45433e+08	0.0783276	0.503359	FALSE	FALSE	FALSE	FALSE	FALSE
CHIP_3xFLAG_GATAD1_HepG2_genetically_modified_using_CRISPR	4.38087e+08	0.0200295	0.49513	TRUE	FALSE	451336679	1.42831e-05	0.509924	TRUE	FALSE	TRUE	FALSE	FALSE
CHIP_H3K9me3_caudate_nucleus_male_adult_81_year	4.48124e+08	0.996993	0.506515	FALSE	FALSE	447394551	0.00781239	0.505734	TRUE	FALSE	FALSE	FALSE	TRUE
CHIP_HES1_MCF_7	440901022	0.320171	0.498892	FALSE	FALSE	4.60591e+08	1.89567e-19	0.521217	TRUE	TRUE	FALSE	FALSE	FALSE
CHIP_H3K27me3_heart_left_ventricle_male_child_3_years	4.40709e+08	0.213428	0.498115	FALSE	FALSE	4.43997e+08	0.241994	0.50166	FALSE	FALSE	FALSE	FALSE	TRUE
CHIP_CREB3L1_K562	4.44037e+08	0.805534	0.502044	FALSE	FALSE	4.45603e+08	0.0697211	0.503505	FALSE	FALSE	FALSE	FALSE	FALSE
CHIP_H3K27me3_subcutaneous_abdominal_adipose_tissue_nuclear_fraction_female_adult_25_years	4.3839e+08	0.0249898	0.495351	TRUE	FALSE	443725127	0.239219	0.501681	FALSE	FALSE	FALSE	FALSE	FALSE
CHIP_H3K27me3_lung_female_embryo_120_days	441206578	0.297077	0.498736	FALSE	FALSE	449121478	0.000588486	0.507695	TRUE	FALSE	FALSE	FALSE	FALSE
CHIP_H3K4me1_liver_male_adult_31_year	4.45053e+08	0.91436	0.503245	FALSE	FALSE	4.44583e+08	0.164757	0.502312	FALSE	FALSE	FALSE	FALSE	FALSE
CHIP_H3K9ac_SK_N_MC	440290521	0.182744	0.497853	FALSE	FALSE	441639431	0.633024	0.499194	FALSE	FALSE	FALSE	FALSE	FALSE
CHIP_H3K9me3_endocrine_pancreas_adult_59_years	4.46509e+08	0.975308	0.504661	FALSE	FALSE	4.50932e+08	2.20356e-05	0.509689	TRUE	FALSE	FALSE	FALSE	FALSE
CHIP_H3K4me1_heart_left_ventricle_male_adult_34_years	4.42447e+08	0.493317	0.49996	FALSE	FALSE	4.40861e+08	0.776993	0.498193	FALSE	FALSE	FALSE	FALSE	TRUE
CHIP_CREB1_HepG2	4.36368e+08	0.0110671	0.49457	TRUE	FALSE	4.51544e+08	2.36106e-06	0.510858	TRUE	TRUE	TRUE	FALSE	FALSE
CHIP_HNRNPLL_K562	4.39126e+08	0.0686272	0.496475	FALSE	FALSE	441911166	0.566853	0.499601	FALSE	FALSE	FALSE	FALSE	FALSE
CHIP_H3K4me1_ovary_female_adult_30_years	441570526	0.32498	0.498924	FALSE	FALSE	442221232	0.543426	0.499741	FALSE	FALSE	FALSE	FALSE	FALSE
CHIP_EZH2_SK_N_MC	4.3597e+08	0.000953988	0.492638	TRUE	FALSE	4.41011e+08	0.748593	0.498411	FALSE	FALSE	FALSE	FALSE	FALSE
CHIP_MTA2_K562	445185906	0.922176	0.503368	FALSE	FALSE	4.4569e+08	0.0479351	0.50395	TRUE	FALSE	FALSE	FALSE	FALSE
CHIP_H3K27me3_mid_neurogenesis_radial_glial_cells_genetically_modified_using_stable_transfection_originated_from_H9	447569313	0.991721	0.505683	FALSE	FALSE	452247291	4.8233e-07	0.511621	TRUE	TRUE	FALSE	FALSE	FALSE
CHIP_H3K27me3_luminal_epithelial_cell_of_mammary_gland_female_adult_33_years	4.36665e+08	0.00279819	0.493429	TRUE	FALSE	4.45709e+08	0.0451615	0.504018	TRUE	FALSE	TRUE	FALSE	FALSE
CHIP_H3K36me3_temporal_lobe_male_adult_81_year	441627632	0.341937	0.499034	FALSE	FALSE	4.42532e+08	0.461165	0.500231	FALSE	FALSE	FALSE	FALSE	FALSE
CHIP_H3K9ac_SU_DHL_6	4.42055e+08	0.421332	0.499529	FALSE	FALSE	4.5114e+08	1.5253e-05	0.509889	TRUE	FALSE	FALSE	FALSE	FALSE
CHIP_ASH1L_K562	445636569	0.953084	0.503975	FALSE	FALSE	4.43721e+08	0.209191	0.50192	FALSE	FALSE	FALSE	FALSE	FALSE
CHIP_KDM1A_HepG2	438863094	0.0494643	0.496086	TRUE	FALSE	4.49997e+08	0.000172384	0.508488	TRUE	FALSE	TRUE	FALSE	FALSE
CHIP_H3K4me1_foreskin_keratinocyte_male_newborn_RPT_RPT	442623391	0.541206	0.500245	FALSE	FALSE	445594064	0.06501	0.503591	FALSE	FALSE	FALSE	FALSE	FALSE
CHIP_H3K9me3_T_cell_male_adult_21_year	4.43479e+08	0.695981	0.501216	FALSE	FALSE	443398941	0.340612	0.500974	FALSE	FALSE	FALSE	FALSE	FALSE
CHIP_3xFLAG_MIER2_HepG2_genetically_modified_using_CRISPR	442458328	0.511906	0.500071	FALSE	FALSE	451585720	4.31749e-06	0.510552	TRUE	TRUE	FALSE	FALSE	FALSE
CHIP_H3K4ac_mesenchymal_stem_cell_originated_from_H1_hESC	4.36873e+08	0.00393804	0.493698	TRUE	FALSE	443383716	0.287689	0.501329	FALSE	FALSE	FALSE	FALSE	FALSE
CHIP_PKNOX1_K562	443673451	0.725703	0.501423	FALSE	FALSE	4.43789e+08	0.2403	0.501673	FALSE	FALSE	FALSE	FALSE	FALSE
CHIP_H3K4me1_spleen_female_adult_30_years	440828164	0.227599	0.498229	FALSE	FALSE	4.4276e+08	0.448396	0.500308	FALSE	FALSE	FALSE	FALSE	FALSE
CHIP_H3K4me1_adipocyte_originated_from_mesenchymal_stem_cell	446709516	0.983323	0.505047	FALSE	FALSE	444829453	0.115334	0.502843	FALSE	FALSE	FALSE	FALSE	FALSE
CHIP_CSDE1_MCF_7	443780914	0.763425	0.501702	FALSE	FALSE	4.55913e+08	2.33901e-12	0.51641	TRUE	TRUE	FALSE	FALSE	FALSE
CHIP_EP300_esophagus_muscularis_mucosa_female_adult_53_years	433623051	2.12339e-05	0.49029	TRUE	FALSE	444307387	0.160335	0.502356	FALSE	FALSE	FALSE	FALSE	FALSE
CHIP_3xFLAG_HOMEZ_HepG2_genetically_modified_using_CRISPR	439334191	0.0696958	0.496494	FALSE	FALSE	4.4901e+08	0.000985796	0.507339	TRUE	FALSE	FALSE	FALSE	FALSE
CHIP_H3K4me1_cingulate_gyrus_female_adult_75_years	4.43318e+08	0.63686	0.50083	FALSE	FALSE	4.40262e+08	0.859605	0.497442	FALSE	FALSE	FALSE	FALSE	TRUE
CHIP_H3K9me3_CD4_positive_alpha_beta_memory_T_cell	4.43549e+08	0.694812	0.501208	FALSE	FALSE	444838646	0.100243	0.503037	FALSE	FALSE	FALSE	FALSE	FALSE
CHIP_ZNF207_GM12878	4.36972e+08	0.0248946	0.495344	TRUE	FALSE	456495136	9.40649e-12	0.515926	TRUE	TRUE	TRUE	FALSE	FALSE
CHIP_eGFP_ZNF24_K562_genetically_modified_using_stable_transfection	4.46196e+08	0.96966	0.504449	FALSE	FALSE	4.46372e+08	0.0196016	0.504892	TRUE	FALSE	FALSE	FALSE	FALSE
CHIP_NCOA4_K562	4.4652e+08	0.971041	0.504497	FALSE	FALSE	446119489	0.0251504	0.504643	TRUE	FALSE	FALSE	FALSE	FALSE
CHIP_PHF21A_K562	444231023	0.819545	0.502167	FALSE	FALSE	444782181	0.129928	0.502672	FALSE	FALSE	FALSE	FALSE	FALSE
CHIP_H3K36me3_MM_1S	438274352	0.023971	0.495309	TRUE	FALSE	4.44355e+08	0.136638	0.502599	FALSE	FALSE	FALSE	FALSE	FALSE
CHIP_PRDM10_K562	443822554	0.757143	0.501653	FALSE	FALSE	445232960	0.0985591	0.503059	FALSE	FALSE	FALSE	FALSE	FALSE
CHIP_H3K4me3_placenta_embryo_16_weeks	434685499	0.000100669	0.491184	TRUE	FALSE	454313821	1.25199e-09	0.514143	TRUE	TRUE	TRUE	FALSE	FALSE
CHIP_H3K9ac_SK_N_SH	439781984	0.132834	0.49736	FALSE	FALSE	4.4679e+08	0.0150061	0.505147	TRUE	FALSE	FALSE	FALSE	FALSE
CHIP_CDC5L_K562	4.45785e+08	0.935584	0.503602	FALSE	FALSE	4.44356e+08	0.177693	0.502192	FALSE	FALSE	FALSE	FALSE	FALSE
CHIP_H3K4me1_esophagus_squamous_epithelium_female_adult_53_years	4.43609e+08	0.758188	0.501662	FALSE	FALSE	448370875	0.00120161	0.5072	TRUE	FALSE	FALSE	FALSE	FALSE
CHIP_POLR2A_stomach_male_adult_54_years	440030648	0.117523	0.497184	FALSE	FALSE	461220961	8.08861e-20	0.521434	TRUE	TRUE	FALSE	FALSE	FALSE
CHIP_H3K4me3_foreskin_fibroblast_male_newborn_RPT_RPT_RPT	439933198	0.118024	0.49719	FALSE	FALSE	4.4475e+08	0.143804	0.502522	FALSE	FALSE	FALSE	FALSE	FALSE
CHIP_POLR2A_prostate_gland_male_adult_54_years	4.37396e+08	0.0179024	0.49502	TRUE	FALSE	4.60064e+08	3.09863e-18	0.52047	TRUE	TRUE	TRUE	FALSE	FALSE
CHIP_H3K4me3_ascending_aorta_female_adult_53_years	4.39263e+08	0.0933693	0.496868	FALSE	FALSE	4.54402e+08	2.37343e-09	0.51389	TRUE	TRUE	FALSE	FALSE	FALSE
CHIP_H3K27ac_layer_of_hippocampus_female_adult_75_years	441208487	0.261332	0.498484	FALSE	FALSE	444016410	0.236776	0.5017	FALSE	FALSE	FALSE	FALSE	TRUE
CHIP_H2BK15ac_neural_stem_progenitor_cell_originated_from_H1_hESC	4.43561e+08	0.709689	0.50131	FALSE	FALSE	437925460	0.984497	0.494884	FALSE	FALSE	FALSE	FALSE	TRUE
CHIP_FOS_IMR_90	4.40342e+08	0.171752	0.497753	FALSE	FALSE	4.45034e+08	0.113748	0.502862	FALSE	FALSE	FALSE	FALSE	FALSE
CHIP_ETV6_K562_RPT	4.41267e+08	0.329072	0.49895	FALSE	FALSE	4.40781e+08	0.739895	0.498475	FALSE	FALSE	FALSE	FALSE	FALSE
CHIP_H2AFZ_IMR_90	437100465	0.00581548	0.494016	TRUE	FALSE	4.40323e+08	0.82831	0.497753	FALSE	FALSE	FALSE	FALSE	FALSE
CHIP_H3K4me2_GM23248	444844273	0.880259	0.50279	FALSE	FALSE	445320596	0.0852724	0.50325	FALSE	FALSE	FALSE	FALSE	FALSE
CHIP_H3K27ac_neural_cell	4.40714e+08	0.201579	0.498017	FALSE	FALSE	440446322	0.811615	0.497904	FALSE	FALSE	FALSE	FALSE	TRUE
CHIP_3xFLAG_MLX_HepG2_genetically_modified_using_CRISPR	439929641	0.132801	0.497359	FALSE	FALSE	4.53985e+08	1.76818e-08	0.513074	TRUE	TRUE	FALSE	FALSE	FALSE
CHIP_CTCF_SU_DHL_6	4.47265e+08	0.991944	0.505708	FALSE	FALSE	443231456	0.358201	0.500862	FALSE	FALSE	FALSE	FALSE	FALSE
CHIP_eGFP_ZNF394_HEK293_genetically_modified_using_site_specific_recombination_originated_from_HEK293	446157544	0.965332	0.504308	FALSE	FALSE	449260156	0.000102412	0.508811	TRUE	FALSE	FALSE	FALSE	FALSE
CHIP_H3F3A_SK_N_SH	441569969	0.349914	0.499086	FALSE	FALSE	4.44975e+08	0.11072	0.5029	FALSE	FALSE	FALSE	FALSE	FALSE
CHIP_CTCF_neural_progenitor_cell_originated_from_H9	439819389	0.422504	0.499536	FALSE	FALSE	4.47783e+08	0.00560276	0.506015	TRUE	FALSE	FALSE	FALSE	TRUE
CHIP_eGFP_ZNF561_HEK293_genetically_modified_using_site_specific_recombination_originated_from_HEK293	4.44661e+08	0.853374	0.502493	FALSE	FALSE	447101090	0.0106436	0.505462	TRUE	FALSE	FALSE	FALSE	FALSE
CHIP_eGFP_KLF9_MCF_7_genetically_modified_using_stable_transfection	4.3825e+08	0.0609716	0.49633	FALSE	FALSE	4.51885e+08	4.1911e-06	0.510566	TRUE	TRUE	FALSE	FALSE	FALSE
CHIP_H3K4me2_mesendoderm_originated_from_H1_hESC	441942041	0.421034	0.499527	FALSE	FALSE	441508131	0.642315	0.499135	FALSE	FALSE	FALSE	FALSE	FALSE
CHIP_H3K36me3_layer_of_hippocampus_male_adult_81_year	441673695	0.356246	0.499126	FALSE	FALSE	443882818	0.262363	0.501508	FALSE	FALSE	FALSE	FALSE	FALSE
CHIP_eGFP_PTRF_K562_genetically_modified_using_stable_transfection	4.438e+08	0.827612	0.502241	FALSE	FALSE	4.45447e+08	0.0691041	0.503516	FALSE	FALSE	FALSE	FALSE	FALSE
CHIP_FOXA1_MCF_7	4.46009e+08	0.953787	0.503991	FALSE	FALSE	4.57918e+08	5.30448e-14	0.51763	TRUE	TRUE	FALSE	FALSE	FALSE
CHIP_H3K36me3_neurosphere_female_embryo_17_weeks_originated_from_ganglionic_eminence	439650011	0.0894355	0.496812	FALSE	FALSE	442088365	0.575413	0.499549	FALSE	FALSE	FALSE	FALSE	TRUE
CHIP_H3K36me3_tibial_artery_female_adult_53_years	442337409	0.471915	0.499833	FALSE	FALSE	4.45099e+08	0.106429	0.502954	FALSE	FALSE	FALSE	FALSE	FALSE
CHIP_SNRNP70_HepG2	4.45107e+08	0.893705	0.502956	FALSE	FALSE	445424354	0.0776355	0.503371	FALSE	FALSE	FALSE	FALSE	FALSE
CHIP_H3K4me3_muscle_of_leg_female_embryo_110_days	436295259	0.0018017	0.493096	TRUE	FALSE	4.46789e+08	0.0197755	0.504882	TRUE	FALSE	TRUE	FALSE	FALSE
CHIP_H3K27me3_aorta_female_adult_30_years	440301248	0.180631	0.497834	FALSE	FALSE	440661259	0.804386	0.497967	FALSE	FALSE	FALSE	FALSE	FALSE
CHIP_H3K4me3_stomach_male_adult_34_years	4.39286e+08	0.0882681	0.496794	FALSE	FALSE	440642088	0.779693	0.498171	FALSE	FALSE	FALSE	FALSE	FALSE
CHIP_H3K4ac_H1_hESC	442390424	0.497995	0.499988	FALSE	FALSE	4.35642e+08	0.999408	0.49231	FALSE	FALSE	FALSE	FALSE	TRUE
CHIP_COPS2_K562	4.44686e+08	0.898288	0.503017	FALSE	FALSE	446352508	0.0338517	0.504333	TRUE	FALSE	FALSE	FALSE	FALSE
CHIP_H3K4me1_smooth_muscle_cell_originated_from_H9	4.43735e+08	0.738826	0.501517	FALSE	FALSE	4.40332e+08	0.836028	0.49768	FALSE	FALSE	FALSE	FALSE	FALSE
CHIP_eGFP_NR4A1_K562_genetically_modified_using_stable_transfection_RPT	4.4496e+08	0.880541	0.502793	FALSE	FALSE	4.46212e+08	0.0307976	0.504434	TRUE	FALSE	FALSE	FALSE	FALSE
CHIP_H3K4me3_neurosphere_female_embryo_17_weeks_originated_from_ganglionic_eminence	4.38145e+08	0.0193385	0.495096	TRUE	FALSE	442745144	0.469179	0.500183	FALSE	FALSE	FALSE	FALSE	TRUE
CHIP_3xFLAG_PPARG_HepG2_genetically_modified_using_CRISPR	440839783	0.21165	0.498101	FALSE	FALSE	4.49538e+08	0.000305371	0.508128	TRUE	FALSE	FALSE	FALSE	FALSE
CHIP_H3K36me3_placenta_female_embryo_113_days	440328800	0.141465	0.497454	FALSE	FALSE	443842514	0.239175	0.501682	FALSE	FALSE	FALSE	FALSE	FALSE
CHIP_EZH2_GM23248	4.38583e+08	0.0294486	0.49552	TRUE	FALSE	4.5226e+08	9.30881e-07	0.511309	TRUE	TRUE	TRUE	FALSE	FALSE
CHIP_POLR2A_transverse_colon_male_adult_54_years	440161761	0.196075	0.49797	FALSE	FALSE	457328527	6.59125e-13	0.516821	TRUE	TRUE	FALSE	FALSE	FALSE
CHIP_H3K27ac_stomach_female_adult_53_years	4.42003e+08	0.414198	0.499486	FALSE	FALSE	4.48101e+08	0.00326634	0.506451	TRUE	FALSE	FALSE	FALSE	FALSE
CHIP_H3K9me3_prostate_male_adult_54_years	4.35786e+08	0.00943127	0.494426	TRUE	FALSE	4.57333e+08	4.72918e-13	0.51693	TRUE	TRUE	TRUE	FALSE	FALSE
CHIP_H3K27me3_mammary_epithelial_cell_female_adult_18_years	4.36177e+08	0.0019106	0.493139	TRUE	FALSE	450449534	3.81317e-05	0.509384	TRUE	FALSE	TRUE	FALSE	FALSE
CHIP_eGFP_ZFP3_HEK293_genetically_modified_using_site_specific_recombination_originated_from_HEK293	4.42676e+08	0.566881	0.5004	FALSE	FALSE	4.52735e+08	5.34818e-07	0.51157	TRUE	TRUE	FALSE	FALSE	FALSE
CHIP_NRF1_MCF_7	440674755	0.27387	0.498574	FALSE	FALSE	457214730	5.97306e-13	0.516854	TRUE	TRUE	FALSE	FALSE	FALSE
CHIP_H3K36me3_radial_glial_cell_genetically_modified_using_stable_transfection_originated_from_H9	438263315	0.0295755	0.495524	TRUE	FALSE	4.43364e+08	0.325995	0.50107	FALSE	FALSE	FALSE	FALSE	FALSE
CHIP_H3K4me3_common_myeloid_progenitor_CD34_positive_female_adult_33_years	433692830	1.74014e-05	0.490182	TRUE	FALSE	4.3979e+08	0.900425	0.496955	FALSE	FALSE	FALSE	FALSE	FALSE
CHIP_H3K27me3_fibroblast_of_breast_female_adult_26_years	436135364	0.00198185	0.493166	TRUE	FALSE	446347560	0.0267651	0.504579	TRUE	FALSE	TRUE	FALSE	FALSE
CHIP_H3K4me1_ectodermal_cell_originated_from_embryonic_stem_cell	4.46231e+08	0.970489	0.504478	FALSE	FALSE	4.37909e+08	0.984859	0.494862	FALSE	FALSE	FALSE	FALSE	FALSE
CHIP_H3K36me3_adipocyte_originated_from_mesenchymal_stem_cell	4.39589e+08	0.085253	0.496749	FALSE	FALSE	4.44354e+08	0.193291	0.502053	FALSE	FALSE	FALSE	FALSE	FALSE
CHIP_REST_K562_RPT	446035233	0.95222	0.503953	FALSE	FALSE	4.44862e+08	0.109899	0.502911	FALSE	FALSE	FALSE	FALSE	FALSE
CHIP_H3K27ac_CD4_positive_alpha_beta_T_cell_treated_with_phorbol_13_acetate_12_myristate_ionomycin	435532097	0.000704752	0.492427	TRUE	FALSE	4.42287e+08	0.539721	0.499763	FALSE	FALSE	FALSE	FALSE	FALSE
CHIP_RNF2_K562_RPT	436242806	0.00148731	0.492955	TRUE	FALSE	443518342	0.314928	0.501143	FALSE	FALSE	FALSE	FALSE	FALSE
CHIP_eGFP_ZNF132_HEK293_genetically_modified_using_site_specific_recombination_originated_from_HEK293	448504998	0.998567	0.507072	FALSE	FALSE	449116701	0.000856071	0.507437	TRUE	FALSE	FALSE	FALSE	FALSE
CHIP_MCM2_K562	442572950	0.509981	0.500059	FALSE	FALSE	4.49405e+08	0.000436418	0.507894	TRUE	FALSE	FALSE	FALSE	FALSE
CHIP_GABPB1_K562	4.42878e+08	0.620962	0.500731	FALSE	FALSE	4.44202e+08	0.211466	0.5019	FALSE	FALSE	FALSE	FALSE	FALSE
CHIP_H3K27me3_neural_progenitor_cell_originated_from_H9	4.44242e+08	0.788024	0.501896	FALSE	FALSE	4.56087e+08	2.40587e-11	0.515599	TRUE	TRUE	FALSE	FALSE	TRUE
CHIP_H3K4me3_ovary_female_adult_30_years	4.43385e+08	0.654612	0.500943	FALSE	FALSE	4.4483e+08	0.110233	0.502906	FALSE	FALSE	FALSE	FALSE	FALSE
CHIP_MAFF_HeLa_S3	4.42087e+08	0.470353	0.499824	FALSE	FALSE	449350253	0.000341626	0.508056	TRUE	FALSE	FALSE	FALSE	FALSE
CHIP_eGFP_SP3_HEK293_genetically_modified_using_site_specific_recombination_originated_from_HEK293	4.45041e+08	0.895107	0.502975	FALSE	FALSE	449486473	0.000230454	0.508308	TRUE	FALSE	FALSE	FALSE	FALSE
CHIP_H3K36me3_colonic_mucosa_female_adult_73_years	4.37958e+08	0.0157023	0.494896	TRUE	FALSE	445260044	0.0965525	0.503086	FALSE	FALSE	FALSE	FALSE	FALSE
CHIP_3xFLAG_CEBPA_HepG2_genetically_modified_using_CRISPR	439126294	0.0602397	0.496317	FALSE	FALSE	447607552	0.00738431	0.505782	TRUE	FALSE	FALSE	FALSE	FALSE
CHIP_H3K36me3_heart_right_ventricle_male_adult_34_years	4.39271e+08	0.0712233	0.496521	FALSE	FALSE	442301993	0.51097	0.499935	FALSE	FALSE	FALSE	FALSE	TRUE
CHIP_POLR2A_uterus_female_adult_53_years	4.37924e+08	0.0298151	0.495531	TRUE	FALSE	457796564	1.42767e-15	0.518742	TRUE	TRUE	TRUE	FALSE	FALSE
CHIP_EWSR1_K562	4.45951e+08	0.967591	0.50438	FALSE	FALSE	446197188	0.0368588	0.504241	TRUE	FALSE	FALSE	FALSE	FALSE
CHIP_ZC3H8_K562	4.4618e+08	0.965019	0.504298	FALSE	FALSE	444614923	0.122714	0.502755	FALSE	FALSE	FALSE	FALSE	FALSE
CHIP_H3K4me3_brain_male_embryo_122_days	445187034	0.911616	0.503204	FALSE	FALSE	4.48355e+08	0.0025168	0.506652	TRUE	FALSE	FALSE	FALSE	TRUE
CHIP_H3K27me3_smooth_muscle_cell_originated_from_H9	4.41539e+08	0.378809	0.499268	FALSE	FALSE	449637116	0.000330825	0.508075	TRUE	FALSE	FALSE	FALSE	FALSE
CHIP_H3K27me3_amnion_male_embryo_16_weeks	4.38917e+08	0.044814	0.495974	TRUE	FALSE	4.53166e+08	1.35312e-07	0.512198	TRUE	TRUE	TRUE	FALSE	FALSE
CHIP_H3K36me3_mesendoderm_originated_from_H1_hESC	4.4444e+08	0.845178	0.50241	FALSE	FALSE	4.41998e+08	0.564962	0.499612	FALSE	FALSE	FALSE	FALSE	FALSE
CHIP_NFRKB_HepG2	441351103	0.671229	0.501053	FALSE	FALSE	462563075	7.74479e-23	0.52317	TRUE	TRUE	FALSE	FALSE	FALSE
CHIP_TARDBP_HepG2	440834451	0.275326	0.498584	FALSE	FALSE	4.49048e+08	0.000586545	0.507698	TRUE	FALSE	FALSE	FALSE	FALSE
CHIP_ATF4_K562	4.4432e+08	0.801543	0.502009	FALSE	FALSE	4.43873e+08	0.235084	0.501713	FALSE	FALSE	FALSE	FALSE	FALSE
CHIP_HDGF_GM12878	441612979	0.451427	0.49971	FALSE	FALSE	4.50668e+08	1.24975e-05	0.51	TRUE	FALSE	FALSE	FALSE	FALSE
CHIP_CTCF_gastroesophageal_sphincter_female_adult_51_year	444276852	0.835318	0.502314	FALSE	FALSE	4.50566e+08	5.5965e-05	0.509162	TRUE	FALSE	FALSE	FALSE	FALSE
CHIP_H3K4me3_mucosa_of_rectum_female_adult_61_year	441651904	0.376719	0.499255	FALSE	FALSE	4.47726e+08	0.00564497	0.506009	TRUE	FALSE	FALSE	FALSE	FALSE
CHIP_H3K4me1_skeletal_muscle_tissue	445314058	0.916878	0.503283	FALSE	FALSE	445490429	0.0710238	0.503482	FALSE	FALSE	FALSE	FALSE	FALSE
CHIP_H3K9ac_subcutaneous_abdominal_adipose_tissue_nuclear_fraction_female_adult_59_years	4.38148e+08	0.0187961	0.495069	TRUE	FALSE	4.4797e+08	0.00462466	0.506173	TRUE	FALSE	TRUE	FALSE	FALSE
CHIP_H3K9me3_brain_female_embryo_17_weeks	447481799	0.991239	0.505634	FALSE	FALSE	451143224	1.54897e-05	0.509881	TRUE	FALSE	FALSE	FALSE	TRUE
CHIP_eGFP_REPIN1_HEK293_genetically_modified_using_site_specific_recombination_originated_from_HEK293	4.44623e+08	0.850718	0.502465	FALSE	FALSE	4.48401e+08	0.00149267	0.507043	TRUE	FALSE	FALSE	FALSE	FALSE
CHIP_H3K9ac_kidney_male_adult_50_years	441294193	0.320834	0.498896	FALSE	FALSE	4.49761e+08	0.000254997	0.508243	TRUE	FALSE	FALSE	FALSE	FALSE
CHIP_H3K27me3_foreskin_melanocyte_male_newborn	442725320	0.537883	0.500226	FALSE	FALSE	4.5257e+08	1.01216e-06	0.511267	TRUE	TRUE	FALSE	FALSE	FALSE
CHIP_POLR2A_esophagus_squamous_epithelium_female_adult_53_years	440324446	0.182461	0.497851	FALSE	FALSE	4.59261e+08	3.26932e-16	0.519162	TRUE	TRUE	FALSE	FALSE	FALSE
CHIP_EP300_subcutaneous_adipose_tissue_female_adult_53_years	447637596	0.993205	0.505853	FALSE	FALSE	4.47668e+08	0.00577042	0.505991	TRUE	FALSE	FALSE	FALSE	FALSE
CHIP_H3K4me1_gastrocnemius_medialis_male_adult_37_years	4.4652e+08	0.973686	0.504596	FALSE	FALSE	445971754	0.0492573	0.503918	TRUE	FALSE	FALSE	FALSE	FALSE
CHIP_H3K4me3_duodenal_mucosa_male_adult_76_years	4.39803e+08	0.108155	0.497068	FALSE	FALSE	4.48873e+08	0.000939577	0.507373	TRUE	FALSE	FALSE	FALSE	FALSE
CHIP_eGFP_ZNF584_K562_genetically_modified_using_CRISPR	4.44551e+08	0.841022	0.502368	FALSE	FALSE	441032276	0.753922	0.498371	FALSE	FALSE	FALSE	FALSE	FALSE
CHIP_H3K9me3_esophagus_male_adult_34_years	4.41554e+08	0.327642	0.498941	FALSE	FALSE	441854831	0.59571	0.499425	FALSE	FALSE	FALSE	FALSE	FALSE
CHIP_H3K4me1_substantia_nigra_female_adult_75_years	444498963	0.830375	0.502266	FALSE	FALSE	439390666	0.933363	0.49644	FALSE	FALSE	FALSE	FALSE	FALSE
CHIP_H3K36me3_muscle_of_leg_female_embryo_110_days	4.41479e+08	0.304952	0.49879	FALSE	FALSE	4.41753e+08	0.634297	0.499186	FALSE	FALSE	FALSE	FALSE	FALSE
CHIP_H3K27ac_heart_left_ventricle_male_adult_34_years	4.43042e+08	0.609523	0.50066	FALSE	FALSE	4.45171e+08	0.10635	0.502955	FALSE	FALSE	FALSE	FALSE	TRUE
CHIP_H3K36me3_sigmoid_colon_female_adult_53_years	439117555	0.0709973	0.496517	FALSE	FALSE	449788752	0.000133763	0.508646	TRUE	FALSE	FALSE	FALSE	FALSE
CHIP_AGO2_HepG2	4.32483e+08	9.83403e-07	0.488719	TRUE	TRUE	442356926	0.494432	0.500033	FALSE	FALSE	FALSE	FALSE	FALSE
CHIP_H3K9ac_foreskin_melanocyte_male_newborn	4.35082e+08	0.000201982	0.491611	TRUE	FALSE	4.44293e+08	0.190273	0.50208	FALSE	FALSE	FALSE	FALSE	FALSE
CHIP_H3K4me1_SK_N_MC	444741454	0.871514	0.502689	FALSE	FALSE	435428745	0.999652	0.491957	FALSE	FALSE	FALSE	FALSE	FALSE
CHIP_H3K9ac_subcutaneous_abdominal_adipose_tissue_nuclear_fraction_female_adult_41_year	442296639	0.480174	0.499882	FALSE	FALSE	445236669	0.101907	0.503014	FALSE	FALSE	FALSE	FALSE	FALSE
CHIP_H4K20me1_PC_9	4.34193e+08	4.66204e-05	0.490732	TRUE	FALSE	445292307	0.075759	0.503402	FALSE	FALSE	FALSE	FALSE	FALSE
CHIP_POLR2A_lower_leg_skin_male_adult_54_years	4.34469e+08	0.000103304	0.491198	TRUE	FALSE	4.62332e+08	5.37875e-23	0.523263	TRUE	TRUE	TRUE	FALSE	FALSE
CHIP_H3K4me3_HUES48	4.4119e+08	0.258456	0.498463	FALSE	FALSE	444367645	0.187994	0.5021	FALSE	FALSE	FALSE	FALSE	FALSE
CHIP_TRIP13_K562	445665698	0.958396	0.50411	FALSE	FALSE	4.44461e+08	0.113352	0.502868	FALSE	FALSE	FALSE	FALSE	FALSE
CHIP_POLR2A_tibial_nerve_female_adult_51_year	434944533	0.000354046	0.491967	TRUE	FALSE	459782385	7.20157e-17	0.519593	TRUE	TRUE	TRUE	FALSE	FALSE
CHIP_H3K79me2_GM23338_male_adult_53_years_originated_from_GM23248	4.40784e+08	0.218308	0.498155	FALSE	FALSE	4.43521e+08	0.296651	0.501267	FALSE	FALSE	FALSE	FALSE	FALSE
CHIP_ARNT_K562	445819541	0.951562	0.503938	FALSE	FALSE	443505712	0.271522	0.501443	FALSE	FALSE	FALSE	FALSE	FALSE
CHIP_ZBTB11_MCF_7	4.44689e+08	0.848919	0.502447	FALSE	FALSE	449648597	0.000200138	0.508397	TRUE	FALSE	FALSE	FALSE	FALSE
CHIP_PTBP1_HepG2	429676454	5.33733e-10	0.485535	TRUE	TRUE	4.43966e+08	0.255035	0.501562	FALSE	FALSE	FALSE	FALSE	FALSE
CHIP_3xFLAG_DNMT3B_HepG2_genetically_modified_using_CRISPR	439671658	0.0877518	0.496787	FALSE	FALSE	447684919	0.00529828	0.506062	TRUE	FALSE	FALSE	FALSE	FALSE
CHIP_POLR2A_esophagus_squamous_epithelium_male_adult_37_years	4.41122e+08	0.259265	0.498469	FALSE	FALSE	4.5509e+08	1.21575e-09	0.514148	TRUE	TRUE	FALSE	FALSE	FALSE
CHIP_H3K27ac_peripheral_blood_mononuclear_cell_female_adult_28_years	4.33518e+08	1.5445e-05	0.490117	TRUE	FALSE	445190088	0.0792602	0.503345	FALSE	FALSE	FALSE	FALSE	FALSE
CHIP_ZKSCAN1_HepG2	4.38447e+08	0.0287319	0.495494	TRUE	FALSE	450375862	7.66031e-05	0.508979	TRUE	FALSE	TRUE	FALSE	FALSE
CHIP_3xFLAG_ZNF205_HepG2_genetically_modified_using_CRISPR	438472963	0.0286303	0.495491	TRUE	FALSE	4.50327e+08	0.000102624	0.508804	TRUE	FALSE	TRUE	FALSE	FALSE
CHIP_H3K4me3_middle_frontal_area_46_female_adult_75_years	4.41823e+08	0.369363	0.499209	FALSE	FALSE	4.46908e+08	0.0196113	0.50489	TRUE	FALSE	FALSE	FALSE	TRUE
CHIP_H3K27me3_large_intestine_male_embryo_108_days	440680272	0.19958	0.498	FALSE	FALSE	4.49074e+08	0.000873403	0.507424	TRUE	FALSE	FALSE	FALSE	FALSE
CHIP_SMARCE1_K562	4.44516e+08	0.863533	0.5026	FALSE	FALSE	4.45238e+08	0.102989	0.502999	FALSE	FALSE	FALSE	FALSE	FALSE
CHIP_H3K36me3_tibial_nerve_female_adult_53_years	4.42843e+08	0.596918	0.500582	FALSE	FALSE	445005935	0.0890447	0.503194	FALSE	FALSE	FALSE	FALSE	FALSE
CHIP_eGFP_ZBTB40_K562_genetically_modified_using_CRISPR	4.42016e+08	0.463618	0.499783	FALSE	FALSE	4.396e+08	0.877449	0.497243	FALSE	FALSE	FALSE	FALSE	FALSE
CHIP_EP300_ovary_female_adult_51_year	443973537	0.755231	0.501639	FALSE	FALSE	4.44835e+08	0.101492	0.50302	FALSE	FALSE	FALSE	FALSE	FALSE
CHIP_H4K20me1_Karpas_422	4.40767e+08	0.22457	0.498205	FALSE	FALSE	4.39614e+08	0.903567	0.496912	FALSE	FALSE	FALSE	FALSE	FALSE
CHIP_3xFLAG_ERF_HepG2_genetically_modified_using_CRISPR	4.39054e+08	0.0510601	0.496123	FALSE	FALSE	449941745	0.000179616	0.508463	TRUE	FALSE	FALSE	FALSE	FALSE
CHIP_eGFP_ZNF518A_HEK293_genetically_modified_using_site_specific_recombination_originated_from_HEK293	4.48193e+08	0.997897	0.506789	FALSE	FALSE	4.50918e+08	2.98673e-05	0.509519	TRUE	FALSE	FALSE	FALSE	FALSE
CHIP_3xFLAG_ATF1_K562_genetically_modified_using_CRISPR	443216931	0.640228	0.500852	FALSE	FALSE	444066057	0.225296	0.501789	FALSE	FALSE	FALSE	FALSE	FALSE
CHIP_H3K36me3_myoepithelial_cell_of_mammary_gland_female_adult_36_years	443335255	0.679378	0.501105	FALSE	FALSE	442711531	0.414232	0.500514	FALSE	FALSE	FALSE	FALSE	FALSE
CHIP_GATAD2A_K562	444735962	0.875767	0.502737	FALSE	FALSE	445827957	0.0487746	0.50393	TRUE	FALSE	FALSE	FALSE	FALSE
CHIP_KDM5A_H1_hESC	4.43893e+08	0.763981	0.501706	FALSE	FALSE	4.48062e+08	0.00221172	0.506752	TRUE	FALSE	FALSE	FALSE	TRUE
CHIP_H3K27me3_spleen_female_adult_53_years	4.4014e+08	0.154247	0.497584	FALSE	FALSE	454218093	3.98087e-09	0.513686	TRUE	TRUE	FALSE	FALSE	FALSE
CHIP_H3K4me1_gastrocnemius_medialis_male_adult_54_years	4.45713e+08	0.942633	0.503741	FALSE	FALSE	4.45307e+08	0.0923317	0.503146	FALSE	FALSE	FALSE	FALSE	FALSE
CHIP_H3K4me1_HCT116_RPT	4.37815e+08	0.013252	0.494738	TRUE	FALSE	446168987	0.0368893	0.504241	TRUE	FALSE	TRUE	FALSE	FALSE
CHIP_H2BK5ac_H1_hESC	4.38039e+08	0.0211801	0.495185	TRUE	FALSE	434308693	0.999927	0.490994	FALSE	FALSE	FALSE	FALSE	TRUE
CHIP_H3K4me3_naive_thymus_derived_CD4_positive_alpha_beta_T_cell_RPT	4.40047e+08	0.139066	0.497428	FALSE	FALSE	449025372	0.000779453	0.507503	TRUE	FALSE	FALSE	FALSE	FALSE
CHIP_H3K27me3_B_cell_female_adult_27_years	445832889	0.951418	0.503934	FALSE	FALSE	448885351	0.000812031	0.507475	TRUE	FALSE	FALSE	FALSE	FALSE
CHIP_MYBL2_K562	4.45837e+08	0.975412	0.504667	FALSE	FALSE	440939752	0.66672	0.498978	FALSE	FALSE	FALSE	FALSE	FALSE
CHIP_H3K36me3_peripheral_blood_mononuclear_cell_male_adult_32_years	435132267	0.000311524	0.491885	TRUE	FALSE	443171256	0.338132	0.50099	FALSE	FALSE	FALSE	FALSE	FALSE
CHIP_H3K9ac_adipocyte_originated_from_mesenchymal_stem_cell	441884193	0.388808	0.49933	FALSE	FALSE	449332205	0.000631248	0.507647	TRUE	FALSE	FALSE	FALSE	FALSE
CHIP_H3K4me3_common_myeloid_progenitor_CD34_positive_male_adult	433296883	7.17355e-06	0.48971	TRUE	FALSE	443968198	0.215913	0.501864	FALSE	FALSE	FALSE	FALSE	FALSE
CHIP_eGFP_ZNF189_HEK293_genetically_modified_using_site_specific_recombination_originated_from_HEK293	4.47044e+08	0.990632	0.505576	FALSE	FALSE	4.49603e+08	0.000151191	0.508571	TRUE	FALSE	FALSE	FALSE	FALSE
CHIP_H4K91ac_IMR_90	4.41555e+08	0.338731	0.499014	FALSE	FALSE	4.45147e+08	0.0977494	0.50307	FALSE	FALSE	FALSE	FALSE	FALSE
CHIP_H3K36me3_common_myeloid_progenitor_CD34_positive_female_adult_33_years	4.37713e+08	0.0110676	0.494574	TRUE	FALSE	441833877	0.619796	0.499277	FALSE	FALSE	FALSE	FALSE	FALSE
CHIP_H3K4me2_Loucy	437567779	0.0108535	0.494556	TRUE	FALSE	442808495	0.453621	0.500276	FALSE	FALSE	FALSE	FALSE	FALSE
CHIP_H3K36me3_stomach_female_adult_53_years	4.3905e+08	0.0542991	0.496194	FALSE	FALSE	4.43549e+08	0.306094	0.501202	FALSE	FALSE	FALSE	FALSE	FALSE
CHIP_H3K9ac_iPS_20b_male_adult_55_years	439938696	0.112501	0.497122	FALSE	FALSE	4.36075e+08	0.998719	0.492847	FALSE	FALSE	FALSE	FALSE	FALSE
CHIP_H3K9me3_tibial_artery_female_adult_53_years	445786584	0.940157	0.50369	FALSE	FALSE	447984132	0.00228773	0.506726	TRUE	FALSE	FALSE	FALSE	FALSE
CHIP_H3K4me3_CD8_positive_alpha_beta_T_cell_male_adult_28_years	4.41099e+08	0.269278	0.498541	FALSE	FALSE	451340566	1.21922e-05	0.510009	TRUE	FALSE	FALSE	FALSE	FALSE
CHIP_eGFP_DIDO1_K562_genetically_modified_using_stable_transfection	443154003	0.680355	0.501112	FALSE	FALSE	445917376	0.0511318	0.503875	FALSE	FALSE	FALSE	FALSE	FALSE
CHIP_ZNF316_K562	4.4527e+08	0.922483	0.503373	FALSE	FALSE	443240737	0.315381	0.50114	FALSE	FALSE	FALSE	FALSE	FALSE
CHIP_eGFP_ZNF544_HEK293_genetically_modified_using_site_specific_recombination_originated_from_HEK293	4.43073e+08	0.707179	0.501293	FALSE	FALSE	4.54111e+08	6.33171e-09	0.513498	TRUE	TRUE	FALSE	FALSE	FALSE
CHIP_NCOA6_K562	445736061	0.957359	0.504082	FALSE	FALSE	4.4414e+08	0.202505	0.501975	FALSE	FALSE	FALSE	FALSE	FALSE
CHIP_H3K4me3_stomach_smooth_muscle_male_adult_59_years	446254808	0.965284	0.504306	FALSE	FALSE	4.49581e+08	0.000264115	0.508221	TRUE	FALSE	FALSE	FALSE	FALSE
CHIP_NR2F2_liver_female_child_4_years	4.46662e+08	0.987362	0.505307	FALSE	FALSE	446900829	0.0105999	0.505467	TRUE	FALSE	FALSE	FALSE	FALSE
CHIP_H3K9me3_muscle_layer_of_duodenum_male_adult_73_years	447682347	0.994566	0.506041	FALSE	FALSE	445291348	0.0864354	0.503233	FALSE	FALSE	FALSE	FALSE	FALSE
CHIP_H3K4me1_neural_stem_progenitor_cell_originated_from_H9	444031256	0.76893	0.501744	FALSE	FALSE	439321020	0.931496	0.496473	FALSE	FALSE	FALSE	FALSE	TRUE
CHIP_PHB2_HepG2	4.39583e+08	0.0806276	0.496678	FALSE	FALSE	4.64338e+08	1.64072e-25	0.5246	TRUE	TRUE	FALSE	FALSE	FALSE
CHIP_H3K27ac_spleen_male_child_3_years	4.39894e+08	0.108471	0.497072	FALSE	FALSE	4.45616e+08	0.0616505	0.503655	FALSE	FALSE	FALSE	FALSE	FALSE
CHIP_H3K4me1_common_myeloid_progenitor_CD34_positive	4.37069e+08	0.00473869	0.493847	TRUE	FALSE	438953095	0.945836	0.496191	FALSE	FALSE	FALSE	FALSE	FALSE
CHIP_POLR2AphosphoS5_transverse_colon_female_adult_51_year	4.44242e+08	0.867309	0.502642	FALSE	FALSE	4.49499e+08	0.000294959	0.50815	TRUE	FALSE	FALSE	FALSE	FALSE
CHIP_H3K4me3_muscle_layer_of_colon_female_adult_56_years	446436728	0.974192	0.504616	FALSE	FALSE	4.50551e+08	4.59767e-05	0.509276	TRUE	FALSE	FALSE	FALSE	FALSE
CHIP_E2F7_K562	445347031	0.93232	0.503542	FALSE	FALSE	4.44892e+08	0.11936	0.502794	FALSE	FALSE	FALSE	FALSE	FALSE
CHIP_FOXK2_HepG2	4.39661e+08	0.373348	0.499233	FALSE	FALSE	463935773	1.18157e-25	0.524681	TRUE	TRUE	FALSE	FALSE	FALSE
CHIP_H4K8ac_mesenchymal_stem_cell_originated_from_H1_hESC	4.35238e+08	0.000542298	0.492249	TRUE	FALSE	4.41304e+08	0.703878	0.49873	FALSE	FALSE	FALSE	FALSE	FALSE
CHIP_H3K4me3_foreskin_keratinocyte_male_newborn_RPT	4.36507e+08	0.00251702	0.493348	TRUE	FALSE	4.43188e+08	0.349968	0.500914	FALSE	FALSE	FALSE	FALSE	FALSE
CHIP_CTCF_stomach_female_adult_51_year	441952143	0.670094	0.501045	FALSE	FALSE	457218881	1.09827e-14	0.518128	TRUE	TRUE	FALSE	FALSE	FALSE
CHIP_3xFLAG_ZNF580_HepG2_genetically_modified_using_CRISPR	437150072	0.00602073	0.494045	TRUE	FALSE	4.47406e+08	0.00951835	0.505561	TRUE	FALSE	TRUE	FALSE	FALSE
CHIP_COPS2_MCF_7	443401303	0.722531	0.5014	FALSE	FALSE	456087769	4.80714e-13	0.516936	TRUE	TRUE	FALSE	FALSE	FALSE
CHIP_H3K36me3_iPS_DF_6_9_male_newborn	4.381e+08	0.0252634	0.495362	TRUE	FALSE	4.40485e+08	0.819299	0.497835	FALSE	FALSE	FALSE	FALSE	TRUE
CHIP_ZNF592_GM12878	438696842	0.0689085	0.496479	FALSE	FALSE	4.56665e+08	8.7726e-14	0.517483	TRUE	TRUE	FALSE	FALSE	FALSE
CHIP_POLR2A_lower_leg_skin_male_adult_37_years	4.36631e+08	0.00911079	0.494397	TRUE	FALSE	459440794	6.88849e-17	0.51961	TRUE	TRUE	TRUE	FALSE	FALSE
CHIP_EHMT2_K562	4.46378e+08	0.975114	0.504654	FALSE	FALSE	448226532	0.00249619	0.506659	TRUE	FALSE	FALSE	FALSE	FALSE
CHIP_CTCF_coronary_artery_female_adult_53_years	4.43492e+08	0.684353	0.501138	FALSE	FALSE	450735862	1.95143e-05	0.509757	TRUE	FALSE	FALSE	FALSE	FALSE
CHIP_H3K9ac_myoepithelial_cell_of_mammary_gland_female_adult_33_years	439433101	0.0871236	0.496777	FALSE	FALSE	445423416	0.0714764	0.503474	FALSE	FALSE	FALSE	FALSE	FALSE
[truncated: 3,315 more rows]
