# Supplementary material for: Noncoding variants and sulcal patterns in congenital heart disease: Machine learning to predict functional impact
Source: iScience. 2024 Dec 28;28(2):111707. doi: 10.1016/j.isci.2024.111707 (PMC11772982; doi:10.1016/j.isci.2024.111707)
Supplement: Table S11. Results from one-sided Mann-Whitney U-test for negative and positive scores predicted by Enformer [file mmc12.xlsx]

## Sheet: S11_enformer
Supplemental Table 11
target	stat_neg	pval_neg	esize_neg	nom_neg	bonf_neg	stat_pos	pval_pos	esize_pos	nom_pos	bonf_pos	nom_both	bonf_both	heartbrain
DNASE_cerebellum_male_adult_27_years_and_male_adult_35_years	4.31159e+08	3.47484e-08	0.487211	TRUE	TRUE	443116674	0.37882	0.500732	FALSE	FALSE	FALSE	FALSE	TRUE
DNASE_frontal_cortex_male_adult_27_years_and_male_adult_35_years	440248510	0.163339	0.497674	FALSE	FALSE	4.48532e+08	0.00229813	0.506721	TRUE	FALSE	FALSE	FALSE	TRUE
DNASE_chorion	4.35375e+08	0.000338021	0.491939	TRUE	FALSE	450489356	6.31525e-05	0.509092	TRUE	FALSE	TRUE	FALSE	FALSE
DNASE_Ishikawa_treated_with_0_02_dimethyl_sulfoxide_for_1_hour	4.36854e+08	0.00374828	0.493658	TRUE	FALSE	438364808	0.971464	0.495487	FALSE	FALSE	FALSE	FALSE	FALSE
DNASE_GM03348	4.3709e+08	0.00534882	0.493947	TRUE	FALSE	4.39474e+08	0.924304	0.496598	FALSE	FALSE	FALSE	FALSE	FALSE
DNASE_GM03348_genetically_modified_using_transduction_treated_with_3_ug_mL_doxycycline_for_10_days	4.37955e+08	0.0150119	0.494854	TRUE	FALSE	439283720	0.94198	0.496273	FALSE	FALSE	FALSE	FALSE	FALSE
DNASE_AG08395	441284783	0.268586	0.498537	FALSE	FALSE	440741030	0.783323	0.498142	FALSE	FALSE	FALSE	FALSE	FALSE
DNASE_AG08396	440767118	0.202528	0.498025	FALSE	FALSE	4.45266e+08	0.0896067	0.503186	FALSE	FALSE	FALSE	FALSE	FALSE
DNASE_AG20443	4.40305e+08	0.137543	0.497412	FALSE	FALSE	441991708	0.569607	0.499584	FALSE	FALSE	FALSE	FALSE	FALSE
DNASE_frontal_cortex_female_adult_67_years_and_female_adult_80_years	4.417e+08	0.347916	0.499073	FALSE	FALSE	450332619	9.98419e-05	0.508821	TRUE	FALSE	FALSE	FALSE	TRUE
DNASE_H54	440193679	0.132427	0.497356	FALSE	FALSE	446332277	0.0333132	0.50435	TRUE	FALSE	FALSE	FALSE	FALSE
DNASE_GM10248	434609289	0.00011158	0.491245	TRUE	FALSE	440004517	0.873006	0.497295	FALSE	FALSE	FALSE	FALSE	FALSE
DNASE_GM12878	440981989	0.227866	0.498231	FALSE	FALSE	443809421	0.262345	0.501509	FALSE	FALSE	FALSE	FALSE	FALSE
DNASE_GM12891	433668035	1.15401e-05	0.489962	TRUE	FALSE	444080895	0.219688	0.501834	FALSE	FALSE	FALSE	FALSE	FALSE
DNASE_GM12892	434344877	5.22731e-05	0.490799	TRUE	FALSE	442302679	0.555642	0.499668	FALSE	FALSE	FALSE	FALSE	FALSE
DNASE_GM18507	4.37461e+08	0.00808129	0.494296	TRUE	FALSE	440486703	0.837223	0.497669	FALSE	FALSE	FALSE	FALSE	FALSE
DNASE_GM19238	436878645	0.00366478	0.493641	TRUE	FALSE	4.44136e+08	0.201574	0.501983	FALSE	FALSE	FALSE	FALSE	FALSE
DNASE_GM19239	438329261	0.0281912	0.495474	TRUE	FALSE	4.47468e+08	0.0085175	0.505659	TRUE	FALSE	TRUE	FALSE	FALSE
DNASE_GM19240	4.41388e+08	0.326634	0.498934	FALSE	FALSE	4.45607e+08	0.07033	0.503494	FALSE	FALSE	FALSE	FALSE	FALSE
DNASE_H1_hESC	440039745	0.111628	0.497112	FALSE	FALSE	447955468	0.00504806	0.506101	TRUE	FALSE	FALSE	FALSE	TRUE
DNASE_H7_hESC	4.3679e+08	0.00294985	0.493471	TRUE	FALSE	4.44378e+08	0.196264	0.502028	FALSE	FALSE	FALSE	FALSE	TRUE
DNASE_H9	442720508	0.584338	0.500505	FALSE	FALSE	440374581	0.826703	0.497768	FALSE	FALSE	FALSE	FALSE	FALSE
DNASE_heart_male_adult_27_years_and_male_adult_35_years	439298551	0.0698206	0.496497	FALSE	FALSE	446622249	0.0254121	0.504632	TRUE	FALSE	FALSE	FALSE	TRUE
DNASE_HEK293T	443626813	0.711197	0.501321	FALSE	FALSE	4.43877e+08	0.260768	0.50152	FALSE	FALSE	FALSE	FALSE	FALSE
DNASE_HeLa_S3_treated_with_interferon_alpha_for_4_hours	4.36635e+08	0.00231089	0.493283	TRUE	FALSE	4.47324e+08	0.011557	0.505387	TRUE	FALSE	TRUE	FALSE	FALSE
DNASE_HeLa_S3	4.36817e+08	0.00312921	0.493516	TRUE	FALSE	446190627	0.0421305	0.504094	TRUE	FALSE	TRUE	FALSE	FALSE
DNASE_hepatocyte	4.43882e+08	0.743011	0.501548	FALSE	FALSE	451200616	1.73044e-05	0.50982	TRUE	FALSE	FALSE	FALSE	FALSE
DNASE_HepG2	4.34858e+08	0.000120159	0.491291	TRUE	FALSE	4.42115e+08	0.57458	0.499554	FALSE	FALSE	FALSE	FALSE	FALSE
DNASE_HTR_8_SVneo	435809920	0.000691131	0.492415	TRUE	FALSE	439165011	0.938617	0.49634	FALSE	FALSE	FALSE	FALSE	FALSE
DNASE_endothelial_cell_of_umbilical_vein_newborn	4.38727e+08	0.0347765	0.495696	TRUE	FALSE	448427761	0.00262753	0.506619	TRUE	FALSE	TRUE	FALSE	FALSE
DNASE_CWRU1_male	4.4054e+08	0.185273	0.497876	FALSE	FALSE	438074425	0.982531	0.494998	FALSE	FALSE	FALSE	FALSE	FALSE
DNASE_iPS_NIHi11_male_adult_71_year_originated_from_AG20443	4.3877e+08	0.0399741	0.495847	TRUE	FALSE	440730414	0.804561	0.497965	FALSE	FALSE	FALSE	FALSE	TRUE
DNASE_iPS_NIHi7_female_adult_85_years_originated_from_AG08395	439811240	0.115491	0.497159	FALSE	FALSE	439175313	0.933955	0.496428	FALSE	FALSE	FALSE	FALSE	TRUE
DNASE_K562_treated_with_1_uM_vorinostat_for_72_hours	4.38735e+08	0.0344616	0.495686	TRUE	FALSE	4.41268e+08	0.726722	0.49857	FALSE	FALSE	FALSE	FALSE	FALSE
DNASE_K562_G2_phase	4.4043e+08	0.154658	0.497589	FALSE	FALSE	4.39899e+08	0.894363	0.497035	FALSE	FALSE	FALSE	FALSE	FALSE
DNASE_K562_G1_phase	4.40568e+08	0.174132	0.497776	FALSE	FALSE	4.39303e+08	0.930224	0.496496	FALSE	FALSE	FALSE	FALSE	FALSE
DNASE_LNCaP_clone_FGC	438058785	0.015624	0.494892	TRUE	FALSE	449686430	0.000335753	0.508066	TRUE	FALSE	TRUE	FALSE	FALSE
DNASE_LNCaP_clone_FGC_treated_with_1_nM_17B_hydroxy_17_methylestra_4_9_11_trien_3_one_for_12_hours	4.41947e+08	0.381046	0.499282	FALSE	FALSE	4.48685e+08	0.00170663	0.506944	TRUE	FALSE	FALSE	FALSE	FALSE
DNASE_MCF_7_originated_from_MCF_7	4.39756e+08	0.0980985	0.496935	FALSE	FALSE	4.42687e+08	0.480248	0.500117	FALSE	FALSE	FALSE	FALSE	FALSE
DNASE_medulloblastoma	434070526	2.4383e-05	0.490368	TRUE	FALSE	4.44005e+08	0.236501	0.501702	FALSE	FALSE	FALSE	FALSE	FALSE
DNASE_epidermal_melanocyte	4.44792e+08	0.859575	0.502558	FALSE	FALSE	4.49097e+08	0.000539214	0.507755	TRUE	FALSE	FALSE	FALSE	FALSE
DNASE_CD14_positive_monocyte_female	434918414	0.000144169	0.491402	TRUE	FALSE	441114463	0.746052	0.49843	FALSE	FALSE	FALSE	FALSE	FALSE
DNASE_keratinocyte_female	435152227	0.000301972	0.491865	TRUE	FALSE	442058151	0.595687	0.499426	FALSE	FALSE	FALSE	FALSE	FALSE
DNASE_osteoblast	435479823	0.000369327	0.491997	TRUE	FALSE	4.44575e+08	0.170932	0.502254	FALSE	FALSE	FALSE	FALSE	FALSE
DNASE_psoas_muscle_male_adult_27_years_and_male_adult_35_years	436895072	0.00420318	0.49375	TRUE	FALSE	448233023	0.00345939	0.506405	TRUE	FALSE	TRUE	FALSE	FALSE
DNASE_T47D_treated_with_10_nM_17B_estradiol_for_30_minutes	442256706	0.445951	0.499678	FALSE	FALSE	443901208	0.267116	0.501474	FALSE	FALSE	FALSE	FALSE	FALSE
DNASE_urothelium_cell_line	4.38967e+08	0.0419154	0.4959	TRUE	FALSE	4.44955e+08	0.123535	0.502745	FALSE	FALSE	FALSE	FALSE	FALSE
DNASE_A549	438304317	0.0204461	0.495151	TRUE	FALSE	444857848	0.137237	0.502592	FALSE	FALSE	FALSE	FALSE	FALSE
DNASE_AG04449	442131660	0.420468	0.499524	FALSE	FALSE	437482350	0.99062	0.494426	FALSE	FALSE	FALSE	FALSE	FALSE
DNASE_AG04450	4.44576e+08	0.829101	0.502254	FALSE	FALSE	440950271	0.743356	0.498449	FALSE	FALSE	FALSE	FALSE	FALSE
DNASE_AG09309	4.40302e+08	0.147931	0.497521	FALSE	FALSE	4.39796e+08	0.904587	0.496898	FALSE	FALSE	FALSE	FALSE	FALSE
DNASE_AG09319	4.41196e+08	0.259815	0.498473	FALSE	FALSE	4.42456e+08	0.517928	0.499893	FALSE	FALSE	FALSE	FALSE	FALSE
DNASE_AG10803	440064851	0.113917	0.49714	FALSE	FALSE	442311043	0.541228	0.499754	FALSE	FALSE	FALSE	FALSE	FALSE
DNASE_fibroblast_of_the_aortic_adventitia_female	441524874	0.313997	0.498851	FALSE	FALSE	445141538	0.104916	0.502974	FALSE	FALSE	FALSE	FALSE	FALSE
DNASE_BE2C	4.40932e+08	0.213945	0.49812	FALSE	FALSE	4.43097e+08	0.402684	0.500584	FALSE	FALSE	FALSE	FALSE	FALSE
DNASE_BJ	438040362	0.015235	0.494868	TRUE	FALSE	4.4019e+08	0.87261	0.497299	FALSE	FALSE	FALSE	FALSE	FALSE
DNASE_HS_27A	4.43535e+08	0.67486	0.501075	FALSE	FALSE	4.41026e+08	0.770406	0.498245	FALSE	FALSE	FALSE	FALSE	FALSE
DNASE_HS_5	442917680	0.573005	0.500436	FALSE	FALSE	440246168	0.865781	0.497376	FALSE	FALSE	FALSE	FALSE	FALSE
DNASE_stromal_cell_of_bone_marrow_male	440555360	0.175601	0.497789	FALSE	FALSE	4.43231e+08	0.371426	0.500778	FALSE	FALSE	FALSE	FALSE	FALSE
DNASE_Caco_2	4.39554e+08	0.0745222	0.496578	FALSE	FALSE	439747240	0.907412	0.496858	FALSE	FALSE	FALSE	FALSE	FALSE
DNASE_B_cell_female_adult_43_years	4.35367e+08	0.000303505	0.491869	TRUE	FALSE	4.43743e+08	0.292533	0.501295	FALSE	FALSE	FALSE	FALSE	FALSE
DNASE_hematopoietic_multipotent_progenitor_cell	4.32506e+08	8.28023e-07	0.488637	TRUE	TRUE	441094050	0.760514	0.498321	FALSE	FALSE	FALSE	FALSE	FALSE
DNASE_naive_thymus_derived_CD4_positive_alpha_beta_T_cell_male_adult_26_years	4.41051e+08	0.238724	0.498315	FALSE	FALSE	4.43774e+08	0.278568	0.501392	FALSE	FALSE	FALSE	FALSE	FALSE
DNASE_CMK	4.4034e+08	0.146215	0.497503	FALSE	FALSE	4.43715e+08	0.28469	0.501349	FALSE	FALSE	FALSE	FALSE	FALSE
DNASE_GM04503	440820940	0.202465	0.498025	FALSE	FALSE	4.41568e+08	0.685548	0.498854	FALSE	FALSE	FALSE	FALSE	FALSE
DNASE_GM04504	438369996	0.0220398	0.495225	TRUE	FALSE	4.40458e+08	0.843953	0.497603	FALSE	FALSE	FALSE	FALSE	FALSE
DNASE_GM06990	437214788	0.00541265	0.493957	TRUE	FALSE	440240521	0.867481	0.497357	FALSE	FALSE	FALSE	FALSE	FALSE
DNASE_GM12864	437577300	0.00885418	0.494376	TRUE	FALSE	443701710	0.28586	0.501341	FALSE	FALSE	FALSE	FALSE	FALSE
DNASE_GM12865	436541086	0.00219469	0.493244	TRUE	FALSE	4.41339e+08	0.720188	0.498616	FALSE	FALSE	FALSE	FALSE	FALSE
DNASE_GM12878_RPT	441966400	0.395423	0.499371	FALSE	FALSE	4.42981e+08	0.387263	0.500679	FALSE	FALSE	FALSE	FALSE	FALSE
DNASE_H1_hESC_RPT	440837025	0.223791	0.498199	FALSE	FALSE	4.38912e+08	0.947668	0.496151	FALSE	FALSE	FALSE	FALSE	TRUE
DNASE_cardiac_mesoderm	4.38566e+08	0.0279237	0.495465	TRUE	FALSE	444848142	0.12229	0.50276	FALSE	FALSE	FALSE	FALSE	TRUE
DNASE_cardiac_mesoderm_RPT	4.42494e+08	0.48579	0.499916	FALSE	FALSE	4.47306e+08	0.00920859	0.505591	TRUE	FALSE	FALSE	FALSE	TRUE
DNASE_cardiac_mesoderm_RPT_RPT	444270564	0.795612	0.501959	FALSE	FALSE	4.44294e+08	0.195084	0.502038	FALSE	FALSE	FALSE	FALSE	TRUE
DNASE_cardiac_mesoderm_RPT_RPT_RPT	440116174	0.1187	0.497198	FALSE	FALSE	445818062	0.0548319	0.503794	FALSE	FALSE	FALSE	FALSE	TRUE
DNASE_H7_hESC_RPT	4.40762e+08	0.197112	0.497979	FALSE	FALSE	445345581	0.0927669	0.50314	FALSE	FALSE	FALSE	FALSE	TRUE
DNASE_astrocyte_of_the_hippocampus	4.37011e+08	0.0044676	0.493799	TRUE	FALSE	4.41059e+08	0.764049	0.498294	FALSE	FALSE	FALSE	FALSE	TRUE
DNASE_astrocyte_of_the_spinal_cord	4.4107e+08	0.235984	0.498294	FALSE	FALSE	440977631	0.770806	0.498241	FALSE	FALSE	FALSE	FALSE	FALSE
DNASE_astrocyte_of_the_cerebellum	440706677	0.189208	0.497911	FALSE	FALSE	4.41541e+08	0.689725	0.498826	FALSE	FALSE	FALSE	FALSE	TRUE
DNASE_amniotic_epithelial_cell	4.39152e+08	0.0525999	0.496158	FALSE	FALSE	439437133	0.93098	0.496483	FALSE	FALSE	FALSE	FALSE	FALSE
DNASE_brain_microvascular_endothelial_cell	440968296	0.239351	0.49832	FALSE	FALSE	4.41248e+08	0.737561	0.498492	FALSE	FALSE	FALSE	FALSE	TRUE
DNASE_brain_pericyte	442663214	0.515278	0.500091	FALSE	FALSE	4.39588e+08	0.922965	0.49662	FALSE	FALSE	FALSE	FALSE	TRUE
DNASE_smooth_muscle_cell_of_the_brain_vasculature_female	443185236	0.629194	0.500782	FALSE	FALSE	4.3876e+08	0.965712	0.495681	FALSE	FALSE	FALSE	FALSE	FALSE
DNASE_cardiac_fibroblast	4.42054e+08	0.42368	0.499543	FALSE	FALSE	4.42603e+08	0.492649	0.500044	FALSE	FALSE	FALSE	FALSE	TRUE
DNASE_cardiac_fibroblast_female	4.44706e+08	0.846222	0.50242	FALSE	FALSE	441198371	0.738948	0.498482	FALSE	FALSE	FALSE	FALSE	TRUE
DNASE_cardiac_muscle_cell	441410570	0.298919	0.498749	FALSE	FALSE	4.41722e+08	0.656344	0.499045	FALSE	FALSE	FALSE	FALSE	TRUE
DNASE_fibroblast_of_the_conjunctiva	442310014	0.453436	0.499723	FALSE	FALSE	4.43478e+08	0.313878	0.50115	FALSE	FALSE	FALSE	FALSE	FALSE
DNASE_choroid_plexus_epithelial_cell	443596312	0.685833	0.501148	FALSE	FALSE	4.40164e+08	0.872239	0.497303	FALSE	FALSE	FALSE	FALSE	TRUE
DNASE_HCT116	438056520	0.0170431	0.494974	TRUE	FALSE	441128669	0.748826	0.498409	FALSE	FALSE	FALSE	FALSE	FALSE
DNASE_epithelial_cell_of_esophagus	439821894	0.0953034	0.496896	FALSE	FALSE	4.44009e+08	0.248054	0.501614	FALSE	FALSE	FALSE	FALSE	FALSE
DNASE_HeLa_S3_G1b_phase	439472876	0.0683812	0.496471	FALSE	FALSE	441498731	0.688635	0.498833	FALSE	FALSE	FALSE	FALSE	FALSE
DNASE_HepG2_RPT	4.40033e+08	0.116441	0.497171	FALSE	FALSE	443030049	0.412132	0.500527	FALSE	FALSE	FALSE	FALSE	FALSE
DNASE_foreskin_fibroblast_male_newborn	440329529	0.148868	0.49753	FALSE	FALSE	4.42916e+08	0.399978	0.500601	FALSE	FALSE	FALSE	FALSE	FALSE
DNASE_HFF_Myc_originated_from_foreskin_fibroblast	4.3974e+08	0.089296	0.49681	FALSE	FALSE	4.40765e+08	0.791997	0.498071	FALSE	FALSE	FALSE	FALSE	FALSE
DNASE_fibroblast_of_gingiva	4.45252e+08	0.899395	0.503031	FALSE	FALSE	4.44682e+08	0.156504	0.502393	FALSE	FALSE	FALSE	FALSE	FALSE
DNASE_iris_pigment_epithelial_cell	4.44539e+08	0.826571	0.502231	FALSE	FALSE	438208825	0.98039	0.49511	FALSE	FALSE	FALSE	FALSE	FALSE
DNASE_HL_60	439210352	0.0573958	0.49626	FALSE	FALSE	443111662	0.391586	0.500653	FALSE	FALSE	FALSE	FALSE	FALSE
DNASE_mammary_epithelial_cell_female	436199329	0.00115427	0.492773	TRUE	FALSE	440832768	0.783302	0.498142	FALSE	FALSE	FALSE	FALSE	FALSE
DNASE_fibroblast_of_mammary_gland_female	439292003	0.0610742	0.496334	FALSE	FALSE	442358049	0.536987	0.49978	FALSE	FALSE	FALSE	FALSE	FALSE
DNASE_dermis_blood_vessel_endothelial_cell_female_adult	445528048	0.924059	0.503398	FALSE	FALSE	444184842	0.195549	0.502034	FALSE	FALSE	FALSE	FALSE	FALSE
DNASE_dermis_blood_vessel_endothelial_cell_female_adult_RPT	4.45913e+08	0.943826	0.503765	FALSE	FALSE	442830134	0.452606	0.500282	FALSE	FALSE	FALSE	FALSE	FALSE
DNASE_dermis_blood_vessel_endothelial_cell_male_newborn	446374228	0.964553	0.504283	FALSE	FALSE	4.43665e+08	0.299891	0.501244	FALSE	FALSE	FALSE	FALSE	FALSE
DNASE_dermis_microvascular_lymphatic_vessel_endothelial_cell_female	444222852	0.793563	0.501942	FALSE	FALSE	446449781	0.0332071	0.504353	TRUE	FALSE	FALSE	FALSE	FALSE
DNASE_dermis_microvascular_lymphatic_vessel_endothelial_cell_male	445851255	0.940267	0.503692	FALSE	FALSE	4.43227e+08	0.379467	0.500728	FALSE	FALSE	FALSE	FALSE	FALSE
DNASE_dermis_blood_vessel_endothelial_cell_male_newborn_RPT	4.44141e+08	0.789862	0.501911	FALSE	FALSE	4.44956e+08	0.127208	0.502703	FALSE	FALSE	FALSE	FALSE	FALSE
DNASE_lung_microvascular_endothelial_cell_female	444290312	0.790143	0.501914	FALSE	FALSE	4.43055e+08	0.404981	0.50057	FALSE	FALSE	FALSE	FALSE	FALSE
DNASE_lung_microvascular_endothelial_cell_female_RPT	4.44336e+08	0.798248	0.501981	FALSE	FALSE	446554981	0.029144	0.504491	TRUE	FALSE	FALSE	FALSE	FALSE
DNASE_non_pigmented_ciliary_epithelial_cell	4.43194e+08	0.624895	0.500755	FALSE	FALSE	4.3919e+08	0.943837	0.496234	FALSE	FALSE	FALSE	FALSE	FALSE
DNASE_pulmonary_artery_endothelial_cell_female	4.45681e+08	0.941864	0.503725	FALSE	FALSE	4.46268e+08	0.040136	0.504148	TRUE	FALSE	FALSE	FALSE	FALSE
DNASE_fibroblast_of_pulmonary_artery	442799636	0.541634	0.500248	FALSE	FALSE	4.41731e+08	0.651825	0.499075	FALSE	FALSE	FALSE	FALSE	FALSE
DNASE_fibroblast_of_peridontal_ligament_male	443528743	0.67387	0.501069	FALSE	FALSE	440649312	0.812932	0.497892	FALSE	FALSE	FALSE	FALSE	FALSE
DNASE_fibroblast_of_lung	443206941	0.628194	0.500776	FALSE	FALSE	4.43729e+08	0.288095	0.501326	FALSE	FALSE	FALSE	FALSE	FALSE
DNASE_renal_cortical_epithelial_cell	4.42153e+08	0.418792	0.499514	FALSE	FALSE	441794400	0.636707	0.499171	FALSE	FALSE	FALSE	FALSE	FALSE
DNASE_kidney_epithelial_cell	439920415	0.107724	0.497062	FALSE	FALSE	440270187	0.863291	0.497403	FALSE	FALSE	FALSE	FALSE	FALSE
DNASE_glomerular_endothelial_cell	4.48238e+08	0.996632	0.506426	FALSE	FALSE	4.4217e+08	0.568775	0.499589	FALSE	FALSE	FALSE	FALSE	FALSE
DNASE_retinal_pigment_epithelial_cell	438582629	0.0308539	0.495569	TRUE	FALSE	4.3836e+08	0.976559	0.495287	FALSE	FALSE	FALSE	FALSE	FALSE
DNASE_skeletal_muscle_myoblast	4.39638e+08	0.0848592	0.496744	FALSE	FALSE	440621941	0.82654	0.497769	FALSE	FALSE	FALSE	FALSE	FALSE
DNASE_myotube_originated_from_skeletal_muscle_myoblast	4.39701e+08	0.0872908	0.49678	FALSE	FALSE	4.42739e+08	0.466731	0.500198	FALSE	FALSE	FALSE	FALSE	FALSE
DNASE_endothelial_cell_of_umbilical_vein_newborn_RPT	4.47883e+08	0.994359	0.506009	FALSE	FALSE	443304293	0.347182	0.500932	FALSE	FALSE	FALSE	FALSE	FALSE
DNASE_fibroblast_of_villous_mesenchyme	441952908	0.388457	0.499328	FALSE	FALSE	442036332	0.60221	0.499386	FALSE	FALSE	FALSE	FALSE	FALSE
DNASE_Jurkat_clone_E61	4.35075e+08	0.000174007	0.491518	TRUE	FALSE	4.38451e+08	0.975417	0.495335	FALSE	FALSE	FALSE	FALSE	FALSE
DNASE_K562	4.35318e+08	0.000269289	0.491793	TRUE	FALSE	4.45276e+08	0.100891	0.503027	FALSE	FALSE	FALSE	FALSE	FALSE
DNASE_K562_RPT	4.37522e+08	0.00798566	0.494286	TRUE	FALSE	443501754	0.325627	0.501072	FALSE	FALSE	FALSE	FALSE	FALSE
DNASE_K562_RPT_RPT	435305560	0.000282882	0.491824	TRUE	FALSE	444149534	0.229694	0.501755	FALSE	FALSE	FALSE	FALSE	FALSE
DNASE_myocyte_originated_from_LHCN_M2	439479558	0.0775569	0.496628	FALSE	FALSE	4.44263e+08	0.213588	0.501883	FALSE	FALSE	FALSE	FALSE	FALSE
DNASE_LHCN_M2	437153491	0.00533938	0.493945	TRUE	FALSE	441144667	0.755396	0.49836	FALSE	FALSE	FALSE	FALSE	FALSE
DNASE_LNCaP_clone_FGC_RPT	444098011	0.764795	0.501712	FALSE	FALSE	441860651	0.634112	0.499187	FALSE	FALSE	FALSE	FALSE	FALSE
DNASE_M059J	437943560	0.0140487	0.494792	TRUE	FALSE	4.37238e+08	0.994655	0.493946	FALSE	FALSE	FALSE	FALSE	FALSE
DNASE_MCF_7	4.45727e+08	0.932076	0.503537	FALSE	FALSE	4.4368e+08	0.29798	0.501257	FALSE	FALSE	FALSE	FALSE	FALSE
DNASE_MCF_7_treated_with_100_nM_estradiol_for_1_hour	4.46257e+08	0.959396	0.504135	FALSE	FALSE	443651471	0.305344	0.501207	FALSE	FALSE	FALSE	FALSE	FALSE
DNASE_MCF_7_RPT	447164067	0.985461	0.505176	FALSE	FALSE	442580360	0.503052	0.499982	FALSE	FALSE	FALSE	FALSE	FALSE
DNASE_CD14_positive_monocyte_female_RPT	4.36884e+08	0.00372278	0.493653	TRUE	FALSE	443024897	0.405033	0.50057	FALSE	FALSE	FALSE	FALSE	FALSE
DNASE_NB4	434905204	0.000140697	0.491387	TRUE	FALSE	4.37382e+08	0.993366	0.494127	FALSE	FALSE	FALSE	FALSE	FALSE
DNASE_astrocyte	441334054	0.276382	0.498592	FALSE	FALSE	440116584	0.87343	0.49729	FALSE	FALSE	FALSE	FALSE	TRUE
DNASE_bronchial_epithelial_cell_female_treated_with_retinoic_acid	439675305	0.0916051	0.496843	FALSE	FALSE	4.42474e+08	0.48672	0.500079	FALSE	FALSE	FALSE	FALSE	FALSE
DNASE_fibroblast_of_dermis_female_adult	4.40807e+08	0.196926	0.497978	FALSE	FALSE	4.42388e+08	0.530903	0.499816	FALSE	FALSE	FALSE	FALSE	FALSE
DNASE_foreskin_fibroblast_male_newborn_RPT	441934469	0.381183	0.499283	FALSE	FALSE	440184097	0.872071	0.497305	FALSE	FALSE	FALSE	FALSE	FALSE
DNASE_keratinocyte_female_RPT	440220784	0.132157	0.497353	FALSE	FALSE	4.45238e+08	0.0922737	0.503147	FALSE	FALSE	FALSE	FALSE	FALSE
DNASE_fibroblast_of_lung_male_adult_45_years	4.41103e+08	0.250604	0.498405	FALSE	FALSE	440036419	0.881686	0.497193	FALSE	FALSE	FALSE	FALSE	FALSE
DNASE_NT2_D1	4.3963e+08	0.0856658	0.496756	FALSE	FALSE	4.35623e+08	0.999482	0.492219	FALSE	FALSE	FALSE	FALSE	FALSE
DNASE_Panc1	440082968	0.128358	0.49731	FALSE	FALSE	4.46408e+08	0.0310866	0.504423	TRUE	FALSE	FALSE	FALSE	FALSE
DNASE_epithelial_cell_of_prostate	4.37853e+08	0.0134885	0.494754	TRUE	FALSE	443697038	0.280016	0.501382	FALSE	FALSE	FALSE	FALSE	FALSE
DNASE_RPMI_7951	437851512	0.0128044	0.494706	TRUE	FALSE	435871229	0.999265	0.492457	FALSE	FALSE	FALSE	FALSE	FALSE
DNASE_epithelial_cell_of_proximal_tubule	440688610	0.183767	0.497863	FALSE	FALSE	4.42821e+08	0.451211	0.500291	FALSE	FALSE	FALSE	FALSE	FALSE
DNASE_bronchial_epithelial_cell	4.3999e+08	0.122982	0.497248	FALSE	FALSE	4.43843e+08	0.271079	0.501446	FALSE	FALSE	FALSE	FALSE	FALSE
DNASE_SK_N_MC	4.42868e+08	0.559209	0.500353	FALSE	FALSE	4.41631e+08	0.670117	0.498956	FALSE	FALSE	FALSE	FALSE	FALSE
DNASE_SK_N_SH_treated_with_6_uM_all_trans_retinoic_acid_for_48_hours	4.3852e+08	0.0264578	0.49541	TRUE	FALSE	445831972	0.05851	0.503717	FALSE	FALSE	FALSE	FALSE	FALSE
DNASE_skeletal_muscle_cell	442493079	0.483454	0.499902	FALSE	FALSE	4.41015e+08	0.772367	0.498229	FALSE	FALSE	FALSE	FALSE	FALSE
DNASE_T47D	4.43891e+08	0.738465	0.501515	FALSE	FALSE	4.41775e+08	0.644007	0.499124	FALSE	FALSE	FALSE	FALSE	FALSE
DNASE_T_helper_1_cell	437636519	0.0100921	0.494491	TRUE	FALSE	4.41794e+08	0.648812	0.499094	FALSE	FALSE	FALSE	FALSE	FALSE
DNASE_T_helper_1_cell_female_adult_26_years	4.37997e+08	0.0170995	0.494977	TRUE	FALSE	4.43407e+08	0.3425	0.500962	FALSE	FALSE	FALSE	FALSE	FALSE
DNASE_T_helper_1_cell_male_adult_33_years	439630101	0.0844444	0.496737	FALSE	FALSE	4.41355e+08	0.703072	0.498735	FALSE	FALSE	FALSE	FALSE	FALSE
DNASE_T_helper_17_cell	4.39863e+08	0.101396	0.496979	FALSE	FALSE	4.41602e+08	0.649086	0.499092	FALSE	FALSE	FALSE	FALSE	FALSE
DNASE_T_helper_2_cell	438087713	0.0164344	0.49494	TRUE	FALSE	4.42325e+08	0.551419	0.499693	FALSE	FALSE	FALSE	FALSE	FALSE
DNASE_T_helper_2_cell_female_adult_26_years	438407306	0.0256337	0.495377	TRUE	FALSE	4.42745e+08	0.439011	0.500364	FALSE	FALSE	FALSE	FALSE	FALSE
DNASE_T_helper_2_cell_male_adult_33_years	441048164	0.234348	0.498282	FALSE	FALSE	444788260	0.139969	0.502562	FALSE	FALSE	FALSE	FALSE	FALSE
DNASE_regulatory_T_cell_female_adult_35_years	4.35783e+08	0.000651776	0.492375	TRUE	FALSE	4.43686e+08	0.299638	0.501246	FALSE	FALSE	FALSE	FALSE	FALSE
DNASE_regulatory_T_cell_male_adult_28_years	437718937	0.0128313	0.494708	TRUE	FALSE	442769781	0.451641	0.500288	FALSE	FALSE	FALSE	FALSE	FALSE
DNASE_WERI_Rb_1	435521892	0.000375733	0.492008	TRUE	FALSE	4.44152e+08	0.222727	0.50181	FALSE	FALSE	FALSE	FALSE	FALSE
DNASE_WI38_genetically_modified_using_stable_transfection_originated_from_WI38_treated_with_20_nM_afimoxifene_for_72_hours	440393743	0.152413	0.497566	FALSE	FALSE	440890223	0.789968	0.498088	FALSE	FALSE	FALSE	FALSE	FALSE
DNASE_WI38_genetically_modified_using_stable_transfection_originated_from_WI38	444053107	0.762599	0.501695	FALSE	FALSE	4.41336e+08	0.721639	0.498606	FALSE	FALSE	FALSE	FALSE	FALSE
DNASE_HT1080	4.35027e+08	0.000159455	0.491464	TRUE	FALSE	443859496	0.26938	0.501458	FALSE	FALSE	FALSE	FALSE	FALSE
DNASE_SK_MEL_5	4.42686e+08	0.536517	0.500217	FALSE	FALSE	4.46094e+08	0.0443481	0.504037	TRUE	FALSE	FALSE	FALSE	FALSE
DNASE_SJCRH30	441152092	0.249809	0.498399	FALSE	FALSE	4.41876e+08	0.629378	0.499217	FALSE	FALSE	FALSE	FALSE	FALSE
DNASE_NCI_H460	4.4214e+08	0.439695	0.49964	FALSE	FALSE	4.40719e+08	0.812652	0.497895	FALSE	FALSE	FALSE	FALSE	FALSE
DNASE_SK_N_DZ_treated_with_dimethyl_sulfoxide_for_72_hours	4.43554e+08	0.681442	0.501119	FALSE	FALSE	4.4009e+08	0.877827	0.497239	FALSE	FALSE	FALSE	FALSE	FALSE
DNASE_GM23338_male_adult_53_years_originated_from_GM23248	4.39986e+08	0.122015	0.497237	FALSE	FALSE	4.41525e+08	0.680957	0.498884	FALSE	FALSE	FALSE	FALSE	FALSE
DNASE_lung_embryo_112_days	4.41872e+08	0.365034	0.499182	FALSE	FALSE	445457261	0.0824334	0.503294	FALSE	FALSE	FALSE	FALSE	FALSE
DNASE_SK_MEL_5_RPT	4.41239e+08	0.270304	0.498549	FALSE	FALSE	445664886	0.0657237	0.503577	FALSE	FALSE	FALSE	FALSE	FALSE
DNASE_muscle_of_back_female_embryo_113_days	443102845	0.595317	0.500572	FALSE	FALSE	4.44619e+08	0.165735	0.502303	FALSE	FALSE	FALSE	FALSE	FALSE
DNASE_iPS_DF_4_7_male_newborn	442860729	0.565468	0.500391	FALSE	FALSE	443115293	0.379472	0.500728	FALSE	FALSE	FALSE	FALSE	TRUE
DNASE_right_renal_cortex_interstitium_male_embryo_105_days	4.44122e+08	0.776575	0.501804	FALSE	FALSE	4.41997e+08	0.59204	0.499448	FALSE	FALSE	FALSE	FALSE	FALSE
DNASE_caudate_nucleus_male_adult_78_years	4.40005e+08	0.109695	0.497087	FALSE	FALSE	4.46876e+08	0.0200869	0.504866	TRUE	FALSE	FALSE	FALSE	TRUE
DNASE_left_renal_pelvis_male_embryo_105_days	442545769	0.509489	0.500056	FALSE	FALSE	4.42265e+08	0.560226	0.499641	FALSE	FALSE	FALSE	FALSE	FALSE
DNASE_H9_S1_phase_genetically_modified_using_stable_transfection	4.40636e+08	0.193644	0.49795	FALSE	FALSE	438913601	0.952617	0.496037	FALSE	FALSE	FALSE	FALSE	FALSE
DNASE_right_kidney_female_embryo_87_days	4.39801e+08	0.0914738	0.496842	FALSE	FALSE	4.41094e+08	0.760517	0.498321	FALSE	FALSE	FALSE	FALSE	FALSE
DNASE_Karpas_422	4.42061e+08	0.404876	0.499429	FALSE	FALSE	445827817	0.060135	0.503684	FALSE	FALSE	FALSE	FALSE	FALSE
DNASE_CD8_positive_alpha_beta_T_cell_male_adult_21_year	4.36257e+08	0.00132476	0.492872	TRUE	FALSE	444780488	0.134509	0.502621	FALSE	FALSE	FALSE	FALSE	FALSE
DNASE_renal_cortex_interstitium_female_embryo_96_days	4.39896e+08	0.107242	0.497056	FALSE	FALSE	442071799	0.598673	0.499407	FALSE	FALSE	FALSE	FALSE	FALSE
DNASE_brain_female_embryo_85_days	438087575	0.0168012	0.494961	TRUE	FALSE	442461877	0.501862	0.499989	FALSE	FALSE	FALSE	FALSE	TRUE
DNASE_muscle_of_leg_male_embryo_97_days	4.442e+08	0.783273	0.501858	FALSE	FALSE	443748042	0.284986	0.501347	FALSE	FALSE	FALSE	FALSE	FALSE
DNASE_muscle_of_back_female_embryo_105_days	444689027	0.849535	0.502453	FALSE	FALSE	4.42849e+08	0.449109	0.500303	FALSE	FALSE	FALSE	FALSE	FALSE
DNASE_placenta_female_embryo_113_days	4.38857e+08	0.0391505	0.495825	TRUE	FALSE	4.49733e+08	0.000256403	0.508239	TRUE	FALSE	TRUE	FALSE	FALSE
DNASE_foreskin_keratinocyte_male_newborn	439182123	0.0533107	0.496173	FALSE	FALSE	442950200	0.422404	0.500464	FALSE	FALSE	FALSE	FALSE	FALSE
DNASE_right_kidney_female_embryo_107_days	440557013	0.175804	0.497791	FALSE	FALSE	442302289	0.552656	0.499686	FALSE	FALSE	FALSE	FALSE	FALSE
DNASE_RCC_7860	439765278	0.0912247	0.496838	FALSE	FALSE	442521175	0.502948	0.499982	FALSE	FALSE	FALSE	FALSE	FALSE
DNASE_colon_epithelial_cell_line	4.44236e+08	0.782643	0.501852	FALSE	FALSE	4.39204e+08	0.944406	0.496222	FALSE	FALSE	FALSE	FALSE	FALSE
DNASE_left_renal_cortex_interstitium_male_embryo_120_days	4.43319e+08	0.639924	0.50085	FALSE	FALSE	442071352	0.596247	0.499422	FALSE	FALSE	FALSE	FALSE	FALSE
DNASE_T_cell	438939363	0.0452056	0.495984	TRUE	FALSE	443577268	0.287624	0.501329	FALSE	FALSE	FALSE	FALSE	FALSE
DNASE_large_intestine_male_embryo_113_days	436726156	0.00303505	0.493492	TRUE	FALSE	4.42379e+08	0.522697	0.499865	FALSE	FALSE	FALSE	FALSE	FALSE
DNASE_PC_3	4.44768e+08	0.851346	0.502472	FALSE	FALSE	444667678	0.158728	0.502371	FALSE	FALSE	FALSE	FALSE	FALSE
DNASE_muscle_of_leg_male_embryo_96_days	4.43834e+08	0.731308	0.501463	FALSE	FALSE	4.43412e+08	0.348798	0.500921	FALSE	FALSE	FALSE	FALSE	FALSE
DNASE_adrenal_gland_embryo_96_days	4.42692e+08	0.539758	0.500237	FALSE	FALSE	444759388	0.149603	0.502462	FALSE	FALSE	FALSE	FALSE	FALSE
DNASE_coronary_artery_female_adult_53_years	4.41404e+08	0.290265	0.498689	FALSE	FALSE	440520237	0.814545	0.497878	FALSE	FALSE	FALSE	FALSE	FALSE
DNASE_stomach_female_embryo_105_days	443742692	0.741632	0.501538	FALSE	FALSE	4.45195e+08	0.0945651	0.503114	FALSE	FALSE	FALSE	FALSE	FALSE
DNASE_muscle_of_arm_female_embryo_115_days	4.44845e+08	0.859679	0.502559	FALSE	FALSE	443433268	0.337005	0.500998	FALSE	FALSE	FALSE	FALSE	FALSE
DNASE_heart_female_embryo_91_day	438840069	0.0367748	0.495756	TRUE	FALSE	4.42207e+08	0.571032	0.499575	FALSE	FALSE	FALSE	FALSE	TRUE
DNASE_kidney_embryo_80_days	438510692	0.0278031	0.495461	TRUE	FALSE	4.40569e+08	0.825672	0.497777	FALSE	FALSE	FALSE	FALSE	FALSE
DNASE_heart_left_ventricle_female_adult_53_years	4.40737e+08	0.206416	0.498058	FALSE	FALSE	439517476	0.921874	0.496638	FALSE	FALSE	FALSE	FALSE	TRUE
DNASE_muscle_of_back_female_embryo_98_days	4.44061e+08	0.759334	0.50167	FALSE	FALSE	442757885	0.463187	0.500219	FALSE	FALSE	FALSE	FALSE	FALSE
DNASE_lung_male_embryo_108_days	442822836	0.546017	0.500274	FALSE	FALSE	4.45248e+08	0.100962	0.503026	FALSE	FALSE	FALSE	FALSE	FALSE
DNASE_tibial_artery_female_adult_53_years	4.4128e+08	0.285078	0.498653	FALSE	FALSE	4.4267e+08	0.475147	0.500148	FALSE	FALSE	FALSE	FALSE	FALSE
DNASE_adrenal_gland_male_embryo_101_day	4.42104e+08	0.431567	0.499591	FALSE	FALSE	442571025	0.48062	0.500115	FALSE	FALSE	FALSE	FALSE	FALSE
DNASE_kidney_female_embryo_121_day	4.42911e+08	0.565609	0.500392	FALSE	FALSE	441227891	0.738583	0.498485	FALSE	FALSE	FALSE	FALSE	FALSE
DNASE_stomach_female_embryo_107_days	441541148	0.317647	0.498875	FALSE	FALSE	445241828	0.100319	0.503035	FALSE	FALSE	FALSE	FALSE	FALSE
DNASE_small_intestine_female_embryo_110_days	438660441	0.035397	0.495715	TRUE	FALSE	4.39796e+08	0.895555	0.49702	FALSE	FALSE	FALSE	FALSE	FALSE
DNASE_MG63	440469067	0.156982	0.497612	FALSE	FALSE	441930578	0.606158	0.499361	FALSE	FALSE	FALSE	FALSE	FALSE
DNASE_skin_of_body_female_embryo_82_days	444256631	0.791503	0.501925	FALSE	FALSE	444315697	0.198695	0.502007	FALSE	FALSE	FALSE	FALSE	FALSE
DNASE_left_renal_cortex_interstitium_male_embryo_105_days	441239963	0.263291	0.498498	FALSE	FALSE	4.41796e+08	0.643775	0.499126	FALSE	FALSE	FALSE	FALSE	FALSE
DNASE_stomach_male_embryo_58_days_and_male_embryo_76_days	4.40259e+08	0.132713	0.497359	FALSE	FALSE	4.46854e+08	0.0202183	0.50486	TRUE	FALSE	FALSE	FALSE	FALSE
DNASE_left_kidney_female_embryo_59_days_and_male_embryo_91_day	4.3888e+08	0.045548	0.495993	TRUE	FALSE	4.41215e+08	0.731696	0.498534	FALSE	FALSE	FALSE	FALSE	FALSE
DNASE_hematopoietic_multipotent_progenitor_cell_RPT	433767218	1.64527e-05	0.490152	TRUE	FALSE	4.41957e+08	0.619625	0.499278	FALSE	FALSE	FALSE	FALSE	FALSE
DNASE_kidney_female_embryo_120_days	4.42256e+08	0.43808	0.49963	FALSE	FALSE	4.42849e+08	0.449078	0.500304	FALSE	FALSE	FALSE	FALSE	FALSE
DNASE_muscle_of_back_female_embryo_115_days	4.45187e+08	0.895425	0.502978	FALSE	FALSE	441738467	0.638543	0.499159	FALSE	FALSE	FALSE	FALSE	FALSE
DNASE_hematopoietic_multipotent_progenitor_cell_male_adult_25_years_treated_with_erythropoietin_for_20_days_hydrocortisone_succinate_for_20_days_kit_ligand_for_20_days_interleukin_3_for_20_days	439051733	0.0463933	0.496014	TRUE	FALSE	4.44798e+08	0.128345	0.50269	FALSE	FALSE	FALSE	FALSE	FALSE
DNASE_small_intestine_female_embryo_120_days	4.36259e+08	0.00132251	0.492871	TRUE	FALSE	4.41332e+08	0.71923	0.498623	FALSE	FALSE	FALSE	FALSE	FALSE
DNASE_brain_embryo_112_days	4.40189e+08	0.13447	0.497378	FALSE	FALSE	4.4297e+08	0.424245	0.500453	FALSE	FALSE	FALSE	FALSE	TRUE
DNASE_stomach_female_embryo_105_days_RPT	4.41647e+08	0.370937	0.499219	FALSE	FALSE	443921797	0.258852	0.501534	FALSE	FALSE	FALSE	FALSE	FALSE
DNASE_left_kidney_female_embryo_98_days	440361347	0.151233	0.497555	FALSE	FALSE	440497503	0.836573	0.497675	FALSE	FALSE	FALSE	FALSE	FALSE
DNASE_trophoblast_cell_embryo_21_week	442369385	0.462084	0.499774	FALSE	FALSE	4.50171e+08	0.000146481	0.508588	TRUE	FALSE	FALSE	FALSE	FALSE
DNASE_common_myeloid_progenitor_CD34_positive_female_adult_27_years	431771645	1.71439e-07	0.487909	TRUE	TRUE	4.43933e+08	0.247119	0.501621	FALSE	FALSE	FALSE	FALSE	FALSE
DNASE_eye_female_embryo_76_days	441743973	0.367856	0.499199	FALSE	FALSE	4.41886e+08	0.622232	0.499262	FALSE	FALSE	FALSE	FALSE	FALSE
DNASE_renal_cortex_interstitium_male_embryo_108_days	441764125	0.351131	0.499093	FALSE	FALSE	442773487	0.439273	0.500362	FALSE	FALSE	FALSE	FALSE	FALSE
DNASE_placenta_female_embryo_108_days	437622070	0.0113851	0.494599	TRUE	FALSE	449481493	0.000415156	0.507927	TRUE	FALSE	TRUE	FALSE	FALSE
DNASE_stomach_female_adult_53_years	4.39612e+08	0.0808093	0.496681	FALSE	FALSE	4.42702e+08	0.442022	0.500346	FALSE	FALSE	FALSE	FALSE	FALSE
DNASE_small_intestine_female_embryo_107_days	4.36414e+08	0.0017606	0.493079	TRUE	FALSE	440157939	0.870923	0.497318	FALSE	FALSE	FALSE	FALSE	FALSE
DNASE_large_intestine_female_embryo_120_days	437064936	0.00495961	0.493884	TRUE	FALSE	442142709	0.585558	0.499487	FALSE	FALSE	FALSE	FALSE	FALSE
DNASE_kidney_glomerular_epithelial_cell_male_adult_43_years_and_male_adult_62_years	4.40796e+08	0.204601	0.498043	FALSE	FALSE	4.3984e+08	0.897619	0.496993	FALSE	FALSE	FALSE	FALSE	FALSE
DNASE_renal_pelvis_female_embryo_96_days	440849569	0.204493	0.498042	FALSE	FALSE	441620209	0.666913	0.498977	FALSE	FALSE	FALSE	FALSE	FALSE
DNASE_lung_female_embryo_76_days	4.38282e+08	0.0202464	0.495142	TRUE	FALSE	4.44606e+08	0.165585	0.502305	FALSE	FALSE	FALSE	FALSE	FALSE
DNASE_muscle_of_back_male_embryo_104_days	437052882	0.00421503	0.493753	TRUE	FALSE	441881086	0.625543	0.499241	FALSE	FALSE	FALSE	FALSE	FALSE
DNASE_lung_female_embryo_85_days	440690896	0.18201	0.497847	FALSE	FALSE	445461224	0.0831399	0.503283	FALSE	FALSE	FALSE	FALSE	FALSE
DNASE_spinal_cord_male_embryo_105_days	4.41227e+08	0.281396	0.498628	FALSE	FALSE	4.41444e+08	0.699569	0.498759	FALSE	FALSE	FALSE	FALSE	FALSE
DNASE_hematopoietic_multipotent_progenitor_cell_treated_with_interleukin_3_for_4_days_kit_ligand_for_4_days_hydrocortisone_succinate_for_4_days_erythropoietin_for_4_days	4.36869e+08	0.00325681	0.493548	TRUE	FALSE	439205678	0.941804	0.496276	FALSE	FALSE	FALSE	FALSE	FALSE
DNASE_HepG2_RPT_RPT	440213381	0.135306	0.497387	FALSE	FALSE	4.43426e+08	0.341145	0.500971	FALSE	FALSE	FALSE	FALSE	FALSE
DNASE_foreskin_fibroblast_male_newborn_RPT_RPT	439550825	0.0743171	0.496575	FALSE	FALSE	441907807	0.625629	0.49924	FALSE	FALSE	FALSE	FALSE	FALSE
DNASE_omental_fat_pad_female_adult_53_years	4.37397e+08	0.0122735	0.494666	TRUE	FALSE	4.34346e+08	0.999938	0.490899	FALSE	FALSE	FALSE	FALSE	FALSE
DNASE_large_intestine_female_embryo_110_days	4.38252e+08	0.0206792	0.495162	TRUE	FALSE	4.41888e+08	0.593076	0.499442	FALSE	FALSE	FALSE	FALSE	FALSE
DNASE_heart_female_embryo_105_days	439099384	0.0498267	0.496095	TRUE	FALSE	4.41838e+08	0.638189	0.499161	FALSE	FALSE	FALSE	FALSE	TRUE
DNASE_renal_cortex_interstitium_male_embryo_113_days	4.39773e+08	0.0956796	0.496901	FALSE	FALSE	4.42148e+08	0.581637	0.499511	FALSE	FALSE	FALSE	FALSE	FALSE
DNASE_brain_female_embryo_96_days	4.3868e+08	0.0321222	0.495612	TRUE	FALSE	4.46346e+08	0.0364924	0.504252	TRUE	FALSE	TRUE	FALSE	TRUE
DNASE_thyroid_gland_male_adult_37_years	4.3637e+08	0.00170813	0.493057	TRUE	FALSE	441179264	0.739802	0.498476	FALSE	FALSE	FALSE	FALSE	FALSE
DNASE_liver_embryo_59_days_and_embryo_80_days	4.38895e+08	0.0535503	0.496178	FALSE	FALSE	4.42739e+08	0.439502	0.500361	FALSE	FALSE	FALSE	FALSE	FALSE
DNASE_stomach_male_adult_54_years	437270459	0.00843681	0.494333	TRUE	FALSE	443330304	0.338314	0.500989	FALSE	FALSE	FALSE	FALSE	FALSE
DNASE_thymus_male_embryo_127_days	434269727	5.01173e-05	0.490774	TRUE	FALSE	439475208	0.915604	0.496736	FALSE	FALSE	FALSE	FALSE	FALSE
DNASE_upper_lobe_of_left_lung_male_adult_37_years	4.39245e+08	0.0717701	0.496531	FALSE	FALSE	439892834	0.897697	0.496992	FALSE	FALSE	FALSE	FALSE	FALSE
DNASE_endodermal_cell	436304238	0.00144997	0.492937	TRUE	FALSE	4.42092e+08	0.589914	0.499461	FALSE	FALSE	FALSE	FALSE	FALSE
DNASE_forelimb_muscle_female_embryo_108_days	4.47365e+08	0.989059	0.505437	FALSE	FALSE	4.42442e+08	0.516903	0.499899	FALSE	FALSE	FALSE	FALSE	FALSE
DNASE_CD4_positive_alpha_beta_T_cell_male_adult_37_years	434745932	0.000107234	0.491222	TRUE	FALSE	443897314	0.248084	0.501614	FALSE	FALSE	FALSE	FALSE	FALSE
DNASE_muscle_of_leg_male_embryo_101_day	443969040	0.757387	0.501655	FALSE	FALSE	443052974	0.399856	0.500602	FALSE	FALSE	FALSE	FALSE	FALSE
DNASE_gastrocnemius_medialis_male_adult_37_years	442638036	0.516671	0.500099	FALSE	FALSE	444036245	0.226793	0.501777	FALSE	FALSE	FALSE	FALSE	FALSE
DNASE_gastrocnemius_medialis_male_adult_54_years	4.40748e+08	0.217701	0.49815	FALSE	FALSE	444024595	0.23758	0.501694	FALSE	FALSE	FALSE	FALSE	FALSE
DNASE_stomach_male_embryo_91_day	442625287	0.51892	0.500113	FALSE	FALSE	4.46667e+08	0.0257649	0.504617	TRUE	FALSE	FALSE	FALSE	FALSE
DNASE_muscle_of_back_male_embryo_101_day	4.44038e+08	0.760772	0.501681	FALSE	FALSE	4.43033e+08	0.41504	0.500509	FALSE	FALSE	FALSE	FALSE	FALSE
DNASE_heart_female_embryo_117_days	439391990	0.0634442	0.49638	FALSE	FALSE	441520817	0.695809	0.498785	FALSE	FALSE	FALSE	FALSE	TRUE
DNASE_kidney_tubule_cell_female_adult_80_years_and_male_adult_62_years	438991717	0.0462424	0.49601	TRUE	FALSE	4.42994e+08	0.419845	0.50048	FALSE	FALSE	FALSE	FALSE	FALSE
DNASE_fibroblast_of_skin_of_abdomen_male_embryo_97_days	4.38967e+08	0.0436816	0.495946	TRUE	FALSE	436368858	0.998463	0.49298	FALSE	FALSE	FALSE	FALSE	FALSE
DNASE_pancreas_male_adult_34_years	4.43006e+08	0.589406	0.500536	FALSE	FALSE	4.47022e+08	0.0156816	0.505105	TRUE	FALSE	FALSE	FALSE	FALSE
DNASE_trophoblast_cell_originated_from_H1_hESC	443083466	0.605261	0.500633	FALSE	FALSE	4.45622e+08	0.0699463	0.503501	FALSE	FALSE	FALSE	FALSE	FALSE
DNASE_left_kidney_male_embryo_96_days	441865707	0.366795	0.499193	FALSE	FALSE	4.41231e+08	0.718314	0.49863	FALSE	FALSE	FALSE	FALSE	FALSE
DNASE_skin_fibroblast_male_embryo_97_days	441966499	0.393914	0.499362	FALSE	FALSE	4.37813e+08	0.988076	0.494641	FALSE	FALSE	FALSE	FALSE	FALSE
DNASE_brain_female_embryo_142_days	438551040	0.0278767	0.495463	TRUE	FALSE	445228139	0.0962765	0.50309	FALSE	FALSE	FALSE	FALSE	TRUE
DNASE_small_intestine_male_embryo_105_days	4.39317e+08	0.0647719	0.496405	FALSE	FALSE	4.42605e+08	0.487972	0.500072	FALSE	FALSE	FALSE	FALSE	FALSE
DNASE_heart_female_embryo_110_days	438743585	0.0378408	0.495787	TRUE	FALSE	442651761	0.486898	0.500078	FALSE	FALSE	FALSE	FALSE	TRUE
DNASE_common_myeloid_progenitor_CD34_positive_female	432151278	3.35863e-07	0.488215	TRUE	TRUE	443556913	0.316219	0.501134	FALSE	FALSE	FALSE	FALSE	FALSE
DNASE_adrenal_gland_male_adult_37_years	4.33328e+08	6.01069e-06	0.489619	TRUE	FALSE	443264296	0.372248	0.500773	FALSE	FALSE	FALSE	FALSE	FALSE
DNASE_muscle_of_back_female_embryo_85_days	443124426	0.612753	0.500679	FALSE	FALSE	4.4235e+08	0.541062	0.499755	FALSE	FALSE	FALSE	FALSE	FALSE
DNASE_muscle_of_leg_female_embryo_85_days	4.4383e+08	0.731578	0.501465	FALSE	FALSE	4.43548e+08	0.322395	0.501093	FALSE	FALSE	FALSE	FALSE	FALSE
DNASE_Peyer_s_patch_male_adult_54_years	4.3663e+08	0.00266991	0.493393	TRUE	FALSE	443158580	0.388475	0.500672	FALSE	FALSE	FALSE	FALSE	FALSE
DNASE_amniotic_stem_cell	4.41371e+08	0.328957	0.49895	FALSE	FALSE	437661806	0.990134	0.494471	FALSE	FALSE	FALSE	FALSE	FALSE
DNASE_stomach_female_embryo_98_days	440949581	0.242167	0.498341	FALSE	FALSE	4.45051e+08	0.118282	0.502807	FALSE	FALSE	FALSE	FALSE	FALSE
DNASE_large_intestine_female_embryo_91_day	4.36684e+08	0.00254758	0.493357	TRUE	FALSE	4.40346e+08	0.84006	0.497641	FALSE	FALSE	FALSE	FALSE	FALSE
DNASE_lung_female_embryo_120_days	4.40012e+08	0.117051	0.497178	FALSE	FALSE	4.46265e+08	0.037098	0.504234	TRUE	FALSE	FALSE	FALSE	FALSE
DNASE_skin_fibroblast_male_embryo_97_days_RPT	4.39524e+08	0.0770723	0.49662	FALSE	FALSE	4.35284e+08	0.999725	0.491806	FALSE	FALSE	FALSE	FALSE	FALSE
DNASE_SW480	4.3924e+08	0.0556496	0.496224	FALSE	FALSE	4.42414e+08	0.52127	0.499873	FALSE	FALSE	FALSE	FALSE	FALSE
DNASE_GM23248	4.36435e+08	0.00170308	0.493055	TRUE	FALSE	442269882	0.558755	0.499649	FALSE	FALSE	FALSE	FALSE	FALSE
DNASE_muscle_of_trunk_female_embryo_120_days	445265678	0.905862	0.50312	FALSE	FALSE	443311001	0.359466	0.500853	FALSE	FALSE	FALSE	FALSE	FALSE
DNASE_islet_precursor_cell	438796030	0.0379975	0.495792	TRUE	FALSE	4.42579e+08	0.497681	0.500014	FALSE	FALSE	FALSE	FALSE	FALSE
DNASE_medulla_oblongata_male_adult_78_years_and_male_adult_84_years	4.42261e+08	0.487226	0.499924	FALSE	FALSE	444056042	0.203559	0.501966	FALSE	FALSE	FALSE	FALSE	FALSE
DNASE_right_lung_male_embryo_115_days	441277573	0.271731	0.498559	FALSE	FALSE	445143582	0.112491	0.502878	FALSE	FALSE	FALSE	FALSE	FALSE
DNASE_body_of_pancreas_male_adult_54_years	4.39452e+08	0.0769583	0.496618	FALSE	FALSE	447532129	0.00919289	0.505591	TRUE	FALSE	FALSE	FALSE	FALSE
DNASE_mammary_epithelial_cell_female_adult_18_years	4.35729e+08	0.000588053	0.492305	TRUE	FALSE	4.41932e+08	0.610955	0.499332	FALSE	FALSE	FALSE	FALSE	FALSE
DNASE_gastrocnemius_medialis_female_adult_51_year	4.41195e+08	0.265648	0.498515	FALSE	FALSE	443851249	0.272417	0.501436	FALSE	FALSE	FALSE	FALSE	FALSE
DNASE_uterus_female_adult_53_years	442455090	0.481911	0.499892	FALSE	FALSE	4.43216e+08	0.371141	0.50078	FALSE	FALSE	FALSE	FALSE	FALSE
DNASE_ELR	4.38852e+08	0.038943	0.495819	TRUE	FALSE	437021491	0.996043	0.493702	FALSE	FALSE	FALSE	FALSE	FALSE
DNASE_omental_fat_pad_female_adult_51_year	4.36133e+08	0.00120549	0.492804	TRUE	FALSE	4.38137e+08	0.980925	0.495083	FALSE	FALSE	FALSE	FALSE	FALSE
DNASE_stomach_male_child_3_years	442841826	0.546532	0.500277	FALSE	FALSE	444697691	0.146204	0.502497	FALSE	FALSE	FALSE	FALSE	FALSE
DNASE_B_cell_male_adult_37_years	4.37213e+08	0.006763	0.494143	TRUE	FALSE	4.44139e+08	0.231207	0.501743	FALSE	FALSE	FALSE	FALSE	FALSE
DNASE_foreskin_fibroblast_male_newborn_RPT_RPT_RPT	4.39639e+08	0.080563	0.496677	FALSE	FALSE	441593363	0.683612	0.498867	FALSE	FALSE	FALSE	FALSE	FALSE
DNASE_renal_cortex_interstitium_male_embryo_91_day	4.43526e+08	0.681817	0.501121	FALSE	FALSE	4.41641e+08	0.65334	0.499065	FALSE	FALSE	FALSE	FALSE	FALSE
DNASE_ACHN	441963736	0.391476	0.499347	FALSE	FALSE	4.37284e+08	0.994178	0.494017	FALSE	FALSE	FALSE	FALSE	FALSE
DNASE_kidney_tubule_cell_female_adult_80_years_treated_with_5_uM_cisplatin	438498622	0.0332358	0.495647	TRUE	FALSE	4.43337e+08	0.341935	0.500966	FALSE	FALSE	FALSE	FALSE	FALSE
DNASE_left_renal_pelvis_male_embryo_105_days_RPT	440382583	0.152387	0.497566	FALSE	FALSE	4.41276e+08	0.730595	0.498542	FALSE	FALSE	FALSE	FALSE	FALSE
DNASE_iPS_DF_6_9_male_newborn	4.41618e+08	0.330865	0.498962	FALSE	FALSE	4.41728e+08	0.657669	0.499037	FALSE	FALSE	FALSE	FALSE	TRUE
DNASE_kidney_male_embryo_87_days	441603428	0.359663	0.499148	FALSE	FALSE	441605411	0.649558	0.499089	FALSE	FALSE	FALSE	FALSE	FALSE
DNASE_right_lung_female_embryo_91_day	439692412	0.0854657	0.496753	FALSE	FALSE	4.45756e+08	0.0631976	0.503625	FALSE	FALSE	FALSE	FALSE	FALSE
DNASE_NCI_H226	4.39249e+08	0.0586236	0.496285	FALSE	FALSE	4.38927e+08	0.959102	0.495873	FALSE	FALSE	FALSE	FALSE	FALSE
DNASE_right_renal_cortex_interstitium_male_embryo_105_days_RPT	439844745	0.105121	0.497029	FALSE	FALSE	4.41436e+08	0.709784	0.498689	FALSE	FALSE	FALSE	FALSE	FALSE
DNASE_G401	4.35246e+08	0.000238237	0.491715	TRUE	FALSE	445980111	0.0503192	0.503894	FALSE	FALSE	FALSE	FALSE	FALSE
DNASE_muscle_of_arm_male_embryo_113_days	444216097	0.782106	0.501848	FALSE	FALSE	442714557	0.452937	0.50028	FALSE	FALSE	FALSE	FALSE	FALSE
DNASE_common_myeloid_progenitor_CD34_positive_male_adult	431873172	1.82236e-07	0.487937	TRUE	TRUE	4.43674e+08	0.297025	0.501264	FALSE	FALSE	FALSE	FALSE	FALSE
DNASE_muscle_of_leg_female_embryo_113_days	445865721	0.940311	0.503693	FALSE	FALSE	442410674	0.523435	0.499861	FALSE	FALSE	FALSE	FALSE	FALSE
DNASE_arm_bone_male_embryo_81_day	438518799	0.0299922	0.495539	TRUE	FALSE	4.45644e+08	0.0711195	0.50348	FALSE	FALSE	FALSE	FALSE	FALSE
DNASE_H9_RPT	4.38309e+08	0.0238039	0.495302	TRUE	FALSE	4.40487e+08	0.837541	0.497665	FALSE	FALSE	FALSE	FALSE	FALSE
DNASE_testis_male_embryo	441773793	0.352374	0.499101	FALSE	FALSE	442973562	0.414048	0.500515	FALSE	FALSE	FALSE	FALSE	FALSE
DNASE_neural_stem_progenitor_cell_originated_from_H1_hESC	439449442	0.0720625	0.496536	FALSE	FALSE	443117228	0.399035	0.500607	FALSE	FALSE	FALSE	FALSE	TRUE
DNASE_right_atrium_auricular_region_female_adult_51_year	4.41587e+08	0.340513	0.499025	FALSE	FALSE	439803990	0.903952	0.496907	FALSE	FALSE	FALSE	FALSE	TRUE
DNASE_common_myeloid_progenitor_CD34_positive_male_adult_49_years	434608597	7.49886e-05	0.491009	TRUE	FALSE	443464584	0.318524	0.501119	FALSE	FALSE	FALSE	FALSE	FALSE
DNASE_stomach_female_embryo_121_day	4.43156e+08	0.62343	0.500746	FALSE	FALSE	4.45548e+08	0.0779329	0.503365	FALSE	FALSE	FALSE	FALSE	FALSE
DNASE_muscle_of_leg_female_embryo_105_days	445209149	0.894558	0.502967	FALSE	FALSE	442993671	0.424953	0.500449	FALSE	FALSE	FALSE	FALSE	FALSE
DNASE_muscle_of_leg_male_embryo_97_days_RPT	4.44033e+08	0.767127	0.50173	FALSE	FALSE	443502226	0.330696	0.501039	FALSE	FALSE	FALSE	FALSE	FALSE
DNASE_left_kidney_female_embryo_87_days	4.40165e+08	0.123349	0.497253	FALSE	FALSE	4.41133e+08	0.748593	0.498411	FALSE	FALSE	FALSE	FALSE	FALSE
DNASE_muscle_of_back_male_embryo_97_days	444401977	0.807269	0.502058	FALSE	FALSE	444497426	0.180862	0.502163	FALSE	FALSE	FALSE	FALSE	FALSE
DNASE_muscle_of_leg_male_embryo_96_days_RPT	444802121	0.860052	0.502563	FALSE	FALSE	4.43176e+08	0.379938	0.500725	FALSE	FALSE	FALSE	FALSE	FALSE
DNASE_right_lung_female_embryo_105_days	440342397	0.146433	0.497505	FALSE	FALSE	445434750	0.0881733	0.503206	FALSE	FALSE	FALSE	FALSE	FALSE
DNASE_NAMALWA_treated_with_Sendai_virus_for_2_hours	4.35465e+08	0.000479158	0.492167	TRUE	FALSE	4.42082e+08	0.583674	0.499499	FALSE	FALSE	FALSE	FALSE	FALSE
DNASE_renal_pelvis_male_embryo_127_days	4.44459e+08	0.825152	0.502218	FALSE	FALSE	4.41665e+08	0.669104	0.498963	FALSE	FALSE	FALSE	FALSE	FALSE
DNASE_muscle_of_arm_male_embryo_96_days	445586015	0.923737	0.503393	FALSE	FALSE	443276044	0.368157	0.500799	FALSE	FALSE	FALSE	FALSE	FALSE
DNASE_heart_male_child_3_years	4.42121e+08	0.424955	0.499551	FALSE	FALSE	443034148	0.401786	0.50059	FALSE	FALSE	FALSE	FALSE	TRUE
DNASE_brain_female_embryo_117_days	4.38695e+08	0.0320066	0.495608	TRUE	FALSE	4.46353e+08	0.0355328	0.504281	TRUE	FALSE	TRUE	FALSE	FALSE
DNASE_muscle_of_arm_female_embryo_85_days	443893957	0.738545	0.501515	FALSE	FALSE	442667383	0.475175	0.500148	FALSE	FALSE	FALSE	FALSE	FALSE
DNASE_heart_male_embryo_110_days	4.40018e+08	0.109684	0.497087	FALSE	FALSE	442379997	0.534909	0.499792	FALSE	FALSE	FALSE	FALSE	TRUE
DNASE_L1_S8	443786404	0.725956	0.501424	FALSE	FALSE	4.44559e+08	0.154042	0.502417	FALSE	FALSE	FALSE	FALSE	FALSE
DNASE_CD8_positive_alpha_beta_T_cell_male_adult_37_years	436343180	0.00151457	0.492969	TRUE	FALSE	4.44656e+08	0.147198	0.502487	FALSE	FALSE	FALSE	FALSE	FALSE
DNASE_muscle_of_back_male_embryo_91_day	4.44186e+08	0.788506	0.5019	FALSE	FALSE	442804684	0.460486	0.500235	FALSE	FALSE	FALSE	FALSE	FALSE
DNASE_left_renal_pelvis_male_embryo_105_days_RPT_RPT	440843435	0.205858	0.498053	FALSE	FALSE	441623548	0.667318	0.498974	FALSE	FALSE	FALSE	FALSE	FALSE
DNASE_middle_frontal_gyrus_male_adult_78_years	4.37954e+08	0.0145038	0.494822	TRUE	FALSE	4.48345e+08	0.00288539	0.506547	TRUE	FALSE	TRUE	FALSE	TRUE
DNASE_lung_male_embryo_103_days	441565134	0.31621	0.498866	FALSE	FALSE	444844983	0.136877	0.502596	FALSE	FALSE	FALSE	FALSE	FALSE
DNASE_heart_male_embryo_105_days	4.39324e+08	0.0629531	0.49637	FALSE	FALSE	4.41844e+08	0.637099	0.499168	FALSE	FALSE	FALSE	FALSE	TRUE
DNASE_left_renal_pelvis_male_embryo_120_days	4.43031e+08	0.60809	0.500651	FALSE	FALSE	442145517	0.570882	0.499576	FALSE	FALSE	FALSE	FALSE	FALSE
DNASE_common_myeloid_progenitor_CD34_positive_female_adult_50_years	4.31922e+08	2.43553e-07	0.488068	TRUE	TRUE	4.43392e+08	0.34514	0.500945	FALSE	FALSE	FALSE	FALSE	FALSE
DNASE_Peyer_s_patch_female_adult_53_years	434835547	0.000203993	0.491615	TRUE	FALSE	441076587	0.747221	0.498421	FALSE	FALSE	FALSE	FALSE	FALSE
DNASE_skin_fibroblast_male_embryo_97_days_RPT_RPT	4.38961e+08	0.0428337	0.495924	TRUE	FALSE	437277558	0.994357	0.493991	FALSE	FALSE	FALSE	FALSE	FALSE
DNASE_hematopoietic_multipotent_progenitor_cell_RPT_RPT	439872869	0.0999221	0.49696	FALSE	FALSE	4.43015e+08	0.382483	0.500709	FALSE	FALSE	FALSE	FALSE	FALSE
DNASE_right_kidney_male_embryo_87_days	4.40931e+08	0.21383	0.498119	FALSE	FALSE	441808706	0.636109	0.499175	FALSE	FALSE	FALSE	FALSE	FALSE
DNASE_tibial_artery_male_adult_37_years	4.43627e+08	0.70189	0.501257	FALSE	FALSE	445561567	0.0751346	0.503412	FALSE	FALSE	FALSE	FALSE	FALSE
DNASE_renal_cell_carcinoma	4.41777e+08	0.362559	0.499166	FALSE	FALSE	4.43247e+08	0.36708	0.500805	FALSE	FALSE	FALSE	FALSE	FALSE
DNASE_thymus_female_embryo_113_days	434707547	0.000105453	0.491212	TRUE	FALSE	440574923	0.817214	0.497854	FALSE	FALSE	FALSE	FALSE	FALSE
DNASE_brain_female_embryo_109_days	4.40613e+08	0.184778	0.497872	FALSE	FALSE	445370479	0.0931718	0.503134	FALSE	FALSE	FALSE	FALSE	TRUE
DNASE_Daoy	4.37363e+08	0.00633268	0.494088	TRUE	FALSE	445523314	0.0816167	0.503307	FALSE	FALSE	FALSE	FALSE	FALSE
DNASE_A673	4.38294e+08	0.0212198	0.495188	TRUE	FALSE	4.43052e+08	0.411075	0.500533	FALSE	FALSE	FALSE	FALSE	FALSE
DNASE_muscle_of_arm_male_embryo_101_day	4.43987e+08	0.751121	0.501608	FALSE	FALSE	4.42945e+08	0.416343	0.500501	FALSE	FALSE	FALSE	FALSE	FALSE
DNASE_muscle_of_arm_female_embryo_120_days	4.44193e+08	0.778845	0.501822	FALSE	FALSE	443772708	0.274471	0.501421	FALSE	FALSE	FALSE	FALSE	FALSE
DNASE_muscle_of_back_male_embryo_105_days	4.45341e+08	0.90963	0.503174	FALSE	FALSE	4.42045e+08	0.600593	0.499396	FALSE	FALSE	FALSE	FALSE	FALSE
DNASE_skin_fibroblast_male_embryo_97_days_RPT_RPT_RPT	4.42555e+08	0.495271	0.499972	FALSE	FALSE	4.37258e+08	0.993647	0.49409	FALSE	FALSE	FALSE	FALSE	FALSE
DNASE_ecto_neural_progenitor_cell_originated_from_H9	4.38526e+08	0.0307843	0.495566	TRUE	FALSE	4.43246e+08	0.356016	0.500875	FALSE	FALSE	FALSE	FALSE	FALSE
DNASE_hematopoietic_multipotent_progenitor_cell_treated_with_interleukin_3_for_17_days_kit_ligand_for_17_days_hydrocortisone_succinate_for_17_days_erythropoietin_for_17_days	4.36144e+08	0.00133561	0.492877	TRUE	FALSE	4.46001e+08	0.0486451	0.503932	TRUE	FALSE	TRUE	FALSE	FALSE
DNASE_hepatocyte_originated_from_H9	4.38843e+08	0.0447689	0.495973	TRUE	FALSE	4.41495e+08	0.684098	0.498864	FALSE	FALSE	FALSE	FALSE	FALSE
DNASE_renal_pelvis_male_embryo_97_days	4.41077e+08	0.234552	0.498283	FALSE	FALSE	441767073	0.648814	0.499094	FALSE	FALSE	FALSE	FALSE	FALSE
DNASE_heart_embryo_101_day	439895716	0.0991292	0.496949	FALSE	FALSE	4.41744e+08	0.634661	0.499184	FALSE	FALSE	FALSE	FALSE	TRUE
DNASE_large_intestine_male_embryo_115_days	437533830	0.00836999	0.494326	TRUE	FALSE	4.38667e+08	0.968038	0.495606	FALSE	FALSE	FALSE	FALSE	FALSE
DNASE_T_cell_male_adult_37_years	4.39806e+08	0.0979702	0.496933	FALSE	FALSE	442139050	0.577172	0.499538	FALSE	FALSE	FALSE	FALSE	FALSE
DNASE_skin_fibroblast_male_embryo_97_days_RPT_RPT_RPT_RPT	440369292	0.150314	0.497545	FALSE	FALSE	4.34529e+08	0.999937	0.490904	FALSE	FALSE	FALSE	FALSE	FALSE
DNASE_CD1c_positive_myeloid_dendritic_cell	439124568	0.0637993	0.496386	FALSE	FALSE	443049353	0.405549	0.500567	FALSE	FALSE	FALSE	FALSE	FALSE
DNASE_B_cell_male_adult_21_year	4.34585e+08	6.98963e-05	0.490968	TRUE	FALSE	442880496	0.430335	0.500416	FALSE	FALSE	FALSE	FALSE	FALSE
DNASE_superior_temporal_gyrus_male_adult_84_years	4.35779e+08	0.000636296	0.492359	TRUE	FALSE	4.48381e+08	0.00226394	0.506733	TRUE	FALSE	TRUE	FALSE	TRUE
DNASE_skin_fibroblast_male_embryo_97_days_RPT_RPT_RPT_RPT_RPT	439019082	0.0456352	0.495995	TRUE	FALSE	436925460	0.996172	0.493675	FALSE	FALSE	FALSE	FALSE	FALSE
DNASE_iPS_DF_19_11_male_newborn	4.40983e+08	0.237075	0.498303	FALSE	FALSE	442675587	0.479788	0.50012	FALSE	FALSE	FALSE	FALSE	TRUE
DNASE_hindlimb_muscle_male_embryo_120_days	4.45272e+08	0.898766	0.503023	FALSE	FALSE	4.42776e+08	0.445826	0.500323	FALSE	FALSE	FALSE	FALSE	FALSE
DNASE_MCF_10A_treated_with_1_uM_tamoxifen_for_6_hours	4.41548e+08	0.318839	0.498883	FALSE	FALSE	4.4455e+08	0.16517	0.502309	FALSE	FALSE	FALSE	FALSE	FALSE
DNASE_sigmoid_colon_male_adult_54_years	439111676	0.0506925	0.496115	FALSE	FALSE	4.398e+08	0.897327	0.496996	FALSE	FALSE	FALSE	FALSE	FALSE
DNASE_heart_male_embryo_120_days	439235827	0.0554197	0.496219	FALSE	FALSE	442172794	0.579964	0.499521	FALSE	FALSE	FALSE	FALSE	TRUE
DNASE_tibial_nerve_female_adult_51_year	438537683	0.0321511	0.495612	TRUE	FALSE	440876672	0.749299	0.498405	FALSE	FALSE	FALSE	FALSE	FALSE
DNASE_adipocyte	4.44286e+08	0.801369	0.502008	FALSE	FALSE	440563396	0.829713	0.49774	FALSE	FALSE	FALSE	FALSE	FALSE
DNASE_muscle_of_trunk_female_embryo_121_day	4.45025e+08	0.887122	0.502873	FALSE	FALSE	4.44727e+08	0.151986	0.502438	FALSE	FALSE	FALSE	FALSE	FALSE
DNASE_left_cardiac_atrium_female_embryo_101_day	439020577	0.0478389	0.496049	TRUE	FALSE	4.42736e+08	0.456572	0.500259	FALSE	FALSE	FALSE	FALSE	TRUE
DNASE_T_cell_male_adult_21_year	4.3846e+08	0.0251505	0.495358	TRUE	FALSE	442805483	0.44549	0.500325	FALSE	FALSE	FALSE	FALSE	FALSE
DNASE_right_kidney_male_embryo_108_days	442163783	0.420892	0.499527	FALSE	FALSE	4.40886e+08	0.790585	0.498083	FALSE	FALSE	FALSE	FALSE	FALSE
DNASE_adrenal_gland_female_embryo_108_days	4.42537e+08	0.488761	0.499933	FALSE	FALSE	4.42933e+08	0.416004	0.500503	FALSE	FALSE	FALSE	FALSE	FALSE
DNASE_hematopoietic_multipotent_progenitor_cell_treated_with_interleukin_3_for_11_day_kit_ligand_for_11_day_hydrocortisone_succinate_for_11_day_erythropoietin_for_11_day	4.35064e+08	0.00019627	0.491593	TRUE	FALSE	4.3945e+08	0.93206	0.496463	FALSE	FALSE	FALSE	FALSE	FALSE
DNASE_brain_male_embryo_105_days	4.37564e+08	0.00872801	0.494363	TRUE	FALSE	446507283	0.0260424	0.504607	TRUE	FALSE	TRUE	FALSE	TRUE
DNASE_body_of_pancreas_female_adult_53_years	4.39418e+08	0.0669748	0.496446	FALSE	FALSE	4.46808e+08	0.0199574	0.504873	TRUE	FALSE	FALSE	FALSE	FALSE
DNASE_left_kidney_female_embryo_147_days	444702708	0.848356	0.502441	FALSE	FALSE	4.43158e+08	0.373724	0.500764	FALSE	FALSE	FALSE	FALSE	FALSE
DNASE_CD4_positive_alpha_beta_T_cell_male_adult_37_years_RPT	439342712	0.0695694	0.496492	FALSE	FALSE	4.40841e+08	0.787812	0.498105	FALSE	FALSE	FALSE	FALSE	FALSE
DNASE_KBM_7	436264403	0.0012791	0.492847	TRUE	FALSE	441121423	0.754019	0.49837	FALSE	FALSE	FALSE	FALSE	FALSE
DNASE_psoas_muscle_male_child_3_years	4.41638e+08	0.346001	0.49906	FALSE	FALSE	443895997	0.265796	0.501484	FALSE	FALSE	FALSE	FALSE	FALSE
DNASE_ovary_female_embryo	4.3369e+08	1.29445e-05	0.490023	TRUE	FALSE	4.40451e+08	0.83155	0.497722	FALSE	FALSE	FALSE	FALSE	FALSE
DNASE_RKO	440044142	0.121887	0.497236	FALSE	FALSE	4.45947e+08	0.0502153	0.503896	FALSE	FALSE	FALSE	FALSE	FALSE
DNASE_leg_bone_male_embryo_81_day	4.37955e+08	0.0160533	0.494917	TRUE	FALSE	444602351	0.164758	0.502312	FALSE	FALSE	FALSE	FALSE	FALSE
DNASE_glomerular_visceral_epithelial_cell_child_3_years	439723832	0.10214	0.496989	FALSE	FALSE	4.38103e+08	0.980777	0.49509	FALSE	FALSE	FALSE	FALSE	FALSE
DNASE_foreskin_melanocyte_male_newborn	441140225	0.248016	0.498386	FALSE	FALSE	446382192	0.0322353	0.504385	TRUE	FALSE	FALSE	FALSE	FALSE
DNASE_embryonic_facial_prominence_embryo_53_days_and_embryo_58_days	441002862	0.231704	0.498261	FALSE	FALSE	4.44078e+08	0.231792	0.501738	FALSE	FALSE	FALSE	FALSE	FALSE
DNASE_vagina_female_adult_53_years	442807837	0.575803	0.500453	FALSE	FALSE	441207997	0.743744	0.498447	FALSE	FALSE	FALSE	FALSE	FALSE
DNASE_kidney_female_embryo_85_days	4.43075e+08	0.598272	0.50059	FALSE	FALSE	441734107	0.659383	0.499026	FALSE	FALSE	FALSE	FALSE	FALSE
DNASE_muscle_of_back_male_embryo_96_days	4.43817e+08	0.7291	0.501447	FALSE	FALSE	4.42866e+08	0.43096	0.500412	FALSE	FALSE	FALSE	FALSE	FALSE
DNASE_muscle_of_trunk_female_embryo_113_days	4.45356e+08	0.91002	0.50318	FALSE	FALSE	4.43622e+08	0.298008	0.501257	FALSE	FALSE	FALSE	FALSE	FALSE
DNASE_iPS_DF_19_7_male_newborn	4.41869e+08	0.378712	0.499267	FALSE	FALSE	4.42322e+08	0.523749	0.499859	FALSE	FALSE	FALSE	FALSE	TRUE
DNASE_right_lung_female_embryo_110_days	4.41554e+08	0.309816	0.498823	FALSE	FALSE	445775606	0.0581577	0.503724	FALSE	FALSE	FALSE	FALSE	FALSE
DNASE_left_lung_male_embryo_87_days	4.39674e+08	0.0858964	0.496759	FALSE	FALSE	4.4561e+08	0.0746514	0.50342	FALSE	FALSE	FALSE	FALSE	FALSE
DNASE_large_intestine_female_embryo_105_days	4.37189e+08	0.00528101	0.493936	TRUE	FALSE	439027475	0.953599	0.496014	FALSE	FALSE	FALSE	FALSE	FALSE
DNASE_right_lung_female_embryo_98_days	440290710	0.140857	0.497447	FALSE	FALSE	445299673	0.0891211	0.503193	FALSE	FALSE	FALSE	FALSE	FALSE
DNASE_leg_bone_male_embryo_81_day_RPT	438561268	0.0298962	0.495536	TRUE	FALSE	444602197	0.166082	0.5023	FALSE	FALSE	FALSE	FALSE	FALSE
DNASE_CD14_positive_monocyte_male_adult_21_year	4.36385e+08	0.00179868	0.493095	TRUE	FALSE	443976549	0.24511	0.501636	FALSE	FALSE	FALSE	FALSE	FALSE
DNASE_muscle_of_arm_male_embryo_120_days	447033473	0.984078	0.50509	FALSE	FALSE	4.43112e+08	0.394928	0.500632	FALSE	FALSE	FALSE	FALSE	FALSE
DNASE_Peyer_s_patch_male_adult_37_years	437436662	0.00726595	0.494204	TRUE	FALSE	439727701	0.909796	0.496823	FALSE	FALSE	FALSE	FALSE	FALSE
DNASE_common_myeloid_progenitor_CD34_positive_male_adult_36_years	434274214	3.88071e-05	0.490629	TRUE	FALSE	444274280	0.199106	0.502004	FALSE	FALSE	FALSE	FALSE	FALSE
DNASE_left_lung_female_embryo_108_days	4.42201e+08	0.430954	0.499587	FALSE	FALSE	4.46539e+08	0.0297398	0.504469	TRUE	FALSE	FALSE	FALSE	FALSE
DNASE_small_intestine_female_embryo_91_day	4.35171e+08	0.000217429	0.491657	TRUE	FALSE	4.39829e+08	0.905196	0.496889	FALSE	FALSE	FALSE	FALSE	FALSE
DNASE_MM_1S	4.42597e+08	0.503255	0.500019	FALSE	FALSE	4.47685e+08	0.00685652	0.505845	TRUE	FALSE	FALSE	FALSE	FALSE
DNASE_sigmoid_colon_female_adult_51_year	440037529	0.137542	0.497411	FALSE	FALSE	436828034	0.995998	0.49371	FALSE	FALSE	FALSE	FALSE	FALSE
DNASE_left_lung_female_embryo_105_days	4.41007e+08	0.231037	0.498256	FALSE	FALSE	4.45358e+08	0.0930864	0.503135	FALSE	FALSE	FALSE	FALSE	FALSE
DNASE_common_myeloid_progenitor_CD34_positive_female_adult_33_years	432039822	2.93038e-07	0.488152	TRUE	TRUE	4.43179e+08	0.379336	0.500729	FALSE	FALSE	FALSE	FALSE	FALSE
DNASE_retina_embryo_125_days_and_male_embryo_103_days	4.40628e+08	0.192988	0.497944	FALSE	FALSE	442995448	0.424622	0.500451	FALSE	FALSE	FALSE	FALSE	FALSE
DNASE_brain_male_embryo_72_days_and_male_embryo_76_days	4.39108e+08	0.0553723	0.496218	FALSE	FALSE	442185850	0.558709	0.49965	FALSE	FALSE	FALSE	FALSE	TRUE
DNASE_muscle_of_back_male_embryo_108_days	444323868	0.802039	0.502013	FALSE	FALSE	443163105	0.388131	0.500674	FALSE	FALSE	FALSE	FALSE	FALSE
DNASE_IMR_90	442869267	0.559894	0.500357	FALSE	FALSE	4.40868e+08	0.788246	0.498102	FALSE	FALSE	FALSE	FALSE	FALSE
DNASE_lung_female_embryo_108_days	441484033	0.300774	0.498762	FALSE	FALSE	4.45959e+08	0.0545835	0.503799	FALSE	FALSE	FALSE	FALSE	FALSE
DNASE_left_lung_male_embryo_113_days	441575218	0.313318	0.498846	FALSE	FALSE	4.45635e+08	0.0727885	0.503451	FALSE	FALSE	FALSE	FALSE	FALSE
DNASE_OCI_LY7	4.32854e+08	1.85352e-06	0.489027	TRUE	TRUE	440739104	0.807666	0.497938	FALSE	FALSE	FALSE	FALSE	FALSE
DNASE_upper_lobe_of_left_lung_female_adult_51_year	4.38376e+08	0.0252787	0.495363	TRUE	FALSE	4.38568e+08	0.960538	0.495833	FALSE	FALSE	FALSE	FALSE	FALSE
DNASE_hematopoietic_multipotent_progenitor_cell_treated_with_interleukin_3_for_18_days_kit_ligand_for_18_days_hydrocortisone_succinate_for_18_days_erythropoietin_for_18_days	4.36634e+08	0.00246886	0.493333	TRUE	FALSE	447227392	0.0113705	0.505402	TRUE	FALSE	TRUE	FALSE	FALSE
DNASE_putamen_male_adult_78_years	4.39792e+08	0.095276	0.496896	FALSE	FALSE	446821733	0.0220676	0.504773	TRUE	FALSE	FALSE	FALSE	TRUE
DNASE_common_myeloid_progenitor_CD34_positive_male_adult_42_years	4.3222e+08	7.34033e-07	0.488578	TRUE	TRUE	4.43544e+08	0.302451	0.501227	FALSE	FALSE	FALSE	FALSE	FALSE
DNASE_placenta_embryo_53_days	437784864	0.0115198	0.49461	TRUE	FALSE	449835746	0.000213041	0.508356	TRUE	FALSE	TRUE	FALSE	FALSE
DNASE_kidney_male_embryo_105_days	443819486	0.726456	0.501428	FALSE	FALSE	442315244	0.550712	0.499698	FALSE	FALSE	FALSE	FALSE	FALSE
DNASE_heart_left_ventricle_female_embryo_136_days	4.39631e+08	0.0788822	0.49665	FALSE	FALSE	442187822	0.565012	0.499612	FALSE	FALSE	FALSE	FALSE	TRUE
DNASE_small_intestine_female_embryo_108_days	4.3919e+08	0.0565479	0.496242	FALSE	FALSE	441880258	0.617825	0.499289	FALSE	FALSE	FALSE	FALSE	FALSE
DNASE_LoVo	440522629	0.170597	0.497743	FALSE	FALSE	442722655	0.472941	0.500161	FALSE	FALSE	FALSE	FALSE	FALSE
DNASE_cerebellar_cortex_male_adult_78_years_and_male_adult_84_years	4.32957e+08	2.4188e-06	0.489158	TRUE	TRUE	443331350	0.355848	0.500876	FALSE	FALSE	FALSE	FALSE	TRUE
DNASE_lung_embryo_67_days	4.40827e+08	0.199651	0.498001	FALSE	FALSE	443944170	0.254136	0.501569	FALSE	FALSE	FALSE	FALSE	FALSE
DNASE_transverse_colon_female_adult_53_years	441995934	0.398349	0.499389	FALSE	FALSE	440273176	0.855483	0.497486	FALSE	FALSE	FALSE	FALSE	FALSE
DNASE_brain_embryo_80_days	4.39213e+08	0.0559353	0.49623	FALSE	FALSE	442245519	0.530526	0.499818	FALSE	FALSE	FALSE	FALSE	TRUE
DNASE_stomach_female_embryo_108_days	445689492	0.937256	0.503634	FALSE	FALSE	445525122	0.069478	0.503509	FALSE	FALSE	FALSE	FALSE	FALSE
DNASE_umbilical_cord_embryo_59_days_and_male_embryo_76_days	4.39058e+08	0.0519298	0.496143	FALSE	FALSE	4.40296e+08	0.851842	0.497523	FALSE	FALSE	FALSE	FALSE	FALSE
DNASE_muscle_of_leg_male_embryo_105_days	444615698	0.837434	0.502334	FALSE	FALSE	441682481	0.666001	0.498983	FALSE	FALSE	FALSE	FALSE	FALSE
DNASE_Caki2	439458097	0.0684686	0.496473	FALSE	FALSE	441933269	0.623962	0.499251	FALSE	FALSE	FALSE	FALSE	FALSE
DNASE_muscle_of_arm_female_embryo_105_days	4.45228e+08	0.896219	0.502989	FALSE	FALSE	4.42397e+08	0.537888	0.499774	FALSE	FALSE	FALSE	FALSE	FALSE
DNASE_foreskin_melanocyte_male_newborn_RPT	4.4291e+08	0.586301	0.500517	FALSE	FALSE	4.4635e+08	0.0332356	0.504352	TRUE	FALSE	FALSE	FALSE	FALSE
DNASE_stomach_male_embryo_108_days	4.42761e+08	0.598818	0.500594	FALSE	FALSE	444332063	0.184156	0.502134	FALSE	FALSE	FALSE	FALSE	FALSE
DNASE_body_of_pancreas_male_adult_37_years	436692702	0.0028129	0.493433	TRUE	FALSE	4.46982e+08	0.0169798	0.505029	TRUE	FALSE	TRUE	FALSE	FALSE
DNASE_renal_cortex_interstitium_female_embryo_120_days	4.42113e+08	0.408944	0.499454	FALSE	FALSE	442877075	0.441695	0.500348	FALSE	FALSE	FALSE	FALSE	FALSE
DNASE_body_of_pancreas_female_adult_51_year	4.38349e+08	0.0226633	0.495253	TRUE	FALSE	4.47715e+08	0.00696345	0.505832	TRUE	FALSE	TRUE	FALSE	FALSE
DNASE_large_intestine_male_embryo_105_days	4.35552e+08	0.000395859	0.492042	TRUE	FALSE	440203572	0.865978	0.497373	FALSE	FALSE	FALSE	FALSE	FALSE
DNASE_limb_embryo_58_days_and_embryo_59_days	443358379	0.668012	0.50103	FALSE	FALSE	443320024	0.346348	0.500937	FALSE	FALSE	FALSE	FALSE	FALSE
DNASE_heart_female_embryo_147_days	4.39643e+08	0.0816875	0.496695	FALSE	FALSE	441773467	0.644341	0.499122	FALSE	FALSE	FALSE	FALSE	TRUE
DNASE_heart_male_embryo_96_days	4.38494e+08	0.0270391	0.495432	TRUE	FALSE	442205242	0.57137	0.499573	FALSE	FALSE	FALSE	FALSE	TRUE
DNASE_right_renal_pelvis_male_embryo_120_days	442730208	0.540305	0.50024	FALSE	FALSE	441981786	0.599734	0.499401	FALSE	FALSE	FALSE	FALSE	FALSE
DNASE_left_lung_female_embryo_117_days	4.42907e+08	0.561861	0.500369	FALSE	FALSE	445709358	0.0690499	0.503517	FALSE	FALSE	FALSE	FALSE	FALSE
DNASE_thymus_female_embryo_98_days	434529623	7.7177e-05	0.491026	TRUE	FALSE	440783675	0.80395	0.49797	FALSE	FALSE	FALSE	FALSE	FALSE
DNASE_ovary_female_adult_53_years	4.39738e+08	0.0939828	0.496878	FALSE	FALSE	442924047	0.406122	0.500563	FALSE	FALSE	FALSE	FALSE	FALSE
DNASE_left_kidney_male_embryo_115_days	4.39144e+08	0.0516498	0.496137	FALSE	FALSE	4.41716e+08	0.657805	0.499036	FALSE	FALSE	FALSE	FALSE	FALSE
DNASE_thymus_male_embryo_113_days	435481721	0.000416067	0.492074	TRUE	FALSE	4.41521e+08	0.648223	0.499097	FALSE	FALSE	FALSE	FALSE	FALSE
DNASE_placenta_female_embryo_105_days	4.39628e+08	0.0806135	0.496678	FALSE	FALSE	4.49604e+08	0.000410003	0.507935	TRUE	FALSE	FALSE	FALSE	FALSE
DNASE_EH	4.39594e+08	0.0763073	0.496608	FALSE	FALSE	438719221	0.965123	0.495699	FALSE	FALSE	FALSE	FALSE	FALSE
DNASE_renal_cortex_interstitium_male_embryo_97_days	4.38647e+08	0.0320262	0.495608	TRUE	FALSE	4.41088e+08	0.740218	0.498473	FALSE	FALSE	FALSE	FALSE	FALSE
DNASE_placenta_embryo_102_days	4.38652e+08	0.0306665	0.495563	TRUE	FALSE	450133735	0.000137607	0.508627	TRUE	FALSE	TRUE	FALSE	FALSE
DNASE_placenta_embryo_56_days_and_embryo_59_days	438777351	0.0367467	0.495755	TRUE	FALSE	4.50284e+08	0.000108261	0.508772	TRUE	FALSE	TRUE	FALSE	FALSE
DNASE_renal_pelvis_female_embryo_103_days	4.40905e+08	0.224576	0.498205	FALSE	FALSE	440969886	0.778491	0.498181	FALSE	FALSE	FALSE	FALSE	FALSE
DNASE_right_lobe_of_liver_female_adult_53_years	439368967	0.0662966	0.496433	FALSE	FALSE	443614182	0.268503	0.501464	FALSE	FALSE	FALSE	FALSE	FALSE
DNASE_skin_fibroblast_male_embryo_97_days_RPT_RPT_RPT_RPT_RPT_RPT	4.39841e+08	0.0968384	0.496918	FALSE	FALSE	434575662	0.999922	0.491033	FALSE	FALSE	FALSE	FALSE	FALSE
DNASE_tongue_male_embryo_72_days	438478652	0.0253576	0.495366	TRUE	FALSE	443956058	0.258593	0.501536	FALSE	FALSE	FALSE	FALSE	FALSE
DNASE_skin_fibroblast_male_embryo_97_days_RPT_RPT_RPT_RPT_RPT_RPT_RPT	4.3978e+08	0.0922018	0.496852	FALSE	FALSE	4.37009e+08	0.99541	0.493821	FALSE	FALSE	FALSE	FALSE	FALSE
DNASE_liver_female_embryo_101_day_and_female_embryo_113_days	4.37542e+08	0.00980575	0.494465	TRUE	FALSE	439868738	0.879337	0.497221	FALSE	FALSE	FALSE	FALSE	FALSE
DNASE_large_intestine_female_embryo_107_days	4.3787e+08	0.0128493	0.49471	TRUE	FALSE	442188761	0.561709	0.499632	FALSE	FALSE	FALSE	FALSE	FALSE
DNASE_hematopoietic_multipotent_progenitor_cell_treated_with_interleukin_3_for_6_days_kit_ligand_for_6_days_hydrocortisone_succinate_for_6_days_erythropoietin_for_6_days	436718539	0.00279758	0.493429	TRUE	FALSE	4.3828e+08	0.980115	0.495124	FALSE	FALSE	FALSE	FALSE	FALSE
DNASE_common_myeloid_progenitor_CD34_positive_male	4.32988e+08	2.50238e-06	0.489175	TRUE	TRUE	442865899	0.442804	0.500341	FALSE	FALSE	FALSE	FALSE	FALSE
DNASE_small_intestine_female_embryo_98_days	436280631	0.00145749	0.492941	TRUE	FALSE	439212541	0.944378	0.496223	FALSE	FALSE	FALSE	FALSE	FALSE
DNASE_CD4_positive_alpha_beta_T_cell_male_adult_21_year	440358351	0.146695	0.497508	FALSE	FALSE	442067651	0.579354	0.499525	FALSE	FALSE	FALSE	FALSE	FALSE
DNASE_brain_male_embryo_101_day	4.37694e+08	0.0101083	0.494493	TRUE	FALSE	4.42646e+08	0.436003	0.500382	FALSE	FALSE	FALSE	FALSE	TRUE
DNASE_placenta_female_embryo_101_day_and_male_embryo_105_days	439567235	0.0824344	0.496706	FALSE	FALSE	4.49833e+08	0.000230637	0.508306	TRUE	FALSE	FALSE	FALSE	FALSE
DNASE_renal_pelvis_male_embryo_91_day	4.40017e+08	0.113255	0.497132	FALSE	FALSE	4.42363e+08	0.524197	0.499856	FALSE	FALSE	FALSE	FALSE	FALSE
DNASE_lung_embryo_80_days_and_male_embryo_76_days	440490518	0.157886	0.497621	FALSE	FALSE	445169990	0.108649	0.502926	FALSE	FALSE	FALSE	FALSE	FALSE
DNASE_Ammon_s_horn_male_adult_84_years	437605487	0.00871472	0.494362	TRUE	FALSE	446313471	0.0342704	0.50432	TRUE	FALSE	TRUE	FALSE	FALSE
DNASE_muscle_of_back_female_embryo_105_days_RPT	4.43891e+08	0.74101	0.501533	FALSE	FALSE	444020223	0.232674	0.501731	FALSE	FALSE	FALSE	FALSE	FALSE
DNASE_lung_male_embryo_82_days	440905893	0.21407	0.498121	FALSE	FALSE	4.45965e+08	0.0510865	0.503876	FALSE	FALSE	FALSE	FALSE	FALSE
DNASE_left_renal_cortex_interstitium_male_embryo_105_days_RPT	441841142	0.377546	0.49926	FALSE	FALSE	440853037	0.784263	0.498134	FALSE	FALSE	FALSE	FALSE	FALSE
DNASE_trophoblast_cell_embryo_17_weeks_and_embryo_18_weeks	4.42385e+08	0.465965	0.499797	FALSE	FALSE	4.513e+08	1.4471e-05	0.509917	TRUE	FALSE	FALSE	FALSE	FALSE
DNASE_RPMI8226	4.41993e+08	0.411291	0.499468	FALSE	FALSE	4.47456e+08	0.00991654	0.505524	TRUE	FALSE	FALSE	FALSE	FALSE
DNASE_small_intestine_male_embryo_91_day	4.37167e+08	0.00484933	0.493866	TRUE	FALSE	441692920	0.660905	0.499016	FALSE	FALSE	FALSE	FALSE	FALSE
DNASE_brain_embryo_56_days_and_male_embryo_58_days	439950270	0.111129	0.497105	FALSE	FALSE	4.43271e+08	0.359924	0.500851	FALSE	FALSE	FALSE	FALSE	TRUE
DNASE_pancreas_female_adult_30_years	441917283	0.402294	0.499413	FALSE	FALSE	446714223	0.0214758	0.504801	TRUE	FALSE	FALSE	FALSE	FALSE
DNASE_adrenal_gland_female_adult_53_years	439396061	0.0666208	0.496439	FALSE	FALSE	4.46153e+08	0.0419778	0.504099	TRUE	FALSE	FALSE	FALSE	FALSE
DNASE_breast_epithelium_female_adult_51_year	429618087	3.44602e-10	0.485371	TRUE	TRUE	440897620	0.758385	0.498337	FALSE	FALSE	FALSE	FALSE	FALSE
DNASE_left_kidney_male_embryo_87_days	4.40707e+08	0.191348	0.49793	FALSE	FALSE	441902072	0.613375	0.499317	FALSE	FALSE	FALSE	FALSE	FALSE
DNASE_renal_pelvis_female_embryo_96_days_RPT	440790846	0.199146	0.497997	FALSE	FALSE	442007906	0.582879	0.499504	FALSE	FALSE	FALSE	FALSE	FALSE
DNASE_stomach_male_embryo_127_days	442706887	0.533314	0.500198	FALSE	FALSE	446040392	0.047287	0.503965	TRUE	FALSE	FALSE	FALSE	FALSE
DNASE_CD8_positive_alpha_beta_T_cell_female_adult_34_years	4.38847e+08	0.0415213	0.495889	TRUE	FALSE	4.41914e+08	0.589344	0.499464	FALSE	FALSE	FALSE	FALSE	FALSE
DNASE_spinal_cord_female_embryo_89_days	438250147	0.0263831	0.495406	TRUE	FALSE	441764928	0.631769	0.499202	FALSE	FALSE	FALSE	FALSE	FALSE
DNASE_muscle_of_arm_male_embryo_97_days	443368760	0.646419	0.500891	FALSE	FALSE	443736668	0.289045	0.501319	FALSE	FALSE	FALSE	FALSE	FALSE
DNASE_renal_pelvis_female_embryo_105_days	441910418	0.398526	0.49939	FALSE	FALSE	4.41387e+08	0.681453	0.498881	FALSE	FALSE	FALSE	FALSE	FALSE
DNASE_HAP_1	440067309	0.115394	0.497158	FALSE	FALSE	444564598	0.165679	0.502304	FALSE	FALSE	FALSE	FALSE	FALSE
DNASE_SJSA1	4.4779e+08	0.993905	0.505945	FALSE	FALSE	442141623	0.580702	0.499517	FALSE	FALSE	FALSE	FALSE	FALSE
DNASE_retina_embryo_74_days_and_embryo_85_days	4.41117e+08	0.242448	0.498344	FALSE	FALSE	441026421	0.758913	0.498333	FALSE	FALSE	FALSE	FALSE	FALSE
DNASE_muscle_of_leg_male_embryo_127_days	445302356	0.901305	0.503057	FALSE	FALSE	4.42664e+08	0.47837	0.500129	FALSE	FALSE	FALSE	FALSE	FALSE
DNASE_fibroblast_of_skin_of_abdomen_male_embryo_97_days_RPT	4.38248e+08	0.0191639	0.495088	TRUE	FALSE	436307194	0.998603	0.49291	FALSE	FALSE	FALSE	FALSE	FALSE
DNASE_bipolar_neuron_originated_from_GM23338_treated_with_0_5_ug_mL_doxycycline_hyclate_for_4_days	4.36842e+08	0.0034261	0.493587	TRUE	FALSE	4.41281e+08	0.720371	0.498615	FALSE	FALSE	FALSE	FALSE	FALSE
DNASE_stomach_female_embryo_147_days	4.42283e+08	0.464597	0.499789	FALSE	FALSE	4.44806e+08	0.139794	0.502564	FALSE	FALSE	FALSE	FALSE	FALSE
DNASE_lung_male_embryo_54_days_and_male_embryo_58_days	4.41018e+08	0.230786	0.498254	FALSE	FALSE	4.44515e+08	0.174305	0.502223	FALSE	FALSE	FALSE	FALSE	FALSE
DNASE_T_cell_male_adult_36_years	441904409	0.431303	0.49959	FALSE	FALSE	4.4505e+08	0.0952313	0.503105	FALSE	FALSE	FALSE	FALSE	FALSE
DNASE_T_cell_male_adult_21_year_RPT	438014373	0.0159539	0.494912	TRUE	FALSE	4.4574e+08	0.063312	0.503623	FALSE	FALSE	FALSE	FALSE	FALSE
DNASE_HK_2	4.38603e+08	0.0295077	0.495522	TRUE	FALSE	445066852	0.112288	0.50288	FALSE	FALSE	FALSE	FALSE	FALSE
DNASE_NCI_H460_RPT	4.44117e+08	0.76563	0.501718	FALSE	FALSE	441823000	0.614433	0.49931	FALSE	FALSE	FALSE	FALSE	FALSE
DNASE_left_lung_male_embryo_96_days	4.4054e+08	0.170679	0.497743	FALSE	FALSE	444591290	0.165755	0.502303	FALSE	FALSE	FALSE	FALSE	FALSE
DNASE_common_myeloid_progenitor_CD34_positive_male_adult_23_years	432732455	1.63562e-06	0.488965	TRUE	TRUE	444861848	0.135123	0.502615	FALSE	FALSE	FALSE	FALSE	FALSE
DNASE_stomach_female_adult_51_year	439178054	0.0577077	0.496266	FALSE	FALSE	440902544	0.776919	0.498193	FALSE	FALSE	FALSE	FALSE	FALSE
DNASE_CD4_positive_alpha_beta_T_cell_female_adult_33_years	438649093	0.0313681	0.495586	TRUE	FALSE	4.43451e+08	0.328681	0.501052	FALSE	FALSE	FALSE	FALSE	FALSE
DNASE_kidney_female_embryo_113_days	4.4293e+08	0.578317	0.500469	FALSE	FALSE	4.42423e+08	0.514833	0.499912	FALSE	FALSE	FALSE	FALSE	FALSE
DNASE_skin_fibroblast_male_embryo_97_days_RPT_RPT_RPT_RPT_RPT_RPT_RPT_RPT	439431595	0.0691942	0.496486	FALSE	FALSE	436933807	0.996214	0.493667	FALSE	FALSE	FALSE	FALSE	FALSE
DNASE_placenta_female_embryo_85_days	439120639	0.0510079	0.496122	FALSE	FALSE	449878491	0.000261252	0.508227	TRUE	FALSE	FALSE	FALSE	FALSE
DNASE_brain_male_embryo_122_days	4.39084e+08	0.0486837	0.496069	TRUE	FALSE	448014340	0.00451509	0.506192	TRUE	FALSE	TRUE	FALSE	TRUE
DNASE_muscle_of_arm_male_embryo_97_days_RPT	4.44758e+08	0.855311	0.502513	FALSE	FALSE	442659193	0.464822	0.500209	FALSE	FALSE	FALSE	FALSE	FALSE
DNASE_renal_cortex_interstitium_female_embryo_103_days	441430070	0.304922	0.49879	FALSE	FALSE	441906856	0.61402	0.499313	FALSE	FALSE	FALSE	FALSE	FALSE
DNASE_thyroid_gland_female_adult_51_year	4.37153e+08	0.00504857	0.493899	TRUE	FALSE	440248541	0.864993	0.497384	FALSE	FALSE	FALSE	FALSE	FALSE
DNASE_NAMALWA	4.36454e+08	0.0020213	0.493182	TRUE	FALSE	442268925	0.547689	0.499716	FALSE	FALSE	FALSE	FALSE	FALSE
DNASE_heart_embryo_59_days_and_female_embryo_76_days	4.40174e+08	0.125538	0.497278	FALSE	FALSE	4.41978e+08	0.60293	0.499381	FALSE	FALSE	FALSE	FALSE	TRUE
DNASE_large_intestine_male_embryo_105_days_RPT	439246411	0.0552626	0.496216	FALSE	FALSE	442218230	0.557737	0.499656	FALSE	FALSE	FALSE	FALSE	FALSE
DNASE_skin_fibroblast_male_embryo_97_days_RPT_RPT_RPT_RPT_RPT_RPT_RPT_RPT_RPT	4.38768e+08	0.0351762	0.495708	TRUE	FALSE	4.3754e+08	0.991302	0.49436	FALSE	FALSE	FALSE	FALSE	FALSE
DNASE_right_kidney_male_embryo_96_days	442225239	0.441519	0.499651	FALSE	FALSE	441775985	0.646772	0.499107	FALSE	FALSE	FALSE	FALSE	FALSE
DNASE_CD14_positive_monocyte_male_adult_37_years	4.37182e+08	0.00584091	0.49402	TRUE	FALSE	443117232	0.390084	0.500662	FALSE	FALSE	FALSE	FALSE	FALSE
DNASE_ELF_1	4.40082e+08	0.128308	0.49731	FALSE	FALSE	443043801	0.398066	0.500613	FALSE	FALSE	FALSE	FALSE	FALSE
DNASE_spinal_cord_female_embryo_113_days	4.39631e+08	0.0817391	0.496695	FALSE	FALSE	445975756	0.0496002	0.50391	TRUE	FALSE	FALSE	FALSE	FALSE
DNASE_spleen_embryo_112_days	440761514	0.212762	0.49811	FALSE	FALSE	4.43385e+08	0.338274	0.500989	FALSE	FALSE	FALSE	FALSE	FALSE
DNASE_left_lung_female_embryo_107_days	4.40327e+08	0.141534	0.497454	FALSE	FALSE	4.4543e+08	0.0872873	0.50322	FALSE	FALSE	FALSE	FALSE	FALSE
DNASE_thymus_female_embryo	4.34843e+08	0.000119908	0.49129	TRUE	FALSE	4.39986e+08	0.88032	0.49721	FALSE	FALSE	FALSE	FALSE	FALSE
DNASE_CD4_positive_alpha_beta_T_cell_male_adult_21_year_RPT	436466823	0.00186911	0.493124	TRUE	FALSE	4.44944e+08	0.128677	0.502686	FALSE	FALSE	FALSE	FALSE	FALSE
DNASE_stomach_female_embryo_96_days	4.41837e+08	0.358825	0.499142	FALSE	FALSE	4.4628e+08	0.0331943	0.504354	TRUE	FALSE	FALSE	FALSE	FALSE
DNASE_EL	440330768	0.145452	0.497495	FALSE	FALSE	4.39348e+08	0.933542	0.496436	FALSE	FALSE	FALSE	FALSE	FALSE
DNASE_CD14_positive_monocyte_female_adult_34_years	438511494	0.0262209	0.495401	TRUE	FALSE	443796355	0.266509	0.501478	FALSE	FALSE	FALSE	FALSE	FALSE
DNASE_thyroid_gland_female_adult_53_years	436208142	0.00127428	0.492844	TRUE	FALSE	440733451	0.787311	0.498109	FALSE	FALSE	FALSE	FALSE	FALSE
DNASE_adrenal_gland_female_embryo_113_days	443075685	0.604803	0.50063	FALSE	FALSE	442178714	0.576325	0.499543	FALSE	FALSE	FALSE	FALSE	FALSE
DNASE_muscle_of_back_male_embryo_96_days_RPT	444695350	0.846291	0.502421	FALSE	FALSE	4.42329e+08	0.519772	0.499882	FALSE	FALSE	FALSE	FALSE	FALSE
DNASE_SJCRH30_RPT	4.42884e+08	0.557495	0.500343	FALSE	FALSE	442137639	0.580461	0.499518	FALSE	FALSE	FALSE	FALSE	FALSE
DNASE_natural_killer_cell_male_adult_21_year	437826529	0.0119694	0.494645	TRUE	FALSE	445268970	0.0956129	0.5031	FALSE	FALSE	FALSE	FALSE	FALSE
DNASE_heart_male_embryo_72_days_and_male_embryo_76_days	439955347	0.116044	0.497166	FALSE	FALSE	4.42228e+08	0.566548	0.499603	FALSE	FALSE	FALSE	FALSE	TRUE
DNASE_midbrain_male_adult_78_years_and_male_adult_84_years	4.38017e+08	0.0150549	0.494857	TRUE	FALSE	445764030	0.0638476	0.503612	FALSE	FALSE	FALSE	FALSE	TRUE
DNASE_ovary_female_adult_30_years	444715922	0.856397	0.502524	FALSE	FALSE	442698352	0.450279	0.500296	FALSE	FALSE	FALSE	FALSE	FALSE
DNASE_mesendoderm_originated_from_H1_hESC	438525812	0.0271945	0.495438	TRUE	FALSE	442615278	0.479895	0.50012	FALSE	FALSE	FALSE	FALSE	FALSE
DNASE_natural_killer_cell_male_adult_37_years	439608362	0.0878885	0.496789	FALSE	FALSE	4.46143e+08	0.0449382	0.504022	TRUE	FALSE	FALSE	FALSE	FALSE
DNASE_natural_killer_cell_female_adult_34_years	4.38847e+08	0.0389408	0.495819	TRUE	FALSE	4.41722e+08	0.635591	0.499178	FALSE	FALSE	FALSE	FALSE	FALSE
DNASE_foreskin_keratinocyte_male_newborn_RPT	439357480	0.0614242	0.496341	FALSE	FALSE	4.42536e+08	0.508419	0.49995	FALSE	FALSE	FALSE	FALSE	FALSE
DNASE_stomach_female_embryo	4.43402e+08	0.664586	0.501008	FALSE	FALSE	444476982	0.168032	0.502281	FALSE	FALSE	FALSE	FALSE	FALSE
DNASE_adrenal_gland_male_embryo_108_days	4.42496e+08	0.499586	0.499998	FALSE	FALSE	4.43776e+08	0.273567	0.501428	FALSE	FALSE	FALSE	FALSE	FALSE
DNASE_testis_male_embryo_RPT	440054281	0.115932	0.497165	FALSE	FALSE	443804756	0.278061	0.501396	FALSE	FALSE	FALSE	FALSE	FALSE
DNASE_mesenchymal_stem_cell_originated_from_H1_hESC	4.40278e+08	0.134732	0.497381	FALSE	FALSE	440366457	0.849709	0.497545	FALSE	FALSE	FALSE	FALSE	FALSE
DNASE_vagina_female_adult_51_year	439360452	0.0893836	0.496811	FALSE	FALSE	437448627	0.991052	0.494384	FALSE	FALSE	FALSE	FALSE	FALSE
DNASE_common_myeloid_progenitor_CD34_positive_male_adult_43_years	4.34641e+08	0.000120112	0.49129	TRUE	FALSE	443224202	0.374563	0.500758	FALSE	FALSE	FALSE	FALSE	FALSE
DNASE_heart_right_ventricle_female_embryo_101_day_and_female_embryo_103_days	440256715	0.132519	0.497357	FALSE	FALSE	4.41645e+08	0.672081	0.498943	FALSE	FALSE	FALSE	FALSE	TRUE
DNASE_L1_S8R	441521646	0.343203	0.499042	FALSE	FALSE	4.43381e+08	0.33292	0.501024	FALSE	FALSE	FALSE	FALSE	FALSE
DNASE_heart_female_embryo_116_days_and_female_embryo_98_days	4.39142e+08	0.052778	0.496162	FALSE	FALSE	442465735	0.516569	0.499901	FALSE	FALSE	FALSE	FALSE	TRUE
DNASE_MCF_10A_treated_with_1_uM_tamoxifen_for_24_hours	4.40944e+08	0.229375	0.498243	FALSE	FALSE	4.45311e+08	0.0966467	0.503085	FALSE	FALSE	FALSE	FALSE	FALSE
DNASE_right_renal_pelvis_male_embryo_105_days	442560166	0.50346	0.500021	FALSE	FALSE	442802237	0.4558	0.500263	FALSE	FALSE	FALSE	FALSE	FALSE
DNASE_muscle_of_arm_female_embryo_98_days	445365435	0.907721	0.503147	FALSE	FALSE	443033649	0.417504	0.500494	FALSE	FALSE	FALSE	FALSE	FALSE
DNASE_H9_G1_phase_genetically_modified_using_stable_transfection	441422661	0.288033	0.498674	FALSE	FALSE	4.4159e+08	0.655208	0.499053	FALSE	FALSE	FALSE	FALSE	FALSE
DNASE_tibial_nerve_male_adult_37_years	4.39087e+08	0.0577442	0.496267	FALSE	FALSE	441466810	0.702076	0.498742	FALSE	FALSE	FALSE	FALSE	FALSE
DNASE_kidney_male_embryo_85_days	438633294	0.0299543	0.495538	TRUE	FALSE	441352411	0.715892	0.498647	FALSE	FALSE	FALSE	FALSE	FALSE
DNASE_tongue_female_embryo_59_days_and_female_embryo_76_days	4.38029e+08	0.0172438	0.494986	TRUE	FALSE	444844975	0.13573	0.502608	FALSE	FALSE	FALSE	FALSE	FALSE
DNASE_transverse_colon_female_adult_51_year	439787913	0.0949606	0.496891	FALSE	FALSE	4.43496e+08	0.313264	0.501154	FALSE	FALSE	FALSE	FALSE	FALSE
DNASE_right_renal_pelvis_male_embryo_105_days_RPT	4.41298e+08	0.273174	0.498569	FALSE	FALSE	4.40793e+08	0.788467	0.4981	FALSE	FALSE	FALSE	FALSE	FALSE
DNASE_large_intestine_male_embryo_91_day	4.35191e+08	0.000232058	0.491698	TRUE	FALSE	4.40126e+08	0.871405	0.497313	FALSE	FALSE	FALSE	FALSE	FALSE
DNASE_right_kidney_female_embryo_117_days	4.42544e+08	0.520927	0.500124	FALSE	FALSE	442344010	0.53557	0.499788	FALSE	FALSE	FALSE	FALSE	FALSE
DNASE_right_kidney_male_embryo_91_day	4.39486e+08	0.0712973	0.496523	FALSE	FALSE	441518939	0.679194	0.498896	FALSE	FALSE	FALSE	FALSE	FALSE
DNASE_skin_fibroblast_male_embryo_97_days_RPT_RPT_RPT_RPT_RPT_RPT_RPT_RPT_RPT_RPT	442338888	0.45118	0.499709	FALSE	FALSE	437733740	0.989556	0.494522	FALSE	FALSE	FALSE	FALSE	FALSE
DNASE_globus_pallidus_male_adult_78_years_and_male_adult_84_years	4.38695e+08	0.0389979	0.49582	TRUE	FALSE	447370484	0.00965739	0.505548	TRUE	FALSE	TRUE	FALSE	TRUE
DNASE_kidney_female_embryo_105_days	440608710	0.177814	0.497809	FALSE	FALSE	441423842	0.706909	0.498709	FALSE	FALSE	FALSE	FALSE	FALSE
DNASE_right_atrium_auricular_region_female_adult_53_years	4.39769e+08	0.098078	0.496934	FALSE	FALSE	439715498	0.901242	0.496944	FALSE	FALSE	FALSE	FALSE	TRUE
DNASE_thymus_female_embryo_147_days	4.3626e+08	0.00147197	0.492948	TRUE	FALSE	439612479	0.909715	0.496824	FALSE	FALSE	FALSE	FALSE	FALSE
DNASE_stomach_male_adult_34_years	4.43533e+08	0.708362	0.501301	FALSE	FALSE	4.46526e+08	0.0276788	0.504544	TRUE	FALSE	FALSE	FALSE	FALSE
DNASE_eye_embryo_56_days_and_male_embryo_76_days	441718122	0.354554	0.499115	FALSE	FALSE	4.42006e+08	0.60786	0.499351	FALSE	FALSE	FALSE	FALSE	FALSE
DNASE_esophagus_squamous_epithelium_male_adult_37_years	4.37523e+08	0.0112506	0.494588	TRUE	FALSE	435815058	0.999154	0.492554	FALSE	FALSE	FALSE	FALSE	FALSE
DNASE_glomerular_visceral_epithelial_cell_child_3_years_RPT	4.38055e+08	0.0163236	0.494933	TRUE	FALSE	440627327	0.815734	0.497867	FALSE	FALSE	FALSE	FALSE	FALSE
DNASE_muscle_of_back_male_embryo_127_days	4.45488e+08	0.919149	0.503319	FALSE	FALSE	4.42959e+08	0.425354	0.500446	FALSE	FALSE	FALSE	FALSE	FALSE
DNASE_spinal_cord_male_embryo_96_days	4.39195e+08	0.0606349	0.496325	FALSE	FALSE	4.4296e+08	0.413545	0.500518	FALSE	FALSE	FALSE	FALSE	FALSE
DNASE_MCF_10A	440662434	0.17845	0.497815	FALSE	FALSE	4.45861e+08	0.0550343	0.50379	FALSE	FALSE	FALSE	FALSE	FALSE
DNASE_transverse_colon_male_adult_54_years	4.41639e+08	0.338732	0.499014	FALSE	FALSE	443560082	0.313376	0.501153	FALSE	FALSE	FALSE	FALSE	FALSE
DNASE_kidney_embryo_59_days_and_female_embryo_59_days	4.37042e+08	0.00441052	0.493789	TRUE	FALSE	4.43059e+08	0.40777	0.500553	FALSE	FALSE	FALSE	FALSE	FALSE
DNASE_H1_hESC_RPT_RPT	440290815	0.152402	0.497566	FALSE	FALSE	4.40328e+08	0.847723	0.497565	FALSE	FALSE	FALSE	FALSE	TRUE
DNASE_large_intestine_female_embryo_98_days	4.34772e+08	0.00010548	0.491212	TRUE	FALSE	4.40678e+08	0.814449	0.497879	FALSE	FALSE	FALSE	FALSE	FALSE
DNASE_large_intestine_female_embryo_103_days	443407367	0.660859	0.500984	FALSE	FALSE	442230352	0.541625	0.499752	FALSE	FALSE	FALSE	FALSE	FALSE
DNASE_placenta_male_embryo_85_days	440452801	0.167728	0.497716	FALSE	FALSE	447410445	0.00920727	0.50559	TRUE	FALSE	FALSE	FALSE	FALSE
DNASE_left_lung_female_embryo_91_day	4.40233e+08	0.130149	0.49733	FALSE	FALSE	4.45703e+08	0.0677261	0.503541	FALSE	FALSE	FALSE	FALSE	FALSE
DNASE_heart_embryo_80_days	4.39406e+08	0.069481	0.496491	FALSE	FALSE	441797229	0.643472	0.499128	FALSE	FALSE	FALSE	FALSE	TRUE
DNASE_femur_female_embryo_98_days	439089844	0.0534176	0.496176	FALSE	FALSE	4.42552e+08	0.489813	0.500061	FALSE	FALSE	FALSE	FALSE	FALSE
DNASE_H4	4.43998e+08	0.753968	0.501629	FALSE	FALSE	4.39638e+08	0.912923	0.496777	FALSE	FALSE	FALSE	FALSE	FALSE
DNASE_trophoblast_cell_embryo_23_weeks	440941650	0.217162	0.498146	FALSE	FALSE	450848438	4.09372e-05	0.509341	TRUE	FALSE	FALSE	FALSE	FALSE
DNASE_urinary_bladder_male_embryo_76_days	4.45144e+08	0.892406	0.502939	FALSE	FALSE	444424666	0.183867	0.502136	FALSE	FALSE	FALSE	FALSE	FALSE
DNASE_HT_29	4.4281e+08	0.540488	0.500241	FALSE	FALSE	442606463	0.491914	0.500048	FALSE	FALSE	FALSE	FALSE	FALSE
DNASE_limb_embryo_53_days_and_embryo_56_days	4.42421e+08	0.469802	0.49982	FALSE	FALSE	4.43776e+08	0.267936	0.501468	FALSE	FALSE	FALSE	FALSE	FALSE
DNASE_retina_female_embryo_89_days	441762786	0.362974	0.499169	FALSE	FALSE	442655713	0.459409	0.500242	FALSE	FALSE	FALSE	FALSE	FALSE
DNASE_dedifferentiated_amniotic_fluid_mesenchymal_stem_cell	444240685	0.845709	0.502415	FALSE	FALSE	438832071	0.954014	0.496003	FALSE	FALSE	FALSE	FALSE	FALSE
DNASE_upper_lobe_of_left_lung_female_adult_53_years	4.39859e+08	0.12711	0.497296	FALSE	FALSE	4.39308e+08	0.911095	0.496804	FALSE	FALSE	FALSE	FALSE	FALSE
DNASE_brain_female_embryo_105_days	439694142	0.0857907	0.496758	FALSE	FALSE	445539269	0.078177	0.503361	FALSE	FALSE	FALSE	FALSE	TRUE
DNASE_muscle_of_arm_embryo_101_day	446492034	0.971282	0.504506	FALSE	FALSE	442665762	0.468817	0.500186	FALSE	FALSE	FALSE	FALSE	FALSE
DNASE_renal_cortex_interstitium_male_embryo_108_days_RPT	441551771	0.319005	0.498884	FALSE	FALSE	4.41981e+08	0.61534	0.499305	FALSE	FALSE	FALSE	FALSE	FALSE
DNASE_pons_male_adult_78_years	4.40966e+08	0.255767	0.498443	FALSE	FALSE	446225621	0.0405434	0.504137	TRUE	FALSE	FALSE	FALSE	TRUE
DNASE_thymus_female_embryo_105_days	4.33462e+08	7.00144e-06	0.489699	TRUE	FALSE	4.41278e+08	0.719674	0.49862	FALSE	FALSE	FALSE	FALSE	FALSE
DNASE_CD8_positive_alpha_beta_T_cell_female_adult_33_years	438858841	0.042025	0.495903	TRUE	FALSE	4.43381e+08	0.347012	0.500933	FALSE	FALSE	FALSE	FALSE	FALSE
DNASE_cardiac_muscle_cell_RPT	4.37815e+08	0.0140158	0.49479	TRUE	FALSE	4.42086e+08	0.565707	0.499608	FALSE	FALSE	FALSE	FALSE	TRUE
DNASE_CD8_positive_alpha_beta_T_cell_male_adult_21_year_RPT	435818183	0.000719443	0.492442	TRUE	FALSE	4.4302e+08	0.417493	0.500494	FALSE	FALSE	FALSE	FALSE	FALSE
DNASE_hematopoietic_multipotent_progenitor_cell_treated_with_interleukin_3_for_8_days_kit_ligand_for_8_days_hydrocortisone_succinate_for_8_days_erythropoietin_for_8_days	4.35573e+08	0.000471311	0.492157	TRUE	FALSE	441150080	0.741803	0.498461	FALSE	FALSE	FALSE	FALSE	FALSE
DNASE_right_lung_female_embryo_117_days	441550275	0.319647	0.498888	FALSE	FALSE	4.45609e+08	0.0727012	0.503453	FALSE	FALSE	FALSE	FALSE	FALSE
DNASE_right_lung_male_embryo_105_days	4.42228e+08	0.435358	0.499614	FALSE	FALSE	4.45329e+08	0.0938859	0.503124	FALSE	FALSE	FALSE	FALSE	FALSE
DNASE_lung_female_embryo_96_days	4.41461e+08	0.311051	0.498831	FALSE	FALSE	445126241	0.105785	0.502963	FALSE	FALSE	FALSE	FALSE	FALSE
DNASE_adrenal_gland_male_adult_54_years	4.41451e+08	0.300231	0.498758	FALSE	FALSE	4.46616e+08	0.0236476	0.504705	TRUE	FALSE	FALSE	FALSE	FALSE
DNASE_renal_cortex_interstitium_male_embryo_127_days	444360680	0.812865	0.502107	FALSE	FALSE	441840781	0.632798	0.499195	FALSE	FALSE	FALSE	FALSE	FALSE
DNASE_spleen_male_adult_54_years	4.38115e+08	0.0183162	0.495044	TRUE	FALSE	438917737	0.953807	0.496009	FALSE	FALSE	FALSE	FALSE	FALSE
DNASE_renal_cortex_interstitium_female_embryo_89_days	4.38903e+08	0.0415068	0.495889	TRUE	FALSE	4.40631e+08	0.822104	0.49781	FALSE	FALSE	FALSE	FALSE	FALSE
DNASE_ascending_aorta_female_adult_51_year	441607800	0.351795	0.499098	FALSE	FALSE	444031343	0.203979	0.501963	FALSE	FALSE	FALSE	FALSE	FALSE
DNASE_ovary_female_adult_51_year	4.45154e+08	0.903434	0.503086	FALSE	FALSE	442855190	0.390175	0.500661	FALSE	FALSE	FALSE	FALSE	FALSE
DNASE_hematopoietic_multipotent_progenitor_cell_treated_with_interleukin_3_for_13_days_kit_ligand_for_13_days_hydrocortisone_succinate_for_13_days_erythropoietin_for_13_days	435910808	0.00072424	0.492447	TRUE	FALSE	441339330	0.70919	0.498693	FALSE	FALSE	FALSE	FALSE	FALSE
DNASE_cardiac_fibroblast_female_embryo_94_days_and_female_embryo_98_days	441219629	0.258449	0.498463	FALSE	FALSE	4.42144e+08	0.565979	0.499606	FALSE	FALSE	FALSE	FALSE	TRUE
DNASE_adrenal_gland_male_embryo_85_days	442065280	0.406117	0.499437	FALSE	FALSE	4.44647e+08	0.147554	0.502483	FALSE	FALSE	FALSE	FALSE	FALSE
DNASE_large_intestine_male_embryo_108_days	435739374	0.000572147	0.492287	TRUE	FALSE	4.40445e+08	0.834132	0.497698	FALSE	FALSE	FALSE	FALSE	FALSE
DNASE_occipital_lobe_male_adult_84_years	438110909	0.0178282	0.495018	TRUE	FALSE	4.47782e+08	0.00604656	0.505951	TRUE	FALSE	TRUE	FALSE	FALSE
DNASE_right_lung_female_embryo_107_days	4.40149e+08	0.126043	0.497284	FALSE	FALSE	446125363	0.0451205	0.504018	TRUE	FALSE	FALSE	FALSE	FALSE
DNASE_small_intestine_female_embryo_105_days	4.38811e+08	0.039917	0.495846	TRUE	FALSE	440953938	0.780743	0.498163	FALSE	FALSE	FALSE	FALSE	FALSE
DNASE_muscle_of_leg_male_embryo_104_days	4.45405e+08	0.920465	0.50334	FALSE	FALSE	4.42691e+08	0.465946	0.500203	FALSE	FALSE	FALSE	FALSE	FALSE
DNASE_lower_leg_skin_female_adult_53_years	4.37953e+08	0.0175623	0.495003	TRUE	FALSE	4.40997e+08	0.760785	0.498319	FALSE	FALSE	FALSE	FALSE	FALSE
DNASE_adrenal_gland_female_adult_51_year	439408914	0.0726118	0.496545	FALSE	FALSE	444535864	0.170117	0.502262	FALSE	FALSE	FALSE	FALSE	FALSE
DNASE_adrenal_gland_female_embryo_85_days	4.4317e+08	0.624424	0.500752	FALSE	FALSE	444614710	0.156359	0.502394	FALSE	FALSE	FALSE	FALSE	FALSE
DNASE_muscle_of_arm_male_embryo_115_days	4.45171e+08	0.895495	0.502979	FALSE	FALSE	442213482	0.560691	0.499638	FALSE	FALSE	FALSE	FALSE	FALSE
DNASE_right_kidney_female_embryo_147_days	4.44094e+08	0.768572	0.501741	FALSE	FALSE	4.43545e+08	0.322972	0.501089	FALSE	FALSE	FALSE	FALSE	FALSE
DNASE_kidney_female_embryo_76_days_and_male_embryo_76_days	437086607	0.0048502	0.493866	TRUE	FALSE	4.42049e+08	0.591834	0.499449	FALSE	FALSE	FALSE	FALSE	FALSE
DNASE_large_intestine_female_embryo_108_days	436497152	0.00207198	0.493201	TRUE	FALSE	4.40316e+08	0.844997	0.497592	FALSE	FALSE	FALSE	FALSE	FALSE
DNASE_right_kidney_female_embryo_98_days	4.41795e+08	0.366342	0.49919	FALSE	FALSE	441080103	0.741373	0.498464	FALSE	FALSE	FALSE	FALSE	FALSE
DNASE_right_renal_cortex_interstitium_male_embryo_120_days	4.42724e+08	0.54331	0.500258	FALSE	FALSE	4.42091e+08	0.587605	0.499475	FALSE	FALSE	FALSE	FALSE	FALSE
DNASE_muscle_of_arm_male_embryo_96_days_RPT	4.4336e+08	0.664028	0.501004	FALSE	FALSE	443254519	0.369575	0.50079	FALSE	FALSE	FALSE	FALSE	FALSE
DNASE_thymus_male_embryo_108_days	4.35175e+08	0.000209497	0.491634	TRUE	FALSE	440285456	0.856518	0.497475	FALSE	FALSE	FALSE	FALSE	FALSE
DNASE_B_cell_female_adult_34_years	436197628	0.00133544	0.492877	TRUE	FALSE	441889408	0.593785	0.499437	FALSE	FALSE	FALSE	FALSE	FALSE
DNASE_thyroid_gland_male_adult_54_years	4.36352e+08	0.00146718	0.492946	TRUE	FALSE	4.41309e+08	0.725377	0.49858	FALSE	FALSE	FALSE	FALSE	FALSE
DNASE_spinal_cord_female_embryo_59_days_and_male_embryo_72_days	4.40057e+08	0.121101	0.497226	FALSE	FALSE	4.41471e+08	0.690974	0.498817	FALSE	FALSE	FALSE	FALSE	FALSE
DNASE_heart_embryo_96_days	439294119	0.0613478	0.496339	FALSE	FALSE	4.42461e+08	0.520049	0.499881	FALSE	FALSE	FALSE	FALSE	TRUE
DNASE_renal_pelvis_female_embryo_89_days	4.3968e+08	0.085519	0.496754	FALSE	FALSE	441981428	0.605283	0.499367	FALSE	FALSE	FALSE	FALSE	FALSE
DNASE_renal_pelvis_male_embryo_108_days	4.41374e+08	0.28673	0.498665	FALSE	FALSE	442285076	0.549776	0.499703	FALSE	FALSE	FALSE	FALSE	FALSE
DNASE_heart_female_embryo_103_days	440646480	0.179844	0.497828	FALSE	FALSE	4.42813e+08	0.446035	0.500322	FALSE	FALSE	FALSE	FALSE	TRUE
DNASE_H9_RPT_RPT	4.42092e+08	0.410625	0.499464	FALSE	FALSE	440897162	0.754279	0.498368	FALSE	FALSE	FALSE	FALSE	FALSE
DNASE_K562_RPT_RPT_RPT	4.34091e+08	2.71308e-05	0.490427	TRUE	FALSE	4.44804e+08	0.146514	0.502494	FALSE	FALSE	FALSE	FALSE	FALSE
DNASE_left_renal_cortex_interstitium_male_embryo_105_days_RPT_RPT	440453386	0.158599	0.497628	FALSE	FALSE	4.40868e+08	0.788883	0.498097	FALSE	FALSE	FALSE	FALSE	FALSE
DNASE_right_lung_female_embryo_108_days	441465360	0.29725	0.498738	FALSE	FALSE	4.45855e+08	0.056087	0.503767	FALSE	FALSE	FALSE	FALSE	FALSE
DNASE_stomach_female_embryo_96_days_RPT	441754479	0.357116	0.499132	FALSE	FALSE	445847891	0.0521631	0.503852	FALSE	FALSE	FALSE	FALSE	FALSE
DNASE_small_intestine_male_adult_34_years	437000416	0.004552	0.493814	TRUE	FALSE	440728162	0.805549	0.497957	FALSE	FALSE	FALSE	FALSE	FALSE
DNASE_renal_cortex_interstitium_female_embryo_96_days_RPT	439748732	0.0899386	0.496819	FALSE	FALSE	4.40893e+08	0.783527	0.49814	FALSE	FALSE	FALSE	FALSE	FALSE
DNASE_A172	4.39758e+08	0.0994018	0.496952	FALSE	FALSE	4.39502e+08	0.919767	0.496671	FALSE	FALSE	FALSE	FALSE	FALSE
DNASE_left_lung_male_embryo_115_days	4.40105e+08	0.117671	0.497186	FALSE	FALSE	4.46072e+08	0.0481094	0.503945	TRUE	FALSE	FALSE	FALSE	FALSE
DNASE_muscle_of_leg_male_embryo_115_days	445663968	0.931873	0.503533	FALSE	FALSE	4.42414e+08	0.521307	0.499873	FALSE	FALSE	FALSE	FALSE	FALSE
DNASE_hematopoietic_multipotent_progenitor_cell_treated_with_interleukin_3_for_15_days_kit_ligand_for_15_days_hydrocortisone_succinate_for_15_days_erythropoietin_for_15_days	437960249	0.0146645	0.494832	TRUE	FALSE	443595999	0.305056	0.501209	FALSE	FALSE	FALSE	FALSE	FALSE
DNASE_muscle_of_leg_female_embryo_115_days	445319079	0.903799	0.503091	FALSE	FALSE	4.43401e+08	0.342234	0.500964	FALSE	FALSE	FALSE	FALSE	FALSE
DNASE_PC_9	441005014	0.226138	0.498218	FALSE	FALSE	445194601	0.106712	0.502951	FALSE	FALSE	FALSE	FALSE	FALSE
DNASE_kidney_female_embryo_108_days	441413505	0.301219	0.498765	FALSE	FALSE	442007009	0.579454	0.499524	FALSE	FALSE	FALSE	FALSE	FALSE
DNASE_stomach_embryo_101_day	443130945	0.61242	0.500677	FALSE	FALSE	4.45988e+08	0.0506254	0.503887	FALSE	FALSE	FALSE	FALSE	FALSE
DNASE_H9_G2_phase_genetically_modified_using_stable_transfection	4.40804e+08	0.200847	0.498011	FALSE	FALSE	441192836	0.748132	0.498414	FALSE	FALSE	FALSE	FALSE	FALSE
DNASE_esophagus_muscularis_mucosa_male_adult_37_years	4.3627e+08	0.00146391	0.492944	TRUE	FALSE	4.41125e+08	0.715743	0.498647	FALSE	FALSE	FALSE	FALSE	FALSE
DNASE_small_intestine_male_embryo_108_days	436009933	0.000893504	0.492593	TRUE	FALSE	4.40204e+08	0.859461	0.497444	FALSE	FALSE	FALSE	FALSE	FALSE
DNASE_heart_left_ventricle_female_embryo_101_day_and_female_embryo_103_days	439930393	0.104586	0.497022	FALSE	FALSE	4.40869e+08	0.788421	0.498101	FALSE	FALSE	FALSE	FALSE	TRUE
DNASE_SK_N_DZ	441715817	0.352204	0.4991	FALSE	FALSE	4.41296e+08	0.717623	0.498634	FALSE	FALSE	FALSE	FALSE	FALSE
DNASE_brain_male_embryo_104_days	4.38967e+08	0.0474806	0.49604	TRUE	FALSE	4.46203e+08	0.0395797	0.504164	TRUE	FALSE	TRUE	FALSE	TRUE
DNASE_right_lung_male_embryo_87_days	439132806	0.0521702	0.496148	FALSE	FALSE	444993676	0.123787	0.502742	FALSE	FALSE	FALSE	FALSE	FALSE
DNASE_muscle_of_arm_male_embryo_105_days	444853043	0.867057	0.502639	FALSE	FALSE	441961390	0.605013	0.499368	FALSE	FALSE	FALSE	FALSE	FALSE
DNASE_muscle_of_arm_male_embryo_104_days	445756912	0.939246	0.503672	FALSE	FALSE	4.43095e+08	0.38668	0.500683	FALSE	FALSE	FALSE	FALSE	FALSE
DNASE_kidney_female_embryo_105_days_RPT	4.42367e+08	0.465723	0.499796	FALSE	FALSE	442096527	0.572904	0.499564	FALSE	FALSE	FALSE	FALSE	FALSE
DNASE_left_lung_male_embryo_105_days	4.42021e+08	0.394426	0.499365	FALSE	FALSE	4.45451e+08	0.0869725	0.503224	FALSE	FALSE	FALSE	FALSE	FALSE
DNASE_left_kidney_female_embryo_107_days	4.42356e+08	0.462691	0.499778	FALSE	FALSE	4.4279e+08	0.458097	0.50025	FALSE	FALSE	FALSE	FALSE	FALSE
DNASE_Peyer_s_patch_male_adult_37_years_RPT	4.363e+08	0.00135297	0.492887	TRUE	FALSE	4.41739e+08	0.653233	0.499065	FALSE	FALSE	FALSE	FALSE	FALSE
DNASE_renal_pelvis_male_embryo_113_days	4.43579e+08	0.682906	0.501128	FALSE	FALSE	442695635	0.4734	0.500158	FALSE	FALSE	FALSE	FALSE	FALSE
DNASE_prostate_gland_male_adult_37_years	439600773	0.100235	0.496963	FALSE	FALSE	4.42369e+08	0.503903	0.499977	FALSE	FALSE	FALSE	FALSE	FALSE
DNASE_HeLa_S3_RPT	4.39595e+08	0.0774909	0.496627	FALSE	FALSE	442818723	0.457832	0.500251	FALSE	FALSE	FALSE	FALSE	FALSE
DNASE_left_lung_female_embryo_110_days	4.4151e+08	0.302381	0.498773	FALSE	FALSE	4.456e+08	0.0672153	0.50355	FALSE	FALSE	FALSE	FALSE	FALSE
DNASE_thymus_male_embryo_104_days	435474657	0.000397809	0.492045	TRUE	FALSE	440971255	0.774431	0.498213	FALSE	FALSE	FALSE	FALSE	FALSE
DNASE_neural_progenitor_cell_originated_from_H9	438400191	0.0232262	0.495278	TRUE	FALSE	4.43027e+08	0.415679	0.500505	FALSE	FALSE	FALSE	FALSE	TRUE
DNASE_trophoblast_cell_embryo_39_weeks_and_embryo_40_weeks	440526589	0.168806	0.497726	FALSE	FALSE	450855849	3.69472e-05	0.509399	TRUE	FALSE	FALSE	FALSE	FALSE
DNASE_right_lung_male_embryo_96_days	441693058	0.339119	0.499016	FALSE	FALSE	4.45196e+08	0.106547	0.502953	FALSE	FALSE	FALSE	FALSE	FALSE
DNASE_H9_G1_phase_genetically_modified_using_stable_transfection_RPT	4.40952e+08	0.229777	0.498246	FALSE	FALSE	440850476	0.735814	0.498504	FALSE	FALSE	FALSE	FALSE	FALSE
DNASE_small_intestine_male_embryo_87_days	436513015	0.00200458	0.493176	TRUE	FALSE	4.40872e+08	0.783856	0.498138	FALSE	FALSE	FALSE	FALSE	FALSE
DNASE_spinal_cord_female_embryo_87_days	4.38435e+08	0.0241629	0.495317	TRUE	FALSE	440383352	0.84261	0.497616	FALSE	FALSE	FALSE	FALSE	FALSE
DNASE_left_kidney_female_embryo_110_days	4.4325e+08	0.630089	0.500788	FALSE	FALSE	442475294	0.517839	0.499894	FALSE	FALSE	FALSE	FALSE	FALSE
DNASE_arm_bone_male_embryo_81_day_RPT	4.37773e+08	0.0176839	0.495009	TRUE	FALSE	443114313	0.390057	0.500662	FALSE	FALSE	FALSE	FALSE	FALSE
DNASE_testis_male_adult_54_years	438275477	0.0220419	0.495225	TRUE	FALSE	4.3539e+08	0.99949	0.492209	FALSE	FALSE	FALSE	FALSE	FALSE
DNASE_transverse_colon_male_adult_37_years	440852581	0.203069	0.49803	FALSE	FALSE	439838530	0.903132	0.496918	FALSE	FALSE	FALSE	FALSE	FALSE
DNASE_right_renal_pelvis_male_embryo_105_days_RPT_RPT	4.42198e+08	0.429889	0.499581	FALSE	FALSE	441377746	0.708214	0.4987	FALSE	FALSE	FALSE	FALSE	FALSE
DNASE_lung_embryo_101_day	4.40364e+08	0.143779	0.497478	FALSE	FALSE	4.44223e+08	0.215076	0.501871	FALSE	FALSE	FALSE	FALSE	FALSE
DNASE_inferior_parietal_cortex_male_adult_84_years	437146413	0.00507744	0.493904	TRUE	FALSE	4.48535e+08	0.00208221	0.506796	TRUE	FALSE	TRUE	FALSE	TRUE
DNASE_kidney_capillary_endothelial_cell_female_embryo_113_days	446905221	0.981884	0.504967	FALSE	FALSE	442932502	0.425213	0.500447	FALSE	FALSE	FALSE	FALSE	FALSE
DNASE_placenta_male_embryo_91_day	4.37719e+08	0.0102897	0.494509	TRUE	FALSE	450932817	3.47817e-05	0.509433	TRUE	FALSE	TRUE	FALSE	FALSE
DNASE_right_kidney_male_embryo_115_days	441327875	0.283192	0.49864	FALSE	FALSE	4.4142e+08	0.689636	0.498826	FALSE	FALSE	FALSE	FALSE	FALSE
DNASE_coronary_artery_female_adult_51_year	4.40972e+08	0.249999	0.4984	FALSE	FALSE	440338789	0.851897	0.497523	FALSE	FALSE	FALSE	FALSE	FALSE
ATAC_BM0106_Day0_MCP_A_Bone_Marrow_CD34_pDC	444466597	0.83141	0.502276	FALSE	FALSE	447707310	0.00585456	0.505979	TRUE	FALSE	FALSE	FALSE	FALSE
ATAC_BM0106_UNK_ATAC_2_Bone_Marrow_CD34_UNK	436470600	0.00222892	0.493255	TRUE	FALSE	4.40927e+08	0.77911	0.498176	FALSE	FALSE	FALSE	FALSE	FALSE
ATAC_BM0828_MEGA1_A_151109_Bone_Marrow_CD34_Mega	4.39819e+08	0.105963	0.497039	FALSE	FALSE	4.40743e+08	0.798237	0.498019	FALSE	FALSE	FALSE	FALSE	FALSE
ATAC_BM1077_MCP_Bone_Marrow_CD34_pDC	439983616	0.119733	0.49721	FALSE	FALSE	4.38477e+08	0.973605	0.495407	FALSE	FALSE	FALSE	FALSE	FALSE
ATAC_BM1077_UNK_Bone_Marrow_CD34_UNK	4.3731e+08	0.00706426	0.49418	TRUE	FALSE	436612965	0.997624	0.493304	FALSE	FALSE	FALSE	FALSE	FALSE
ATAC_BM1137_GMP1_low_ATAC_2_Bone_Marrow_CD34_GMP_A	434614322	7.98155e-05	0.491046	TRUE	FALSE	437405149	0.992597	0.49422	FALSE	FALSE	FALSE	FALSE	FALSE
ATAC_BM1137_GMP2_mid_ATAC_1_Bone_Marrow_CD34_GMP_B	433104727	3.35946e-06	0.489322	TRUE	TRUE	4.37144e+08	0.995124	0.493871	FALSE	FALSE	FALSE	FALSE	FALSE
ATAC_BM1137_GMP3_high_ATAC_2_Bone_Marrow_CD34_GMP_C	432995725	2.75691e-06	0.489223	TRUE	TRUE	437739564	0.989479	0.494528	FALSE	FALSE	FALSE	FALSE	FALSE
ATAC_BM1214_Day0_MCP_Bone_Marrow_CD34_pDC	442669471	0.532386	0.500193	FALSE	FALSE	444030491	0.247257	0.50162	FALSE	FALSE	FALSE	FALSE	FALSE
ATAC_BM1214_Day0_UNK_A_Bone_Marrow_CD34_UNK	4.37256e+08	0.00585526	0.494022	TRUE	FALSE	438083388	0.981842	0.495035	FALSE	FALSE	FALSE	FALSE	FALSE
CHIP_CTCF_MCF_7	440447723	0.157947	0.497622	FALSE	FALSE	4.41632e+08	0.622531	0.49926	FALSE	FALSE	FALSE	FALSE	FALSE
CHIP_TAF1_MCF_7	4.43569e+08	0.6976	0.501227	FALSE	FALSE	4.41345e+08	0.706882	0.498709	FALSE	FALSE	FALSE	FALSE	FALSE
CHIP_H3K4me3_GM12878	445197726	0.898718	0.503022	FALSE	FALSE	440835092	0.794916	0.498047	FALSE	FALSE	FALSE	FALSE	FALSE
CHIP_CTCF_GM12878	440376919	0.193513	0.497948	FALSE	FALSE	4.43314e+08	0.276513	0.501407	FALSE	FALSE	FALSE	FALSE	FALSE
CHIP_H3K27ac_GM12878	441669576	0.329419	0.498953	FALSE	FALSE	442862288	0.440921	0.500352	FALSE	FALSE	FALSE	FALSE	FALSE
CHIP_H3K27me3_GM12878	4.42381e+08	0.472958	0.499839	FALSE	FALSE	447857550	0.00515986	0.506083	TRUE	FALSE	FALSE	FALSE	FALSE
CHIP_H3K4me1_GM12878	439343609	0.0644157	0.496398	FALSE	FALSE	4.41673e+08	0.669988	0.498957	FALSE	FALSE	FALSE	FALSE	FALSE
CHIP_H3K4me2_GM12878	4.41693e+08	0.336241	0.498997	FALSE	FALSE	4.42567e+08	0.497796	0.500013	FALSE	FALSE	FALSE	FALSE	FALSE
CHIP_H3K9ac_GM12878	4.43402e+08	0.680129	0.50111	FALSE	FALSE	446173314	0.0441982	0.504041	TRUE	FALSE	FALSE	FALSE	FALSE
CHIP_H4K20me1_GM12878	4.41943e+08	0.401085	0.499406	FALSE	FALSE	449254263	0.000595542	0.507687	TRUE	FALSE	FALSE	FALSE	FALSE
CHIP_H3K27me3_endothelial_cell_of_umbilical_vein_male_newborn	4.38733e+08	0.0343954	0.495684	TRUE	FALSE	440799562	0.801849	0.497988	FALSE	FALSE	FALSE	FALSE	FALSE
CHIP_H3K4me2_endothelial_cell_of_umbilical_vein_male_newborn	446282142	0.961643	0.504198	FALSE	FALSE	440927264	0.782582	0.498148	FALSE	FALSE	FALSE	FALSE	FALSE
CHIP_H3K4me3_endothelial_cell_of_umbilical_vein_male_newborn	4.43838e+08	0.725119	0.501418	FALSE	FALSE	4.37963e+08	0.984143	0.494906	FALSE	FALSE	FALSE	FALSE	FALSE
CHIP_CTCF_K562	442771505	0.576081	0.500455	FALSE	FALSE	441515379	0.670026	0.498956	FALSE	FALSE	FALSE	FALSE	FALSE
CHIP_H3K27me3_K562	431899935	1.88469e-07	0.487952	TRUE	TRUE	442383535	0.528081	0.499833	FALSE	FALSE	FALSE	FALSE	FALSE
CHIP_H3K36me3_K562	4.37781e+08	0.0124995	0.494684	TRUE	FALSE	4.45626e+08	0.0735852	0.503438	FALSE	FALSE	FALSE	FALSE	FALSE
CHIP_H3K4me2_K562	4.36655e+08	0.00238046	0.493306	TRUE	FALSE	445175423	0.107195	0.502944	FALSE	FALSE	FALSE	FALSE	FALSE
CHIP_H3K4me3_K562	438443888	0.0254468	0.49537	TRUE	FALSE	4.42628e+08	0.48569	0.500085	FALSE	FALSE	FALSE	FALSE	FALSE
CHIP_H3K9ac_K562	442218997	0.446458	0.499681	FALSE	FALSE	4.43564e+08	0.293299	0.50129	FALSE	FALSE	FALSE	FALSE	FALSE
CHIP_H3K9me1_K562	444635195	0.849972	0.502458	FALSE	FALSE	4.4e+08	0.879988	0.497213	FALSE	FALSE	FALSE	FALSE	FALSE
CHIP_CTCF_endothelial_cell_of_umbilical_vein_male_newborn	443239115	0.696487	0.50122	FALSE	FALSE	440334422	0.792273	0.498068	FALSE	FALSE	FALSE	FALSE	FALSE
CHIP_H3K27ac_endothelial_cell_of_umbilical_vein_male_newborn	444872056	0.863693	0.502602	FALSE	FALSE	445729269	0.0677986	0.503539	FALSE	FALSE	FALSE	FALSE	FALSE
CHIP_H3K27ac_keratinocyte_female	4.42662e+08	0.515515	0.500092	FALSE	FALSE	445934787	0.0558846	0.503771	FALSE	FALSE	FALSE	FALSE	FALSE
CHIP_H3K27ac_mammary_epithelial_cell_female_adult_50_years	4.43758e+08	0.717449	0.501364	FALSE	FALSE	443828319	0.263649	0.501499	FALSE	FALSE	FALSE	FALSE	FALSE
CHIP_H3K27me3_mammary_epithelial_cell_female_adult_50_years	448273013	0.996734	0.50645	FALSE	FALSE	446777596	0.0217345	0.504789	TRUE	FALSE	FALSE	FALSE	FALSE
CHIP_H3K36me3_mammary_epithelial_cell_female_adult_50_years	4.42337e+08	0.467699	0.499808	FALSE	FALSE	4.44583e+08	0.17199	0.502244	FALSE	FALSE	FALSE	FALSE	FALSE
CHIP_H3K4me2_HepG2	4.38506e+08	0.0268458	0.495425	TRUE	FALSE	4.40576e+08	0.826811	0.497767	FALSE	FALSE	FALSE	FALSE	FALSE
CHIP_H3K9ac_HepG2	4.45734e+08	0.938251	0.503653	FALSE	FALSE	443279170	0.366648	0.500808	FALSE	FALSE	FALSE	FALSE	FALSE
CHIP_CTCF_H1_hESC	4.41838e+08	0.404195	0.499425	FALSE	FALSE	4.42138e+08	0.578806	0.499528	FALSE	FALSE	FALSE	FALSE	FALSE
CHIP_H3K4me1_mammary_epithelial_cell_female_adult_50_years	440420464	0.149971	0.497542	FALSE	FALSE	444202214	0.216385	0.50186	FALSE	FALSE	FALSE	FALSE	FALSE
CHIP_H3K4me2_mammary_epithelial_cell_female_adult_50_years	437377074	0.0068116	0.494149	TRUE	FALSE	442272227	0.555755	0.499667	FALSE	FALSE	FALSE	FALSE	FALSE
CHIP_H3K4me3_mammary_epithelial_cell_female_adult_50_years	4.41472e+08	0.309609	0.498821	FALSE	FALSE	4.44903e+08	0.124911	0.502729	FALSE	FALSE	FALSE	FALSE	FALSE
CHIP_H4K20me1_mammary_epithelial_cell_female_adult_50_years	448692987	0.998249	0.506925	FALSE	FALSE	445669084	0.0625426	0.503638	FALSE	FALSE	FALSE	FALSE	FALSE
CHIP_H3K4me3_HepG2	4.39029e+08	0.0465873	0.496018	TRUE	FALSE	440948833	0.778	0.498185	FALSE	FALSE	FALSE	FALSE	FALSE
CHIP_H4K20me1_HepG2	4.43413e+08	0.666611	0.501021	FALSE	FALSE	4.42879e+08	0.43211	0.500406	FALSE	FALSE	FALSE	FALSE	FALSE
CHIP_H3K27ac_fibroblast_of_lung_female_child_11_year_and_male_adult_45_years	4.4527e+08	0.898605	0.50302	FALSE	FALSE	447026142	0.0149535	0.50515	TRUE	FALSE	FALSE	FALSE	FALSE
CHIP_H3K27me3_fibroblast_of_lung_female_child_11_year_and_male_adult_45_years	4.36118e+08	0.00101356	0.492681	TRUE	FALSE	444004072	0.248784	0.501609	FALSE	FALSE	FALSE	FALSE	FALSE
CHIP_H3K36me3_fibroblast_of_lung_female_child_11_year_and_male_adult_45_years	439336642	0.0658151	0.496424	FALSE	FALSE	445500487	0.0721218	0.503463	FALSE	FALSE	FALSE	FALSE	FALSE
CHIP_H3K4me3_fibroblast_of_lung_female_child_11_year_and_male_adult_45_years	440118207	0.14206	0.49746	FALSE	FALSE	4.4492e+08	0.113974	0.50286	FALSE	FALSE	FALSE	FALSE	FALSE
CHIP_H3K9ac_fibroblast_of_lung_female_child_11_year_and_male_adult_45_years	445115493	0.893547	0.502954	FALSE	FALSE	445702840	0.0632594	0.503624	FALSE	FALSE	FALSE	FALSE	FALSE
CHIP_H3K27ac_skeletal_muscle_myoblast_male_adult_22_years	4.41456e+08	0.305588	0.498794	FALSE	FALSE	4.46033e+08	0.0501337	0.503898	FALSE	FALSE	FALSE	FALSE	FALSE
CHIP_H3K27me3_skeletal_muscle_myoblast_male_adult_22_years	4.39202e+08	0.0546204	0.496202	FALSE	FALSE	444484517	0.175026	0.502216	FALSE	FALSE	FALSE	FALSE	FALSE
CHIP_H3K36me3_skeletal_muscle_myoblast_male_adult_22_years	444315109	0.795381	0.501957	FALSE	FALSE	4.45326e+08	0.0867477	0.503228	FALSE	FALSE	FALSE	FALSE	FALSE
CHIP_H3K4me1_skeletal_muscle_myoblast_male_adult_22_years	440021712	0.11146	0.49711	FALSE	FALSE	443267572	0.372133	0.500774	FALSE	FALSE	FALSE	FALSE	FALSE
CHIP_H3K4me2_skeletal_muscle_myoblast_male_adult_22_years	441210021	0.266622	0.498522	FALSE	FALSE	4.40521e+08	0.831285	0.497725	FALSE	FALSE	FALSE	FALSE	FALSE
CHIP_H3K4me3_skeletal_muscle_myoblast_male_adult_22_years	435627423	0.000550117	0.49226	TRUE	FALSE	4.4066e+08	0.811189	0.497908	FALSE	FALSE	FALSE	FALSE	FALSE
CHIP_H3K9ac_skeletal_muscle_myoblast_male_adult_22_years	441171222	0.269888	0.498546	FALSE	FALSE	4.44547e+08	0.174762	0.502219	FALSE	FALSE	FALSE	FALSE	FALSE
CHIP_H4K20me1_skeletal_muscle_myoblast_male_adult_22_years	4.44212e+08	0.788764	0.501902	FALSE	FALSE	4.47081e+08	0.0151481	0.505137	TRUE	FALSE	FALSE	FALSE	FALSE
CHIP_H3K27ac_H1_hESC	4.49759e+08	0.999746	0.508244	FALSE	FALSE	443096799	0.386351	0.500685	FALSE	FALSE	FALSE	FALSE	TRUE
CHIP_H3K79me2_skeletal_muscle_myoblast_male_adult_22_years	4.4394e+08	0.748578	0.501589	FALSE	FALSE	446647509	0.0258635	0.504614	TRUE	FALSE	FALSE	FALSE	FALSE
CHIP_H3K9me3_skeletal_muscle_myoblast_male_adult_22_years	438322567	0.0240362	0.495312	TRUE	FALSE	444139493	0.227207	0.501774	FALSE	FALSE	FALSE	FALSE	FALSE
CHIP_CTCF_myotube	444879903	0.881045	0.502799	FALSE	FALSE	4.4227e+08	0.500216	0.499999	FALSE	FALSE	FALSE	FALSE	FALSE
CHIP_H2AFZ_myotube	440628687	0.195246	0.497963	FALSE	FALSE	438075770	0.983484	0.494945	FALSE	FALSE	FALSE	FALSE	FALSE
CHIP_H3K27ac_myotube	4.39776e+08	0.0916163	0.496844	FALSE	FALSE	4.45465e+08	0.0859007	0.50324	FALSE	FALSE	FALSE	FALSE	FALSE
CHIP_H3K36me3_myotube	445507953	0.922315	0.50337	FALSE	FALSE	4.45523e+08	0.078188	0.503361	FALSE	FALSE	FALSE	FALSE	FALSE
CHIP_H3K4me1_myotube	4.42112e+08	0.419884	0.49952	FALSE	FALSE	4.43211e+08	0.374974	0.500756	FALSE	FALSE	FALSE	FALSE	FALSE
CHIP_H3K4me2_myotube	440730458	0.195098	0.497962	FALSE	FALSE	441596621	0.66773	0.498972	FALSE	FALSE	FALSE	FALSE	FALSE
CHIP_H3K4me3_myotube	439591969	0.0848237	0.496743	FALSE	FALSE	438537352	0.970952	0.495506	FALSE	FALSE	FALSE	FALSE	FALSE
CHIP_CTCF_HeLa_S3	4.44133e+08	0.782363	0.50185	FALSE	FALSE	445676288	0.0673583	0.503547	FALSE	FALSE	FALSE	FALSE	FALSE
CHIP_H3K27ac_HeLa_S3	441904665	0.381189	0.499283	FALSE	FALSE	447245680	0.0131227	0.505271	TRUE	FALSE	FALSE	FALSE	FALSE
CHIP_H3K4me2_HeLa_S3	4.42193e+08	0.42685	0.499563	FALSE	FALSE	444376503	0.191803	0.502066	FALSE	FALSE	FALSE	FALSE	FALSE
CHIP_H3K4me3_HeLa_S3	443317614	0.658935	0.500971	FALSE	FALSE	444777305	0.139075	0.502572	FALSE	FALSE	FALSE	FALSE	FALSE
CHIP_H3K79me2_HeLa_S3	4.43019e+08	0.579684	0.500477	FALSE	FALSE	446486602	0.0305515	0.504441	TRUE	FALSE	FALSE	FALSE	FALSE
CHIP_H3K9ac_HeLa_S3	443244281	0.635924	0.500824	FALSE	FALSE	446616299	0.0255805	0.504625	TRUE	FALSE	FALSE	FALSE	FALSE
CHIP_H4K20me1_HeLa_S3	4.45569e+08	0.93195	0.503535	FALSE	FALSE	448615875	0.00178058	0.506912	TRUE	FALSE	FALSE	FALSE	FALSE
CHIP_H3K27me3_HepG2	4.29483e+08	2.30896e-10	0.485222	TRUE	TRUE	435985814	0.999181	0.492532	FALSE	FALSE	FALSE	FALSE	FALSE
CHIP_H3K79me2_myotube	444119906	0.766001	0.501721	FALSE	FALSE	444917972	0.116413	0.50283	FALSE	FALSE	FALSE	FALSE	FALSE
CHIP_CTCF_astrocyte	441386004	0.312979	0.498844	FALSE	FALSE	446861592	0.0115884	0.505386	TRUE	FALSE	FALSE	FALSE	TRUE
CHIP_H3K27ac_astrocyte	444711894	0.848743	0.502445	FALSE	FALSE	441947738	0.615926	0.499301	FALSE	FALSE	FALSE	FALSE	FALSE
CHIP_H3K4me3_astrocyte	440717628	0.213472	0.498116	FALSE	FALSE	4.43563e+08	0.286164	0.501339	FALSE	FALSE	FALSE	FALSE	TRUE
CHIP_H2AFZ_GM12878	436392309	0.0017816	0.493088	TRUE	FALSE	439954647	0.88875	0.497107	FALSE	FALSE	FALSE	FALSE	FALSE
CHIP_H3K79me2_GM12878	446707472	0.974907	0.504644	FALSE	FALSE	446416642	0.031888	0.504396	TRUE	FALSE	FALSE	FALSE	FALSE
CHIP_H3K9ac_myotube	4.402e+08	0.13093	0.497339	FALSE	FALSE	444758382	0.145212	0.502507	FALSE	FALSE	FALSE	FALSE	FALSE
CHIP_H4K20me1_myotube	443819828	0.73544	0.501493	FALSE	FALSE	443842593	0.250167	0.501598	FALSE	FALSE	FALSE	FALSE	FALSE
CHIP_H2AFZ_skeletal_muscle_myoblast_male_adult_22_years	441259191	0.28392	0.498645	FALSE	FALSE	438677522	0.966918	0.495643	FALSE	FALSE	FALSE	FALSE	FALSE
CHIP_H3K27me3_HeLa_S3	441453076	0.2979	0.498742	FALSE	FALSE	443647260	0.298806	0.501252	FALSE	FALSE	FALSE	FALSE	FALSE
CHIP_H2AFZ_K562	4.39566e+08	0.0744053	0.496576	FALSE	FALSE	439438211	0.930745	0.496487	FALSE	FALSE	FALSE	FALSE	FALSE
CHIP_H3K79me2_K562	443848236	0.726688	0.50143	FALSE	FALSE	447547800	0.00917005	0.505594	TRUE	FALSE	FALSE	FALSE	FALSE
CHIP_H3K9me3_K562	441794352	0.372502	0.499229	FALSE	FALSE	436130556	0.998487	0.492968	FALSE	FALSE	FALSE	FALSE	FALSE
CHIP_H2AFZ_osteoblast	4.43307e+08	0.649022	0.500908	FALSE	FALSE	434613367	0.999926	0.491	FALSE	FALSE	FALSE	FALSE	FALSE
CHIP_H3K27ac_osteoblast	444470561	0.817478	0.502148	FALSE	FALSE	445705140	0.0665847	0.503561	FALSE	FALSE	FALSE	FALSE	FALSE
CHIP_H3K36me3_osteoblast	4.3928e+08	0.0578231	0.496269	FALSE	FALSE	445108722	0.111931	0.502885	FALSE	FALSE	FALSE	FALSE	FALSE
CHIP_H3K4me1_osteoblast	4.44591e+08	0.846823	0.502426	FALSE	FALSE	440486739	0.837835	0.497663	FALSE	FALSE	FALSE	FALSE	FALSE
CHIP_H3K4me2_osteoblast	441299899	0.272696	0.498566	FALSE	FALSE	440443580	0.847447	0.497568	FALSE	FALSE	FALSE	FALSE	FALSE
CHIP_H3K9me3_osteoblast	443416678	0.671014	0.50105	FALSE	FALSE	441227029	0.73449	0.498514	FALSE	FALSE	FALSE	FALSE	FALSE
CHIP_CTCF_fibroblast_of_dermis	4.4402e+08	0.822832	0.502197	FALSE	FALSE	441579279	0.648513	0.499096	FALSE	FALSE	FALSE	FALSE	FALSE
CHIP_H3K27ac_fibroblast_of_dermis	445123053	0.889602	0.502904	FALSE	FALSE	4.4261e+08	0.487112	0.500077	FALSE	FALSE	FALSE	FALSE	FALSE
CHIP_H3K4me3_fibroblast_of_dermis_NONE_and_female_adult	4.41913e+08	0.402964	0.499417	FALSE	FALSE	441504086	0.633397	0.499191	FALSE	FALSE	FALSE	FALSE	FALSE
CHIP_H3K4me1_HepG2	444061409	0.757372	0.501655	FALSE	FALSE	4.42764e+08	0.468257	0.500189	FALSE	FALSE	FALSE	FALSE	FALSE
CHIP_H3K4me1_HeLa_S3	4.41051e+08	0.232752	0.498269	FALSE	FALSE	445524338	0.0792215	0.503345	FALSE	FALSE	FALSE	FALSE	FALSE
CHIP_KDM5B_K562	4.43411e+08	0.677409	0.501092	FALSE	FALSE	440390330	0.840851	0.497633	FALSE	FALSE	FALSE	FALSE	FALSE
CHIP_RBBP5_H1_hESC	442155802	0.540927	0.500244	FALSE	FALSE	441282612	0.666152	0.498982	FALSE	FALSE	FALSE	FALSE	TRUE
CHIP_HDAC1_K562	4.42223e+08	0.476437	0.49986	FALSE	FALSE	4.40704e+08	0.799811	0.498006	FALSE	FALSE	FALSE	FALSE	FALSE
CHIP_HDAC2_K562	442277576	0.504926	0.500029	FALSE	FALSE	4.3807e+08	0.98109	0.495074	FALSE	FALSE	FALSE	FALSE	FALSE
CHIP_PHF8_K562	4.43279e+08	0.635716	0.500823	FALSE	FALSE	4.39842e+08	0.891788	0.497068	FALSE	FALSE	FALSE	FALSE	FALSE
CHIP_RBBP5_K562	443104199	0.613477	0.500684	FALSE	FALSE	443022087	0.3935	0.500641	FALSE	FALSE	FALSE	FALSE	FALSE
CHIP_SAP30_K562	444421146	0.837618	0.502336	FALSE	FALSE	439719259	0.882027	0.497189	FALSE	FALSE	FALSE	FALSE	FALSE
CHIP_CHD1_H1_hESC	4.44773e+08	0.868604	0.502656	FALSE	FALSE	441678707	0.577648	0.499535	FALSE	FALSE	FALSE	FALSE	TRUE
CHIP_H3K9me3_myotube	4.36668e+08	0.00242652	0.49332	TRUE	FALSE	447254046	0.0112253	0.505414	TRUE	FALSE	TRUE	FALSE	FALSE
CHIP_H2AFZ_HeLa_S3	440260557	0.168344	0.497721	FALSE	FALSE	4.41598e+08	0.674536	0.498927	FALSE	FALSE	FALSE	FALSE	FALSE
CHIP_H3K9me3_HeLa_S3	441842655	0.374333	0.49924	FALSE	FALSE	444077854	0.225122	0.501791	FALSE	FALSE	FALSE	FALSE	FALSE
CHIP_H3K27me3_osteoblast	437666780	0.0102016	0.494501	TRUE	FALSE	4.43562e+08	0.318074	0.501122	FALSE	FALSE	FALSE	FALSE	FALSE
CHIP_H4K20me1_osteoblast	441686779	0.343697	0.499046	FALSE	FALSE	4.44797e+08	0.139928	0.502563	FALSE	FALSE	FALSE	FALSE	FALSE
CHIP_H2AFZ_DND_41	4.40081e+08	0.123085	0.49725	FALSE	FALSE	442240037	0.556194	0.499665	FALSE	FALSE	FALSE	FALSE	FALSE
CHIP_H3K27ac_DND_41	4.38728e+08	0.0345953	0.49569	TRUE	FALSE	4.47379e+08	0.0104204	0.50548	TRUE	FALSE	TRUE	FALSE	FALSE
CHIP_H3K36me3_DND_41	440548778	0.164673	0.497687	FALSE	FALSE	447340270	0.0101377	0.505505	TRUE	FALSE	FALSE	FALSE	FALSE
CHIP_H3K4me1_DND_41	438388348	0.0241294	0.495316	TRUE	FALSE	447137211	0.0150176	0.505145	TRUE	FALSE	TRUE	FALSE	FALSE
CHIP_H3K4me3_DND_41	440481037	0.160228	0.497644	FALSE	FALSE	446445772	0.0307318	0.504435	TRUE	FALSE	FALSE	FALSE	FALSE
CHIP_H3K79me2_DND_41	439624520	0.0807107	0.496679	FALSE	FALSE	448758166	0.00151827	0.507029	TRUE	FALSE	FALSE	FALSE	FALSE
CHIP_H4K20me1_DND_41	4.41455e+08	0.312643	0.498842	FALSE	FALSE	446064571	0.0444168	0.504036	TRUE	FALSE	FALSE	FALSE	FALSE
CHIP_EZH2_GM12878	4.36951e+08	0.00506441	0.493901	TRUE	FALSE	445734524	0.0521102	0.503854	FALSE	FALSE	FALSE	FALSE	FALSE
CHIP_EZH2_mammary_epithelial_cell_female_adult_50_years	443296032	0.642177	0.500864	FALSE	FALSE	447259073	0.0109646	0.505435	TRUE	FALSE	FALSE	FALSE	FALSE
CHIP_H2AFZ_mammary_epithelial_cell_female_adult_50_years	4.36545e+08	0.00231781	0.493285	TRUE	FALSE	4.33039e+08	0.999997	0.489257	FALSE	FALSE	FALSE	FALSE	FALSE
CHIP_H3K9me3_mammary_epithelial_cell_female_adult_50_years	4.39778e+08	0.0922568	0.496853	FALSE	FALSE	4.41404e+08	0.705675	0.498717	FALSE	FALSE	FALSE	FALSE	FALSE
CHIP_EZH2_skeletal_muscle_myoblast_male_adult_22_years	442515937	0.539909	0.500238	FALSE	FALSE	443111999	0.363509	0.500828	FALSE	FALSE	FALSE	FALSE	FALSE
CHIP_EZH2_HepG2	429265867	1.37388e-10	0.48503	TRUE	TRUE	438351498	0.976986	0.495268	FALSE	FALSE	FALSE	FALSE	FALSE
CHIP_H2AFZ_keratinocyte_female	4.38006e+08	0.017233	0.494985	TRUE	FALSE	433714394	0.999987	0.490041	FALSE	FALSE	FALSE	FALSE	FALSE
CHIP_H3K79me2_keratinocyte_female	4.44918e+08	0.86704	0.502638	FALSE	FALSE	446640784	0.0270144	0.504569	TRUE	FALSE	FALSE	FALSE	FALSE
CHIP_H3K9me3_keratinocyte_female	4.43049e+08	0.585358	0.500511	FALSE	FALSE	445267898	0.0963803	0.503089	FALSE	FALSE	FALSE	FALSE	FALSE
CHIP_EZH2_fibroblast_of_lung_female_child_11_year_and_male_adult_45_years	439200816	0.0537145	0.496182	FALSE	FALSE	445131275	0.0955088	0.503101	FALSE	FALSE	FALSE	FALSE	FALSE
CHIP_H2AFZ_fibroblast_of_lung_female_child_11_year_and_male_adult_45_years	440492948	0.168972	0.497727	FALSE	FALSE	4.35731e+08	0.999413	0.492304	FALSE	FALSE	FALSE	FALSE	FALSE
CHIP_H3K9me3_fibroblast_of_lung_female_child_11_year_and_male_adult_45_years	445306728	0.90996	0.503179	FALSE	FALSE	438054476	0.983585	0.494939	FALSE	FALSE	FALSE	FALSE	FALSE
CHIP_H3K9ac_astrocyte	4.44315e+08	0.828526	0.502249	FALSE	FALSE	4.4404e+08	0.237659	0.501693	FALSE	FALSE	FALSE	FALSE	TRUE
CHIP_H4K20me1_astrocyte	4.40743e+08	0.204805	0.498044	FALSE	FALSE	4.46252e+08	0.0396806	0.504161	TRUE	FALSE	FALSE	FALSE	TRUE
CHIP_H3K9ac_DND_41	4.37986e+08	0.0153735	0.494877	TRUE	FALSE	447503227	0.00950712	0.505562	TRUE	FALSE	TRUE	FALSE	FALSE
CHIP_H3K9me3_DND_41	4.40628e+08	0.198085	0.497988	FALSE	FALSE	4.44679e+08	0.149469	0.502463	FALSE	FALSE	FALSE	FALSE	FALSE
CHIP_H3K79me2_mammary_epithelial_cell_female_adult_50_years	4.44397e+08	0.806681	0.502053	FALSE	FALSE	4.47341e+08	0.0119096	0.50536	TRUE	FALSE	FALSE	FALSE	FALSE
CHIP_H2AFZ_endothelial_cell_of_umbilical_vein_male_newborn	4.49065e+08	0.999145	0.507439	FALSE	FALSE	4.38058e+08	0.983194	0.494961	FALSE	FALSE	FALSE	FALSE	FALSE
CHIP_H3K79me2_endothelial_cell_of_umbilical_vein_male_newborn	4.43898e+08	0.732441	0.501471	FALSE	FALSE	445519055	0.0819234	0.503302	FALSE	FALSE	FALSE	FALSE	FALSE
CHIP_EZH2_fibroblast_of_dermis	438862995	0.0438387	0.49595	TRUE	FALSE	445925369	0.0436509	0.504055	TRUE	FALSE	TRUE	FALSE	FALSE
CHIP_H3K79me2_fibroblast_of_lung_female_child_11_year_and_male_adult_45_years	444543824	0.823214	0.5022	FALSE	FALSE	4.48922e+08	0.00126544	0.507161	TRUE	FALSE	FALSE	FALSE	FALSE
CHIP_H3K79me2_osteoblast	446239925	0.960498	0.504166	FALSE	FALSE	4.46043e+08	0.0496284	0.503909	TRUE	FALSE	FALSE	FALSE	FALSE
CHIP_H3K4me3_A549_treated_with_0_02_ethanol_for_1_hour	439841449	0.101839	0.496985	FALSE	FALSE	439443465	0.92918	0.496514	FALSE	FALSE	FALSE	FALSE	FALSE
CHIP_H3K27ac_CD14_positive_monocyte_female	4.40255e+08	0.138742	0.497425	FALSE	FALSE	443065410	0.406563	0.500561	FALSE	FALSE	FALSE	FALSE	FALSE
CHIP_H3K27me3_CD14_positive_monocyte_female	442224277	0.429645	0.49958	FALSE	FALSE	446786603	0.0210501	0.50482	TRUE	FALSE	FALSE	FALSE	FALSE
CHIP_H3K36me3_CD14_positive_monocyte_female	4.4007e+08	0.11435	0.497145	FALSE	FALSE	444347722	0.198421	0.502009	FALSE	FALSE	FALSE	FALSE	FALSE
CHIP_H3K4me1_CD14_positive_monocyte_female	440318520	0.138935	0.497427	FALSE	FALSE	440841586	0.796584	0.498033	FALSE	FALSE	FALSE	FALSE	FALSE
CHIP_H3K4me3_CD14_positive_monocyte_female	437913848	0.0149478	0.49485	TRUE	FALSE	442273380	0.550411	0.4997	FALSE	FALSE	FALSE	FALSE	FALSE
CHIP_H3K79me2_CD14_positive_monocyte_female	4.37183e+08	0.00529618	0.493939	TRUE	FALSE	4.4527e+08	0.0932973	0.503132	FALSE	FALSE	FALSE	FALSE	FALSE
CHIP_H3K9me3_CD14_positive_monocyte_female	441964680	0.384203	0.499302	FALSE	FALSE	443437148	0.342007	0.500965	FALSE	FALSE	FALSE	FALSE	FALSE
CHIP_H4K20me1_CD14_positive_monocyte_female	4.36063e+08	0.000952859	0.492638	TRUE	FALSE	442619427	0.493041	0.500041	FALSE	FALSE	FALSE	FALSE	FALSE
CHIP_H3K4me3_A549_treated_with_100_nM_dexamethasone_for_1_hour	440682089	0.184327	0.497868	FALSE	FALSE	441722217	0.656244	0.499046	FALSE	FALSE	FALSE	FALSE	FALSE
CHIP_H3K9ac_A549_treated_with_0_02_ethanol_for_1_hour	439200475	0.0544042	0.496197	FALSE	FALSE	445729810	0.0649198	0.503592	FALSE	FALSE	FALSE	FALSE	FALSE
CHIP_H3K27me3_DND_41	439034765	0.0480135	0.496053	TRUE	FALSE	4.41308e+08	0.720815	0.498612	FALSE	FALSE	FALSE	FALSE	FALSE
CHIP_H3K9me3_endothelial_cell_of_umbilical_vein_male_newborn	443820536	0.726623	0.501429	FALSE	FALSE	435220688	0.999754	0.491734	FALSE	FALSE	FALSE	FALSE	FALSE
CHIP_EZH2_HeLa_S3	439018547	0.0485129	0.496064	TRUE	FALSE	442352055	0.526809	0.499841	FALSE	FALSE	FALSE	FALSE	FALSE
CHIP_H3K9me3_HepG2	4.46461e+08	0.967178	0.504366	FALSE	FALSE	439420237	0.93388	0.49643	FALSE	FALSE	FALSE	FALSE	FALSE
CHIP_H3K9ac_CD14_positive_monocyte_female	438697200	0.0339815	0.495671	TRUE	FALSE	4.4344e+08	0.282394	0.501366	FALSE	FALSE	FALSE	FALSE	FALSE
CHIP_H3K4me3_osteoblast	437466622	0.0093844	0.494426	TRUE	FALSE	441433409	0.673871	0.498931	FALSE	FALSE	FALSE	FALSE	FALSE
CHIP_H3K27me3_myotube	4.41389e+08	0.285213	0.498654	FALSE	FALSE	444044616	0.245137	0.501636	FALSE	FALSE	FALSE	FALSE	FALSE
CHIP_HDAC6_K562	4.45229e+08	0.912322	0.503214	FALSE	FALSE	4.40413e+08	0.826592	0.497769	FALSE	FALSE	FALSE	FALSE	FALSE
CHIP_PHF8_H1_hESC	439151688	0.0855495	0.496753	FALSE	FALSE	4.43126e+08	0.385047	0.500693	FALSE	FALSE	FALSE	FALSE	TRUE
CHIP_CTCF_CD14_positive_monocyte_female	439398981	0.0807761	0.49668	FALSE	FALSE	4.42085e+08	0.547521	0.499717	FALSE	FALSE	FALSE	FALSE	FALSE
CHIP_H3K79me2_A549_treated_with_0_02_ethanol_for_1_hour	4.39344e+08	0.06157	0.496344	FALSE	FALSE	445294582	0.0982072	0.503064	FALSE	FALSE	FALSE	FALSE	FALSE
CHIP_HDAC6_H1_hESC	440958965	0.364676	0.499179	FALSE	FALSE	445906879	0.0243349	0.504678	TRUE	FALSE	FALSE	FALSE	TRUE
CHIP_SAP30_H1_hESC	4.41896e+08	0.435108	0.499612	FALSE	FALSE	445826835	0.0438478	0.504051	TRUE	FALSE	FALSE	FALSE	TRUE
CHIP_SUZ12_H1_hESC	4.4342e+08	0.690532	0.50118	FALSE	FALSE	4.44937e+08	0.102028	0.503012	FALSE	FALSE	FALSE	FALSE	TRUE
CHIP_CREBBP_K562	4.47453e+08	0.993086	0.505839	FALSE	FALSE	443859840	0.262104	0.50151	FALSE	FALSE	FALSE	FALSE	FALSE
CHIP_CBX3_K562	445892064	0.950325	0.503909	FALSE	FALSE	4.37359e+08	0.993702	0.494083	FALSE	FALSE	FALSE	FALSE	FALSE
CHIP_KAT2B_K562	4.48079e+08	0.996019	0.506293	FALSE	FALSE	444713992	0.147364	0.502485	FALSE	FALSE	FALSE	FALSE	FALSE
CHIP_SIRT6_K562	4.40412e+08	0.186794	0.49789	FALSE	FALSE	4.41847e+08	0.608519	0.499347	FALSE	FALSE	FALSE	FALSE	FALSE
CHIP_SUZ12_K562	4.32426e+08	7.28195e-07	0.488576	TRUE	TRUE	4.41029e+08	0.750336	0.498398	FALSE	FALSE	FALSE	FALSE	FALSE
CHIP_CTCF_A549_treated_with_100_nM_dexamethasone_for_1_hour	438622264	0.0323736	0.49562	TRUE	FALSE	4.42776e+08	0.414874	0.50051	FALSE	FALSE	FALSE	FALSE	FALSE
CHIP_H2AFZ_A549_treated_with_0_02_ethanol_for_1_hour	4.39636e+08	0.0851024	0.496747	FALSE	FALSE	4.36376e+08	0.998325	0.493043	FALSE	FALSE	FALSE	FALSE	FALSE
CHIP_H3K27ac_A549_treated_with_0_02_ethanol_for_1_hour	440307239	0.137748	0.497414	FALSE	FALSE	447768603	0.00636371	0.505908	TRUE	FALSE	FALSE	FALSE	FALSE
CHIP_H3K27me3_A549_treated_with_0_02_ethanol_for_1_hour	441336471	0.274187	0.498577	FALSE	FALSE	444431576	0.181273	0.502159	FALSE	FALSE	FALSE	FALSE	FALSE
CHIP_H3K4me1_A549_treated_with_0_02_ethanol_for_1_hour	438121195	0.016828	0.494963	TRUE	FALSE	4.44093e+08	0.229553	0.501756	FALSE	FALSE	FALSE	FALSE	FALSE
CHIP_H3K9me3_A549_treated_with_0_02_ethanol_for_1_hour	442552006	0.54822	0.500287	FALSE	FALSE	440525073	0.825483	0.497779	FALSE	FALSE	FALSE	FALSE	FALSE
CHIP_H4K20me1_A549_treated_with_0_02_ethanol_for_1_hour	442852924	0.569604	0.500416	FALSE	FALSE	447024061	0.0137967	0.505225	TRUE	FALSE	FALSE	FALSE	FALSE
CHIP_H3K27ac_B_cell_female_adult_27_years	438443216	0.0256511	0.495378	TRUE	FALSE	447181198	0.0129715	0.505282	TRUE	FALSE	TRUE	FALSE	FALSE
CHIP_EP300_H1_hESC	441842516	0.437395	0.499626	FALSE	FALSE	4.40434e+08	0.8029	0.497979	FALSE	FALSE	FALSE	FALSE	TRUE
CHIP_SIRT6_H1_hESC	4.4199e+08	0.462269	0.499775	FALSE	FALSE	444732354	0.101395	0.503021	FALSE	FALSE	FALSE	FALSE	TRUE
CHIP_SETDB1_K562	445909304	0.952616	0.503963	FALSE	FALSE	4.39802e+08	0.901864	0.496935	FALSE	FALSE	FALSE	FALSE	FALSE
CHIP_CTCF_B_cell_female_adult_27_years_and_female_adult_43_years	4.35412e+08	0.000350483	0.491962	TRUE	FALSE	442623355	0.451581	0.500289	FALSE	FALSE	FALSE	FALSE	FALSE
CHIP_H2AFZ_B_cell_female_adult_27_years_and_female_adult_43_years	437398464	0.00754789	0.494237	TRUE	FALSE	439748869	0.896137	0.497012	FALSE	FALSE	FALSE	FALSE	FALSE
CHIP_H3K4me2_B_cell_female_adult_27_years_and_female_adult_43_years	4.34452e+08	6.05263e-05	0.490884	TRUE	FALSE	4.44761e+08	0.151242	0.502445	FALSE	FALSE	FALSE	FALSE	FALSE
CHIP_CHD7_H1_hESC	4.44883e+08	0.896786	0.502997	FALSE	FALSE	4.41968e+08	0.588337	0.49947	FALSE	FALSE	FALSE	FALSE	TRUE
CHIP_HDAC2_H1_hESC	4.41309e+08	0.276261	0.498591	FALSE	FALSE	442565536	0.467083	0.500196	FALSE	FALSE	FALSE	FALSE	TRUE
CHIP_KDM4A_H1_hESC	4.40165e+08	0.126598	0.49729	FALSE	FALSE	441550017	0.652135	0.499072	FALSE	FALSE	FALSE	FALSE	TRUE
CHIP_WHSC1_K562	438670990	0.0348847	0.495699	TRUE	FALSE	4.43563e+08	0.317913	0.501123	FALSE	FALSE	FALSE	FALSE	FALSE
CHIP_H3K27ac_A549_treated_with_100_nM_dexamethasone_for_1_hour	441187219	0.257642	0.498457	FALSE	FALSE	445466204	0.079088	0.503347	FALSE	FALSE	FALSE	FALSE	FALSE
CHIP_H3K4me2_A549_treated_with_0_02_ethanol_for_1_hour	440126708	0.122807	0.497246	FALSE	FALSE	4.42013e+08	0.609395	0.499341	FALSE	FALSE	FALSE	FALSE	FALSE
CHIP_H4K20me1_B_cell_female_adult_27_years	4.42726e+08	0.527258	0.500162	FALSE	FALSE	443600737	0.295737	0.501273	FALSE	FALSE	FALSE	FALSE	FALSE
CHIP_FOXP2_SK_N_MC	4.46627e+08	0.97756	0.504757	FALSE	FALSE	4.40039e+08	0.888407	0.497111	FALSE	FALSE	FALSE	FALSE	FALSE
CHIP_POLR2A_GM12878	4.42749e+08	0.539286	0.500234	FALSE	FALSE	443617872	0.3001	0.501243	FALSE	FALSE	FALSE	FALSE	FALSE
CHIP_SRF_GM12878	446647197	0.978015	0.504778	FALSE	FALSE	4.37671e+08	0.984417	0.494888	FALSE	FALSE	FALSE	FALSE	FALSE
CHIP_REST_GM12878	445624129	0.939909	0.503686	FALSE	FALSE	4.35571e+08	0.998673	0.49287	FALSE	FALSE	FALSE	FALSE	FALSE
CHIP_USF1_GM12878	4.46639e+08	0.986794	0.505267	FALSE	FALSE	436491444	0.996609	0.493578	FALSE	FALSE	FALSE	FALSE	FALSE
CHIP_JUND_HepG2	440328253	0.173352	0.497768	FALSE	FALSE	439167747	0.94603	0.496188	FALSE	FALSE	FALSE	FALSE	FALSE
CHIP_SIN3A_HepG2	4.39564e+08	0.0825552	0.496708	FALSE	FALSE	435954115	0.999086	0.492608	FALSE	FALSE	FALSE	FALSE	FALSE
CHIP_USF1_HepG2	438973248	0.0534146	0.496175	FALSE	FALSE	433978111	0.999965	0.490571	FALSE	FALSE	FALSE	FALSE	FALSE
CHIP_POLR2A_HeLa_S3	4.42868e+08	0.551551	0.500307	FALSE	FALSE	4.49765e+08	0.000268405	0.50821	TRUE	FALSE	FALSE	FALSE	FALSE
CHIP_PBX3_GM12878	4.39004e+08	0.0598942	0.49631	FALSE	FALSE	442237318	0.52033	0.499879	FALSE	FALSE	FALSE	FALSE	FALSE
CHIP_TAF1_GM12878	440969341	0.269635	0.498544	FALSE	FALSE	441579380	0.614933	0.499307	FALSE	FALSE	FALSE	FALSE	FALSE
CHIP_BATF_GM12878	436734310	0.00300023	0.493483	TRUE	FALSE	440270354	0.859866	0.497439	FALSE	FALSE	FALSE	FALSE	FALSE
CHIP_EBF1_GM12878	440813711	0.201495	0.498017	FALSE	FALSE	444221944	0.208422	0.501926	FALSE	FALSE	FALSE	FALSE	FALSE
CHIP_IRF4_GM12878	438030585	0.018009	0.495027	TRUE	FALSE	442934414	0.432994	0.5004	FALSE	FALSE	FALSE	FALSE	FALSE
CHIP_TCF12_GM12878	4.42469e+08	0.511821	0.50007	FALSE	FALSE	4.4201e+08	0.59493	0.49943	FALSE	FALSE	FALSE	FALSE	FALSE
CHIP_BCL11A_GM12878	439139567	0.0586993	0.496286	FALSE	FALSE	442883959	0.405898	0.500565	FALSE	FALSE	FALSE	FALSE	FALSE
CHIP_EP300_GM12878	4.4193e+08	0.407077	0.499442	FALSE	FALSE	4.40534e+08	0.78221	0.498151	FALSE	FALSE	FALSE	FALSE	FALSE
CHIP_ZBTB33_GM12878	4.40999e+08	0.24584	0.498369	FALSE	FALSE	441327958	0.639651	0.499152	FALSE	FALSE	FALSE	FALSE	FALSE
CHIP_PAX5_GM12878	4.36839e+08	0.00399153	0.493708	TRUE	FALSE	439306388	0.935064	0.496408	FALSE	FALSE	FALSE	FALSE	FALSE
CHIP_NR3C1_A549_treated_with_500_pM_dexamethasone_for_1_hour	4.38949e+08	0.0467493	0.496022	TRUE	FALSE	439896094	0.87964	0.497217	FALSE	FALSE	FALSE	FALSE	FALSE
CHIP_NR3C1_A549_treated_with_50_nM_dexamethasone_for_1_hour	442586574	0.511567	0.500069	FALSE	FALSE	4.41947e+08	0.611661	0.499327	FALSE	FALSE	FALSE	FALSE	FALSE
CHIP_NR3C1_A549_treated_with_5_nM_dexamethasone_for_1_hour	440367133	0.164266	0.497683	FALSE	FALSE	438657142	0.957958	0.495903	FALSE	FALSE	FALSE	FALSE	FALSE
CHIP_POLR2A_A549_treated_with_0_02_ethanol_for_1_hour	4.40628e+08	0.177873	0.49781	FALSE	FALSE	445609893	0.0714075	0.503475	FALSE	FALSE	FALSE	FALSE	FALSE
CHIP_POLR2A_A549_treated_with_100_nM_dexamethasone_for_1_hour	4.41304e+08	0.268989	0.498539	FALSE	FALSE	446765377	0.0226665	0.504747	TRUE	FALSE	FALSE	FALSE	FALSE
CHIP_PAX5_GM12878_RPT	4.38759e+08	0.0416561	0.495893	TRUE	FALSE	4.41362e+08	0.70777	0.498703	FALSE	FALSE	FALSE	FALSE	FALSE
CHIP_REST_H1_hESC	4.41935e+08	0.399574	0.499397	FALSE	FALSE	444001774	0.191327	0.502071	FALSE	FALSE	FALSE	FALSE	TRUE
CHIP_POLR2A_H1_hESC	4.44306e+08	0.795966	0.501962	FALSE	FALSE	4.44483e+08	0.173169	0.502233	FALSE	FALSE	FALSE	FALSE	TRUE
CHIP_TAF1_H1_hESC	4.46469e+08	0.983366	0.50505	FALSE	FALSE	4.4309e+08	0.353855	0.500889	FALSE	FALSE	FALSE	FALSE	TRUE
CHIP_FOSL2_HepG2	4.42576e+08	0.559581	0.500356	FALSE	FALSE	4.37548e+08	0.989729	0.494506	FALSE	FALSE	FALSE	FALSE	FALSE
CHIP_GABPA_HeLa_S3	4.45855e+08	0.955017	0.504022	FALSE	FALSE	4.43396e+08	0.344358	0.50095	FALSE	FALSE	FALSE	FALSE	FALSE
CHIP_TAF1_HeLa_S3	447201134	0.988951	0.505428	FALSE	FALSE	442432876	0.501698	0.49999	FALSE	FALSE	FALSE	FALSE	FALSE
CHIP_RXRA_HepG2	440025015	0.137144	0.497407	FALSE	FALSE	4.32753e+08	0.999996	0.489391	FALSE	FALSE	FALSE	FALSE	FALSE
CHIP_POLR2A_GM12892	445868621	0.948772	0.503873	FALSE	FALSE	4.42179e+08	0.55586	0.499667	FALSE	FALSE	FALSE	FALSE	FALSE
CHIP_POLR2AphosphoS5_GM12892	4.45047e+08	0.884132	0.502836	FALSE	FALSE	442498077	0.509423	0.499944	FALSE	FALSE	FALSE	FALSE	FALSE
CHIP_TAF1_GM12892	442265951	0.471349	0.49983	FALSE	FALSE	445070848	0.0801371	0.503331	FALSE	FALSE	FALSE	FALSE	FALSE
CHIP_POLR2AphosphoS5_H1_hESC	4.42584e+08	0.497579	0.499986	FALSE	FALSE	444941581	0.125692	0.50272	FALSE	FALSE	FALSE	FALSE	TRUE
CHIP_BHLHE40_HepG2	440882886	0.244705	0.49836	FALSE	FALSE	4.32096e+08	0.999999	0.488482	FALSE	FALSE	FALSE	FALSE	FALSE
CHIP_CTCF_HepG2	438035376	0.0161547	0.494924	TRUE	FALSE	435215931	0.999659	0.491943	FALSE	FALSE	FALSE	FALSE	FALSE
CHIP_POLR2AphosphoS5_GM12878	4.42858e+08	0.552123	0.500311	FALSE	FALSE	4.44255e+08	0.212478	0.501892	FALSE	FALSE	FALSE	FALSE	FALSE
CHIP_POU2F2_GM12891	4.39107e+08	0.0628869	0.496369	FALSE	FALSE	4.40616e+08	0.798525	0.498016	FALSE	FALSE	FALSE	FALSE	FALSE
CHIP_SPI1_GM12891	441363396	0.306454	0.4988	FALSE	FALSE	4.33215e+08	0.999995	0.48956	FALSE	FALSE	FALSE	FALSE	FALSE
CHIP_POLR2A_GM12891	444054275	0.762771	0.501696	FALSE	FALSE	4.41835e+08	0.621192	0.499268	FALSE	FALSE	FALSE	FALSE	FALSE
CHIP_POLR2AphosphoS5_GM12891	443539677	0.678529	0.501099	FALSE	FALSE	4.42072e+08	0.589615	0.499463	FALSE	FALSE	FALSE	FALSE	FALSE
CHIP_TAF1_GM12891	4.44845e+08	0.911096	0.503197	FALSE	FALSE	4.4122e+08	0.705639	0.498718	FALSE	FALSE	FALSE	FALSE	FALSE
CHIP_NR3C1_A549_treated_with_0_02_ethanol_for_1_hour	4.43353e+08	0.687107	0.501157	FALSE	FALSE	4.3933e+08	0.929404	0.49651	FALSE	FALSE	FALSE	FALSE	FALSE
CHIP_BCL11A_H1_hESC	446505290	0.971268	0.504505	FALSE	FALSE	440615735	0.753855	0.498371	FALSE	FALSE	FALSE	FALSE	TRUE
CHIP_SIX5_H1_hESC	447511626	0.995241	0.506151	FALSE	FALSE	4.41306e+08	0.678945	0.498898	FALSE	FALSE	FALSE	FALSE	TRUE
CHIP_SP1_H1_hESC	444559221	0.859117	0.502553	FALSE	FALSE	4.41212e+08	0.722432	0.498601	FALSE	FALSE	FALSE	FALSE	TRUE
CHIP_SIN3A_H1_hESC	4.42147e+08	0.495552	0.499974	FALSE	FALSE	4.39584e+08	0.876626	0.497252	FALSE	FALSE	FALSE	FALSE	TRUE
CHIP_TCF12_H1_hESC	440420853	0.186571	0.497888	FALSE	FALSE	4.42329e+08	0.524089	0.499857	FALSE	FALSE	FALSE	FALSE	TRUE
CHIP_USF1_H1_hESC	4.45396e+08	0.925471	0.503422	FALSE	FALSE	441807867	0.61822	0.499287	FALSE	FALSE	FALSE	FALSE	TRUE
CHIP_SRF_H1_hESC	4.44399e+08	0.868983	0.502661	FALSE	FALSE	4.39125e+08	0.898222	0.496983	FALSE	FALSE	FALSE	FALSE	TRUE
CHIP_GABPA_H1_hESC	437409009	0.00844365	0.494334	TRUE	FALSE	4.41933e+08	0.591758	0.49945	FALSE	FALSE	FALSE	FALSE	TRUE
CHIP_ESR1_Ishikawa_treated_with_10_nM_estradiol_for_1_hour	442387386	0.531035	0.500185	FALSE	FALSE	4.39253e+08	0.899506	0.496966	FALSE	FALSE	FALSE	FALSE	FALSE
CHIP_ESR1_Ishikawa_treated_with_0_02_dimethyl_sulfoxide_for_1_hour	4.45308e+08	0.932768	0.50355	FALSE	FALSE	442012355	0.597093	0.499417	FALSE	FALSE	FALSE	FALSE	FALSE
CHIP_EGR1_H1_hESC	4.44032e+08	0.800946	0.502004	FALSE	FALSE	441569675	0.580731	0.499517	FALSE	FALSE	FALSE	FALSE	TRUE
CHIP_NR3C1_Ishikawa_treated_with_100_nM_dexamethasone_for_1_hour	4.4797e+08	0.996999	0.506518	FALSE	FALSE	4.37002e+08	0.994368	0.493989	FALSE	FALSE	FALSE	FALSE	FALSE
CHIP_RXRA_GM12878	440271962	0.18074	0.497835	FALSE	FALSE	439601626	0.902411	0.496927	FALSE	FALSE	FALSE	FALSE	FALSE
CHIP_SIX5_GM12878	441298918	0.332498	0.498973	FALSE	FALSE	4.39995e+08	0.873952	0.497284	FALSE	FALSE	FALSE	FALSE	FALSE
CHIP_TCF12_HepG2	440845733	0.216612	0.498141	FALSE	FALSE	433530590	0.999984	0.490131	FALSE	FALSE	FALSE	FALSE	FALSE
CHIP_PAX5_GM12891	4.37682e+08	0.0189685	0.495076	TRUE	FALSE	438661712	0.948693	0.496128	FALSE	FALSE	FALSE	FALSE	FALSE
CHIP_REST_SK_N_SH	448030528	0.996361	0.506366	FALSE	FALSE	445573944	0.0654276	0.503583	FALSE	FALSE	FALSE	FALSE	FALSE
CHIP_GABPA_HepG2	442355813	0.478569	0.499873	FALSE	FALSE	4.33208e+08	0.999994	0.489577	FALSE	FALSE	FALSE	FALSE	FALSE
CHIP_REST_HepG2	4.41957e+08	0.385355	0.499309	FALSE	FALSE	4.33612e+08	0.999986	0.490058	FALSE	FALSE	FALSE	FALSE	FALSE
CHIP_POLR2A_HepG2	441781318	0.360413	0.499153	FALSE	FALSE	4.42558e+08	0.501643	0.49999	FALSE	FALSE	FALSE	FALSE	FALSE
CHIP_TAF1_HepG2	444356423	0.813674	0.502114	FALSE	FALSE	4.34238e+08	0.999945	0.490822	FALSE	FALSE	FALSE	FALSE	FALSE
CHIP_REST_Panc1	4.4512e+08	0.903562	0.503088	FALSE	FALSE	441710119	0.594326	0.499434	FALSE	FALSE	FALSE	FALSE	FALSE
CHIP_REST_PFSK_1	445444600	0.9262	0.503434	FALSE	FALSE	4.38873e+08	0.953502	0.496016	FALSE	FALSE	FALSE	FALSE	FALSE
CHIP_NR3C1_A549_treated_with_100_nM_dexamethasone_for_1_hour	4.41876e+08	0.376981	0.499257	FALSE	FALSE	440272834	0.865828	0.497375	FALSE	FALSE	FALSE	FALSE	FALSE
CHIP_ESR1_T47D_treated_with_100_nM_genistein_for_1_hour	447545531	0.991153	0.505625	FALSE	FALSE	442903988	0.41122	0.500532	FALSE	FALSE	FALSE	FALSE	FALSE
CHIP_NR3C1_A549_treated_with_0_02_ethanol_for_1_hour_RPT	440552786	0.190601	0.497923	FALSE	FALSE	4.39286e+08	0.942624	0.49626	FALSE	FALSE	FALSE	FALSE	FALSE
CHIP_RXRA_H1_hESC	444032225	0.789421	0.501908	FALSE	FALSE	438722210	0.950791	0.49608	FALSE	FALSE	FALSE	FALSE	TRUE
CHIP_SP1_HepG2	4.42839e+08	0.561855	0.500369	FALSE	FALSE	4.34341e+08	0.999932	0.490952	FALSE	FALSE	FALSE	FALSE	FALSE
CHIP_BCLAF1_GM12878	4.3859e+08	0.0312723	0.495583	TRUE	FALSE	441502121	0.671857	0.498944	FALSE	FALSE	FALSE	FALSE	FALSE
CHIP_ETS1_GM12878	4.41337e+08	0.316066	0.498865	FALSE	FALSE	4.41677e+08	0.626268	0.499236	FALSE	FALSE	FALSE	FALSE	FALSE
CHIP_MEF2A_GM12878	436545164	0.00244938	0.493327	TRUE	FALSE	4.42436e+08	0.453038	0.50028	FALSE	FALSE	FALSE	FALSE	FALSE
CHIP_ATF3_H1_hESC	437326511	0.00900945	0.49439	TRUE	FALSE	4.35837e+08	0.998418	0.492999	FALSE	FALSE	FALSE	FALSE	TRUE
CHIP_YY1_H1_hESC	4.39149e+08	0.0599912	0.496312	FALSE	FALSE	440881879	0.758258	0.498338	FALSE	FALSE	FALSE	FALSE	TRUE
CHIP_ATF3_HepG2	4.43384e+08	0.678908	0.501102	FALSE	FALSE	4.32525e+08	0.999999	0.488891	FALSE	FALSE	FALSE	FALSE	FALSE
CHIP_BCLAF1_K562	443738315	0.732053	0.501468	FALSE	FALSE	4.3733e+08	0.993601	0.494096	FALSE	FALSE	FALSE	FALSE	FALSE
CHIP_POLR2A_Ishikawa_treated_with_0_02_dimethyl_sulfoxide_for_1_hour	4.42987e+08	0.591937	0.500551	FALSE	FALSE	4.47647e+08	0.00703555	0.505823	TRUE	FALSE	FALSE	FALSE	FALSE
CHIP_YY1_GM12891	4.40234e+08	0.14579	0.497499	FALSE	FALSE	4.40209e+08	0.834792	0.497691	FALSE	FALSE	FALSE	FALSE	FALSE
CHIP_EP300_H1_hESC_RPT	445555717	0.952645	0.503964	FALSE	FALSE	441786242	0.565432	0.499609	FALSE	FALSE	FALSE	FALSE	TRUE
CHIP_JUND_H1_hESC	4.42346e+08	0.508511	0.500051	FALSE	FALSE	4.41815e+08	0.544734	0.499733	FALSE	FALSE	FALSE	FALSE	TRUE
CHIP_ETS1_K562	4.43035e+08	0.608765	0.500655	FALSE	FALSE	438972502	0.956087	0.495952	FALSE	FALSE	FALSE	FALSE	FALSE
CHIP_POLR2AphosphoS5_K562	434042802	2.38074e-05	0.490355	TRUE	FALSE	444959776	0.125247	0.502725	FALSE	FALSE	FALSE	FALSE	FALSE
CHIP_FOXA1_T47D_treated_with_0_02_dimethyl_sulfoxide_for_1_hour	4.39558e+08	0.0798334	0.496665	FALSE	FALSE	441571878	0.677567	0.498907	FALSE	FALSE	FALSE	FALSE	FALSE
CHIP_NR3C1_Ishikawa_treated_with_0_02_ethanol_for_1_hour	443794488	0.838003	0.50234	FALSE	FALSE	442061540	0.485061	0.500089	FALSE	FALSE	FALSE	FALSE	FALSE
CHIP_RAD21_H1_hESC	4.39427e+08	0.0896948	0.496815	FALSE	FALSE	4.40549e+08	0.818456	0.497843	FALSE	FALSE	FALSE	FALSE	TRUE
CHIP_FOXA1_HepG2	440472052	0.162034	0.497661	FALSE	FALSE	434571375	0.999928	0.490982	FALSE	FALSE	FALSE	FALSE	FALSE
CHIP_HNF4A_HepG2	440807104	0.209385	0.498082	FALSE	FALSE	4.39632e+08	0.906317	0.496873	FALSE	FALSE	FALSE	FALSE	FALSE
CHIP_E2F6_K562	4.36794e+08	0.0041042	0.49373	TRUE	FALSE	439021927	0.950671	0.496084	FALSE	FALSE	FALSE	FALSE	FALSE
CHIP_ESR1_T47D_treated_with_0_02_dimethyl_sulfoxide_for_1_hour	4.47025e+08	0.988064	0.505359	FALSE	FALSE	4.43065e+08	0.35493	0.500882	FALSE	FALSE	FALSE	FALSE	FALSE
CHIP_GABPA_K562	443729043	0.718975	0.501375	FALSE	FALSE	436805727	0.996282	0.493652	FALSE	FALSE	FALSE	FALSE	FALSE
CHIP_MAX_K562	4.3377e+08	1.57383e-05	0.490128	TRUE	FALSE	442417804	0.533904	0.499798	FALSE	FALSE	FALSE	FALSE	FALSE
CHIP_SIN3A_K562	4.42713e+08	0.585047	0.50051	FALSE	FALSE	439546479	0.918465	0.496692	FALSE	FALSE	FALSE	FALSE	FALSE
CHIP_RAD21_HepG2	440711516	0.197623	0.497984	FALSE	FALSE	4.37301e+08	0.993002	0.494172	FALSE	FALSE	FALSE	FALSE	FALSE
CHIP_YY1_GM12892	440475175	0.167209	0.497711	FALSE	FALSE	4.41885e+08	0.579473	0.499524	FALSE	FALSE	FALSE	FALSE	FALSE
CHIP_TAF7_H1_hESC	444844284	0.912989	0.503225	FALSE	FALSE	437417235	0.986729	0.494738	FALSE	FALSE	FALSE	FALSE	TRUE
CHIP_EP300_HepG2	441066980	0.262902	0.498495	FALSE	FALSE	4.35886e+08	0.998965	0.492695	FALSE	FALSE	FALSE	FALSE	FALSE
CHIP_CTCF_SK_N_SH_treated_with_6_uM_all_trans_retinoic_acid_for_48_hours	4.42951e+08	0.637788	0.500836	FALSE	FALSE	4.42578e+08	0.439312	0.500362	FALSE	FALSE	FALSE	FALSE	FALSE
CHIP_RAD21_SK_N_SH_treated_with_6_uM_all_trans_retinoic_acid_for_48_hours	4.40657e+08	0.181198	0.49784	FALSE	FALSE	4.42654e+08	0.468376	0.500188	FALSE	FALSE	FALSE	FALSE	FALSE
CHIP_YY1_SK_N_SH_treated_with_6_uM_all_trans_retinoic_acid_for_48_hours	4.423e+08	0.456172	0.499739	FALSE	FALSE	4.42994e+08	0.402304	0.500587	FALSE	FALSE	FALSE	FALSE	FALSE
CHIP_HDAC2_HepG2	4.39371e+08	0.0800174	0.496668	FALSE	FALSE	436987648	0.995609	0.493785	FALSE	FALSE	FALSE	FALSE	FALSE
CHIP_ZBTB7A_K562	439783871	0.11218	0.497118	FALSE	FALSE	4.35673e+08	0.999312	0.492412	FALSE	FALSE	FALSE	FALSE	FALSE
CHIP_USF1_SK_N_SH_treated_with_6_uM_all_trans_retinoic_acid_for_48_hours	4.42696e+08	0.555457	0.500331	FALSE	FALSE	445210388	0.0729131	0.50345	FALSE	FALSE	FALSE	FALSE	FALSE
CHIP_YY1_K562	4.37406e+08	0.0074329	0.494224	TRUE	FALSE	4.38556e+08	0.972057	0.495466	FALSE	FALSE	FALSE	FALSE	FALSE
CHIP_SRF_GM12878_RPT	4.38617e+08	0.0423407	0.49591	TRUE	FALSE	4.41336e+08	0.684113	0.498863	FALSE	FALSE	FALSE	FALSE	FALSE
CHIP_BCL11A_H1_hESC_RPT	4.41553e+08	0.39357	0.499359	FALSE	FALSE	4.42241e+08	0.533972	0.499798	FALSE	FALSE	FALSE	FALSE	TRUE
CHIP_POLR2AphosphoS5_HCT116	4.43947e+08	0.74633	0.501572	FALSE	FALSE	4.45233e+08	0.102223	0.503009	FALSE	FALSE	FALSE	FALSE	FALSE
CHIP_REST_HeLa_S3	444851555	0.90894	0.503165	FALSE	FALSE	4.42879e+08	0.404943	0.500571	FALSE	FALSE	FALSE	FALSE	FALSE
CHIP_FOXA1_HepG2_RPT	4.39967e+08	0.124415	0.497265	FALSE	FALSE	4.34885e+08	0.999871	0.491336	FALSE	FALSE	FALSE	FALSE	FALSE
CHIP_POLR2A_K562	434488595	5.61601e-05	0.490841	TRUE	FALSE	4.44053e+08	0.221317	0.501821	FALSE	FALSE	FALSE	FALSE	FALSE
CHIP_NANOG_H1_hESC	439808493	0.128024	0.497306	FALSE	FALSE	4.41842e+08	0.597516	0.499414	FALSE	FALSE	FALSE	FALSE	TRUE
CHIP_FOSL1_K562	441126982	0.270648	0.498551	FALSE	FALSE	4.36321e+08	0.998162	0.493111	FALSE	FALSE	FALSE	FALSE	FALSE
CHIP_REST_K562	441912447	0.384597	0.499304	FALSE	FALSE	4.40194e+08	0.857918	0.49746	FALSE	FALSE	FALSE	FALSE	FALSE
CHIP_GATA3_T47D_treated_with_0_02_dimethyl_sulfoxide_for_1_hour	442039067	0.398293	0.499389	FALSE	FALSE	4.39453e+08	0.931986	0.496465	FALSE	FALSE	FALSE	FALSE	FALSE
CHIP_RAD21_GM12878	4.36956e+08	0.00404408	0.493719	TRUE	FALSE	441305984	0.699156	0.498762	FALSE	FALSE	FALSE	FALSE	FALSE
CHIP_ELF1_HepG2	441902744	0.385231	0.499308	FALSE	FALSE	437277228	0.992066	0.494279	FALSE	FALSE	FALSE	FALSE	FALSE
CHIP_ZBTB33_HepG2	437438740	0.00866093	0.494356	TRUE	FALSE	434972927	0.99983	0.491502	FALSE	FALSE	FALSE	FALSE	FALSE
CHIP_EGR1_K562	438571108	0.0347893	0.495696	TRUE	FALSE	438655812	0.964969	0.495704	FALSE	FALSE	FALSE	FALSE	FALSE
CHIP_MEF2C_GM12878	4.41444e+08	0.350727	0.499091	FALSE	FALSE	4.43151e+08	0.33014	0.501043	FALSE	FALSE	FALSE	FALSE	FALSE
CHIP_CTCF_H1_hESC_RPT	441935276	0.438003	0.49963	FALSE	FALSE	4.36234e+08	0.997141	0.493444	FALSE	FALSE	FALSE	FALSE	TRUE
CHIP_FOXA2_HepG2	4.402e+08	0.134203	0.497375	FALSE	FALSE	433934932	0.999977	0.490335	FALSE	FALSE	FALSE	FALSE	FALSE
CHIP_HNF4G_HepG2	4.4116e+08	0.288013	0.498674	FALSE	FALSE	4.34837e+08	0.999862	0.491373	FALSE	FALSE	FALSE	FALSE	FALSE
CHIP_TAF7_K562	443583597	0.777724	0.501814	FALSE	FALSE	437673952	0.988052	0.494643	FALSE	FALSE	FALSE	FALSE	FALSE
CHIP_THAP1_K562	4.43723e+08	0.746467	0.501574	FALSE	FALSE	440022210	0.888495	0.49711	FALSE	FALSE	FALSE	FALSE	FALSE
CHIP_YY1_GM12878	436230719	0.00130869	0.492863	TRUE	FALSE	4.41845e+08	0.61746	0.499291	FALSE	FALSE	FALSE	FALSE	FALSE
CHIP_BCL3_GM12878	4.41504e+08	0.328476	0.498947	FALSE	FALSE	4.45544e+08	0.0676406	0.503542	FALSE	FALSE	FALSE	FALSE	FALSE
CHIP_HDAC2_H1_hESC_RPT	4.40998e+08	0.257726	0.498457	FALSE	FALSE	441726326	0.57861	0.49953	FALSE	FALSE	FALSE	FALSE	TRUE
CHIP_FOSL1_H1_hESC	443283046	0.686577	0.501153	FALSE	FALSE	443131572	0.345075	0.500946	FALSE	FALSE	FALSE	FALSE	TRUE
CHIP_YY1_HepG2	4.40458e+08	0.171978	0.497755	FALSE	FALSE	4.35067e+08	0.999763	0.491711	FALSE	FALSE	FALSE	FALSE	FALSE
CHIP_ATF3_K562	4.42061e+08	0.418413	0.499512	FALSE	FALSE	437431324	0.990019	0.49448	FALSE	FALSE	FALSE	FALSE	FALSE
CHIP_MEF2A_K562	444760491	0.8685	0.502655	FALSE	FALSE	4.38414e+08	0.974783	0.495361	FALSE	FALSE	FALSE	FALSE	FALSE
CHIP_SIX5_K562	443725266	0.732214	0.501469	FALSE	FALSE	440060693	0.873554	0.497288	FALSE	FALSE	FALSE	FALSE	FALSE
CHIP_REST_HepG2_RPT	438251205	0.0283661	0.495481	TRUE	FALSE	4.37903e+08	0.983071	0.494968	FALSE	FALSE	FALSE	FALSE	FALSE
CHIP_POLR2AphosphoS5_Panc1	4.39767e+08	0.088818	0.496803	FALSE	FALSE	4.43037e+08	0.410884	0.500534	FALSE	FALSE	FALSE	FALSE	FALSE
CHIP_REST_PFSK_1_RPT	445045441	0.887249	0.502874	FALSE	FALSE	4.41222e+08	0.741516	0.498463	FALSE	FALSE	FALSE	FALSE	FALSE
CHIP_REST_SK_N_SH_RPT	435642582	0.000501611	0.492198	TRUE	FALSE	4.40136e+08	0.851611	0.497525	FALSE	FALSE	FALSE	FALSE	FALSE
CHIP_POLR2AphosphoS5_SK_N_SH	4.427e+08	0.524757	0.500147	FALSE	FALSE	447042529	0.0142281	0.505196	TRUE	FALSE	FALSE	FALSE	FALSE
CHIP_SIN3A_SK_N_SH	4.36352e+08	0.00205434	0.493194	TRUE	FALSE	443163981	0.385967	0.500687	FALSE	FALSE	FALSE	FALSE	FALSE
CHIP_POLR2AphosphoS5_PFSK_1	446812560	0.979243	0.504834	FALSE	FALSE	448924921	0.0011901	0.507205	TRUE	FALSE	FALSE	FALSE	FALSE
CHIP_SP1_A549_treated_with_0_02_ethanol_for_1_hour	4.39555e+08	0.0779186	0.496634	FALSE	FALSE	445618146	0.0632806	0.503624	FALSE	FALSE	FALSE	FALSE	FALSE
CHIP_TAF1_A549_treated_with_0_02_ethanol_for_1_hour	439983021	0.111877	0.497115	FALSE	FALSE	4.41028e+08	0.695384	0.498787	FALSE	FALSE	FALSE	FALSE	FALSE
CHIP_POLR2AphosphoS5_HepG2	4.4138e+08	0.290376	0.49869	FALSE	FALSE	444779509	0.149181	0.502466	FALSE	FALSE	FALSE	FALSE	FALSE
CHIP_CTCF_K562_RPT	439613004	0.113381	0.497133	FALSE	FALSE	437405149	0.993055	0.494166	FALSE	FALSE	FALSE	FALSE	FALSE
CHIP_POLR2AphosphoS5_SK_N_MC	443698130	0.718749	0.501373	FALSE	FALSE	4.47049e+08	0.0130346	0.505278	TRUE	FALSE	FALSE	FALSE	FALSE
CHIP_YY1_A549_treated_with_0_02_ethanol_for_1_hour	4.3949e+08	0.0694586	0.496491	FALSE	FALSE	443027860	0.359612	0.500853	FALSE	FALSE	FALSE	FALSE	FALSE
CHIP_ATF3_A549_treated_with_0_02_ethanol_for_1_hour	439075478	0.0566833	0.496245	FALSE	FALSE	442748868	0.432518	0.500403	FALSE	FALSE	FALSE	FALSE	FALSE
CHIP_ELF1_A549_treated_with_0_02_ethanol_for_1_hour	4.38468e+08	0.0389183	0.495817	TRUE	FALSE	444169298	0.188971	0.502091	FALSE	FALSE	FALSE	FALSE	FALSE
CHIP_ETS1_A549_treated_with_0_02_ethanol_for_1_hour	4.3861e+08	0.0365548	0.495749	TRUE	FALSE	4.43323e+08	0.351569	0.500904	FALSE	FALSE	FALSE	FALSE	FALSE
CHIP_FOXA1_A549_treated_with_100_nM_dexamethasone_for_1_hour	4.4123e+08	0.280572	0.498622	FALSE	FALSE	440088741	0.866674	0.497365	FALSE	FALSE	FALSE	FALSE	FALSE
CHIP_GABPA_A549_treated_with_0_02_ethanol_for_1_hour	4.37778e+08	0.0142135	0.494803	TRUE	FALSE	4.44853e+08	0.12417	0.502738	FALSE	FALSE	FALSE	FALSE	FALSE
CHIP_ZBTB33_A549_treated_with_0_02_ethanol_for_1_hour	4.42529e+08	0.542209	0.500251	FALSE	FALSE	442639982	0.442898	0.500341	FALSE	FALSE	FALSE	FALSE	FALSE
CHIP_ZBTB7A_HepG2	4.39452e+08	0.0740506	0.49657	FALSE	FALSE	438467090	0.969588	0.495553	FALSE	FALSE	FALSE	FALSE	FALSE
CHIP_POLR2A_endothelial_cell_of_umbilical_vein_newborn	4.48763e+08	0.998628	0.507103	FALSE	FALSE	4.4454e+08	0.170222	0.502261	FALSE	FALSE	FALSE	FALSE	FALSE
CHIP_POLR2AphosphoS5_endothelial_cell_of_umbilical_vein_newborn	4.45449e+08	0.921624	0.503358	FALSE	FALSE	4.44106e+08	0.227332	0.501773	FALSE	FALSE	FALSE	FALSE	FALSE
CHIP_ESR1_T47D_treated_with_100_nM_bisphenol_A_for_30_minutes	4.46991e+08	0.984752	0.505131	FALSE	FALSE	4.43873e+08	0.262964	0.501504	FALSE	FALSE	FALSE	FALSE	FALSE
CHIP_CTCF_Ishikawa_treated_with_0_02_dimethyl_sulfoxide_for_1_hour	449017978	0.998969	0.507307	FALSE	FALSE	4.46428e+08	0.0250172	0.504648	TRUE	FALSE	FALSE	FALSE	FALSE
CHIP_TAF1_SK_N_SH	4.39068e+08	0.0486912	0.496069	TRUE	FALSE	4.3995e+08	0.886232	0.497138	FALSE	FALSE	FALSE	FALSE	FALSE
CHIP_BCL3_A549_treated_with_0_02_ethanol_for_1_hour	438727829	0.0346007	0.495691	TRUE	FALSE	445347043	0.0853071	0.50325	FALSE	FALSE	FALSE	FALSE	FALSE
CHIP_CEBPB_HepG2	4.36051e+08	0.00158669	0.493002	TRUE	FALSE	438443373	0.962502	0.495777	FALSE	FALSE	FALSE	FALSE	FALSE
CHIP_ATF2_GM12878	438955665	0.0437664	0.495948	TRUE	FALSE	4.43882e+08	0.261144	0.501517	FALSE	FALSE	FALSE	FALSE	FALSE
CHIP_NFATC1_GM12878	4.41791e+08	0.369431	0.499209	FALSE	FALSE	443316988	0.365703	0.500814	FALSE	FALSE	FALSE	FALSE	FALSE
CHIP_TAF1_PFSK_1	4.45448e+08	0.925652	0.503425	FALSE	FALSE	440159755	0.855163	0.497489	FALSE	FALSE	FALSE	FALSE	FALSE
CHIP_FOSL2_A549_treated_with_0_02_ethanol_for_1_hour	4.37299e+08	0.00661706	0.494125	TRUE	FALSE	4.45806e+08	0.0621583	0.503645	FALSE	FALSE	FALSE	FALSE	FALSE
CHIP_REST_A549_treated_with_0_02_ethanol_for_1_hour	438937432	0.0406646	0.495866	TRUE	FALSE	4.43479e+08	0.328548	0.501053	FALSE	FALSE	FALSE	FALSE	FALSE
CHIP_TCF12_A549_treated_with_0_02_ethanol_for_1_hour	4.38918e+08	0.0559025	0.496228	FALSE	FALSE	447136488	0.0138862	0.505219	TRUE	FALSE	FALSE	FALSE	FALSE
CHIP_ESR1_Ishikawa_treated_with_100_nM_bisphenol_A_for_1_hour	445919227	0.954226	0.504002	FALSE	FALSE	4.4103e+08	0.670518	0.498953	FALSE	FALSE	FALSE	FALSE	FALSE
CHIP_REST_GM12878_RPT	440057270	0.138707	0.497424	FALSE	FALSE	443828288	0.230878	0.501746	FALSE	FALSE	FALSE	FALSE	FALSE
CHIP_PML_K562	441201141	0.263118	0.498497	FALSE	FALSE	4.40365e+08	0.838503	0.497656	FALSE	FALSE	FALSE	FALSE	FALSE
CHIP_STAT5A_GM12878	4.3806e+08	0.0174435	0.494997	TRUE	FALSE	444700469	0.149781	0.50246	FALSE	FALSE	FALSE	FALSE	FALSE
CHIP_CREB1_A549_treated_with_0_02_ethanol_for_1_hour	4.4019e+08	0.132681	0.497359	FALSE	FALSE	4.4019e+08	0.855112	0.497489	FALSE	FALSE	FALSE	FALSE	FALSE
CHIP_CREB1_A549_treated_with_0_02_ethanol_for_1_hour_RPT	436710795	0.00390775	0.493691	TRUE	FALSE	438519527	0.969171	0.495568	FALSE	FALSE	FALSE	FALSE	FALSE
CHIP_FOXA1_A549_treated_with_0_02_ethanol_for_1_hour	441376430	0.290213	0.498689	FALSE	FALSE	445028397	0.100866	0.503028	FALSE	FALSE	FALSE	FALSE	FALSE
CHIP_JUND_A549_treated_with_0_02_ethanol_for_1_hour	440454676	0.159356	0.497635	FALSE	FALSE	444485690	0.17219	0.502242	FALSE	FALSE	FALSE	FALSE	FALSE
CHIP_EGR1_GM12878	4.47669e+08	0.993704	0.505918	FALSE	FALSE	435318901	0.999585	0.492071	FALSE	FALSE	FALSE	FALSE	FALSE
CHIP_MTA3_GM12878	437506653	0.00793818	0.494281	TRUE	FALSE	4.45108e+08	0.105471	0.502967	FALSE	FALSE	FALSE	FALSE	FALSE
CHIP_RUNX3_GM12878	437793320	0.0126508	0.494695	TRUE	FALSE	442276502	0.544685	0.499734	FALSE	FALSE	FALSE	FALSE	FALSE
CHIP_TEAD4_K562	440002730	0.129828	0.497327	FALSE	FALSE	443095176	0.391626	0.500652	FALSE	FALSE	FALSE	FALSE	FALSE
CHIP_SIX5_A549_treated_with_0_02_ethanol_for_1_hour	4.38295e+08	0.0265979	0.495414	TRUE	FALSE	4.43043e+08	0.389593	0.500665	FALSE	FALSE	FALSE	FALSE	FALSE
CHIP_SIN3A_A549_treated_with_0_02_ethanol_for_1_hour	4.37642e+08	0.0102961	0.494509	TRUE	FALSE	443173065	0.347365	0.500931	FALSE	FALSE	FALSE	FALSE	FALSE
CHIP_NFIC_GM12878	4.3808e+08	0.0184394	0.49505	TRUE	FALSE	4.41502e+08	0.667763	0.498971	FALSE	FALSE	FALSE	FALSE	FALSE
CHIP_STAT5A_K562	444208788	0.807641	0.502062	FALSE	FALSE	435351357	0.999571	0.492093	FALSE	FALSE	FALSE	FALSE	FALSE
CHIP_NR2F2_K562	439334392	0.0716231	0.496528	FALSE	FALSE	4.39869e+08	0.897873	0.496989	FALSE	FALSE	FALSE	FALSE	FALSE
CHIP_CBX3_K562_RPT	4.37098e+08	0.00515392	0.493916	TRUE	FALSE	439080126	0.94791	0.496146	FALSE	FALSE	FALSE	FALSE	FALSE
CHIP_TRIM28_K562	4.45299e+08	0.913381	0.50323	FALSE	FALSE	435019990	0.999826	0.491517	FALSE	FALSE	FALSE	FALSE	FALSE
CHIP_JUND_HCT116	441828573	0.365959	0.499188	FALSE	FALSE	4.34058e+08	0.999974	0.490399	FALSE	FALSE	FALSE	FALSE	FALSE
CHIP_CTCF_HCT116	439990353	0.119085	0.497202	FALSE	FALSE	432323361	0.999999	0.48841	FALSE	FALSE	FALSE	FALSE	FALSE
CHIP_JUND_SK_N_SH	442129928	0.443074	0.49966	FALSE	FALSE	439961838	0.887345	0.497124	FALSE	FALSE	FALSE	FALSE	FALSE
CHIP_JUND_MCF_7	4.4236e+08	0.5016	0.50001	FALSE	FALSE	440191024	0.872469	0.497301	FALSE	FALSE	FALSE	FALSE	FALSE
CHIP_REST_HL_60	441093413	0.262379	0.498492	FALSE	FALSE	445138504	0.0854253	0.503248	FALSE	FALSE	FALSE	FALSE	FALSE
CHIP_GABPA_HL_60	4.42868e+08	0.604522	0.500629	FALSE	FALSE	442537004	0.50353	0.499979	FALSE	FALSE	FALSE	FALSE	FALSE
CHIP_POLR2AphosphoS5_HL_60	440690754	0.191341	0.49793	FALSE	FALSE	445959237	0.0503897	0.503892	FALSE	FALSE	FALSE	FALSE	FALSE
CHIP_POLR2AphosphoS5_neural_cell	4.46839e+08	0.980175	0.504879	FALSE	FALSE	4.45435e+08	0.0770765	0.50338	FALSE	FALSE	FALSE	FALSE	TRUE
CHIP_SPI1_HL_60	436129637	0.00108745	0.492731	TRUE	FALSE	437254200	0.993813	0.494068	FALSE	FALSE	FALSE	FALSE	FALSE
CHIP_JUND_T47D	4.48489e+08	0.998088	0.50686	FALSE	FALSE	4.42599e+08	0.458423	0.500248	FALSE	FALSE	FALSE	FALSE	FALSE
CHIP_eGFP_NR4A1_K562_genetically_modified_using_stable_transfection	4.46061e+08	0.964914	0.504295	FALSE	FALSE	4.4002e+08	0.872221	0.497303	FALSE	FALSE	FALSE	FALSE	FALSE
CHIP_eGFP_HDAC8_K562_genetically_modified_using_stable_transfection	4.41688e+08	0.356283	0.499126	FALSE	FALSE	4.3668e+08	0.995134	0.493868	FALSE	FALSE	FALSE	FALSE	FALSE
CHIP_eGFP_GATA2_K562_genetically_modified_using_stable_transfection	442366503	0.458965	0.499756	FALSE	FALSE	439935820	0.874734	0.497275	FALSE	FALSE	FALSE	FALSE	FALSE
CHIP_CTCF_H54	4.4173e+08	0.371194	0.49922	FALSE	FALSE	4.42017e+08	0.585702	0.499487	FALSE	FALSE	FALSE	FALSE	FALSE
CHIP_CTCF_GM10248	4.35548e+08	0.00201722	0.493177	TRUE	FALSE	444412193	0.116543	0.502829	FALSE	FALSE	FALSE	FALSE	FALSE
CHIP_CTCF_GM10266	4.34888e+08	0.000494588	0.492186	TRUE	FALSE	4.44259e+08	0.165837	0.502303	FALSE	FALSE	FALSE	FALSE	FALSE
CHIP_CTCF_GM13976	434355891	0.000147802	0.491414	TRUE	FALSE	441938092	0.484749	0.500091	FALSE	FALSE	FALSE	FALSE	FALSE
CHIP_CTCF_GM13977	435157003	0.000470806	0.492154	TRUE	FALSE	444774101	0.0935167	0.50313	FALSE	FALSE	FALSE	FALSE	FALSE
CHIP_CTCF_GM20000	4.34518e+08	0.0002805	0.491815	TRUE	FALSE	443169877	0.341285	0.50097	FALSE	FALSE	FALSE	FALSE	FALSE
CHIP_POLR2A_H1_hESC_RPT	450037994	0.999808	0.508422	FALSE	FALSE	4.42478e+08	0.514753	0.499912	FALSE	FALSE	FALSE	FALSE	TRUE
CHIP_CTCF_H1_hESC_RPT_RPT	444713680	0.860211	0.502564	FALSE	FALSE	4.44423e+08	0.184712	0.502129	FALSE	FALSE	FALSE	FALSE	TRUE
CHIP_CTCF_LNCaP_clone_FGC	4.43628e+08	0.745877	0.501569	FALSE	FALSE	4.43388e+08	0.274165	0.501424	FALSE	FALSE	FALSE	FALSE	FALSE
CHIP_MYC_MCF_7_originated_from_MCF_7	438259079	0.0197719	0.495118	TRUE	FALSE	4.43423e+08	0.33028	0.501041	FALSE	FALSE	FALSE	FALSE	FALSE
CHIP_MYC_MCF_7_originated_from_MCF_7_RPT	4.37305e+08	0.00596393	0.494037	TRUE	FALSE	4.44941e+08	0.113816	0.502861	FALSE	FALSE	FALSE	FALSE	FALSE
CHIP_POLR2A_MCF_7_originated_from_MCF_7	4.40135e+08	0.126777	0.497292	FALSE	FALSE	4.45725e+08	0.0582397	0.503723	FALSE	FALSE	FALSE	FALSE	FALSE
CHIP_CTCF_MCF_7_originated_from_MCF_7	4.40179e+08	0.126114	0.497285	FALSE	FALSE	4.46682e+08	0.0244411	0.504671	TRUE	FALSE	FALSE	FALSE	FALSE
CHIP_MYC_MCF_7	440069340	0.11433	0.497145	FALSE	FALSE	4.41575e+08	0.678431	0.498901	FALSE	FALSE	FALSE	FALSE	FALSE
CHIP_CTCF_MCF_7_RPT	4.4177e+08	0.359008	0.499144	FALSE	FALSE	440825678	0.791373	0.498076	FALSE	FALSE	FALSE	FALSE	FALSE
CHIP_CTCF_MCF_7_treated_with_100_nM_17B_estradiol_for_45_minutes	4.43171e+08	0.628602	0.500778	FALSE	FALSE	440336899	0.841152	0.49763	FALSE	FALSE	FALSE	FALSE	FALSE
CHIP_CTCF_medulloblastoma	4.39809e+08	0.119025	0.497201	FALSE	FALSE	441600679	0.648601	0.499095	FALSE	FALSE	FALSE	FALSE	FALSE
CHIP_CTCF_A549	4.40243e+08	0.148627	0.497528	FALSE	FALSE	4.44414e+08	0.177733	0.502191	FALSE	FALSE	FALSE	FALSE	FALSE
CHIP_CTCF_keratinocyte_female	4.35543e+08	0.00056217	0.492274	TRUE	FALSE	4.4294e+08	0.425939	0.500443	FALSE	FALSE	FALSE	FALSE	FALSE
CHIP_CTCF_spleen_female_adult_20_years_and_female_adult_30_years	4.36524e+08	0.00219103	0.493243	TRUE	FALSE	441603271	0.669841	0.498958	FALSE	FALSE	FALSE	FALSE	FALSE
CHIP_NFYB_GM12878	444197533	0.830106	0.502264	FALSE	FALSE	440049164	0.833601	0.497703	FALSE	FALSE	FALSE	FALSE	FALSE
CHIP_NFYA_GM12878	447150731	0.992801	0.505805	FALSE	FALSE	439322838	0.902197	0.49693	FALSE	FALSE	FALSE	FALSE	FALSE
CHIP_KAT2A_GM12878	4.46861e+08	0.983014	0.505029	FALSE	FALSE	443429183	0.305655	0.501205	FALSE	FALSE	FALSE	FALSE	FALSE
CHIP_SUPT20H_GM12878	446077167	0.961541	0.504195	FALSE	FALSE	4.43271e+08	0.354492	0.500885	FALSE	FALSE	FALSE	FALSE	FALSE
CHIP_ZZZ3_GM12878	444599406	0.872823	0.502704	FALSE	FALSE	4.44514e+08	0.102133	0.503012	FALSE	FALSE	FALSE	FALSE	FALSE
CHIP_FOS_MCF_10A_originated_from_MCF_10A_treated_with_1_uM_afimoxifene_for_36_hours	4.43627e+08	0.732567	0.501472	FALSE	FALSE	4.47659e+08	0.00723307	0.5058	TRUE	FALSE	FALSE	FALSE	FALSE
CHIP_FOS_MCF_10A_genetically_modified_using_stable_transfection_treated_with_1_uM_afimoxifene_for_4_hours	4.42137e+08	0.426068	0.499558	FALSE	FALSE	4.45654e+08	0.0657212	0.503577	FALSE	FALSE	FALSE	FALSE	FALSE
CHIP_FOS_MCF_10A_genetically_modified_using_stable_transfection_treated_with_1_uM_afimoxifene_for_12_hours	4.43348e+08	0.658472	0.500968	FALSE	FALSE	4.45725e+08	0.0534162	0.503825	FALSE	FALSE	FALSE	FALSE	FALSE
CHIP_STAT3_MCF_10A_genetically_modified_using_stable_transfection_treated_with_1_uM_afimoxifene_for_12_hours	442464603	0.495065	0.499971	FALSE	FALSE	446574189	0.0280364	0.504531	TRUE	FALSE	FALSE	FALSE	FALSE
CHIP_MYC_MCF_10A_genetically_modified_using_stable_transfection_treated_with_0_01_ethanol_for_36_hours	4.41474e+08	0.304542	0.498787	FALSE	FALSE	4.44864e+08	0.105121	0.502972	FALSE	FALSE	FALSE	FALSE	FALSE
CHIP_FOS_MCF_10A_genetically_modified_using_stable_transfection_treated_with_0_01_ethanol_for_36_hours	441816180	0.377399	0.499259	FALSE	FALSE	445317269	0.081326	0.503311	FALSE	FALSE	FALSE	FALSE	FALSE
CHIP_STAT3_MCF_10A_genetically_modified_using_stable_transfection_treated_with_0_01_ethanol_for_36_hours	4.39883e+08	0.135208	0.497386	FALSE	FALSE	446582959	0.0254348	0.504631	TRUE	FALSE	FALSE	FALSE	FALSE
CHIP_POLR2A_MCF_10A_genetically_modified_using_stable_transfection_treated_with_0_01_ethanol_for_36_hours	4.45421e+08	0.918089	0.503302	FALSE	FALSE	449302088	0.000628363	0.50765	TRUE	FALSE	FALSE	FALSE	FALSE
CHIP_STAT3_MCF_10A_originated_from_MCF_10A_treated_with_1_uM_afimoxifene_for_36_hours	442309142	0.451699	0.499712	FALSE	FALSE	447152360	0.0119848	0.505354	TRUE	FALSE	FALSE	FALSE	FALSE
CHIP_POLR2A_MCF_10A_originated_from_MCF_10A_treated_with_1_uM_afimoxifene_for_36_hours	447612178	0.993323	0.505868	FALSE	FALSE	451730951	4.42683e-06	0.510539	TRUE	TRUE	FALSE	FALSE	FALSE
CHIP_H3K4me3_A549	4.39081e+08	0.0470131	0.496029	TRUE	FALSE	441415244	0.702051	0.498742	FALSE	FALSE	FALSE	FALSE	FALSE
CHIP_CTCF_AG04449	4.36984e+08	0.00425462	0.49376	TRUE	FALSE	4.42479e+08	0.490294	0.500058	FALSE	FALSE	FALSE	FALSE	FALSE
CHIP_H3K4me3_AG04449	436483058	0.00192338	0.493145	TRUE	FALSE	4.42538e+08	0.508455	0.49995	FALSE	FALSE	FALSE	FALSE	FALSE
CHIP_H3K9me3_AG04450	4.39843e+08	0.0969932	0.49692	FALSE	FALSE	4.41339e+08	0.712321	0.498671	FALSE	FALSE	FALSE	FALSE	FALSE
CHIP_H3K27me3_AG04450	4.34561e+08	6.63422e-05	0.490938	TRUE	FALSE	441746442	0.647654	0.499101	FALSE	FALSE	FALSE	FALSE	FALSE
CHIP_H3K27ac_AG04450	444055456	0.764561	0.50171	FALSE	FALSE	444559164	0.161498	0.502344	FALSE	FALSE	FALSE	FALSE	FALSE
CHIP_CTCF_AG04450	4.39794e+08	0.114103	0.497142	FALSE	FALSE	444279288	0.193795	0.502049	FALSE	FALSE	FALSE	FALSE	FALSE
CHIP_H3K4me3_AG04450	4.40369e+08	0.150836	0.497551	FALSE	FALSE	4.47628e+08	0.00703555	0.505823	TRUE	FALSE	FALSE	FALSE	FALSE
CHIP_CTCF_AG09309	4.42282e+08	0.509885	0.500059	FALSE	FALSE	444636251	0.0921733	0.503149	FALSE	FALSE	FALSE	FALSE	FALSE
CHIP_H3K4me3_AG09309	4.38295e+08	0.0205962	0.495158	TRUE	FALSE	444301133	0.19993	0.501997	FALSE	FALSE	FALSE	FALSE	FALSE
CHIP_CTCF_AG09319	4.36223e+08	0.00125039	0.49283	TRUE	FALSE	443749570	0.234456	0.501718	FALSE	FALSE	FALSE	FALSE	FALSE
CHIP_H3K4me3_AG09319	439326318	0.0596436	0.496306	FALSE	FALSE	446091653	0.0449268	0.504023	TRUE	FALSE	FALSE	FALSE	FALSE
CHIP_CTCF_AG10803	439066043	0.0639827	0.49639	FALSE	FALSE	443370619	0.342256	0.500964	FALSE	FALSE	FALSE	FALSE	FALSE
CHIP_H3K4me3_AG10803	439136025	0.0502976	0.496106	FALSE	FALSE	445094601	0.104473	0.50298	FALSE	FALSE	FALSE	FALSE	FALSE
CHIP_CTCF_fibroblast_of_the_aortic_adventitia_female	4.41235e+08	0.292752	0.498707	FALSE	FALSE	443839334	0.19552	0.502035	FALSE	FALSE	FALSE	FALSE	FALSE
CHIP_H3K4me3_fibroblast_of_the_aortic_adventitia_female	4.41827e+08	0.372529	0.499229	FALSE	FALSE	4.44827e+08	0.132242	0.502646	FALSE	FALSE	FALSE	FALSE	FALSE
CHIP_H3K4me3_BE2C	4.37397e+08	0.00794512	0.494281	TRUE	FALSE	442341804	0.54827	0.499712	FALSE	FALSE	FALSE	FALSE	FALSE
CHIP_CTCF_BE2C	4.44605e+08	0.849638	0.502454	FALSE	FALSE	442270534	0.534599	0.499794	FALSE	FALSE	FALSE	FALSE	FALSE
CHIP_H3K36me3_BJ	4.40051e+08	0.120515	0.49722	FALSE	FALSE	445177600	0.104392	0.502981	FALSE	FALSE	FALSE	FALSE	FALSE
CHIP_H3K27me3_BJ	436868421	0.0032423	0.493544	TRUE	FALSE	4.43011e+08	0.421659	0.500469	FALSE	FALSE	FALSE	FALSE	FALSE
CHIP_H3K4me3_BJ	436002298	0.00100523	0.492675	TRUE	FALSE	446599225	0.027027	0.504569	TRUE	FALSE	TRUE	FALSE	FALSE
CHIP_CTCF_BJ	4.40828e+08	0.203781	0.498036	FALSE	FALSE	444526160	0.16569	0.502304	FALSE	FALSE	FALSE	FALSE	FALSE
CHIP_H3K36me3_Caco_2	439885853	0.106836	0.497051	FALSE	FALSE	440521590	0.836931	0.497671	FALSE	FALSE	FALSE	FALSE	FALSE
CHIP_H3K27me3_Caco_2	440958773	0.219567	0.498165	FALSE	FALSE	443853811	0.255904	0.501556	FALSE	FALSE	FALSE	FALSE	FALSE
CHIP_H3K4me3_Caco_2	439807287	0.0919811	0.496849	FALSE	FALSE	4.37636e+08	0.987647	0.494673	FALSE	FALSE	FALSE	FALSE	FALSE
CHIP_CTCF_Caco_2	4.43737e+08	0.791544	0.501926	FALSE	FALSE	4.40724e+08	0.717709	0.498633	FALSE	FALSE	FALSE	FALSE	FALSE
CHIP_H3K4me3_B_cell_female_adult_43_years	439841590	0.103229	0.497004	FALSE	FALSE	447903353	0.00448831	0.506197	TRUE	FALSE	FALSE	FALSE	FALSE
CHIP_H3K4me3_B_cell_female_adult_27_years	4.38493e+08	0.0256878	0.49538	TRUE	FALSE	4.47117e+08	0.0156404	0.505107	TRUE	FALSE	TRUE	FALSE	FALSE
CHIP_H3K36me3_GM06990	4.42327e+08	0.464346	0.499788	FALSE	FALSE	4.40587e+08	0.827529	0.49776	FALSE	FALSE	FALSE	FALSE	FALSE
CHIP_H3K27me3_GM06990	439892483	0.0988609	0.496945	FALSE	FALSE	446887032	0.0192238	0.504909	TRUE	FALSE	FALSE	FALSE	FALSE
CHIP_H3K4me3_GM06990	445539837	0.92072	0.503344	FALSE	FALSE	446524836	0.0280446	0.504531	TRUE	FALSE	FALSE	FALSE	FALSE
CHIP_CTCF_GM06990	439066492	0.05724	0.496257	FALSE	FALSE	4.44083e+08	0.208365	0.501926	FALSE	FALSE	FALSE	FALSE	FALSE
CHIP_H3K4me3_GM12864	447096047	0.984273	0.505102	FALSE	FALSE	4.46995e+08	0.0164555	0.505059	TRUE	FALSE	FALSE	FALSE	FALSE
CHIP_CTCF_GM12864	440800837	0.250753	0.498406	FALSE	FALSE	444267996	0.189307	0.502088	FALSE	FALSE	FALSE	FALSE	FALSE
CHIP_H3K4me3_GM12865	446185017	0.962978	0.504237	FALSE	FALSE	4.44194e+08	0.217096	0.501855	FALSE	FALSE	FALSE	FALSE	FALSE
CHIP_CTCF_GM12865	4.39235e+08	0.108647	0.497073	FALSE	FALSE	4.42e+08	0.449426	0.500302	FALSE	FALSE	FALSE	FALSE	FALSE
CHIP_CTCF_GM12873	441350609	0.289507	0.498684	FALSE	FALSE	4.43331e+08	0.336429	0.501001	FALSE	FALSE	FALSE	FALSE	FALSE
CHIP_CTCF_GM12874	439059273	0.0725153	0.496543	FALSE	FALSE	4.43262e+08	0.370282	0.500785	FALSE	FALSE	FALSE	FALSE	FALSE
CHIP_H3K4me3_GM12875	4.40428e+08	0.165447	0.497694	FALSE	FALSE	450882223	3.64171e-05	0.509407	TRUE	FALSE	FALSE	FALSE	FALSE
CHIP_H3K36me3_GM12878	439056432	0.0515766	0.496135	FALSE	FALSE	4.41494e+08	0.697953	0.49877	FALSE	FALSE	FALSE	FALSE	FALSE
CHIP_H3K27me3_GM12878_RPT	437539495	0.00885056	0.494375	TRUE	FALSE	445569863	0.077372	0.503375	FALSE	FALSE	FALSE	FALSE	FALSE
CHIP_H3K4me3_GM12878_RPT	448065799	0.995499	0.506194	FALSE	FALSE	4.49565e+08	0.000385458	0.507976	TRUE	FALSE	FALSE	FALSE	FALSE
CHIP_H3K4me3_cardiac_mesoderm	445967697	0.956128	0.50405	FALSE	FALSE	439581538	0.902082	0.496932	FALSE	FALSE	FALSE	FALSE	TRUE
CHIP_H3K4me3_cardiac_mesoderm_RPT	447891814	0.995436	0.506184	FALSE	FALSE	4.43928e+08	0.260778	0.50152	FALSE	FALSE	FALSE	FALSE	TRUE
CHIP_H3K36me3_cardiac_mesoderm	442815982	0.544722	0.500266	FALSE	FALSE	445094003	0.104297	0.502982	FALSE	FALSE	FALSE	FALSE	TRUE
CHIP_H3K36me3_cardiac_mesoderm_RPT	4.41511e+08	0.312619	0.498842	FALSE	FALSE	4.4846e+08	0.00255856	0.506639	TRUE	FALSE	FALSE	FALSE	TRUE
CHIP_H3K36me3_cardiac_mesoderm_RPT_RPT	440825368	0.21947	0.498164	FALSE	FALSE	4.45029e+08	0.12009	0.502785	FALSE	FALSE	FALSE	FALSE	TRUE
CHIP_H3K36me3_cardiac_mesoderm_RPT_RPT_RPT	444103283	0.781169	0.501841	FALSE	FALSE	444274916	0.202674	0.501973	FALSE	FALSE	FALSE	FALSE	TRUE
CHIP_H3K27me3_cardiac_mesoderm	445477494	0.91804	0.503301	FALSE	FALSE	4.45635e+08	0.0706977	0.503488	FALSE	FALSE	FALSE	FALSE	TRUE
CHIP_H3K27me3_cardiac_mesoderm_RPT	445736976	0.937295	0.503634	FALSE	FALSE	448896060	0.00131701	0.507132	TRUE	FALSE	FALSE	FALSE	TRUE
CHIP_H3K27me3_cardiac_mesoderm_RPT_RPT	4.42739e+08	0.527001	0.500161	FALSE	FALSE	442346700	0.529904	0.499822	FALSE	FALSE	FALSE	FALSE	TRUE
CHIP_H3K27me3_cardiac_mesoderm_RPT_RPT_RPT	4.44025e+08	0.770376	0.501755	FALSE	FALSE	4.46056e+08	0.0480986	0.503945	TRUE	FALSE	FALSE	FALSE	TRUE
CHIP_H3K4me3_cardiac_mesoderm_RPT_RPT	4.39178e+08	0.0566775	0.496245	FALSE	FALSE	4.43333e+08	0.344545	0.500949	FALSE	FALSE	FALSE	FALSE	TRUE
CHIP_H3K4me3_cardiac_mesoderm_RPT_RPT_RPT	439408371	0.0660612	0.496429	FALSE	FALSE	440586549	0.804942	0.497962	FALSE	FALSE	FALSE	FALSE	TRUE
CHIP_H3K4me3_H7_hESC	4.39968e+08	0.107628	0.497061	FALSE	FALSE	4.43873e+08	0.263908	0.501497	FALSE	FALSE	FALSE	FALSE	FALSE
CHIP_H3K36me3_H7_hESC	439630443	0.0842756	0.496735	FALSE	FALSE	4.45693e+08	0.0690658	0.503516	FALSE	FALSE	FALSE	FALSE	TRUE
CHIP_H3K27me3_H7_hESC	4.41843e+08	0.367996	0.4992	FALSE	FALSE	445854229	0.056393	0.503761	FALSE	FALSE	FALSE	FALSE	TRUE
CHIP_CTCF_astrocyte_of_the_spinal_cord	4.39937e+08	0.183815	0.497863	FALSE	FALSE	4.4464e+08	0.0975329	0.503074	FALSE	FALSE	FALSE	FALSE	FALSE
CHIP_H3K4me3_astrocyte_of_the_spinal_cord	4.4463e+08	0.852667	0.502485	FALSE	FALSE	4.44549e+08	0.149971	0.502459	FALSE	FALSE	FALSE	FALSE	FALSE
CHIP_H3K4me3_astrocyte_of_the_cerebellum	439384374	0.0809713	0.496683	FALSE	FALSE	4.45443e+08	0.0875249	0.503216	FALSE	FALSE	FALSE	FALSE	TRUE
CHIP_CTCF_astrocyte_of_the_cerebellum	4.43949e+08	0.774663	0.501789	FALSE	FALSE	444657429	0.148251	0.502476	FALSE	FALSE	FALSE	FALSE	TRUE
CHIP_CTCF_brain_microvascular_endothelial_cell	4.39068e+08	0.0547959	0.496205	FALSE	FALSE	441123074	0.727053	0.498568	FALSE	FALSE	FALSE	FALSE	TRUE
CHIP_H3K4me3_brain_microvascular_endothelial_cell	4.40437e+08	0.155171	0.497594	FALSE	FALSE	4.44351e+08	0.187979	0.5021	FALSE	FALSE	FALSE	FALSE	TRUE
CHIP_H3K4me3_cardiac_fibroblast	4.41692e+08	0.338045	0.499009	FALSE	FALSE	4.48854e+08	0.000823567	0.507465	TRUE	FALSE	FALSE	FALSE	TRUE
CHIP_CTCF_cardiac_fibroblast_female	4.39982e+08	0.144262	0.497482	FALSE	FALSE	442105692	0.538122	0.499773	FALSE	FALSE	FALSE	FALSE	TRUE
CHIP_H3K4me3_cardiac_fibroblast_female	442023322	0.394917	0.499368	FALSE	FALSE	4.48389e+08	0.00269371	0.5066	TRUE	FALSE	FALSE	FALSE	TRUE
CHIP_CTCF_cardiac_muscle_cell	438474119	0.0336186	0.495659	TRUE	FALSE	443942530	0.222752	0.50181	FALSE	FALSE	FALSE	FALSE	TRUE
CHIP_H3K4me3_cardiac_muscle_cell	440742467	0.198128	0.497988	FALSE	FALSE	448487091	0.00250704	0.506655	TRUE	FALSE	FALSE	FALSE	TRUE
CHIP_CTCF_choroid_plexus_epithelial_cell	438411068	0.0265221	0.495412	TRUE	FALSE	4.42333e+08	0.526269	0.499844	FALSE	FALSE	FALSE	FALSE	TRUE
CHIP_H3K4me3_choroid_plexus_epithelial_cell	439105534	0.053823	0.496184	FALSE	FALSE	444239419	0.212743	0.50189	FALSE	FALSE	FALSE	FALSE	TRUE
CHIP_CTCF_HCT116_RPT	442920827	0.605343	0.500634	FALSE	FALSE	4.47564e+08	0.00493931	0.50612	TRUE	FALSE	FALSE	FALSE	FALSE
CHIP_H3K4me3_HCT116	4.44824e+08	0.898922	0.503025	FALSE	FALSE	443518084	0.311258	0.501168	FALSE	FALSE	FALSE	FALSE	FALSE
CHIP_CTCF_epithelial_cell_of_esophagus	442519200	0.569149	0.500413	FALSE	FALSE	445870202	0.0479599	0.503949	TRUE	FALSE	FALSE	FALSE	FALSE
CHIP_H3K4me3_epithelial_cell_of_esophagus	4.40653e+08	0.177237	0.497804	FALSE	FALSE	4.47562e+08	0.0075844	0.505759	TRUE	FALSE	FALSE	FALSE	FALSE
CHIP_H3K4me3_HEK293	4.41545e+08	0.338283	0.499011	FALSE	FALSE	445895577	0.0472609	0.503966	TRUE	FALSE	FALSE	FALSE	FALSE
CHIP_H3K27me3_HeLa_S3_G1b_phase	440916838	0.211827	0.498103	FALSE	FALSE	4.44627e+08	0.155924	0.502399	FALSE	FALSE	FALSE	FALSE	FALSE
CHIP_H3K36me3_HeLa_S3_G1b_phase	4.44519e+08	0.828899	0.502253	FALSE	FALSE	4.43732e+08	0.288983	0.501319	FALSE	FALSE	FALSE	FALSE	FALSE
CHIP_H3K4me3_HeLa_S3_G1b_phase	443049316	0.613007	0.500681	FALSE	FALSE	4.47059e+08	0.0155102	0.505115	TRUE	FALSE	FALSE	FALSE	FALSE
CHIP_H3K36me3_HepG2	443657098	0.698304	0.501232	FALSE	FALSE	442285773	0.556263	0.499664	FALSE	FALSE	FALSE	FALSE	FALSE
CHIP_H3K27me3_HepG2_RPT	4.29658e+08	4.55497e-10	0.485476	TRUE	TRUE	438146239	0.982163	0.495018	FALSE	FALSE	FALSE	FALSE	FALSE
CHIP_H3K4me3_HepG2_RPT	4.39759e+08	0.0954109	0.496898	FALSE	FALSE	442955972	0.432002	0.500406	FALSE	FALSE	FALSE	FALSE	FALSE
CHIP_CTCF_foreskin_fibroblast_male_newborn	4.41242e+08	0.289636	0.498685	FALSE	FALSE	445905504	0.0486376	0.503933	TRUE	FALSE	FALSE	FALSE	FALSE
CHIP_H3K4me3_foreskin_fibroblast_male_newborn	4.37948e+08	0.0146926	0.494834	TRUE	FALSE	446203838	0.0421514	0.504094	TRUE	FALSE	TRUE	FALSE	FALSE
CHIP_H3K4me3_HFF_Myc_originated_from_foreskin_fibroblast	442428007	0.486027	0.499917	FALSE	FALSE	446546404	0.0288986	0.504499	TRUE	FALSE	FALSE	FALSE	FALSE
CHIP_CTCF_HFF_Myc_originated_from_foreskin_fibroblast	4.425e+08	0.558369	0.500348	FALSE	FALSE	4.46972e+08	0.0131674	0.505269	TRUE	FALSE	FALSE	FALSE	FALSE
CHIP_H3K4me3_HL_60	440357405	0.156622	0.497608	FALSE	FALSE	447537961	0.00728595	0.505794	TRUE	FALSE	FALSE	FALSE	FALSE
CHIP_CTCF_HL_60	4.40815e+08	0.231145	0.498257	FALSE	FALSE	4.3817e+08	0.979861	0.495136	FALSE	FALSE	FALSE	FALSE	FALSE
CHIP_H3K4me3_mammary_epithelial_cell_female	4.37811e+08	0.0117024	0.494624	TRUE	FALSE	447337845	0.0103532	0.505486	TRUE	FALSE	TRUE	FALSE	FALSE
CHIP_CTCF_mammary_epithelial_cell_female	4.42181e+08	0.460805	0.499767	FALSE	FALSE	443603834	0.254552	0.501566	FALSE	FALSE	FALSE	FALSE	FALSE
CHIP_CTCF_fibroblast_of_mammary_gland_female	438619710	0.0380514	0.495793	TRUE	FALSE	4.42299e+08	0.541438	0.499753	FALSE	FALSE	FALSE	FALSE	FALSE
CHIP_H3K4me3_fibroblast_of_mammary_gland_female	4.41774e+08	0.354888	0.499117	FALSE	FALSE	448654754	0.00151726	0.50703	TRUE	FALSE	FALSE	FALSE	FALSE
CHIP_CTCF_fibroblast_of_pulmonary_artery	4.40243e+08	0.17811	0.497812	FALSE	FALSE	443952837	0.234475	0.501718	FALSE	FALSE	FALSE	FALSE	FALSE
CHIP_H3K4me3_fibroblast_of_pulmonary_artery	443059202	0.594807	0.500569	FALSE	FALSE	4.48638e+08	0.00183357	0.50689	TRUE	FALSE	FALSE	FALSE	FALSE
CHIP_CTCF_fibroblast_of_lung	440964816	0.25064	0.498405	FALSE	FALSE	444946810	0.099021	0.503053	FALSE	FALSE	FALSE	FALSE	FALSE
CHIP_H3K4me3_fibroblast_of_lung	4.4585e+08	0.944407	0.503778	FALSE	FALSE	4.4889e+08	0.00115331	0.507228	TRUE	FALSE	FALSE	FALSE	FALSE
CHIP_H3K36me3_kidney_epithelial_cell	443493737	0.688273	0.501164	FALSE	FALSE	4.43031e+08	0.366347	0.50081	FALSE	FALSE	FALSE	FALSE	FALSE
CHIP_H3K27me3_kidney_epithelial_cell	439974170	0.108184	0.497068	FALSE	FALSE	442902604	0.420134	0.500478	FALSE	FALSE	FALSE	FALSE	FALSE
CHIP_H3K4me3_kidney_epithelial_cell	4.42781e+08	0.600582	0.500605	FALSE	FALSE	446706421	0.0185545	0.504944	TRUE	FALSE	FALSE	FALSE	FALSE
CHIP_CTCF_kidney_epithelial_cell	442708769	0.568036	0.500406	FALSE	FALSE	4.43504e+08	0.309924	0.501176	FALSE	FALSE	FALSE	FALSE	FALSE
CHIP_CTCF_retinal_pigment_epithelial_cell	438523056	0.0310336	0.495575	TRUE	FALSE	442701769	0.449713	0.5003	FALSE	FALSE	FALSE	FALSE	FALSE
CHIP_H3K4me3_retinal_pigment_epithelial_cell	438625784	0.0406258	0.495865	TRUE	FALSE	4.42271e+08	0.543778	0.499739	FALSE	FALSE	FALSE	FALSE	FALSE
CHIP_H3K36me3_endothelial_cell_of_umbilical_vein_male_newborn	4.43318e+08	0.651944	0.500926	FALSE	FALSE	4.50428e+08	8.81989e-05	0.508895	TRUE	FALSE	FALSE	FALSE	FALSE
CHIP_H3K4me3_endothelial_cell_of_umbilical_vein_male_newborn_RPT	441555225	0.365153	0.499182	FALSE	FALSE	4.40245e+08	0.854131	0.4975	FALSE	FALSE	FALSE	FALSE	FALSE
CHIP_H3K27me3_endothelial_cell_of_umbilical_vein_male_newborn_RPT	439775277	0.08949	0.496813	FALSE	FALSE	4.40308e+08	0.857555	0.497464	FALSE	FALSE	FALSE	FALSE	FALSE
CHIP_CTCF_fibroblast_of_villous_mesenchyme	440242732	0.165381	0.497693	FALSE	FALSE	444298942	0.182494	0.502149	FALSE	FALSE	FALSE	FALSE	FALSE
CHIP_H3K4me3_fibroblast_of_villous_mesenchyme	4.42801e+08	0.573607	0.50044	FALSE	FALSE	4.48884e+08	0.00114348	0.507234	TRUE	FALSE	FALSE	FALSE	FALSE
CHIP_H3K4me3_Jurkat_clone_E61	4.35054e+08	0.000177754	0.491531	TRUE	FALSE	4.36097e+08	0.998678	0.49287	FALSE	FALSE	FALSE	FALSE	FALSE
CHIP_H3K36me3_K562_RPT	437653809	0.00996852	0.49448	TRUE	FALSE	443071967	0.38992	0.500663	FALSE	FALSE	FALSE	FALSE	FALSE
CHIP_H3K4me3_K562_RPT	441618228	0.332745	0.498975	FALSE	FALSE	4.41299e+08	0.713577	0.498663	FALSE	FALSE	FALSE	FALSE	FALSE
CHIP_CTCF_K562_RPT_RPT	443884157	0.763462	0.501702	FALSE	FALSE	439113215	0.938634	0.496339	FALSE	FALSE	FALSE	FALSE	FALSE
CHIP_H3K4me3_LNCaP_clone_FGC	4.45111e+08	0.902409	0.503072	FALSE	FALSE	445472529	0.0841223	0.503268	FALSE	FALSE	FALSE	FALSE	FALSE
CHIP_CTCF_MCF_7_RPT_RPT	447423509	0.99171	0.505682	FALSE	FALSE	441417365	0.674363	0.498928	FALSE	FALSE	FALSE	FALSE	FALSE
CHIP_H3K4me3_MCF_7	4.39823e+08	0.0977861	0.496931	FALSE	FALSE	442649269	0.48687	0.500078	FALSE	FALSE	FALSE	FALSE	FALSE
CHIP_H3K4me3_CD14_positive_monocyte_female_RPT	4.43309e+08	0.644005	0.500876	FALSE	FALSE	445152077	0.103098	0.502998	FALSE	FALSE	FALSE	FALSE	FALSE
CHIP_H3K27me3_CD14_positive_monocyte_female_RPT	4.46004e+08	0.948404	0.503865	FALSE	FALSE	445581177	0.0727371	0.503452	FALSE	FALSE	FALSE	FALSE	FALSE
CHIP_CTCF_NB4	436956593	0.00449537	0.493804	TRUE	FALSE	437469736	0.989296	0.494543	FALSE	FALSE	FALSE	FALSE	FALSE
CHIP_H3K4me3_NB4	440039322	0.111589	0.497111	FALSE	FALSE	447409333	0.00958272	0.505555	TRUE	FALSE	FALSE	FALSE	FALSE
CHIP_CTCF_foreskin_fibroblast_male_newborn_RPT	440625284	0.177208	0.497804	FALSE	FALSE	4.44616e+08	0.134843	0.502618	FALSE	FALSE	FALSE	FALSE	FALSE
CHIP_H3K4me3_foreskin_fibroblast_male_newborn_RPT	4.41563e+08	0.316311	0.498866	FALSE	FALSE	445806259	0.0631242	0.503626	FALSE	FALSE	FALSE	FALSE	FALSE
CHIP_H3K4me3_keratinocyte_female	4.43441e+08	0.664345	0.501006	FALSE	FALSE	4.47007e+08	0.01496	0.505149	TRUE	FALSE	FALSE	FALSE	FALSE
CHIP_H3K36me3_keratinocyte_female	4.45082e+08	0.890854	0.50292	FALSE	FALSE	444613459	0.159339	0.502365	FALSE	FALSE	FALSE	FALSE	FALSE
CHIP_CTCF_fibroblast_of_lung_male_adult_45_years	4.42614e+08	0.589357	0.500536	FALSE	FALSE	4.42709e+08	0.3827	0.500708	FALSE	FALSE	FALSE	FALSE	FALSE
CHIP_H3K4me3_fibroblast_of_lung_male_adult_45_years	4.41602e+08	0.333681	0.498981	FALSE	FALSE	448117199	0.00356004	0.506383	TRUE	FALSE	FALSE	FALSE	FALSE
CHIP_H3K4me3_Panc1	4.38395e+08	0.0252788	0.495363	TRUE	FALSE	442659645	0.477144	0.500136	FALSE	FALSE	FALSE	FALSE	FALSE
CHIP_CTCF_epithelial_cell_of_proximal_tubule	4.40935e+08	0.230091	0.498248	FALSE	FALSE	446173313	0.0225632	0.504753	TRUE	FALSE	FALSE	FALSE	FALSE
CHIP_H3K4me3_epithelial_cell_of_proximal_tubule	440167950	0.126587	0.49729	FALSE	FALSE	4.46018e+08	0.0499241	0.503903	TRUE	FALSE	FALSE	FALSE	FALSE
CHIP_H3K36me3_bronchial_epithelial_cell	446470501	0.968633	0.504414	FALSE	FALSE	446019841	0.0483874	0.503938	TRUE	FALSE	FALSE	FALSE	FALSE
CHIP_H3K4me3_bronchial_epithelial_cell	4.39735e+08	0.0933236	0.496868	FALSE	FALSE	4.44799e+08	0.139946	0.502563	FALSE	FALSE	FALSE	FALSE	FALSE
CHIP_H3K27me3_bronchial_epithelial_cell	441871827	0.395462	0.499371	FALSE	FALSE	447456603	0.00871079	0.505639	TRUE	FALSE	FALSE	FALSE	FALSE
CHIP_H3K4me3_SK_N_MC	438758353	0.0342358	0.495679	TRUE	FALSE	4.43167e+08	0.369762	0.500789	FALSE	FALSE	FALSE	FALSE	FALSE
CHIP_H3K36me3_SK_N_SH_treated_with_6_uM_all_trans_retinoic_acid_for_48_hours	447075970	0.984411	0.50511	FALSE	FALSE	4.47208e+08	0.0132075	0.505265	TRUE	FALSE	FALSE	FALSE	FALSE
CHIP_H3K27me3_SK_N_SH_treated_with_6_uM_all_trans_retinoic_acid_for_48_hours	439770630	0.0933677	0.496869	FALSE	FALSE	441659491	0.667628	0.498972	FALSE	FALSE	FALSE	FALSE	FALSE
CHIP_H3K4me3_SK_N_SH_treated_with_6_uM_all_trans_retinoic_acid_for_48_hours	4.36948e+08	0.00377435	0.493664	TRUE	FALSE	442552117	0.502242	0.499987	FALSE	FALSE	FALSE	FALSE	FALSE
CHIP_H3K4me3_skeletal_muscle_cell	439109622	0.0530413	0.496167	FALSE	FALSE	445379249	0.0899264	0.503181	FALSE	FALSE	FALSE	FALSE	FALSE
CHIP_H3K4me3_WERI_Rb_1	4.3411e+08	3.40798e-05	0.490555	TRUE	FALSE	442238119	0.565214	0.499611	FALSE	FALSE	FALSE	FALSE	FALSE
CHIP_CTCF_WERI_Rb_1	441096481	0.267573	0.498529	FALSE	FALSE	440567801	0.821557	0.497815	FALSE	FALSE	FALSE	FALSE	FALSE
CHIP_H3K4me3_WI38_genetically_modified_using_stable_transfection_treated_with_20_nM_afimoxifene_for_72_hours	4.4541e+08	0.921028	0.503349	FALSE	FALSE	449972362	0.000202215	0.508389	TRUE	FALSE	FALSE	FALSE	FALSE
CHIP_H3K4me3_WI38	442237581	0.437733	0.499628	FALSE	FALSE	4.44965e+08	0.117375	0.502818	FALSE	FALSE	FALSE	FALSE	FALSE
CHIP_CTCF_WI38	442862414	0.562157	0.500371	FALSE	FALSE	4.41976e+08	0.552031	0.49969	FALSE	FALSE	FALSE	FALSE	FALSE
CHIP_MYC_A549	438154007	0.0204594	0.495151	TRUE	FALSE	4.42925e+08	0.427612	0.500433	FALSE	FALSE	FALSE	FALSE	FALSE
CHIP_CTCF_A549_RPT	438207062	0.0256935	0.495379	TRUE	FALSE	442333423	0.52668	0.499841	FALSE	FALSE	FALSE	FALSE	FALSE
CHIP_RAD21_A549	4.39113e+08	0.0757836	0.496598	FALSE	FALSE	4.40666e+08	0.802402	0.497984	FALSE	FALSE	FALSE	FALSE	FALSE
CHIP_POLR2AphosphoS2_A549	442452137	0.488105	0.499929	FALSE	FALSE	446099084	0.0385891	0.504192	TRUE	FALSE	FALSE	FALSE	FALSE
CHIP_CEBPB_A549	4.40742e+08	0.202002	0.498021	FALSE	FALSE	4.40489e+08	0.830913	0.497729	FALSE	FALSE	FALSE	FALSE	FALSE
CHIP_ZNF384_GM12878	4.38521e+08	0.04644	0.496014	TRUE	FALSE	4.41438e+08	0.649992	0.499086	FALSE	FALSE	FALSE	FALSE	FALSE
CHIP_ESRRA_GM12878	443302428	0.67474	0.501075	FALSE	FALSE	4.48824e+08	0.000619474	0.507662	TRUE	FALSE	FALSE	FALSE	FALSE
CHIP_CUX1_GM12878	442856384	0.626424	0.500765	FALSE	FALSE	444015418	0.201736	0.501982	FALSE	FALSE	FALSE	FALSE	FALSE
CHIP_JUND_GM12878	4.42919e+08	0.638854	0.500843	FALSE	FALSE	442351407	0.481544	0.50011	FALSE	FALSE	FALSE	FALSE	FALSE
CHIP_MAFK_GM12878	441924999	0.424485	0.499548	FALSE	FALSE	4.41079e+08	0.693735	0.498799	FALSE	FALSE	FALSE	FALSE	FALSE
CHIP_SIN3A_GM12878	4.4338e+08	0.690248	0.501178	FALSE	FALSE	444525233	0.151328	0.502445	FALSE	FALSE	FALSE	FALSE	FALSE
CHIP_E2F4_GM12878	4.44263e+08	0.840749	0.502366	FALSE	FALSE	4.4389e+08	0.197078	0.502021	FALSE	FALSE	FALSE	FALSE	FALSE
CHIP_TBL1XR1_GM12878	4.39613e+08	0.109185	0.49708	FALSE	FALSE	443260254	0.362714	0.500833	FALSE	FALSE	FALSE	FALSE	FALSE
CHIP_MAZ_GM12878	4.40934e+08	0.294839	0.498721	FALSE	FALSE	4.41075e+08	0.715897	0.498646	FALSE	FALSE	FALSE	FALSE	FALSE
CHIP_ELK1_GM12878	4.42717e+08	0.584672	0.500507	FALSE	FALSE	4.41802e+08	0.577168	0.499538	FALSE	FALSE	FALSE	FALSE	FALSE
CHIP_RCOR1_GM12878	4.4192e+08	0.454587	0.499729	FALSE	FALSE	443563461	0.282671	0.501364	FALSE	FALSE	FALSE	FALSE	FALSE
CHIP_EP300_GM12878_RPT	440840941	0.235639	0.498291	FALSE	FALSE	4.45673e+08	0.0602171	0.503683	FALSE	FALSE	FALSE	FALSE	FALSE
CHIP_CHD1_GM12878	4.4246e+08	0.546837	0.500279	FALSE	FALSE	4.44371e+08	0.131533	0.502655	FALSE	FALSE	FALSE	FALSE	FALSE
CHIP_MAX_GM12878	4.41642e+08	0.386111	0.499313	FALSE	FALSE	4.40448e+08	0.801861	0.497988	FALSE	FALSE	FALSE	FALSE	FALSE
CHIP_EP300_GM12878_RPT_RPT	4.45169e+08	0.895796	0.502983	FALSE	FALSE	4.45109e+08	0.079635	0.503339	FALSE	FALSE	FALSE	FALSE	FALSE
CHIP_MXI1_GM12878	4.43902e+08	0.766096	0.501722	FALSE	FALSE	4.44232e+08	0.159992	0.502359	FALSE	FALSE	FALSE	FALSE	FALSE
CHIP_BHLHE40_GM12878	4.41707e+08	0.444147	0.499667	FALSE	FALSE	4.44409e+08	0.167343	0.502288	FALSE	FALSE	FALSE	FALSE	FALSE
CHIP_POLR2AphosphoS2_GM12878	439267737	0.0704485	0.496508	FALSE	FALSE	4.42991e+08	0.402355	0.500586	FALSE	FALSE	FALSE	FALSE	FALSE
CHIP_ZNF143_GM12878	4.46044e+08	0.974941	0.504647	FALSE	FALSE	442479713	0.475111	0.500148	FALSE	FALSE	FALSE	FALSE	FALSE
CHIP_CTCF_GM12878_RPT	441902995	0.452419	0.499716	FALSE	FALSE	4.38601e+08	0.967989	0.495608	FALSE	FALSE	FALSE	FALSE	FALSE
CHIP_NRF1_GM12878	4.43987e+08	0.82138	0.502184	FALSE	FALSE	4.41646e+08	0.612152	0.499324	FALSE	FALSE	FALSE	FALSE	FALSE
CHIP_SMC3_GM12878	4.38969e+08	0.0519008	0.496142	FALSE	FALSE	4.41679e+08	0.616893	0.499295	FALSE	FALSE	FALSE	FALSE	FALSE
CHIP_EBF1_GM12878_RPT	441323156	0.312434	0.49884	FALSE	FALSE	4.44881e+08	0.109872	0.502911	FALSE	FALSE	FALSE	FALSE	FALSE
CHIP_CHD2_GM12878	443823579	0.728359	0.501442	FALSE	FALSE	4.44502e+08	0.160973	0.502349	FALSE	FALSE	FALSE	FALSE	FALSE
CHIP_BRCA1_GM12878	4.44409e+08	0.848764	0.502446	FALSE	FALSE	443947872	0.223813	0.501801	FALSE	FALSE	FALSE	FALSE	FALSE
CHIP_USF2_GM12878	4.43335e+08	0.691352	0.501185	FALSE	FALSE	4.42143e+08	0.505792	0.499966	FALSE	FALSE	FALSE	FALSE	FALSE
CHIP_STAT3_GM12878	442839355	0.582662	0.500495	FALSE	FALSE	443390619	0.302989	0.501223	FALSE	FALSE	FALSE	FALSE	FALSE
CHIP_RFX5_GM12878	4.44055e+08	0.784368	0.501867	FALSE	FALSE	4.42199e+08	0.424307	0.500453	FALSE	FALSE	FALSE	FALSE	FALSE
CHIP_IRF3_GM12878	4.47375e+08	0.993612	0.505906	FALSE	FALSE	4.42493e+08	0.431942	0.500407	FALSE	FALSE	FALSE	FALSE	FALSE
CHIP_NFE2_GM12878	442027696	0.465796	0.499796	FALSE	FALSE	441106784	0.682107	0.498877	FALSE	FALSE	FALSE	FALSE	FALSE
CHIP_TBP_GM12878	4.45985e+08	0.949534	0.50389	FALSE	FALSE	4.46129e+08	0.034222	0.504322	TRUE	FALSE	FALSE	FALSE	FALSE
CHIP_WRNIP1_GM12878	4.44479e+08	0.832857	0.50229	FALSE	FALSE	444284270	0.203253	0.501969	FALSE	FALSE	FALSE	FALSE	FALSE
CHIP_SIN3A_H1_hESC_RPT	4.41729e+08	0.375787	0.499249	FALSE	FALSE	444192809	0.16571	0.502304	FALSE	FALSE	FALSE	FALSE	TRUE
CHIP_GTF2F1_H1_hESC	444146373	0.850692	0.502466	FALSE	FALSE	4.43322e+08	0.338226	0.50099	FALSE	FALSE	FALSE	FALSE	TRUE
CHIP_BACH1_H1_hESC	4.43424e+08	0.748005	0.501585	FALSE	FALSE	444534274	0.0933047	0.503133	FALSE	FALSE	FALSE	FALSE	TRUE
CHIP_MAFK_H1_hESC	4.4652e+08	0.980976	0.50492	FALSE	FALSE	4.41369e+08	0.663506	0.498999	FALSE	FALSE	FALSE	FALSE	TRUE
CHIP_CHD2_H1_hESC	4.45914e+08	0.969965	0.504461	FALSE	FALSE	4.42509e+08	0.495457	0.500027	FALSE	FALSE	FALSE	FALSE	TRUE
CHIP_CHD1_H1_hESC_RPT	4.45012e+08	0.922095	0.503367	FALSE	FALSE	440655785	0.7803	0.498166	FALSE	FALSE	FALSE	FALSE	TRUE
CHIP_ZNF143_H1_hESC	4.44526e+08	0.881834	0.502809	FALSE	FALSE	4.42916e+08	0.406154	0.500563	FALSE	FALSE	FALSE	FALSE	TRUE
CHIP_BRCA1_H1_hESC	446421216	0.979414	0.504843	FALSE	FALSE	443368282	0.246099	0.501629	FALSE	FALSE	FALSE	FALSE	TRUE
CHIP_MYC_H1_hESC	4.4224e+08	0.524195	0.500144	FALSE	FALSE	4.42886e+08	0.376342	0.500747	FALSE	FALSE	FALSE	FALSE	TRUE
CHIP_JUND_H1_hESC_RPT	4.41791e+08	0.377209	0.499258	FALSE	FALSE	438353122	0.964215	0.495726	FALSE	FALSE	FALSE	FALSE	TRUE
CHIP_JUN_H1_hESC	4.42873e+08	0.773384	0.50178	FALSE	FALSE	4.43299e+08	0.217172	0.501855	FALSE	FALSE	FALSE	FALSE	TRUE
CHIP_TBP_H1_hESC	442510033	0.54818	0.500287	FALSE	FALSE	444947627	0.0762174	0.503395	FALSE	FALSE	FALSE	FALSE	TRUE
CHIP_NRF1_H1_hESC	4.42303e+08	0.624499	0.500753	FALSE	FALSE	4.43604e+08	0.220178	0.50183	FALSE	FALSE	FALSE	FALSE	TRUE
CHIP_USF2_H1_hESC	442430973	0.600117	0.500602	FALSE	FALSE	4.42688e+08	0.426764	0.500438	FALSE	FALSE	FALSE	FALSE	TRUE
CHIP_RAD21_H1_hESC_RPT	4.40187e+08	0.160933	0.49765	FALSE	FALSE	4.38627e+08	0.956332	0.495945	FALSE	FALSE	FALSE	FALSE	TRUE
CHIP_RFX5_H1_hESC	4.41321e+08	0.420935	0.499527	FALSE	FALSE	4.43527e+08	0.23464	0.501717	FALSE	FALSE	FALSE	FALSE	TRUE
CHIP_MAFK_HeLa_S3	444044804	0.754892	0.501636	FALSE	FALSE	4.43695e+08	0.256484	0.501552	FALSE	FALSE	FALSE	FALSE	FALSE
CHIP_SUPT20H_HeLa_S3	447446691	0.991025	0.505613	FALSE	FALSE	444993487	0.114726	0.50285	FALSE	FALSE	FALSE	FALSE	FALSE
CHIP_GTF2F1_HeLa_S3	443101635	0.630766	0.500792	FALSE	FALSE	4.44979e+08	0.101277	0.503022	FALSE	FALSE	FALSE	FALSE	FALSE
CHIP_TBP_HeLa_S3	4.45023e+08	0.895435	0.502979	FALSE	FALSE	446039850	0.0471668	0.503968	TRUE	FALSE	FALSE	FALSE	FALSE
CHIP_MAZ_HepG2	438246330	0.0278939	0.495463	TRUE	FALSE	440900361	0.767083	0.49827	FALSE	FALSE	FALSE	FALSE	FALSE
CHIP_CEBPZ_HepG2	4.40664e+08	0.198095	0.497988	FALSE	FALSE	4.42793e+08	0.365596	0.500815	FALSE	FALSE	FALSE	FALSE	FALSE
CHIP_ARID3A_HepG2	438570408	0.0328431	0.495635	TRUE	FALSE	441535348	0.659937	0.499022	FALSE	FALSE	FALSE	FALSE	FALSE
CHIP_RCOR1_HepG2	438245776	0.0267948	0.495422	TRUE	FALSE	443008641	0.360535	0.500847	FALSE	FALSE	FALSE	FALSE	FALSE
CHIP_MAX_HepG2	4.38841e+08	0.0536774	0.496181	FALSE	FALSE	4.40644e+08	0.788415	0.4981	FALSE	FALSE	FALSE	FALSE	FALSE
CHIP_BHLHE40_HepG2_RPT	438136222	0.0261164	0.495395	TRUE	FALSE	4.40574e+08	0.813545	0.497887	FALSE	FALSE	FALSE	FALSE	FALSE
CHIP_EP300_HepG2_RPT	439581440	0.100887	0.496972	FALSE	FALSE	441168465	0.688652	0.498833	FALSE	FALSE	FALSE	FALSE	FALSE
CHIP_SMC3_HepG2	4.38311e+08	0.0237891	0.495301	TRUE	FALSE	4.40815e+08	0.740156	0.498473	FALSE	FALSE	FALSE	FALSE	FALSE
CHIP_POLR2AphosphoS2_HepG2	4.39835e+08	0.10806	0.497066	FALSE	FALSE	4.45248e+08	0.0998241	0.503042	FALSE	FALSE	FALSE	FALSE	FALSE
CHIP_BRCA1_HepG2	440589436	0.196131	0.497971	FALSE	FALSE	4.40594e+08	0.776083	0.4982	FALSE	FALSE	FALSE	FALSE	FALSE
CHIP_MAFK_HepG2	441313707	0.323651	0.498915	FALSE	FALSE	441464796	0.610001	0.499337	FALSE	FALSE	FALSE	FALSE	FALSE
CHIP_RFX5_HepG2	437468539	0.0110149	0.494569	TRUE	FALSE	4.4254e+08	0.434185	0.500393	FALSE	FALSE	FALSE	FALSE	FALSE
CHIP_MAFK_HepG2_RPT	4.41486e+08	0.367882	0.4992	FALSE	FALSE	439832483	0.892628	0.497058	FALSE	FALSE	FALSE	FALSE	FALSE
CHIP_MAFF_HepG2	4.39786e+08	0.131616	0.497346	FALSE	FALSE	439033642	0.937951	0.496352	FALSE	FALSE	FALSE	FALSE	FALSE
CHIP_CHD2_HepG2	4.39952e+08	0.141941	0.497458	FALSE	FALSE	441384034	0.638329	0.49916	FALSE	FALSE	FALSE	FALSE	FALSE
CHIP_CEBPB_HepG2_RPT	4.38807e+08	0.0416504	0.495893	TRUE	FALSE	439417220	0.930692	0.496488	FALSE	FALSE	FALSE	FALSE	FALSE
CHIP_RAD21_HepG2_RPT	440695410	0.188097	0.497901	FALSE	FALSE	440079642	0.857755	0.497461	FALSE	FALSE	FALSE	FALSE	FALSE
CHIP_NRF1_HepG2	442497471	0.598782	0.500594	FALSE	FALSE	442478534	0.465174	0.500207	FALSE	FALSE	FALSE	FALSE	FALSE
CHIP_JUND_HepG2_RPT	4.47422e+08	0.99182	0.505694	FALSE	FALSE	439450140	0.91645	0.496723	FALSE	FALSE	FALSE	FALSE	FALSE
CHIP_TBP_HepG2	441159416	0.26851	0.498536	FALSE	FALSE	440388633	0.826965	0.497765	FALSE	FALSE	FALSE	FALSE	FALSE
CHIP_CHD1_IMR_90	442313265	0.484998	0.499911	FALSE	FALSE	4.42026e+08	0.523283	0.499861	FALSE	FALSE	FALSE	FALSE	FALSE
CHIP_MAZ_IMR_90	4.40855e+08	0.230201	0.498249	FALSE	FALSE	440789327	0.767935	0.498264	FALSE	FALSE	FALSE	FALSE	FALSE
CHIP_RCOR1_IMR_90	4.41684e+08	0.422055	0.499534	FALSE	FALSE	440690072	0.794034	0.498054	FALSE	FALSE	FALSE	FALSE	FALSE
CHIP_MAFK_IMR_90	4.47533e+08	0.99066	0.505577	FALSE	FALSE	436953412	0.994489	0.493971	FALSE	FALSE	FALSE	FALSE	FALSE
CHIP_CTCF_IMR_90	4.42142e+08	0.440607	0.499646	FALSE	FALSE	441854713	0.559817	0.499643	FALSE	FALSE	FALSE	FALSE	FALSE
CHIP_RAD21_IMR_90	441724518	0.372168	0.499227	FALSE	FALSE	4.40891e+08	0.760093	0.498324	FALSE	FALSE	FALSE	FALSE	FALSE
CHIP_CEBPB_IMR_90	443729133	0.720686	0.501387	FALSE	FALSE	4.37454e+08	0.992293	0.494255	FALSE	FALSE	FALSE	FALSE	FALSE
CHIP_HCFC1_K562	4.38706e+08	0.034307	0.495681	TRUE	FALSE	4.39983e+08	0.860536	0.497432	FALSE	FALSE	FALSE	FALSE	FALSE
CHIP_CUX1_K562	439851735	0.0977343	0.49693	FALSE	FALSE	4.40071e+08	0.864902	0.497385	FALSE	FALSE	FALSE	FALSE	FALSE
CHIP_ZNF384_K562	436224015	0.0013343	0.492877	TRUE	FALSE	442032650	0.602887	0.499381	FALSE	FALSE	FALSE	FALSE	FALSE
CHIP_ZC3H11A_K562	439518309	0.0814282	0.49669	FALSE	FALSE	4.40305e+08	0.850199	0.49754	FALSE	FALSE	FALSE	FALSE	FALSE
CHIP_JUN_K562	4.40382e+08	0.155051	0.497593	FALSE	FALSE	4.41736e+08	0.63505	0.499181	FALSE	FALSE	FALSE	FALSE	FALSE
CHIP_GATA1_K562	4.43007e+08	0.599124	0.500595	FALSE	FALSE	4.43626e+08	0.25772	0.501543	FALSE	FALSE	FALSE	FALSE	FALSE
CHIP_ELK1_K562	4.42361e+08	0.515679	0.500093	FALSE	FALSE	4.38726e+08	0.954931	0.49598	FALSE	FALSE	FALSE	FALSE	FALSE
CHIP_MAX_K562_RPT	4.35798e+08	0.000818776	0.492531	TRUE	FALSE	445891229	0.0575054	0.503738	FALSE	FALSE	FALSE	FALSE	FALSE
CHIP_UBTF_K562	4.43382e+08	0.665385	0.501013	FALSE	FALSE	441965937	0.592696	0.499444	FALSE	FALSE	FALSE	FALSE	FALSE
CHIP_ARID3A_K562	439299949	0.060904	0.496331	FALSE	FALSE	4.39025e+08	0.940002	0.496312	FALSE	FALSE	FALSE	FALSE	FALSE
CHIP_UBTF_K562_RPT	438220295	0.0208835	0.495172	TRUE	FALSE	4.42002e+08	0.557463	0.499657	FALSE	FALSE	FALSE	FALSE	FALSE
CHIP_TBL1XR1_K562	4.40305e+08	0.146808	0.497509	FALSE	FALSE	438974880	0.953406	0.496019	FALSE	FALSE	FALSE	FALSE	FALSE
CHIP_TBL1XR1_K562_RPT	4.40513e+08	0.180143	0.49783	FALSE	FALSE	4.41053e+08	0.742205	0.498458	FALSE	FALSE	FALSE	FALSE	FALSE
CHIP_RCOR1_K562	438789595	0.0386063	0.495809	TRUE	FALSE	441122913	0.748438	0.498412	FALSE	FALSE	FALSE	FALSE	FALSE
CHIP_BACH1_K562	4.41367e+08	0.286881	0.498666	FALSE	FALSE	435451669	0.999499	0.492197	FALSE	FALSE	FALSE	FALSE	FALSE
CHIP_EP300_K562	440770956	0.204465	0.498042	FALSE	FALSE	4.43878e+08	0.260952	0.501519	FALSE	FALSE	FALSE	FALSE	FALSE
CHIP_POLR2AphosphoS2_K562	437546320	0.00874505	0.494365	TRUE	FALSE	4.4324e+08	0.37222	0.500773	FALSE	FALSE	FALSE	FALSE	FALSE
CHIP_JUN_K562_treated_with_interferon_alpha_for_30_minutes	4.44816e+08	0.879284	0.502778	FALSE	FALSE	432688624	0.999998	0.489138	FALSE	FALSE	FALSE	FALSE	FALSE
CHIP_MAFF_K562	4.40941e+08	0.219746	0.498167	FALSE	FALSE	436666699	0.996057	0.493698	FALSE	FALSE	FALSE	FALSE	FALSE
CHIP_MYC_K562	4.38114e+08	0.016897	0.494966	TRUE	FALSE	4.4496e+08	0.130091	0.50267	FALSE	FALSE	FALSE	FALSE	FALSE
CHIP_IRF1_K562_treated_with_interferon_gamma_for_30_minutes	4.43239e+08	0.649594	0.500911	FALSE	FALSE	4.38238e+08	0.968117	0.495603	FALSE	FALSE	FALSE	FALSE	FALSE
CHIP_IRF1_K562_treated_with_interferon_alpha_for_6_hours	4.43851e+08	0.741511	0.501537	FALSE	FALSE	434799689	0.999807	0.491581	FALSE	FALSE	FALSE	FALSE	FALSE
CHIP_CTCF_K562_RPT_RPT_RPT	4.40296e+08	0.149681	0.497539	FALSE	FALSE	438835294	0.960216	0.495842	FALSE	FALSE	FALSE	FALSE	FALSE
CHIP_JUND_K562	4.394e+08	0.0688963	0.49648	FALSE	FALSE	443466300	0.301305	0.501235	FALSE	FALSE	FALSE	FALSE	FALSE
CHIP_RFX5_K562	442690231	0.530159	0.500179	FALSE	FALSE	4.3651e+08	0.996153	0.493678	FALSE	FALSE	FALSE	FALSE	FALSE
CHIP_ZNF143_K562	440824733	0.229002	0.49824	FALSE	FALSE	4.39668e+08	0.908995	0.496835	FALSE	FALSE	FALSE	FALSE	FALSE
CHIP_MYC_K562_treated_with_interferon_gamma_for_30_minutes	440333827	0.17105	0.497747	FALSE	FALSE	4.40773e+08	0.803281	0.497976	FALSE	FALSE	FALSE	FALSE	FALSE
CHIP_IRF1_K562_treated_with_interferon_gamma_for_6_hours	445624421	0.95237	0.503957	FALSE	FALSE	4.34619e+08	0.99985	0.491426	FALSE	FALSE	FALSE	FALSE	FALSE
CHIP_IRF1_K562_treated_with_interferon_alpha_for_30_minutes	449417662	0.999612	0.507972	FALSE	FALSE	444760510	0.0967421	0.503085	FALSE	FALSE	FALSE	FALSE	FALSE
CHIP_BHLHE40_K562	4.38378e+08	0.0249664	0.49535	TRUE	FALSE	441885136	0.606601	0.499359	FALSE	FALSE	FALSE	FALSE	FALSE
CHIP_SMC3_K562	4.40606e+08	0.178209	0.497813	FALSE	FALSE	4.37735e+08	0.987288	0.494699	FALSE	FALSE	FALSE	FALSE	FALSE
CHIP_MAFK_K562	4.39832e+08	0.113914	0.49714	FALSE	FALSE	437863208	0.984448	0.494887	FALSE	FALSE	FALSE	FALSE	FALSE
CHIP_MXI1_K562	443324783	0.654952	0.500946	FALSE	FALSE	438457814	0.975667	0.495325	FALSE	FALSE	FALSE	FALSE	FALSE
CHIP_TBP_K562	438703600	0.0402537	0.495855	TRUE	FALSE	4.3918e+08	0.938963	0.496333	FALSE	FALSE	FALSE	FALSE	FALSE
CHIP_TAL1_K562	441338174	0.303563	0.498781	FALSE	FALSE	4.40642e+08	0.777035	0.498192	FALSE	FALSE	FALSE	FALSE	FALSE
CHIP_GTF2F1_K562	442932489	0.596572	0.50058	FALSE	FALSE	438232799	0.978879	0.495183	FALSE	FALSE	FALSE	FALSE	FALSE
CHIP_CEBPB_K562	4.37755e+08	0.0131489	0.494731	TRUE	FALSE	4.39427e+08	0.92796	0.496536	FALSE	FALSE	FALSE	FALSE	FALSE
CHIP_USF2_K562	4.40325e+08	0.155129	0.497594	FALSE	FALSE	438655924	0.963971	0.495734	FALSE	FALSE	FALSE	FALSE	FALSE
CHIP_STAT1_K562_treated_with_interferon_gamma_for_6_hours	4.44608e+08	0.880323	0.502791	FALSE	FALSE	437023969	0.994111	0.494026	FALSE	FALSE	FALSE	FALSE	FALSE
CHIP_POLR2A_K562_RPT	4.35265e+08	0.000309069	0.491881	TRUE	FALSE	4.40857e+08	0.790761	0.498081	FALSE	FALSE	FALSE	FALSE	FALSE
CHIP_SMARCB1_K562	4.40404e+08	0.174576	0.497779	FALSE	FALSE	4.36505e+08	0.997427	0.493364	FALSE	FALSE	FALSE	FALSE	FALSE
CHIP_SMARCA4_K562	440659914	0.210342	0.49809	FALSE	FALSE	4.37388e+08	0.991183	0.494371	FALSE	FALSE	FALSE	FALSE	FALSE
CHIP_POLR2A_K562_treated_with_interferon_gamma_for_30_minutes	437767273	0.0116938	0.494624	TRUE	FALSE	444092579	0.230034	0.501752	FALSE	FALSE	FALSE	FALSE	FALSE
CHIP_RFX5_SK_N_SH	4.46246e+08	0.962492	0.504222	FALSE	FALSE	4.42946e+08	0.391447	0.500654	FALSE	FALSE	FALSE	FALSE	FALSE
CHIP_MXI1_SK_N_SH	4.43652e+08	0.711225	0.501321	FALSE	FALSE	443048887	0.406611	0.50056	FALSE	FALSE	FALSE	FALSE	FALSE
CHIP_JUND_SK_N_SH_RPT	4.3875e+08	0.0622055	0.496355	FALSE	FALSE	439840344	0.882107	0.497188	FALSE	FALSE	FALSE	FALSE	FALSE
CHIP_CTCF_SK_N_SH	4.42659e+08	0.580522	0.500482	FALSE	FALSE	4.41738e+08	0.560387	0.49964	FALSE	FALSE	FALSE	FALSE	FALSE
CHIP_ZNF274_GM08714	439680640	0.110435	0.497096	FALSE	FALSE	4.43928e+08	0.219069	0.501839	FALSE	FALSE	FALSE	FALSE	FALSE
CHIP_IKZF1_GM12878	442018582	0.469068	0.499816	FALSE	FALSE	446890370	0.0165143	0.505056	TRUE	FALSE	FALSE	FALSE	FALSE
CHIP_NR2C2_GM12878	4.42165e+08	0.459796	0.499761	FALSE	FALSE	4.40662e+08	0.805358	0.497958	FALSE	FALSE	FALSE	FALSE	FALSE
CHIP_YY1_GM12878_RPT	4.47574e+08	0.992369	0.505754	FALSE	FALSE	4.43337e+08	0.330551	0.50104	FALSE	FALSE	FALSE	FALSE	FALSE
CHIP_CTBP2_H1_hESC	4.4327e+08	0.654355	0.500942	FALSE	FALSE	4.42922e+08	0.407422	0.500555	FALSE	FALSE	FALSE	FALSE	TRUE
CHIP_SUZ12_H1_hESC_RPT	4.5088e+08	0.999977	0.509667	FALSE	FALSE	441903155	0.589287	0.499465	FALSE	FALSE	FALSE	FALSE	TRUE
CHIP_H3K4me1_HCT116	445955139	0.949539	0.50389	FALSE	FALSE	4.40974e+08	0.745625	0.498433	FALSE	FALSE	FALSE	FALSE	FALSE
CHIP_H3K27ac_HCT116	441192277	0.26982	0.498545	FALSE	FALSE	444810882	0.137862	0.502585	FALSE	FALSE	FALSE	FALSE	FALSE
CHIP_TRIM28_HEK293	4.42651e+08	0.526856	0.50016	FALSE	FALSE	445102454	0.0960923	0.503093	FALSE	FALSE	FALSE	FALSE	FALSE
CHIP_ZNF263_HEK293	4.39425e+08	0.0680666	0.496466	FALSE	FALSE	4.46289e+08	0.0335664	0.504342	TRUE	FALSE	FALSE	FALSE	FALSE
CHIP_FOS_endothelial_cell_of_umbilical_vein_newborn	4.47033e+08	0.985933	0.505207	FALSE	FALSE	440776117	0.785524	0.498124	FALSE	FALSE	FALSE	FALSE	FALSE
CHIP_GATA2_endothelial_cell_of_umbilical_vein_newborn	445191865	0.923799	0.503395	FALSE	FALSE	4.39466e+08	0.923894	0.496604	FALSE	FALSE	FALSE	FALSE	FALSE
CHIP_ZNF274_K562	445045131	0.897301	0.503003	FALSE	FALSE	4.35367e+08	0.999599	0.492049	FALSE	FALSE	FALSE	FALSE	FALSE
CHIP_TRIM28_K562_RPT	4.42245e+08	0.474505	0.499848	FALSE	FALSE	440235086	0.855531	0.497485	FALSE	FALSE	FALSE	FALSE	FALSE
CHIP_H3K9ac_K562_RPT	4.36644e+08	0.00234271	0.493294	TRUE	FALSE	445147669	0.104882	0.502974	FALSE	FALSE	FALSE	FALSE	FALSE
CHIP_H3K4me3_K562_RPT_RPT	4.45642e+08	0.937806	0.503644	FALSE	FALSE	4.39673e+08	0.913136	0.496774	FALSE	FALSE	FALSE	FALSE	FALSE
CHIP_H3K27me3_K562_RPT	4.29928e+08	7.96124e-10	0.485689	TRUE	TRUE	445192869	0.108069	0.502933	FALSE	FALSE	FALSE	FALSE	FALSE
CHIP_H3K4me1_K562	433346611	5.44534e-06	0.489568	TRUE	FALSE	442976489	0.423075	0.50046	FALSE	FALSE	FALSE	FALSE	FALSE
CHIP_ZNF274_K562_RPT	4.47384e+08	0.990577	0.50557	FALSE	FALSE	439535322	0.916356	0.496725	FALSE	FALSE	FALSE	FALSE	FALSE
CHIP_YY1_K562_RPT	4.46608e+08	0.978456	0.504798	FALSE	FALSE	436921500	0.995347	0.493832	FALSE	FALSE	FALSE	FALSE	FALSE
CHIP_GATA2_K562	442957386	0.59362	0.500562	FALSE	FALSE	4.37424e+08	0.991175	0.494372	FALSE	FALSE	FALSE	FALSE	FALSE
CHIP_NR2C2_K562	4.48691e+08	0.998964	0.507305	FALSE	FALSE	438462458	0.954631	0.495987	FALSE	FALSE	FALSE	FALSE	FALSE
CHIP_SETDB1_K562_RPT	4.43758e+08	0.723065	0.501404	FALSE	FALSE	4.40266e+08	0.849053	0.497552	FALSE	FALSE	FALSE	FALSE	FALSE
CHIP_H3K27me3_MCF_7	4.43363e+08	0.653486	0.500936	FALSE	FALSE	4.40671e+08	0.811582	0.497904	FALSE	FALSE	FALSE	FALSE	FALSE
CHIP_H3K9me3_MCF_7	443289300	0.63225	0.500801	FALSE	FALSE	441494361	0.684337	0.498862	FALSE	FALSE	FALSE	FALSE	FALSE
CHIP_H3K27ac_MCF_7	440759322	0.19075	0.497925	FALSE	FALSE	4.46195e+08	0.0386795	0.504189	TRUE	FALSE	FALSE	FALSE	FALSE
CHIP_ZNF274_NT2_D1	4.34592e+08	0.000127979	0.491328	TRUE	FALSE	4.42614e+08	0.459946	0.500239	FALSE	FALSE	FALSE	FALSE	FALSE
CHIP_H3K9me3_NT2_D1	444037132	0.76024	0.501677	FALSE	FALSE	4.43698e+08	0.291785	0.5013	FALSE	FALSE	FALSE	FALSE	FALSE
CHIP_H3K4me1_NT2_D1	4.40521e+08	0.169805	0.497735	FALSE	FALSE	4.36975e+08	0.996221	0.493665	FALSE	FALSE	FALSE	FALSE	FALSE
CHIP_H3K36me3_NT2_D1	440219797	0.128786	0.497315	FALSE	FALSE	4.45524e+08	0.0776924	0.503369	FALSE	FALSE	FALSE	FALSE	FALSE
CHIP_H3K9ac_NT2_D1	440583470	0.192534	0.49794	FALSE	FALSE	4.41616e+08	0.651482	0.499077	FALSE	FALSE	FALSE	FALSE	FALSE
CHIP_H3K4me3_NT2_D1	440868950	0.254463	0.498433	FALSE	FALSE	440358309	0.850905	0.497533	FALSE	FALSE	FALSE	FALSE	FALSE
CHIP_H3K27me3_NT2_D1	438865408	0.0390394	0.495822	TRUE	FALSE	446243136	0.0374239	0.504225	TRUE	FALSE	TRUE	FALSE	FALSE
CHIP_YY1_NT2_D1	4.40657e+08	0.222045	0.498185	FALSE	FALSE	437528734	0.990835	0.494406	FALSE	FALSE	FALSE	FALSE	FALSE
CHIP_H3K4me3_Panc1_RPT	436281545	0.0014835	0.492954	TRUE	FALSE	4.4249e+08	0.49609	0.500023	FALSE	FALSE	FALSE	FALSE	FALSE
CHIP_H3K4me1_Panc1	438567582	0.0315194	0.495591	TRUE	FALSE	445428126	0.0874361	0.503217	FALSE	FALSE	FALSE	FALSE	FALSE
CHIP_H3K27ac_Panc1	438732228	0.0328271	0.495635	TRUE	FALSE	4.42556e+08	0.507594	0.499955	FALSE	FALSE	FALSE	FALSE	FALSE
CHIP_TCF7L2_Panc1	437193874	0.00604474	0.494048	TRUE	FALSE	4.43947e+08	0.248758	0.501609	FALSE	FALSE	FALSE	FALSE	FALSE
CHIP_GATA1_erythroblast_male	438486885	0.028398	0.495482	TRUE	FALSE	4.36454e+08	0.997862	0.493224	FALSE	FALSE	FALSE	FALSE	FALSE
CHIP_GATA1_erythroblast_embryo_16_19_weeks	447878525	0.998057	0.50685	FALSE	FALSE	4.48367e+08	0.00111743	0.507252	TRUE	FALSE	FALSE	FALSE	FALSE
CHIP_H3K4me3_mononuclear_cell_male	442918300	0.591839	0.500551	FALSE	FALSE	4.44926e+08	0.103641	0.502991	FALSE	FALSE	FALSE	FALSE	FALSE
CHIP_H3K9me3_mononuclear_cell_male	4.43226e+08	0.625829	0.500761	FALSE	FALSE	4.46123e+08	0.0464619	0.503984	TRUE	FALSE	FALSE	FALSE	FALSE
CHIP_H3K4me1_mononuclear_cell_male	4.38614e+08	0.0313494	0.495586	TRUE	FALSE	443562884	0.314761	0.501144	FALSE	FALSE	FALSE	FALSE	FALSE
CHIP_H3K27me3_mononuclear_cell_male	438835237	0.0372108	0.495769	TRUE	FALSE	445605494	0.0716937	0.50347	FALSE	FALSE	FALSE	FALSE	FALSE
CHIP_POLR2A_Raji	4.43177e+08	0.654195	0.500941	FALSE	FALSE	445521913	0.0776656	0.50337	FALSE	FALSE	FALSE	FALSE	FALSE
CHIP_GATA3_SH_SY5Y	4.44471e+08	0.814068	0.502118	FALSE	FALSE	444453991	0.181889	0.502154	FALSE	FALSE	FALSE	FALSE	FALSE
CHIP_GATA2_SH_SY5Y	440395150	0.159965	0.497641	FALSE	FALSE	4.432e+08	0.384346	0.500697	FALSE	FALSE	FALSE	FALSE	FALSE
CHIP_JUN_K562_treated_with_interferon_gamma_for_30_minutes	445140328	0.900527	0.503047	FALSE	FALSE	4.38853e+08	0.960577	0.495832	FALSE	FALSE	FALSE	FALSE	FALSE
CHIP_MYC_K562_treated_with_interferon_gamma_for_6_hours	439941811	0.122731	0.497245	FALSE	FALSE	439568771	0.907898	0.49685	FALSE	FALSE	FALSE	FALSE	FALSE
CHIP_MYC_K562_treated_with_interferon_alpha_for_6_hours	445527731	0.936385	0.503617	FALSE	FALSE	438067406	0.980726	0.495093	FALSE	FALSE	FALSE	FALSE	FALSE
CHIP_JUN_K562_treated_with_interferon_gamma_for_6_hours	446505582	0.980614	0.504902	FALSE	FALSE	435502278	0.999495	0.492203	FALSE	FALSE	FALSE	FALSE	FALSE
CHIP_JUN_K562_treated_with_interferon_alpha_for_6_hours	449184205	0.999718	0.508181	FALSE	FALSE	442861323	0.32731	0.501061	FALSE	FALSE	FALSE	FALSE	FALSE
CHIP_STAT2_K562_treated_with_interferon_alpha_for_30_minutes	4.49191e+08	0.999434	0.507721	FALSE	FALSE	4.40188e+08	0.835148	0.497688	FALSE	FALSE	FALSE	FALSE	FALSE
CHIP_STAT1_K562_treated_with_interferon_alpha_for_6_hours	449930785	0.999818	0.508454	FALSE	FALSE	4.43656e+08	0.220376	0.501829	FALSE	FALSE	FALSE	FALSE	FALSE
CHIP_STAT1_K562_treated_with_interferon_alpha_for_30_minutes	451988778	0.999999	0.511212	FALSE	FALSE	4.43401e+08	0.24615	0.501629	FALSE	FALSE	FALSE	FALSE	FALSE
CHIP_POLR2A_K562_treated_with_interferon_gamma_for_6_hours	435840246	0.000746031	0.492467	TRUE	FALSE	4.44153e+08	0.22724	0.501774	FALSE	FALSE	FALSE	FALSE	FALSE
CHIP_POLR2A_K562_treated_with_interferon_alpha_for_6_hours	4.37301e+08	0.00626147	0.494078	TRUE	FALSE	443729541	0.277912	0.501397	FALSE	FALSE	FALSE	FALSE	FALSE
CHIP_POLR2A_K562_treated_with_interferon_alpha_for_30_minutes	436759013	0.00305117	0.493497	TRUE	FALSE	4.43819e+08	0.265058	0.501489	FALSE	FALSE	FALSE	FALSE	FALSE
CHIP_MYC_K562_treated_with_interferon_alpha_for_30_minutes	4.49707e+08	0.999783	0.508347	FALSE	FALSE	4.41001e+08	0.733114	0.498524	FALSE	FALSE	FALSE	FALSE	FALSE
CHIP_MITF_K562	444588003	0.85899	0.502552	FALSE	FALSE	437653357	0.985892	0.494795	FALSE	FALSE	FALSE	FALSE	FALSE
CHIP_NFE2_K562	4.45121e+08	0.899209	0.503029	FALSE	FALSE	437218921	0.992411	0.494241	FALSE	FALSE	FALSE	FALSE	FALSE
CHIP_SMAD5_K562	444136519	0.797435	0.501974	FALSE	FALSE	4.36506e+08	0.99768	0.493286	FALSE	FALSE	FALSE	FALSE	FALSE
CHIP_ETV6_K562	445289179	0.911966	0.503209	FALSE	FALSE	4.3857e+08	0.9666	0.495653	FALSE	FALSE	FALSE	FALSE	FALSE
CHIP_H3K4me1_HEK293	441983142	0.40246	0.499414	FALSE	FALSE	4.44105e+08	0.217378	0.501852	FALSE	FALSE	FALSE	FALSE	FALSE
CHIP_H3K9me3_HEK293	4.4373e+08	0.732009	0.501468	FALSE	FALSE	440102094	0.878767	0.497228	FALSE	FALSE	FALSE	FALSE	FALSE
CHIP_H3K4me3_GM08714	449457192	0.999631	0.508006	FALSE	FALSE	4.4304e+08	0.402763	0.500584	FALSE	FALSE	FALSE	FALSE	FALSE
CHIP_H3K36me3_Panc1	443455659	0.696562	0.50122	FALSE	FALSE	4.43627e+08	0.294029	0.501285	FALSE	FALSE	FALSE	FALSE	FALSE
CHIP_H3K27me3_Panc1	4.44465e+08	0.84338	0.502392	FALSE	FALSE	4.48985e+08	0.00113922	0.507236	TRUE	FALSE	FALSE	FALSE	FALSE
CHIP_H3K4me1_SK_N_SH	443428822	0.656535	0.500956	FALSE	FALSE	443251613	0.374536	0.500759	FALSE	FALSE	FALSE	FALSE	FALSE
CHIP_H3K4me3_SK_N_SH	436678228	0.00265877	0.49339	TRUE	FALSE	4.43191e+08	0.388554	0.500671	FALSE	FALSE	FALSE	FALSE	FALSE
CHIP_H3K9me3_SK_N_SH	442800127	0.547869	0.500285	FALSE	FALSE	445485925	0.0809744	0.503317	FALSE	FALSE	FALSE	FALSE	FALSE
CHIP_H3K27ac_SK_N_SH	4.43437e+08	0.658464	0.500968	FALSE	FALSE	4.44069e+08	0.239483	0.501679	FALSE	FALSE	FALSE	FALSE	FALSE
CHIP_H3K9me3_neuron_originated_from_H9	444545177	0.840665	0.502365	FALSE	FALSE	447791742	0.00575163	0.505993	TRUE	FALSE	FALSE	FALSE	TRUE
CHIP_SMC3_IMR_90	442664630	0.552559	0.500313	FALSE	FALSE	443212682	0.368796	0.500795	FALSE	FALSE	FALSE	FALSE	FALSE
CHIP_H3K9me3_kidney_male_adult_67_years	441556643	0.343253	0.499043	FALSE	FALSE	4.44222e+08	0.186097	0.502117	FALSE	FALSE	FALSE	FALSE	FALSE
CHIP_EP300_upper_lobe_of_left_lung_female_adult_51_year	4.43448e+08	0.749929	0.5016	FALSE	FALSE	446582203	0.023079	0.504729	TRUE	FALSE	FALSE	FALSE	FALSE
CHIP_H3K27ac_cardiac_muscle_cell	441545000	0.329415	0.498953	FALSE	FALSE	4.42322e+08	0.513397	0.49992	FALSE	FALSE	FALSE	FALSE	TRUE
CHIP_H3K9me3_heart_left_ventricle_female_adult_53_years	4.39935e+08	0.102432	0.496993	FALSE	FALSE	4.45196e+08	0.0996168	0.503045	FALSE	FALSE	FALSE	FALSE	TRUE
CHIP_H3K27ac_stomach_male_adult_34_years	442464287	0.508946	0.500053	FALSE	FALSE	442887808	0.444801	0.500329	FALSE	FALSE	FALSE	FALSE	FALSE
CHIP_H3K4me2_skeletal_muscle_satellite_cell_female_adult_originated_from_mesodermal_cell	443375792	0.674271	0.501071	FALSE	FALSE	440207391	0.864769	0.497387	FALSE	FALSE	FALSE	FALSE	FALSE
CHIP_H3K27ac_IMR_90	4.46217e+08	0.957717	0.50409	FALSE	FALSE	444109336	0.233164	0.501728	FALSE	FALSE	FALSE	FALSE	FALSE
CHIP_CTCF_esophagus_squamous_epithelium_female_adult_51_year	4.34772e+08	0.000190433	0.491573	TRUE	FALSE	4.5231e+08	4.45549e-07	0.511658	TRUE	TRUE	TRUE	FALSE	FALSE
CHIP_H3K9me3_stomach_smooth_muscle_female_adult_84_years	4.46076e+08	0.954486	0.504008	FALSE	FALSE	4.4202e+08	0.598112	0.499411	FALSE	FALSE	FALSE	FALSE	FALSE
CHIP_H3K4me3_mesenchymal_stem_cell_originated_from_adipose_tissue	4.36246e+08	0.00137391	0.492898	TRUE	FALSE	444182349	0.222657	0.50181	FALSE	FALSE	FALSE	FALSE	FALSE
CHIP_H3K27ac_muscle_layer_of_colon_female_adult_56_years	442483791	0.486861	0.499922	FALSE	FALSE	4.41157e+08	0.749462	0.498404	FALSE	FALSE	FALSE	FALSE	FALSE
CHIP_ZEB2_K562	439955342	0.11855	0.497196	FALSE	FALSE	4.41801e+08	0.608467	0.499347	FALSE	FALSE	FALSE	FALSE	FALSE
CHIP_eGFP_ZBTB10_HEK293_genetically_modified_using_site_specific_recombination_originated_from_HEK293	4.43886e+08	0.744517	0.501559	FALSE	FALSE	4.43485e+08	0.328885	0.501051	FALSE	FALSE	FALSE	FALSE	FALSE
CHIP_H4K8ac_IMR_90	440910904	0.215133	0.498129	FALSE	FALSE	442222849	0.570622	0.499578	FALSE	FALSE	FALSE	FALSE	FALSE
CHIP_CTCF_omental_fat_pad_male_adult_54_years	438603022	0.0355815	0.49572	TRUE	FALSE	4.55485e+08	1.55276e-10	0.514927	TRUE	TRUE	TRUE	FALSE	FALSE
CHIP_H3K9me3_mucosa_of_stomach_male_adult_59_years	442249008	0.497073	0.499983	FALSE	FALSE	443822088	0.251942	0.501585	FALSE	FALSE	FALSE	FALSE	FALSE
CHIP_eGFP_ID3_K562_genetically_modified_using_stable_transfection	439023910	0.0481224	0.496055	TRUE	FALSE	441572412	0.673268	0.498935	FALSE	FALSE	FALSE	FALSE	FALSE
CHIP_H3K4me3_OCI_LY7	4.40014e+08	0.115944	0.497165	FALSE	FALSE	446002584	0.047133	0.503968	TRUE	FALSE	FALSE	FALSE	FALSE
CHIP_H3K9me3_Peyer_s_patch_female_adult_53_years	438432978	0.0262087	0.4954	TRUE	FALSE	4.5096e+08	1.74935e-05	0.509816	TRUE	FALSE	TRUE	FALSE	FALSE
CHIP_H3K9me3_B_cell_female_adult_43_years	439785582	0.0913415	0.49684	FALSE	FALSE	444940158	0.122092	0.502762	FALSE	FALSE	FALSE	FALSE	FALSE
CHIP_H3K36me3_trophoblast_cell_originated_from_H1_hESC	444479267	0.817187	0.502145	FALSE	FALSE	449954740	0.000196539	0.508407	TRUE	FALSE	FALSE	FALSE	FALSE
CHIP_eGFP_KLF10_HEK293_genetically_modified_using_site_specific_recombination_originated_from_HEK293	4.40902e+08	0.238691	0.498315	FALSE	FALSE	438482450	0.974151	0.495386	FALSE	FALSE	FALSE	FALSE	FALSE
CHIP_H3K9ac_mesenchymal_stem_cell_originated_from_adipose_tissue	440570822	0.172832	0.497764	FALSE	FALSE	447992532	0.00468857	0.506161	TRUE	FALSE	FALSE	FALSE	FALSE
CHIP_NEUROD1_MCF_7	4.42272e+08	0.459111	0.499756	FALSE	FALSE	448931304	0.00124607	0.507172	TRUE	FALSE	FALSE	FALSE	FALSE
CHIP_H3K27ac_CD8_positive_alpha_beta_T_cell_male_adult_21_year	437339873	0.00669276	0.494134	TRUE	FALSE	4.4633e+08	0.0344691	0.504314	TRUE	FALSE	TRUE	FALSE	FALSE
CHIP_H3K27ac_GM23248	443151907	0.624689	0.500754	FALSE	FALSE	4.43891e+08	0.263964	0.501497	FALSE	FALSE	FALSE	FALSE	FALSE
CHIP_3xFLAG_KLF16_HepG2_genetically_modified_using_CRISPR	4.41226e+08	0.28079	0.498623	FALSE	FALSE	4.41378e+08	0.705465	0.498719	FALSE	FALSE	FALSE	FALSE	FALSE
CHIP_HSF1_GM12878	441871497	0.442922	0.499659	FALSE	FALSE	4.46491e+08	0.0211843	0.504815	TRUE	FALSE	FALSE	FALSE	FALSE
CHIP_H3K4me1_kidney_male_adult_67_years	440619660	0.17852	0.497816	FALSE	FALSE	442834025	0.446239	0.500321	FALSE	FALSE	FALSE	FALSE	FALSE
CHIP_RCOR1_SK_N_SH	4.41967e+08	0.387018	0.499319	FALSE	FALSE	4.43942e+08	0.250369	0.501597	FALSE	FALSE	FALSE	FALSE	FALSE
CHIP_3xFLAG_ZNF614_HepG2_genetically_modified_using_CRISPR	440139868	0.149427	0.497536	FALSE	FALSE	4.40943e+08	0.764115	0.498293	FALSE	FALSE	FALSE	FALSE	FALSE
CHIP_eGFP_ZNF2_HEK293_genetically_modified_using_site_specific_recombination_originated_from_HEK293	4.40412e+08	0.162639	0.497667	FALSE	FALSE	438340945	0.975985	0.495311	FALSE	FALSE	FALSE	FALSE	FALSE
CHIP_H3K4me1_NCI_H929	440514487	0.172901	0.497764	FALSE	FALSE	446024343	0.0485525	0.503935	TRUE	FALSE	FALSE	FALSE	FALSE
CHIP_H3K36me3_muscle_layer_of_colon_female_adult_56_years	444960684	0.874061	0.502717	FALSE	FALSE	4.45199e+08	0.0937738	0.503126	FALSE	FALSE	FALSE	FALSE	FALSE
CHIP_H3K36me3_angular_gyrus_female_adult_75_years	4.46341e+08	0.966826	0.504354	FALSE	FALSE	448950331	0.00100632	0.507324	TRUE	FALSE	FALSE	FALSE	FALSE
CHIP_H3K27ac_subcutaneous_abdominal_adipose_tissue_nuclear_fraction_female_adult_49_years	4.43965e+08	0.747379	0.50158	FALSE	FALSE	4.44583e+08	0.168101	0.502281	FALSE	FALSE	FALSE	FALSE	FALSE
CHIP_ZNF407_K562	437504945	0.00914064	0.494403	TRUE	FALSE	4.3962e+08	0.916048	0.49673	FALSE	FALSE	FALSE	FALSE	FALSE
CHIP_eGFP_ZNF175_K562_genetically_modified_using_CRISPR	4.4237e+08	0.480185	0.499882	FALSE	FALSE	440686021	0.800004	0.498004	FALSE	FALSE	FALSE	FALSE	FALSE
CHIP_H3K27me3_common_myeloid_progenitor_CD34_positive_male_adult_36_years	4.41543e+08	0.310098	0.498825	FALSE	FALSE	4.43017e+08	0.417533	0.500494	FALSE	FALSE	FALSE	FALSE	FALSE
CHIP_eGFP_ZNF585B_HEK293_genetically_modified_using_site_specific_recombination_originated_from_HEK293	444838034	0.869699	0.502668	FALSE	FALSE	4.4318e+08	0.36449	0.500822	FALSE	FALSE	FALSE	FALSE	FALSE
CHIP_H3K27me3_CD4_positive_alpha_beta_memory_T_cell	437931873	0.0133592	0.494746	TRUE	FALSE	4.47605e+08	0.00833849	0.505677	TRUE	FALSE	TRUE	FALSE	FALSE
CHIP_H3K27ac_CD14_positive_monocyte_male_adult_21_year	440343133	0.14475	0.497488	FALSE	FALSE	4.43722e+08	0.26533	0.501487	FALSE	FALSE	FALSE	FALSE	FALSE
CHIP_H3K27ac_mesenchymal_stem_cell_originated_from_H1_hESC	443976798	0.744592	0.501559	FALSE	FALSE	4.38537e+08	0.968693	0.495584	FALSE	FALSE	FALSE	FALSE	FALSE
CHIP_H3K4me1_foreskin_keratinocyte_male_newborn	439250912	0.0572493	0.496257	FALSE	FALSE	4.42367e+08	0.52304	0.499863	FALSE	FALSE	FALSE	FALSE	FALSE
CHIP_CTCF_adrenal_gland_female_adult_51_year	4.47154e+08	0.987337	0.505304	FALSE	FALSE	449861964	0.000122054	0.508701	TRUE	FALSE	FALSE	FALSE	FALSE
CHIP_HNRNPK_K562	4.42873e+08	0.58807	0.500528	FALSE	FALSE	437982122	0.980091	0.495124	FALSE	FALSE	FALSE	FALSE	FALSE
CHIP_H3K27ac_temporal_lobe_male_adult_81_year	4.37898e+08	0.0130767	0.494726	TRUE	FALSE	4.50441e+08	9.08192e-05	0.508877	TRUE	FALSE	TRUE	FALSE	FALSE
CHIP_ATF7_GM12878	4.41313e+08	0.287304	0.498669	FALSE	FALSE	4.49056e+08	0.00101831	0.507316	TRUE	FALSE	FALSE	FALSE	FALSE
CHIP_H3K27ac_thoracic_aorta_male_adult_37_years	4.43522e+08	0.703914	0.501271	FALSE	FALSE	451659514	5.47586e-06	0.51043	TRUE	FALSE	FALSE	FALSE	FALSE
CHIP_BCLAF1_HepG2	4.39898e+08	0.146389	0.497504	FALSE	FALSE	445830805	0.0387482	0.504188	TRUE	FALSE	FALSE	FALSE	FALSE
CHIP_TAF1_liver_female_child_4_years	4.4309e+08	0.622219	0.500738	FALSE	FALSE	442617326	0.444519	0.500331	FALSE	FALSE	FALSE	FALSE	FALSE
CHIP_H3K4me3_mammary_epithelial_cell_female_adult_50_years_RPT	4.47637e+08	0.994592	0.506045	FALSE	FALSE	443394164	0.254181	0.501569	FALSE	FALSE	FALSE	FALSE	FALSE
CHIP_TARDBP_GM12878	437890536	0.0144807	0.49482	TRUE	FALSE	4.44074e+08	0.191562	0.502069	FALSE	FALSE	FALSE	FALSE	FALSE
CHIP_H3K27ac_middle_frontal_area_46_female_adult_75_years	4.38814e+08	0.0363836	0.495745	TRUE	FALSE	449513915	0.000469149	0.507846	TRUE	FALSE	TRUE	FALSE	FALSE
CHIP_CUX1_MCF_7	439642886	0.0915998	0.496843	FALSE	FALSE	4.47011e+08	0.0159308	0.50509	TRUE	FALSE	FALSE	FALSE	FALSE
CHIP_eGFP_TFDP1_K562_genetically_modified_using_stable_transfection	4.44084e+08	0.794744	0.501952	FALSE	FALSE	435422898	0.999365	0.492355	FALSE	FALSE	FALSE	FALSE	FALSE
CHIP_eGFP_ZNF600_HEK293_genetically_modified_using_site_specific_recombination_originated_from_HEK293	437851046	0.0120945	0.494654	TRUE	FALSE	440273551	0.862664	0.497409	FALSE	FALSE	FALSE	FALSE	FALSE
CHIP_H3K9me2_SU_DHL_6	446244368	0.96482	0.504292	FALSE	FALSE	4.451e+08	0.10431	0.502982	FALSE	FALSE	FALSE	FALSE	FALSE
CHIP_ZNF579_MCF_7	441612366	0.321934	0.498904	FALSE	FALSE	444286646	0.192144	0.502063	FALSE	FALSE	FALSE	FALSE	FALSE
CHIP_eGFP_ZNF148_K562_genetically_modified_using_stable_transfection	444378017	0.839269	0.502352	FALSE	FALSE	437285497	0.993752	0.494076	FALSE	FALSE	FALSE	FALSE	FALSE
CHIP_H3K9me3_brain_female_embryo_120_days	4.36536e+08	0.00299263	0.493481	TRUE	FALSE	4.47568e+08	0.00823867	0.505687	TRUE	FALSE	TRUE	FALSE	TRUE
CHIP_PLRG1_HepG2	4.37655e+08	0.0146148	0.494828	TRUE	FALSE	4.48798e+08	0.00094974	0.507366	TRUE	FALSE	TRUE	FALSE	FALSE
CHIP_3xFLAG_SP5_HepG2_genetically_modified_using_CRISPR	440081328	0.138233	0.497419	FALSE	FALSE	440153131	0.860556	0.497432	FALSE	FALSE	FALSE	FALSE	FALSE
CHIP_H3K4me3_H1_hESC	444221302	0.786273	0.501882	FALSE	FALSE	444805663	0.121369	0.502771	FALSE	FALSE	FALSE	FALSE	TRUE
CHIP_eGFP_ZNF10_HEK293_genetically_modified_using_site_specific_recombination_originated_from_HEK293	439924792	0.11199	0.497116	FALSE	FALSE	439618704	0.911553	0.496797	FALSE	FALSE	FALSE	FALSE	FALSE
CHIP_H3K36me3_foreskin_fibroblast_male_newborn	4.42557e+08	0.500858	0.500005	FALSE	FALSE	4.47139e+08	0.0143631	0.505187	TRUE	FALSE	FALSE	FALSE	FALSE
CHIP_eGFP_ZNF184_HEK293_genetically_modified_using_site_specific_recombination_originated_from_HEK293	444633549	0.83601	0.50232	FALSE	FALSE	440425995	0.843938	0.497603	FALSE	FALSE	FALSE	FALSE	FALSE
CHIP_H3K9ac_liver_male_adult_31_year	442778058	0.565211	0.500389	FALSE	FALSE	443474364	0.30362	0.501219	FALSE	FALSE	FALSE	FALSE	FALSE
CHIP_eGFP_BCL11A_HEK293_genetically_modified_using_site_specific_recombination_originated_from_HEK293	440761664	0.204687	0.498043	FALSE	FALSE	441398745	0.702532	0.498739	FALSE	FALSE	FALSE	FALSE	FALSE
CHIP_H3K9me3_natural_killer_cell_male_adult_21_year	443666069	0.705166	0.501279	FALSE	FALSE	4.47444e+08	0.00990497	0.505526	TRUE	FALSE	FALSE	FALSE	FALSE
CHIP_H2AFZ_neural_stem_progenitor_cell_originated_from_H9	440979243	0.228287	0.498234	FALSE	FALSE	4.38498e+08	0.969878	0.495544	FALSE	FALSE	FALSE	FALSE	TRUE
CHIP_eGFP_ZNF623_HEK293_genetically_modified_using_site_specific_recombination_originated_from_HEK293	4.40103e+08	0.125293	0.497275	FALSE	FALSE	442344294	0.51795	0.499893	FALSE	FALSE	FALSE	FALSE	FALSE
CHIP_H3K27me3_cingulate_gyrus_male_adult_81_year	4.33991e+08	2.38993e-05	0.490357	TRUE	FALSE	4.45028e+08	0.112836	0.502873	FALSE	FALSE	FALSE	FALSE	TRUE
CHIP_H3K4me1_heart_right_ventricle_male_child_3_years	444391397	0.815042	0.502126	FALSE	FALSE	439308316	0.932431	0.496456	FALSE	FALSE	FALSE	FALSE	TRUE
CHIP_H3K4me1_skeletal_muscle_satellite_cell_female_adult_originated_from_mesodermal_cell	443681415	0.708618	0.501303	FALSE	FALSE	4.44374e+08	0.181729	0.502155	FALSE	FALSE	FALSE	FALSE	FALSE
CHIP_EGR1_K562_RPT	4.38576e+08	0.0309927	0.495574	TRUE	FALSE	439933344	0.886992	0.497129	FALSE	FALSE	FALSE	FALSE	FALSE
CHIP_H3K36me3_colonic_mucosa_female_adult_56_years	442710623	0.567396	0.500403	FALSE	FALSE	445759748	0.056918	0.50375	FALSE	FALSE	FALSE	FALSE	FALSE
CHIP_HDAC3_K562	4.43821e+08	0.752704	0.50162	FALSE	FALSE	439733789	0.909323	0.49683	FALSE	FALSE	FALSE	FALSE	FALSE
CHIP_H3K9me3_gastroesophageal_sphincter_female_adult_53_years	441590091	0.338675	0.499013	FALSE	FALSE	447717649	0.00339303	0.506422	TRUE	FALSE	FALSE	FALSE	FALSE
CHIP_POLR2A_suprapubic_skin_female_adult_51_year	4.35847e+08	0.00147381	0.492947	TRUE	FALSE	453905177	4.74771e-09	0.513617	TRUE	TRUE	TRUE	FALSE	FALSE
CHIP_H3K4me1_foreskin_keratinocyte_male_newborn_RPT	437121399	0.00497691	0.493887	TRUE	FALSE	441195272	0.734796	0.498512	FALSE	FALSE	FALSE	FALSE	FALSE
CHIP_CTCF_upper_lobe_of_left_lung_male_adult_37_years	4.42964e+08	0.65217	0.500928	FALSE	FALSE	4.49672e+08	0.000240583	0.50828	TRUE	FALSE	FALSE	FALSE	FALSE
CHIP_CTCF_OCI_LY7	439736364	0.0938443	0.496876	FALSE	FALSE	4.41482e+08	0.687351	0.498842	FALSE	FALSE	FALSE	FALSE	FALSE
CHIP_ZFX_C4_2B	448224275	0.99647	0.506389	FALSE	FALSE	448804417	0.00131925	0.507131	TRUE	FALSE	FALSE	FALSE	FALSE
CHIP_eGFP_ZNF26_HEK293_genetically_modified_using_site_specific_recombination_originated_from_HEK293	445259142	0.909005	0.503165	FALSE	FALSE	4.41742e+08	0.636362	0.499173	FALSE	FALSE	FALSE	FALSE	FALSE
CHIP_H3K27me3_neurosphere_female_embryo_17_weeks_originated_from_ganglionic_eminence	440680002	0.190971	0.497926	FALSE	FALSE	4.47143e+08	0.0142946	0.505192	TRUE	FALSE	FALSE	FALSE	TRUE
CHIP_ZNF592_MCF_7	4.4309e+08	0.615388	0.500696	FALSE	FALSE	448834651	0.00124237	0.507175	TRUE	FALSE	FALSE	FALSE	FALSE
CHIP_H3K27ac_heart_right_ventricle_male_child_3_years	4.38518e+08	0.0268172	0.495424	TRUE	FALSE	444260565	0.205025	0.501954	FALSE	FALSE	FALSE	FALSE	TRUE
CHIP_H3K27ac_placenta_embryo_16_weeks	4.42251e+08	0.437195	0.499625	FALSE	FALSE	4.53074e+08	2.58029e-07	0.511906	TRUE	TRUE	FALSE	FALSE	FALSE
CHIP_ATF3_K562_RPT	4.42422e+08	0.501504	0.500009	FALSE	FALSE	439993439	0.885692	0.497145	FALSE	FALSE	FALSE	FALSE	FALSE
CHIP_CTCF_spleen_male_adult_54_years	4.36693e+08	0.00642526	0.494098	TRUE	FALSE	447124081	0.00602778	0.505956	TRUE	FALSE	TRUE	FALSE	FALSE
CHIP_ARNT_HepG2	4.36627e+08	0.00413042	0.493735	TRUE	FALSE	4.47849e+08	0.00402724	0.506285	TRUE	FALSE	TRUE	FALSE	FALSE
CHIP_FOXP1_HepG2	4.36984e+08	0.00532223	0.493942	TRUE	FALSE	448390090	0.00252135	0.506651	TRUE	FALSE	TRUE	FALSE	FALSE
CHIP_DACH1_K562	441472056	0.302861	0.498776	FALSE	FALSE	441225134	0.716766	0.49864	FALSE	FALSE	FALSE	FALSE	FALSE
CHIP_3xFLAG_KDM6A_HepG2_genetically_modified_using_CRISPR	4.39801e+08	0.127015	0.497294	FALSE	FALSE	4.39221e+08	0.923718	0.496607	FALSE	FALSE	FALSE	FALSE	FALSE
CHIP_POLR2A_adrenal_gland_female_adult_53_years	4.41497e+08	0.364849	0.49918	FALSE	FALSE	449051298	0.000728234	0.50755	TRUE	FALSE	FALSE	FALSE	FALSE
CHIP_POLR2A_K562_RPT_RPT	4.39758e+08	0.104858	0.497025	FALSE	FALSE	439664803	0.905799	0.49688	FALSE	FALSE	FALSE	FALSE	FALSE
CHIP_XRCC5_HepG2	4.37472e+08	0.00968628	0.494454	TRUE	FALSE	4.43624e+08	0.264556	0.501493	FALSE	FALSE	FALSE	FALSE	FALSE
CHIP_H3K4me3_cingulate_gyrus_male_adult_81_year	441081620	0.285828	0.498658	FALSE	FALSE	446627060	0.025589	0.504625	TRUE	FALSE	FALSE	FALSE	TRUE
CHIP_H3K4me1_subcutaneous_abdominal_adipose_tissue_nuclear_fraction_female_adult_81_year	4.41442e+08	0.295662	0.498727	FALSE	FALSE	4.45653e+08	0.0717968	0.503468	FALSE	FALSE	FALSE	FALSE	FALSE
CHIP_POLR2AphosphoS5_stomach_male_adult_37_years	441735065	0.355147	0.499119	FALSE	FALSE	445279014	0.0952649	0.503104	FALSE	FALSE	FALSE	FALSE	FALSE
CHIP_POLR2A_upper_lobe_of_left_lung_male_adult_54_years	442171576	0.453907	0.499725	FALSE	FALSE	451927076	2.45504e-06	0.510836	TRUE	TRUE	FALSE	FALSE	FALSE
CHIP_ZNF830_K562	4.44814e+08	0.862776	0.502592	FALSE	FALSE	4.42947e+08	0.427679	0.500432	FALSE	FALSE	FALSE	FALSE	FALSE
CHIP_H3K4me3_Parathyroid_adenoma_male_adult_62_years	442749798	0.544586	0.500266	FALSE	FALSE	444579474	0.16491	0.502311	FALSE	FALSE	FALSE	FALSE	FALSE
CHIP_TARDBP_K562	440905705	0.240465	0.498328	FALSE	FALSE	442391718	0.536266	0.499784	FALSE	FALSE	FALSE	FALSE	FALSE
CHIP_H3K36me3_hepatocyte_originated_from_H9	445488104	0.946894	0.503832	FALSE	FALSE	4.53263e+08	1.17452e-07	0.51226	TRUE	TRUE	FALSE	FALSE	FALSE
CHIP_H3K9me3_iPS_18c_female_adult_48_years	4.3917e+08	0.0615067	0.496342	FALSE	FALSE	447204319	0.0133913	0.505252	TRUE	FALSE	FALSE	FALSE	TRUE
CHIP_H3K27ac_Parathyroid_adenoma_male_adult_65_years	444182364	0.791406	0.501924	FALSE	FALSE	4.47267e+08	0.0130372	0.505277	TRUE	FALSE	FALSE	FALSE	FALSE
CHIP_H3K36me3_esophagus_male_adult_34_years	441446852	0.32048	0.498894	FALSE	FALSE	448293472	0.00290549	0.506542	TRUE	FALSE	FALSE	FALSE	FALSE
CHIP_H3K27ac_breast_epithelium_female_adult_53_years	438048927	0.0151449	0.494863	TRUE	FALSE	443298570	0.361683	0.500839	FALSE	FALSE	FALSE	FALSE	FALSE
CHIP_H4K5ac_mesendoderm_originated_from_H1_hESC	4.4204e+08	0.416129	0.499498	FALSE	FALSE	440811406	0.781012	0.49816	FALSE	FALSE	FALSE	FALSE	FALSE
CHIP_H3K4me1_trophoblast_cell_originated_from_H1_hESC	4.42054e+08	0.421199	0.499528	FALSE	FALSE	445692630	0.0675226	0.503544	FALSE	FALSE	FALSE	FALSE	FALSE
CHIP_H3K9me3_pancreas_male_adult_34_years	4.40482e+08	0.170962	0.497746	FALSE	FALSE	444793936	0.137651	0.502587	FALSE	FALSE	FALSE	FALSE	FALSE
CHIP_H3K9me3_stomach_smooth_muscle_male_adult_59_years	4.40228e+08	0.135466	0.497389	FALSE	FALSE	4.45377e+08	0.0863597	0.503234	FALSE	FALSE	FALSE	FALSE	FALSE
CHIP_H3K4me3_spinal_cord_female_embryo_113_days	4.40627e+08	0.203211	0.498031	FALSE	FALSE	445252050	0.094771	0.503111	FALSE	FALSE	FALSE	FALSE	FALSE
CHIP_H3K4me1_Loucy	440313964	0.140166	0.49744	FALSE	FALSE	444675923	0.154062	0.502417	FALSE	FALSE	FALSE	FALSE	FALSE
CHIP_H3K56ac_mesendoderm_originated_from_H1_hESC	4.38152e+08	0.0174587	0.494998	TRUE	FALSE	441383377	0.718319	0.49863	FALSE	FALSE	FALSE	FALSE	FALSE
CHIP_H3K4me1_endodermal_cell_originated_from_HUES64	4.45117e+08	0.886324	0.502863	FALSE	FALSE	444929043	0.131579	0.502654	FALSE	FALSE	FALSE	FALSE	FALSE
CHIP_H3K27me3_ovary_female_adult_30_years	4.42415e+08	0.494905	0.49997	FALSE	FALSE	442089149	0.58189	0.49951	FALSE	FALSE	FALSE	FALSE	FALSE
CHIP_SMAD1_K562	439833899	0.113869	0.497139	FALSE	FALSE	438706733	0.963268	0.495755	FALSE	FALSE	FALSE	FALSE	FALSE
CHIP_CTCF_suprapubic_skin_male_adult_54_years	436751224	0.00812704	0.494298	TRUE	FALSE	4.54167e+08	1.26254e-08	0.513214	TRUE	TRUE	TRUE	FALSE	FALSE
CHIP_GABPA_liver_male_adult_32_years	444541367	0.846175	0.50242	FALSE	FALSE	4.41671e+08	0.570876	0.499576	FALSE	FALSE	FALSE	FALSE	FALSE
CHIP_H3K27me3_common_myeloid_progenitor_CD34_positive	4.4287e+08	0.571246	0.500426	FALSE	FALSE	444651462	0.15745	0.502383	FALSE	FALSE	FALSE	FALSE	FALSE
CHIP_H2AK9ac_IMR_90	446494460	0.974825	0.504642	FALSE	FALSE	4.40282e+08	0.85106	0.497531	FALSE	FALSE	FALSE	FALSE	FALSE
CHIP_H3K36me3_trophoblast_cell_originated_from_H1_hESC_RPT	4.43267e+08	0.628161	0.500775	FALSE	FALSE	448402876	0.00257673	0.506634	TRUE	FALSE	FALSE	FALSE	FALSE
CHIP_MCM7_K562	438448228	0.0259557	0.49539	TRUE	FALSE	440563689	0.820379	0.497826	FALSE	FALSE	FALSE	FALSE	FALSE
CHIP_eGFP_GABPA_MCF_7_genetically_modified_using_stable_transfection	443814114	0.744221	0.501557	FALSE	FALSE	439571584	0.920534	0.496659	FALSE	FALSE	FALSE	FALSE	FALSE
CHIP_ZNF444_MCF_7	441434190	0.319291	0.498886	FALSE	FALSE	4.48477e+08	0.0023954	0.50669	TRUE	FALSE	FALSE	FALSE	FALSE
CHIP_POLR2A_stomach_female_adult_51_year	435837542	0.0014704	0.492946	TRUE	FALSE	456661733	1.27461e-12	0.516607	TRUE	TRUE	TRUE	FALSE	FALSE
CHIP_H3K36me3_neurosphere_female_embryo_17_weeks_originated_from_cortex	440288020	0.135743	0.497392	FALSE	FALSE	4.41087e+08	0.759945	0.498325	FALSE	FALSE	FALSE	FALSE	TRUE
CHIP_H3K4ac_IMR_90	441075128	0.238696	0.498315	FALSE	FALSE	443168952	0.389552	0.500665	FALSE	FALSE	FALSE	FALSE	FALSE
CHIP_H3K4me1_layer_of_hippocampus_male_adult_81_year	441879955	0.371325	0.499221	FALSE	FALSE	444560583	0.174723	0.502219	FALSE	FALSE	FALSE	FALSE	TRUE
CHIP_RFX1_K562	439250356	0.0688382	0.496479	FALSE	FALSE	4.3942e+08	0.924863	0.496588	FALSE	FALSE	FALSE	FALSE	FALSE
CHIP_H3K27ac_T_helper_17_cell_treated_with_phorbol_13_acetate_12_myristate_ionomycin	4.39583e+08	0.0811912	0.496687	FALSE	FALSE	4.43972e+08	0.232145	0.501736	FALSE	FALSE	FALSE	FALSE	FALSE
CHIP_SRF_GM12878_RPT_RPT	4.36954e+08	0.00446465	0.493799	TRUE	FALSE	4.52299e+08	1.89878e-06	0.510961	TRUE	TRUE	TRUE	FALSE	FALSE
CHIP_eGFP_SALL1_HEK293_genetically_modified_using_site_specific_recombination_originated_from_HEK293	444245861	0.790027	0.501913	FALSE	FALSE	442261131	0.548085	0.499713	FALSE	FALSE	FALSE	FALSE	FALSE
CHIP_H3K4me3_cerebellum_male_adult_53_years	4.33464e+08	9.39257e-06	0.489852	TRUE	FALSE	4.3874e+08	0.963863	0.495737	FALSE	FALSE	FALSE	FALSE	TRUE
CHIP_H3K36me3_middle_frontal_area_46_male_adult_81_year	4.45127e+08	0.90915	0.503168	FALSE	FALSE	4.52016e+08	1.54716e-06	0.511064	TRUE	TRUE	FALSE	FALSE	FALSE
CHIP_H3K27me3_sigmoid_colon_male_adult_34_years	4.36937e+08	0.00411585	0.493733	TRUE	FALSE	441598410	0.667877	0.498971	FALSE	FALSE	FALSE	FALSE	FALSE
CHIP_SNIP1_MCF_7	439982552	0.12223	0.49724	FALSE	FALSE	445768628	0.0546899	0.503797	FALSE	FALSE	FALSE	FALSE	FALSE
CHIP_H3K27me3_CD4_positive_alpha_beta_T_cell	4.39044e+08	0.0513368	0.496129	FALSE	FALSE	4.48726e+08	0.00171356	0.50694	TRUE	FALSE	FALSE	FALSE	FALSE
CHIP_H3K9me3_CD8_positive_alpha_beta_memory_T_cell	4.45853e+08	0.952135	0.503951	FALSE	FALSE	4.47246e+08	0.00984906	0.505531	TRUE	FALSE	FALSE	FALSE	FALSE
CHIP_eGFP_SALL2_HEK293_genetically_modified_using_site_specific_recombination_originated_from_HEK293	4.43186e+08	0.64632	0.50089	FALSE	FALSE	444890568	0.125591	0.502721	FALSE	FALSE	FALSE	FALSE	FALSE
CHIP_H3K9me3_trophoblast_cell_originated_from_H1_hESC	4.37883e+08	0.0161212	0.494921	TRUE	FALSE	4.4498e+08	0.102812	0.503002	FALSE	FALSE	FALSE	FALSE	FALSE
CHIP_H3K4me2_neural_cell	4.42444e+08	0.481422	0.49989	FALSE	FALSE	4.47026e+08	0.0091211	0.5056	TRUE	FALSE	FALSE	FALSE	TRUE
CHIP_H3K4me3_common_myeloid_progenitor_CD34_positive	4.37989e+08	0.0176563	0.495008	TRUE	FALSE	4.42686e+08	0.483073	0.500101	FALSE	FALSE	FALSE	FALSE	FALSE
CHIP_EZH2_GM23338_male_adult_53_years_originated_from_GM23248	436588208	0.00280498	0.493431	TRUE	FALSE	444492913	0.148652	0.502472	FALSE	FALSE	FALSE	FALSE	FALSE
CHIP_EZH2_HCT116	4.4473e+08	0.854084	0.5025	FALSE	FALSE	4.43519e+08	0.323058	0.501089	FALSE	FALSE	FALSE	FALSE	FALSE
CHIP_EP300_testis_male_adult_37_years	446393040	0.972103	0.504536	FALSE	FALSE	4.44357e+08	0.167327	0.502288	FALSE	FALSE	FALSE	FALSE	FALSE
CHIP_H3K27me3_placental_basal_plate_female_embryo_40_weeks	4.35906e+08	0.000812074	0.492526	TRUE	FALSE	4.43759e+08	0.271574	0.501442	FALSE	FALSE	FALSE	FALSE	FALSE
CHIP_ATF2_HepG2	4.40135e+08	0.159661	0.497638	FALSE	FALSE	447986466	0.00446761	0.506201	TRUE	FALSE	FALSE	FALSE	FALSE
CHIP_EP300_omental_fat_pad_male_adult_54_years	441251726	0.327685	0.498941	FALSE	FALSE	4.49683e+08	0.000101561	0.508814	TRUE	FALSE	FALSE	FALSE	FALSE
CHIP_TAF15_K562	4.41946e+08	0.380743	0.49928	FALSE	FALSE	436855177	0.995562	0.493793	FALSE	FALSE	FALSE	FALSE	FALSE
CHIP_H3K56ac_H9	448839428	0.999473	0.507772	FALSE	FALSE	4.40186e+08	0.8658	0.497375	FALSE	FALSE	FALSE	FALSE	FALSE
CHIP_H3K36me3_muscle_layer_of_colon_female_adult_77_years	443152276	0.61238	0.500677	FALSE	FALSE	4.46006e+08	0.0506421	0.503886	FALSE	FALSE	FALSE	FALSE	FALSE
CHIP_H3K4me1_foreskin_melanocyte_male_newborn	4.41547e+08	0.324187	0.498918	FALSE	FALSE	4.42401e+08	0.525344	0.499849	FALSE	FALSE	FALSE	FALSE	FALSE
CHIP_H3K4me1_trophoblast_female_embryo_20_weeks	445307180	0.902828	0.503078	FALSE	FALSE	446663569	0.0242679	0.504678	TRUE	FALSE	FALSE	FALSE	FALSE
CHIP_FUS_K562	4.47381e+08	0.989538	0.505477	FALSE	FALSE	435174020	0.999662	0.491939	FALSE	FALSE	FALSE	FALSE	FALSE
CHIP_H3K4me1_middle_frontal_area_46_male_adult_81_year	440383703	0.162808	0.497669	FALSE	FALSE	447543782	0.00886729	0.505623	TRUE	FALSE	FALSE	FALSE	TRUE
CHIP_NFATC3_K562	4.36605e+08	0.0028059	0.493431	TRUE	FALSE	4.40921e+08	0.767239	0.498269	FALSE	FALSE	FALSE	FALSE	FALSE
CHIP_H3K79me2_B_cell_female_adult_27_years	442192751	0.426296	0.499559	FALSE	FALSE	4.46291e+08	0.038651	0.504189	TRUE	FALSE	FALSE	FALSE	FALSE
CHIP_PCBP1_K562	441336700	0.278974	0.498611	FALSE	FALSE	436160034	0.998423	0.492997	FALSE	FALSE	FALSE	FALSE	FALSE
CHIP_H3K4me3_DOHH2	441564609	0.35799	0.499137	FALSE	FALSE	449626688	0.000304512	0.508129	TRUE	FALSE	FALSE	FALSE	FALSE
CHIP_H3K9me3_adrenal_gland_male_adult_37_years	4.42405e+08	0.549091	0.500293	FALSE	FALSE	447346103	0.00522313	0.506075	TRUE	FALSE	FALSE	FALSE	FALSE
CHIP_H3K27ac_urinary_bladder_male_adult_34_years	4.46869e+08	0.982666	0.50501	FALSE	FALSE	446349800	0.0290609	0.504494	TRUE	FALSE	FALSE	FALSE	FALSE
CHIP_3xFLAG_RAD21_HepG2_genetically_modified_using_CRISPR	4.3861e+08	0.0331738	0.495645	TRUE	FALSE	438846020	0.952896	0.49603	FALSE	FALSE	FALSE	FALSE	FALSE
CHIP_H2BK20ac_IMR_90	441756001	0.349697	0.499084	FALSE	FALSE	4.42047e+08	0.597206	0.499416	FALSE	FALSE	FALSE	FALSE	FALSE
CHIP_H3K4me1_muscle_layer_of_duodenum_male_adult_73_years	4.4379e+08	0.720439	0.501385	FALSE	FALSE	4.42493e+08	0.510462	0.499938	FALSE	FALSE	FALSE	FALSE	FALSE
CHIP_H3K36me3_mucosa_of_rectum_female_adult_61_year	444184936	0.787276	0.50189	FALSE	FALSE	4.46292e+08	0.0346365	0.504308	TRUE	FALSE	FALSE	FALSE	FALSE
CHIP_POLR2A_body_of_pancreas_male_adult_37_years	4.41681e+08	0.402204	0.499413	FALSE	FALSE	453157750	2.18409e-07	0.511981	TRUE	TRUE	FALSE	FALSE	FALSE
CHIP_H3K9me3_IMR_90	4.41258e+08	0.266896	0.498524	FALSE	FALSE	439413541	0.934289	0.496423	FALSE	FALSE	FALSE	FALSE	FALSE
CHIP_H3K9ac_MCF_7	4.40926e+08	0.224181	0.498202	FALSE	FALSE	447637969	0.00735567	0.505785	TRUE	FALSE	FALSE	FALSE	FALSE
CHIP_H3K27me3_esophagus_squamous_epithelium_female_adult_53_years	438619969	0.0438594	0.49595	TRUE	FALSE	4.46882e+08	0.0108364	0.505447	TRUE	FALSE	TRUE	FALSE	FALSE
CHIP_H3K14ac_H1_hESC	448795975	0.99911	0.507412	FALSE	FALSE	4.39437e+08	0.904365	0.4969	FALSE	FALSE	FALSE	FALSE	TRUE
CHIP_H3K4me3_GM12878_RPT_RPT	4.42375e+08	0.507521	0.500045	FALSE	FALSE	4.50145e+08	6.7374e-05	0.509056	TRUE	FALSE	FALSE	FALSE	FALSE
CHIP_H2AFZ_MCF_7	436522708	0.00236112	0.493299	TRUE	FALSE	4.38273e+08	0.974667	0.495365	FALSE	FALSE	FALSE	FALSE	FALSE
CHIP_H3K4me3_angular_gyrus_female_adult_75_years	441401561	0.322999	0.498911	FALSE	FALSE	4.46936e+08	0.0136671	0.505234	TRUE	FALSE	FALSE	FALSE	TRUE
CHIP_H3K9me3_muscle_layer_of_duodenum_male_adult_59_years	4.41814e+08	0.419825	0.49952	FALSE	FALSE	443040517	0.369947	0.500787	FALSE	FALSE	FALSE	FALSE	FALSE
CHIP_H3K9me3_esophagus_squamous_epithelium_female_adult_53_years	4.39432e+08	0.102546	0.496994	FALSE	FALSE	449314612	0.000412477	0.507932	TRUE	FALSE	FALSE	FALSE	FALSE
CHIP_H3K9ac_substantia_nigra_female_adult_75_years	4.40207e+08	0.132412	0.497356	FALSE	FALSE	445719875	0.0683868	0.503529	FALSE	FALSE	FALSE	FALSE	TRUE
CHIP_H3K27me3_neutrophil	440810481	0.218544	0.498157	FALSE	FALSE	4.51531e+08	8.86121e-06	0.510178	TRUE	FALSE	FALSE	FALSE	FALSE
CHIP_H3K9ac_Karpas_422	444152679	0.796229	0.501964	FALSE	FALSE	4.4685e+08	0.0200096	0.50487	TRUE	FALSE	FALSE	FALSE	FALSE
CHIP_H3K27ac_ACC112	4.46104e+08	0.952635	0.503963	FALSE	FALSE	4.50052e+08	0.000191551	0.508422	TRUE	FALSE	FALSE	FALSE	FALSE
CHIP_H3K4me1_OCI_LY7	438499397	0.0254875	0.495372	TRUE	FALSE	444207358	0.221422	0.50182	FALSE	FALSE	FALSE	FALSE	FALSE
CHIP_H3K36me3_common_myeloid_progenitor_CD34_positive_male_adult_42_years	443409846	0.653669	0.500937	FALSE	FALSE	4.47827e+08	0.00636066	0.505908	TRUE	FALSE	FALSE	FALSE	FALSE
CHIP_NANOG_GM23338_male_adult_53_years_originated_from_GM23248	444785234	0.895207	0.502976	FALSE	FALSE	4.43583e+08	0.245277	0.501635	FALSE	FALSE	FALSE	FALSE	FALSE
CHIP_H3K9ac_endocrine_pancreas_male_adult_46_years	4.42488e+08	0.5211	0.500126	FALSE	FALSE	4.44104e+08	0.232005	0.501737	FALSE	FALSE	FALSE	FALSE	FALSE
CHIP_H3K27me3_duodenal_mucosa_male_adult_59_years	443291956	0.637136	0.500832	FALSE	FALSE	448471176	0.00207446	0.506799	TRUE	FALSE	FALSE	FALSE	FALSE
CHIP_HSF1_MCF_7	439217763	0.0590154	0.496293	FALSE	FALSE	443769242	0.244773	0.501639	FALSE	FALSE	FALSE	FALSE	FALSE
CHIP_H3K23me2_H9	449215466	0.999476	0.507773	FALSE	FALSE	4.38284e+08	0.96683	0.495644	FALSE	FALSE	FALSE	FALSE	FALSE
CHIP_H3K4me1_thyroid_gland_female_adult_53_years	444185380	0.781628	0.501844	FALSE	FALSE	437673354	0.988573	0.494602	FALSE	FALSE	FALSE	FALSE	FALSE
CHIP_RFX5_A549	435674882	0.000606195	0.492325	TRUE	FALSE	445778837	0.058272	0.503722	FALSE	FALSE	FALSE	FALSE	FALSE
CHIP_H3K4me1_germinal_matrix_male_embryo_20_weeks	443379139	0.662073	0.500992	FALSE	FALSE	445435016	0.0834745	0.503278	FALSE	FALSE	FALSE	FALSE	TRUE
CHIP_H3K4me1_mesenchymal_stem_cell_originated_from_H1_hESC	441453865	0.309346	0.49882	FALSE	FALSE	439731616	0.906293	0.496874	FALSE	FALSE	FALSE	FALSE	FALSE
CHIP_H3K4me1_urinary_bladder_male_adult_34_years	4.46516e+08	0.972937	0.504567	FALSE	FALSE	4.43244e+08	0.373986	0.500762	FALSE	FALSE	FALSE	FALSE	FALSE
CHIP_eGFP_KLF17_HEK293_genetically_modified_using_site_specific_recombination_originated_from_HEK293	4.38589e+08	0.0337627	0.495664	TRUE	FALSE	439255737	0.941594	0.496281	FALSE	FALSE	FALSE	FALSE	FALSE
CHIP_CHAMP1_K562	442906987	0.566478	0.500397	FALSE	FALSE	4.38607e+08	0.968231	0.4956	FALSE	FALSE	FALSE	FALSE	FALSE
CHIP_H3K9me3_aorta_male_adult_34_years	441995146	0.414185	0.499486	FALSE	FALSE	4.408e+08	0.774561	0.498212	FALSE	FALSE	FALSE	FALSE	FALSE
CHIP_CTCF_bipolar_neuron_originated_from_GM23338_treated_with_0_5_ug_mL_doxycycline_hyclate_for_4_days	4.38014e+08	0.0153374	0.494874	TRUE	FALSE	443863738	0.232505	0.501733	FALSE	FALSE	FALSE	FALSE	FALSE
CHIP_FOXA2_HepG2_RPT	4.40255e+08	0.152645	0.497569	FALSE	FALSE	441577043	0.644487	0.499121	FALSE	FALSE	FALSE	FALSE	FALSE
CHIP_HNRNPH1_HepG2	442882294	0.607708	0.500648	FALSE	FALSE	4.45332e+08	0.0835828	0.503276	FALSE	FALSE	FALSE	FALSE	FALSE
CHIP_CTCF_right_atrium_auricular_region_female_adult_53_years	441247514	0.316102	0.498865	FALSE	FALSE	4.50932e+08	8.69863e-06	0.510192	TRUE	FALSE	FALSE	FALSE	TRUE
CHIP_H3K27ac_placental_basal_plate_male_embryo_38_weeks	441667301	0.351304	0.499094	FALSE	FALSE	454051021	1.72242e-08	0.513085	TRUE	TRUE	FALSE	FALSE	FALSE
CHIP_RFX1_MCF_7	439305070	0.0685421	0.496474	FALSE	FALSE	443833054	0.270146	0.501452	FALSE	FALSE	FALSE	FALSE	FALSE
CHIP_H3K4me1_lung_female_embryo_82_days	4.43487e+08	0.664327	0.501006	FALSE	FALSE	445371053	0.0931263	0.503134	FALSE	FALSE	FALSE	FALSE	FALSE
CHIP_H3K36me3_iPS_DF_19_11_male_newborn	436413640	0.00245967	0.49333	TRUE	FALSE	445100021	0.103325	0.502995	FALSE	FALSE	FALSE	FALSE	TRUE
CHIP_CHD2_A549	4.37745e+08	0.0119231	0.494641	TRUE	FALSE	4.43125e+08	0.374833	0.500757	FALSE	FALSE	FALSE	FALSE	FALSE
CHIP_H3K27me3_heart_right_ventricle_male_adult_34_years	444606407	0.838255	0.502341	FALSE	FALSE	441106278	0.743551	0.498448	FALSE	FALSE	FALSE	FALSE	TRUE
CHIP_MCM7_K562_RPT	439088554	0.0593379	0.496299	FALSE	FALSE	443279793	0.349636	0.500916	FALSE	FALSE	FALSE	FALSE	FALSE
CHIP_POLR2A_upper_lobe_of_left_lung_female_adult_53_years	436220418	0.00314518	0.493518	TRUE	FALSE	455060701	8.10339e-11	0.51517	TRUE	TRUE	TRUE	FALSE	FALSE
CHIP_EZH2_neural_progenitor_cell_originated_from_H9	4.39932e+08	0.135885	0.497393	FALSE	FALSE	4.48411e+08	0.00242555	0.50668	TRUE	FALSE	FALSE	FALSE	TRUE
CHIP_H3K27ac_transverse_colon_male_adult_54_years	4.45962e+08	0.949334	0.503886	FALSE	FALSE	4.41067e+08	0.743429	0.498449	FALSE	FALSE	FALSE	FALSE	FALSE
CHIP_H3K9me3_cingulate_gyrus_female_adult_75_years	439850615	0.0998875	0.496959	FALSE	FALSE	4.44783e+08	0.131741	0.502652	FALSE	FALSE	FALSE	FALSE	TRUE
CHIP_H3K27ac_ascending_aorta_female_adult_53_years	4.45139e+08	0.892027	0.502934	FALSE	FALSE	4.50552e+08	7.29798e-05	0.509007	TRUE	FALSE	FALSE	FALSE	FALSE
CHIP_H3K9me3_cingulate_gyrus_male_adult_81_year	4.39217e+08	0.0647312	0.496404	FALSE	FALSE	4.46141e+08	0.0402988	0.504144	TRUE	FALSE	FALSE	FALSE	TRUE
CHIP_eGFP_ZNF768_HEK293_genetically_modified_using_site_specific_recombination_originated_from_HEK293	4.41926e+08	0.397494	0.499384	FALSE	FALSE	4.42033e+08	0.595297	0.499428	FALSE	FALSE	FALSE	FALSE	FALSE
CHIP_CTCF_gastrocnemius_medialis_female_adult_51_year	4.41056e+08	0.271799	0.498559	FALSE	FALSE	4.53066e+08	4.98726e-08	0.512638	TRUE	TRUE	FALSE	FALSE	FALSE
CHIP_3xFLAG_KMT2B_HepG2_genetically_modified_using_CRISPR	441144237	0.263191	0.498497	FALSE	FALSE	440779928	0.764844	0.498288	FALSE	FALSE	FALSE	FALSE	FALSE
CHIP_CTCF_OCI_LY1	445517583	0.938662	0.503661	FALSE	FALSE	4.42133e+08	0.518833	0.499888	FALSE	FALSE	FALSE	FALSE	FALSE
CHIP_3xFLAG_HMG20A_HepG2_genetically_modified_using_CRISPR	438649440	0.0365956	0.495751	TRUE	FALSE	438963730	0.951916	0.496054	FALSE	FALSE	FALSE	FALSE	FALSE
CHIP_eGFP_ZNF76_HEK293_genetically_modified_using_site_specific_recombination_originated_from_HEK293	4.41794e+08	0.359715	0.499148	FALSE	FALSE	440389945	0.831724	0.497721	FALSE	FALSE	FALSE	FALSE	FALSE
CHIP_ZNF24_GM12878	439434610	0.0778317	0.496633	FALSE	FALSE	4.51596e+08	7.43494e-06	0.51027	TRUE	FALSE	FALSE	FALSE	FALSE
CHIP_H3K36me3_neutrophil_male	441715960	0.34266	0.499039	FALSE	FALSE	445607693	0.0715505	0.503473	FALSE	FALSE	FALSE	FALSE	FALSE
CHIP_SAFB_K562	441736191	0.394559	0.499366	FALSE	FALSE	436912723	0.992564	0.494222	FALSE	FALSE	FALSE	FALSE	FALSE
CHIP_H3K36me3_small_intestine_female_adult_30_years	441934445	0.38365	0.499298	FALSE	FALSE	440359866	0.854906	0.497492	FALSE	FALSE	FALSE	FALSE	FALSE
CHIP_H3K27ac_right_cardiac_atrium_male_adult_34_years	437433908	0.00805136	0.494293	TRUE	FALSE	4.45115e+08	0.109701	0.502913	FALSE	FALSE	FALSE	FALSE	TRUE
CHIP_H3K4me3_placenta_male_embryo_16_weeks	439105803	0.107731	0.497061	FALSE	FALSE	4.50091e+08	0.000131052	0.508657	TRUE	FALSE	FALSE	FALSE	FALSE
CHIP_CTCF_esophagus_muscularis_mucosa_female_adult_53_years	4.44051e+08	0.79915	0.501989	FALSE	FALSE	445707734	0.0417333	0.504106	TRUE	FALSE	FALSE	FALSE	FALSE
CHIP_H3K79me2_SK_N_SH	446175295	0.957324	0.50408	FALSE	FALSE	4.44747e+08	0.152853	0.502429	FALSE	FALSE	FALSE	FALSE	FALSE
CHIP_eGFP_ZIK1_HEK293_genetically_modified_using_site_specific_recombination_originated_from_HEK293	443539450	0.719909	0.501382	FALSE	FALSE	4.44315e+08	0.184997	0.502126	FALSE	FALSE	FALSE	FALSE	FALSE
CHIP_ZNF622_GM12878	4.35096e+08	0.000231244	0.491695	TRUE	FALSE	453504493	1.89051e-08	0.51305	TRUE	TRUE	TRUE	FALSE	FALSE
CHIP_HDAC2_K562_RPT	438117218	0.0187656	0.495067	TRUE	FALSE	4.41561e+08	0.689038	0.498831	FALSE	FALSE	FALSE	FALSE	FALSE
CHIP_H3K4me3_foreskin_keratinocyte_male_newborn	4.37314e+08	0.00603663	0.494048	TRUE	FALSE	445088027	0.115079	0.502846	FALSE	FALSE	FALSE	FALSE	FALSE
CHIP_H3K4me3_muscle_layer_of_duodenum_male_adult_73_years	4.37593e+08	0.0089122	0.494381	TRUE	FALSE	444366784	0.193414	0.502052	FALSE	FALSE	FALSE	FALSE	FALSE
CHIP_H3K4me1_heart_right_ventricle_male_adult_34_years	444302616	0.806722	0.502054	FALSE	FALSE	4.40196e+08	0.863687	0.497398	FALSE	FALSE	FALSE	FALSE	TRUE
CHIP_eGFP_KLF9_HEK293_genetically_modified_using_site_specific_recombination_originated_from_HEK293	440197346	0.14446	0.497485	FALSE	FALSE	4.41336e+08	0.694191	0.498796	FALSE	FALSE	FALSE	FALSE	FALSE
CHIP_H3K9ac_OCI_LY1	4.44573e+08	0.853219	0.502491	FALSE	FALSE	4.47476e+08	0.00898216	0.505612	TRUE	FALSE	FALSE	FALSE	FALSE
CHIP_eGFP_ZNF280C_HEK293_genetically_modified_using_site_specific_recombination_originated_from_HEK293	4.42792e+08	0.571469	0.500427	FALSE	FALSE	4.43386e+08	0.333846	0.501018	FALSE	FALSE	FALSE	FALSE	FALSE
CHIP_H3K27me3_layer_of_hippocampus_male_adult_73_years	4.34428e+08	4.98593e-05	0.490772	TRUE	FALSE	442733363	0.439551	0.500361	FALSE	FALSE	FALSE	FALSE	TRUE
CHIP_eGFP_ZBTB44_HEK293_genetically_modified_using_site_specific_recombination_originated_from_HEK293	4.41447e+08	0.314031	0.498851	FALSE	FALSE	4.37974e+08	0.985193	0.494841	FALSE	FALSE	FALSE	FALSE	FALSE
CHIP_RNF2_K562	438480207	0.0318682	0.495603	TRUE	FALSE	4.39113e+08	0.946373	0.49618	FALSE	FALSE	FALSE	FALSE	FALSE
CHIP_CREM_K562	438432298	0.0258864	0.495387	TRUE	FALSE	437283631	0.990081	0.494475	FALSE	FALSE	FALSE	FALSE	FALSE
CHIP_H3K4me3_CD4_positive_alpha_beta_memory_T_cell	4.43524e+08	0.714222	0.501342	FALSE	FALSE	4.46239e+08	0.0331264	0.504356	TRUE	FALSE	FALSE	FALSE	FALSE
CHIP_H3K36me3_spleen_female_adult_30_years	445722819	0.932652	0.503547	FALSE	FALSE	446494039	0.0307585	0.504434	TRUE	FALSE	FALSE	FALSE	FALSE
CHIP_H3K36me3_esophagus_squamous_epithelium_female_adult_53_years	4.3919e+08	0.0707312	0.496512	FALSE	FALSE	4.49787e+08	0.000140447	0.508616	TRUE	FALSE	FALSE	FALSE	FALSE
CHIP_MCM5_K562	4.41375e+08	0.299394	0.498752	FALSE	FALSE	4.42165e+08	0.549987	0.499702	FALSE	FALSE	FALSE	FALSE	FALSE
CHIP_H3K4me3_foreskin_fibroblast_male_newborn_RPT_RPT	443257216	0.625999	0.500762	FALSE	FALSE	4.4497e+08	0.119488	0.502793	FALSE	FALSE	FALSE	FALSE	FALSE
CHIP_eGFP_ZNF639_HEK293_genetically_modified_using_site_specific_recombination_originated_from_HEK293	4.4276e+08	0.54453	0.500265	FALSE	FALSE	4.38967e+08	0.949086	0.49612	FALSE	FALSE	FALSE	FALSE	FALSE
CHIP_H3K36me3_right_lobe_of_liver_female_adult_53_years	4.42912e+08	0.599219	0.500596	FALSE	FALSE	447400419	0.00750864	0.505768	TRUE	FALSE	FALSE	FALSE	FALSE
CHIP_FOXA2_liver_female_child_4_years	4.40704e+08	0.206025	0.498055	FALSE	FALSE	4.37116e+08	0.994541	0.493963	FALSE	FALSE	FALSE	FALSE	FALSE
CHIP_H3K27me3_CD14_positive_monocyte_male_adult_21_year	4.42751e+08	0.538012	0.500226	FALSE	FALSE	4.46449e+08	0.0293896	0.504482	TRUE	FALSE	FALSE	FALSE	FALSE
CHIP_H3K18ac_trophoblast_cell_originated_from_H1_hESC	441505398	0.317087	0.498871	FALSE	FALSE	4.44863e+08	0.125959	0.502717	FALSE	FALSE	FALSE	FALSE	FALSE
CHIP_RAD51_HepG2	435054087	0.000181182	0.491543	TRUE	FALSE	447044642	0.0130174	0.505279	TRUE	FALSE	TRUE	FALSE	FALSE
CHIP_H3K4me3_NCI_H929	4.42125e+08	0.426421	0.49956	FALSE	FALSE	446061065	0.041607	0.504109	TRUE	FALSE	FALSE	FALSE	FALSE
CHIP_H3K27ac_adipose_tissue_male_adult_34_years	440891984	0.250291	0.498402	FALSE	FALSE	440274196	0.839339	0.497648	FALSE	FALSE	FALSE	FALSE	FALSE
CHIP_H3K9me3_transverse_colon_male_adult_37_years	4.40169e+08	0.152035	0.497562	FALSE	FALSE	443326359	0.274916	0.501419	FALSE	FALSE	FALSE	FALSE	FALSE
CHIP_H3K36me3_thoracic_aorta_male_adult_37_years	437855731	0.014067	0.494793	TRUE	FALSE	453632768	7.04868e-08	0.512483	TRUE	TRUE	TRUE	FALSE	FALSE
CHIP_H3K36me3_mucosa_of_stomach_male_adult_59_years	4.4323e+08	0.692061	0.50119	FALSE	FALSE	447037707	0.0140673	0.505207	TRUE	FALSE	FALSE	FALSE	FALSE
CHIP_H3K36me3_spinal_cord_female_embryo_113_days	441861191	0.370396	0.499215	FALSE	FALSE	449873032	0.000263792	0.50822	TRUE	FALSE	FALSE	FALSE	FALSE
CHIP_H3K36me3_stomach_smooth_muscle_male_adult_59_years	4.45472e+08	0.922672	0.503375	FALSE	FALSE	448381955	0.0027328	0.506589	TRUE	FALSE	FALSE	FALSE	FALSE
CHIP_CTCF_DOHH2	4.37317e+08	0.00639744	0.494096	TRUE	FALSE	4.45032e+08	0.106889	0.502949	FALSE	FALSE	FALSE	FALSE	FALSE
CHIP_NFXL1_K562	438760289	0.0360977	0.495736	TRUE	FALSE	440488740	0.823601	0.497796	FALSE	FALSE	FALSE	FALSE	FALSE
CHIP_H3K9ac_heart_male_embryo_105_days	4.37616e+08	0.00898917	0.494389	TRUE	FALSE	4.42028e+08	0.591182	0.499453	FALSE	FALSE	FALSE	FALSE	TRUE
CHIP_SP1_liver_male_adult_32_years	440191521	0.13083	0.497338	FALSE	FALSE	4.37644e+08	0.989668	0.494512	FALSE	FALSE	FALSE	FALSE	FALSE
CHIP_H3K9me3_layer_of_hippocampus_male_adult_73_years	4.39344e+08	0.0717381	0.49653	FALSE	FALSE	446772127	0.0215963	0.504795	TRUE	FALSE	FALSE	FALSE	TRUE
CHIP_NBN_K562	4.37217e+08	0.00697423	0.494169	TRUE	FALSE	440243686	0.865766	0.497376	FALSE	FALSE	FALSE	FALSE	FALSE
CHIP_H3K79me2_Parathyroid_adenoma_male_adult_65_years	4.47349e+08	0.989477	0.505472	FALSE	FALSE	445197672	0.096099	0.503093	FALSE	FALSE	FALSE	FALSE	FALSE
CHIP_KAT8_K562	4.38975e+08	0.0493855	0.496085	TRUE	FALSE	439816303	0.89123	0.497075	FALSE	FALSE	FALSE	FALSE	FALSE
CHIP_H3K9me3_heart_right_ventricle_male_child_3_years	4.44427e+08	0.815747	0.502133	FALSE	FALSE	4.41115e+08	0.746007	0.49843	FALSE	FALSE	FALSE	FALSE	TRUE
CHIP_H3K27ac_spleen_female_adult_30_years	438071605	0.0160723	0.494919	TRUE	FALSE	4.45895e+08	0.0571528	0.503745	FALSE	FALSE	FALSE	FALSE	FALSE
CHIP_H3K4me2_MM_1S	445308999	0.90452	0.503101	FALSE	FALSE	446217655	0.0372286	0.50423	TRUE	FALSE	FALSE	FALSE	FALSE
CHIP_H3K9ac_skeletal_muscle_tissue_female_adult_72_years	4.43137e+08	0.613009	0.500681	FALSE	FALSE	4.47771e+08	0.00660484	0.505877	TRUE	FALSE	FALSE	FALSE	FALSE
CHIP_3xFLAG_KDM1A_HepG2_genetically_modified_using_CRISPR	4.41049e+08	0.273675	0.498573	FALSE	FALSE	4.42067e+08	0.567207	0.499599	FALSE	FALSE	FALSE	FALSE	FALSE
CHIP_H3K4me3_IMR_90	4.41454e+08	0.298036	0.498743	FALSE	FALSE	4.43356e+08	0.350125	0.500913	FALSE	FALSE	FALSE	FALSE	FALSE
CHIP_H3K27me3_esophagus_male_adult_34_years	4.3992e+08	0.117042	0.497178	FALSE	FALSE	4.43073e+08	0.36806	0.500799	FALSE	FALSE	FALSE	FALSE	FALSE
CHIP_EZH2phosphoT487_SU_DHL_6	4.42039e+08	0.419946	0.499521	FALSE	FALSE	442473196	0.505889	0.499965	FALSE	FALSE	FALSE	FALSE	FALSE
CHIP_EP300_gastroesophageal_sphincter_female_adult_53_years	442322170	0.463451	0.499782	FALSE	FALSE	445276944	0.0620073	0.503649	FALSE	FALSE	FALSE	FALSE	FALSE
CHIP_CTCF_omental_fat_pad_male_adult_37_years	436171426	0.00199791	0.493172	TRUE	FALSE	4.53433e+08	7.46569e-08	0.51246	TRUE	TRUE	TRUE	FALSE	FALSE
CHIP_H3K4me1_myoepithelial_cell_of_mammary_gland_female_adult_33_years	4.33673e+08	1.17283e-05	0.48997	TRUE	FALSE	442691936	0.481854	0.500108	FALSE	FALSE	FALSE	FALSE	FALSE
CHIP_H3K36me3_foreskin_keratinocyte_male_newborn	4.45156e+08	0.895573	0.50298	FALSE	FALSE	445409984	0.0853203	0.503249	FALSE	FALSE	FALSE	FALSE	FALSE
CHIP_HLTF_K562	4.37189e+08	0.00614006	0.494061	TRUE	FALSE	439979066	0.875474	0.497266	FALSE	FALSE	FALSE	FALSE	FALSE
CHIP_H3K9me3_smooth_muscle_cell_originated_from_H9	437797025	0.019201	0.495089	TRUE	FALSE	4.44623e+08	0.136092	0.502604	FALSE	FALSE	FALSE	FALSE	FALSE
CHIP_SUZ12_HEK293T	4.45659e+08	0.940827	0.503704	FALSE	FALSE	452155190	1.84088e-06	0.510978	TRUE	TRUE	FALSE	FALSE	FALSE
CHIP_SUZ12_GM12878	436782733	0.00349238	0.493602	TRUE	FALSE	4.51018e+08	1.53644e-05	0.509886	TRUE	FALSE	TRUE	FALSE	FALSE
CHIP_POLR2A_gastroesophageal_sphincter_male_adult_54_years	4.39366e+08	0.0738384	0.496566	FALSE	FALSE	4.46571e+08	0.0219038	0.504781	TRUE	FALSE	FALSE	FALSE	FALSE
CHIP_eGFP_ATF1_K562_genetically_modified_using_stable_transfection_originated_from_K562	440056533	0.123597	0.497256	FALSE	FALSE	4.40221e+08	0.834359	0.497696	FALSE	FALSE	FALSE	FALSE	FALSE
CHIP_HES1_K562	439405860	0.0754998	0.496594	FALSE	FALSE	441673356	0.635602	0.499178	FALSE	FALSE	FALSE	FALSE	FALSE
CHIP_H3K36me3_HCT116	442479280	0.480333	0.499883	FALSE	FALSE	443701126	0.292621	0.501294	FALSE	FALSE	FALSE	FALSE	FALSE
CHIP_H3K4me1_T_helper_17_cell_treated_with_phorbol_13_acetate_12_myristate_ionomycin	437770654	0.0109771	0.494567	TRUE	FALSE	440419814	0.844941	0.497593	FALSE	FALSE	FALSE	FALSE	FALSE
CHIP_3xFLAG_FOXA3_HepG2_genetically_modified_using_CRISPR	4.39736e+08	0.0898204	0.496818	FALSE	FALSE	4.41051e+08	0.765249	0.498285	FALSE	FALSE	FALSE	FALSE	FALSE
CHIP_eGFP_CREB3_K562_genetically_modified_using_stable_transfection	4.43308e+08	0.659235	0.500973	FALSE	FALSE	441418631	0.684763	0.498859	FALSE	FALSE	FALSE	FALSE	FALSE
CHIP_eGFP_ZNF16_HEK293_genetically_modified_using_site_specific_recombination_originated_from_HEK293	442120052	0.444768	0.499671	FALSE	FALSE	4.40609e+08	0.806355	0.49795	FALSE	FALSE	FALSE	FALSE	FALSE
CHIP_H3K9ac_HCT116	442284456	0.465039	0.499792	FALSE	FALSE	441821837	0.636663	0.499171	FALSE	FALSE	FALSE	FALSE	FALSE
CHIP_H3K4me1_brain_female_embryo_120_days	443703639	0.703309	0.501266	FALSE	FALSE	452322957	1.67686e-06	0.511023	TRUE	TRUE	FALSE	FALSE	TRUE
CHIP_H3K4me1_MM_1S	444905466	0.879025	0.502775	FALSE	FALSE	446883438	0.0202441	0.504859	TRUE	FALSE	FALSE	FALSE	FALSE
CHIP_H3K27ac_adrenal_gland_male_adult_37_years	443126492	0.644871	0.500881	FALSE	FALSE	448262404	0.00204376	0.506811	TRUE	FALSE	FALSE	FALSE	FALSE
CHIP_FOXA1_HEK293T	4.41424e+08	0.327823	0.498942	FALSE	FALSE	4.48239e+08	0.00304619	0.506505	TRUE	FALSE	FALSE	FALSE	FALSE
CHIP_eGFP_CEBPG_MCF_7_genetically_modified_using_stable_transfection	442518466	0.511983	0.500071	FALSE	FALSE	4.39817e+08	0.901134	0.496945	FALSE	FALSE	FALSE	FALSE	FALSE
CHIP_H3K27ac_esophagus_muscularis_mucosa_female_adult_53_years	4.42866e+08	0.556734	0.500338	FALSE	FALSE	4.39456e+08	0.931825	0.496468	FALSE	FALSE	FALSE	FALSE	FALSE
CHIP_H3K4me3_kidney_female_embryo_120_days	4.46292e+08	0.963941	0.504265	FALSE	FALSE	4.43276e+08	0.341727	0.500967	FALSE	FALSE	FALSE	FALSE	FALSE
CHIP_3xFLAG_ETV5_HepG2_genetically_modified_using_CRISPR	440451068	0.165955	0.497699	FALSE	FALSE	4.39325e+08	0.934081	0.496426	FALSE	FALSE	FALSE	FALSE	FALSE
CHIP_EZH2phosphoT487_GM23248	4.35778e+08	0.000793364	0.492509	TRUE	FALSE	440913710	0.769089	0.498255	FALSE	FALSE	FALSE	FALSE	FALSE
CHIP_ZNF207_MCF_7	441352401	0.287655	0.498671	FALSE	FALSE	4.48854e+08	0.0012368	0.507178	TRUE	FALSE	FALSE	FALSE	FALSE
CHIP_eGFP_ZNF311_HEK293_genetically_modified_using_site_specific_recombination_originated_from_HEK293	443046574	0.603492	0.500622	FALSE	FALSE	443859269	0.25838	0.501538	FALSE	FALSE	FALSE	FALSE	FALSE
CHIP_POLR2A_gastroesophageal_sphincter_female_adult_53_years	4.42044e+08	0.409206	0.499456	FALSE	FALSE	442477299	0.504105	0.499976	FALSE	FALSE	FALSE	FALSE	FALSE
CHIP_H3K9ac_ES_I3	4.47112e+08	0.985564	0.505182	FALSE	FALSE	4.42726e+08	0.4233	0.500459	FALSE	FALSE	FALSE	FALSE	FALSE
CHIP_H3K4me3_chorionic_villus_male_embryo_16_weeks	437644554	0.0177722	0.495013	TRUE	FALSE	450219027	4.51955e-05	0.509287	TRUE	FALSE	TRUE	FALSE	FALSE
CHIP_H3K4me3_naive_thymus_derived_CD4_positive_alpha_beta_T_cell	4.38686e+08	0.042123	0.495905	TRUE	FALSE	446803457	0.0174964	0.505001	TRUE	FALSE	TRUE	FALSE	FALSE
CHIP_RXRA_liver_male_adult_32_years	4.41758e+08	0.344835	0.499053	FALSE	FALSE	435429971	0.999632	0.491995	FALSE	FALSE	FALSE	FALSE	FALSE
CHIP_H3K4me1_stomach_female_embryo_96_days	4.4629e+08	0.963836	0.504262	FALSE	FALSE	446652034	0.0253455	0.504634	TRUE	FALSE	FALSE	FALSE	FALSE
CHIP_eGFP_PRDM1_HEK293_genetically_modified_using_site_specific_recombination_originated_from_HEK293	440076029	0.123406	0.497253	FALSE	FALSE	442915159	0.423857	0.500455	FALSE	FALSE	FALSE	FALSE	FALSE
CHIP_ZNF24_K562	4.36873e+08	0.00343036	0.493588	TRUE	FALSE	439249765	0.939321	0.496326	FALSE	FALSE	FALSE	FALSE	FALSE
CHIP_H3K9ac_skeletal_muscle_satellite_cell_female_adult_originated_from_mesodermal_cell	445697752	0.931249	0.503522	FALSE	FALSE	4.43123e+08	0.389907	0.500663	FALSE	FALSE	FALSE	FALSE	FALSE
CHIP_H3K36me3_mesodermal_cell_originated_from_HUES64	442243265	0.441357	0.49965	FALSE	FALSE	4.45368e+08	0.0920742	0.50315	FALSE	FALSE	FALSE	FALSE	FALSE
CHIP_H3K4me3_kidney_male_adult_50_years	439043420	0.053097	0.496168	FALSE	FALSE	4.45987e+08	0.0451745	0.504017	TRUE	FALSE	FALSE	FALSE	FALSE
CHIP_H3K27me3_iPS_DF_19_11_male_newborn	436918512	0.00434356	0.493776	TRUE	FALSE	4.413e+08	0.677682	0.498906	FALSE	FALSE	FALSE	FALSE	TRUE
CHIP_H3K4me1_neurosphere_female_embryo_17_weeks_originated_from_cortex	446479222	0.969205	0.504433	FALSE	FALSE	443699762	0.292845	0.501293	FALSE	FALSE	FALSE	FALSE	TRUE
CHIP_TAF9B_K562	443500505	0.676948	0.501089	FALSE	FALSE	438750022	0.95481	0.495983	FALSE	FALSE	FALSE	FALSE	FALSE
CHIP_H3K36me3_lung_female_embryo_96_days	446147201	0.955859	0.504042	FALSE	FALSE	4.47637e+08	0.00783121	0.505731	TRUE	FALSE	FALSE	FALSE	FALSE
CHIP_H3K36me3_transverse_colon_male_adult_54_years	4.40602e+08	0.195604	0.497966	FALSE	FALSE	4.48624e+08	0.00112565	0.507246	TRUE	FALSE	FALSE	FALSE	FALSE
CHIP_TBL1XR1_HepG2	4.39605e+08	0.0950329	0.496892	FALSE	FALSE	4.43315e+08	0.314208	0.501148	FALSE	FALSE	FALSE	FALSE	FALSE
CHIP_ZNF384_HepG2	436421359	0.00251838	0.493348	TRUE	FALSE	4.43364e+08	0.314422	0.501146	FALSE	FALSE	FALSE	FALSE	FALSE
CHIP_H3K36me3_gastrocnemius_medialis_female_adult_53_years	4.40766e+08	0.220256	0.498171	FALSE	FALSE	4.52934e+08	1.87562e-07	0.512052	TRUE	TRUE	FALSE	FALSE	FALSE
CHIP_CTCF_transverse_colon_male_adult_37_years	444397045	0.859541	0.502558	FALSE	FALSE	446117110	0.0376327	0.504219	TRUE	FALSE	FALSE	FALSE	FALSE
CHIP_ZMYM3_K562	441837967	0.388779	0.49933	FALSE	FALSE	438263280	0.978336	0.495208	FALSE	FALSE	FALSE	FALSE	FALSE
CHIP_eGFP_ZNF175_HEK293_genetically_modified_using_site_specific_recombination_originated_from_HEK293	442091871	0.424178	0.499547	FALSE	FALSE	441297824	0.722055	0.498603	FALSE	FALSE	FALSE	FALSE	FALSE
CHIP_H3K27me3_CD8_positive_alpha_beta_T_cell_male_adult_37_years	4.36455e+08	0.00175539	0.493077	TRUE	FALSE	4.48593e+08	0.00199497	0.506828	TRUE	FALSE	TRUE	FALSE	FALSE
CHIP_H3K4me3_neurosphere_embryo_15_weeks_originated_from_ganglionic_eminence	439402293	0.108259	0.497068	FALSE	FALSE	446774413	0.0206228	0.504841	TRUE	FALSE	FALSE	FALSE	TRUE
CHIP_H3K27me3_ascending_aorta_female_adult_51_year	434749894	0.000199169	0.4916	TRUE	FALSE	4.43855e+08	0.252815	0.501579	FALSE	FALSE	FALSE	FALSE	FALSE
CHIP_TFAP4_HepG2	440909944	0.224568	0.498205	FALSE	FALSE	4.36063e+08	0.998293	0.493056	FALSE	FALSE	FALSE	FALSE	FALSE
CHIP_POLR2A_gastrocnemius_medialis_female_adult_53_years	441224215	0.33202	0.49897	FALSE	FALSE	449227499	0.000332819	0.508073	TRUE	FALSE	FALSE	FALSE	FALSE
CHIP_H3K9me3_radial_glial_cell_genetically_modified_using_stable_transfection_originated_from_H9	443114416	0.628161	0.500776	FALSE	FALSE	4.41468e+08	0.704533	0.498725	FALSE	FALSE	FALSE	FALSE	FALSE
CHIP_H3K27ac_peripheral_blood_mononuclear_cell_male_adult_39_years	4.4016e+08	0.161578	0.497657	FALSE	FALSE	449203976	0.000415011	0.507929	TRUE	FALSE	FALSE	FALSE	FALSE
CHIP_H3K9ac_neural_progenitor_cell_originated_from_H9	446502791	0.984824	0.505137	FALSE	FALSE	451535752	4.84027e-06	0.510494	TRUE	FALSE	FALSE	FALSE	TRUE
CHIP_H3K9me3_spleen_female_adult_53_years	439283952	0.0587848	0.496288	FALSE	FALSE	4.50383e+08	9.02802e-05	0.508881	TRUE	FALSE	FALSE	FALSE	FALSE
CHIP_H3K36me3_gastrocnemius_medialis_male_adult_54_years	4.4126e+08	0.300069	0.498757	FALSE	FALSE	450710187	4.59212e-05	0.509276	TRUE	FALSE	FALSE	FALSE	FALSE
CHIP_eGFP_ZNF366_HEK293_genetically_modified_using_site_specific_recombination_originated_from_HEK293	4.40873e+08	0.230948	0.498255	FALSE	FALSE	4.39757e+08	0.901148	0.496945	FALSE	FALSE	FALSE	FALSE	FALSE
CHIP_TAL1_K562_RPT	439172960	0.0572626	0.496257	FALSE	FALSE	440789858	0.786961	0.498112	FALSE	FALSE	FALSE	FALSE	FALSE
CHIP_H3K4me2_Parathyroid_adenoma_male_adult_62_years	4.43193e+08	0.659474	0.500975	FALSE	FALSE	4.43009e+08	0.408049	0.500552	FALSE	FALSE	FALSE	FALSE	FALSE
CHIP_POLR2A_transverse_colon_female_adult_53_years	4.39508e+08	0.102209	0.49699	FALSE	FALSE	4.52264e+08	6.10697e-07	0.51151	TRUE	TRUE	FALSE	FALSE	FALSE
CHIP_MLLT1_K562	4.36721e+08	0.00288604	0.493453	TRUE	FALSE	439701186	0.90614	0.496876	FALSE	FALSE	FALSE	FALSE	FALSE
CHIP_H3K4me3_heart_right_ventricle_male_child_3_years	4.4152e+08	0.324263	0.498919	FALSE	FALSE	442241455	0.531296	0.499814	FALSE	FALSE	FALSE	FALSE	TRUE
CHIP_YBX1_K562	4.38911e+08	0.0461379	0.496007	TRUE	FALSE	4.41179e+08	0.711468	0.498677	FALSE	FALSE	FALSE	FALSE	FALSE
CHIP_H3K27ac_foreskin_fibroblast_male_newborn	4.44691e+08	0.844584	0.502403	FALSE	FALSE	4.43616e+08	0.301361	0.501234	FALSE	FALSE	FALSE	FALSE	FALSE
CHIP_3xFLAG_GATAD1_HepG2_genetically_modified_using_CRISPR	441816901	0.360498	0.499153	FALSE	FALSE	440947593	0.74705	0.498422	FALSE	FALSE	FALSE	FALSE	FALSE
CHIP_H3K9me3_caudate_nucleus_male_adult_81_year	438765905	0.0351015	0.495706	TRUE	FALSE	448751980	0.00133137	0.507125	TRUE	FALSE	TRUE	FALSE	TRUE
CHIP_HES1_MCF_7	441904187	0.38653	0.499316	FALSE	FALSE	448948449	0.000992289	0.507334	TRUE	FALSE	FALSE	FALSE	FALSE
CHIP_H3K27me3_heart_left_ventricle_male_child_3_years	443803820	0.728296	0.501441	FALSE	FALSE	442647389	0.461402	0.50023	FALSE	FALSE	FALSE	FALSE	TRUE
CHIP_CREB3L1_K562	4.3935e+08	0.0756897	0.496597	FALSE	FALSE	441368243	0.705317	0.49872	FALSE	FALSE	FALSE	FALSE	FALSE
CHIP_H3K27me3_subcutaneous_abdominal_adipose_tissue_nuclear_fraction_female_adult_25_years	440165131	0.124716	0.497269	FALSE	FALSE	4.42895e+08	0.42656	0.500439	FALSE	FALSE	FALSE	FALSE	FALSE
CHIP_H3K27me3_lung_female_embryo_120_days	439817149	0.0927588	0.49686	FALSE	FALSE	446497906	0.0271072	0.504566	TRUE	FALSE	FALSE	FALSE	FALSE
CHIP_H3K4me1_liver_male_adult_31_year	438690532	0.0330637	0.495642	TRUE	FALSE	4.38629e+08	0.970191	0.495533	FALSE	FALSE	FALSE	FALSE	FALSE
CHIP_H3K9ac_SK_N_MC	4.41095e+08	0.246028	0.498371	FALSE	FALSE	4.44112e+08	0.212643	0.501891	FALSE	FALSE	FALSE	FALSE	FALSE
CHIP_H3K9me3_endocrine_pancreas_adult_59_years	4.41432e+08	0.292146	0.498702	FALSE	FALSE	4.4988e+08	0.000236151	0.508291	TRUE	FALSE	FALSE	FALSE	FALSE
CHIP_H3K4me1_heart_left_ventricle_male_adult_34_years	4.41537e+08	0.309649	0.498822	FALSE	FALSE	4.42259e+08	0.561359	0.499634	FALSE	FALSE	FALSE	FALSE	TRUE
CHIP_CREB1_HepG2	4.38256e+08	0.022756	0.495257	TRUE	FALSE	448142105	0.00308554	0.506495	TRUE	FALSE	TRUE	FALSE	FALSE
CHIP_HNRNPLL_K562	4.42732e+08	0.552425	0.500313	FALSE	FALSE	4.3871e+08	0.960677	0.495829	FALSE	FALSE	FALSE	FALSE	FALSE
CHIP_H3K4me1_ovary_female_adult_30_years	4.43511e+08	0.676808	0.501088	FALSE	FALSE	4.4206e+08	0.600903	0.499394	FALSE	FALSE	FALSE	FALSE	FALSE
CHIP_EZH2_SK_N_MC	440923250	0.225282	0.498211	FALSE	FALSE	448534321	0.00206718	0.506801	TRUE	FALSE	FALSE	FALSE	FALSE
CHIP_MTA2_K562	4.39018e+08	0.0526265	0.496158	FALSE	FALSE	4.38616e+08	0.96457	0.495716	FALSE	FALSE	FALSE	FALSE	FALSE
CHIP_H3K27me3_mid_neurogenesis_radial_glial_cells_genetically_modified_using_stable_transfection_originated_from_H9	438013000	0.0175868	0.495004	TRUE	FALSE	443201351	0.345253	0.500944	FALSE	FALSE	FALSE	FALSE	FALSE
CHIP_H3K27me3_luminal_epithelial_cell_of_mammary_gland_female_adult_33_years	4.38637e+08	0.0323101	0.495618	TRUE	FALSE	446138127	0.0388657	0.504184	TRUE	FALSE	TRUE	FALSE	FALSE
CHIP_H3K36me3_temporal_lobe_male_adult_81_year	445299220	0.902393	0.503072	FALSE	FALSE	4.50618e+08	5.30091e-05	0.509193	TRUE	FALSE	FALSE	FALSE	FALSE
CHIP_H3K9ac_SU_DHL_6	440020693	0.118358	0.497194	FALSE	FALSE	4.47068e+08	0.0136516	0.505235	TRUE	FALSE	FALSE	FALSE	FALSE
CHIP_ASH1L_K562	438671219	0.0412532	0.495882	TRUE	FALSE	4.39195e+08	0.947414	0.496158	FALSE	FALSE	FALSE	FALSE	FALSE
CHIP_KDM1A_HepG2	4.41212e+08	0.267396	0.498528	FALSE	FALSE	445468445	0.0816261	0.503306	FALSE	FALSE	FALSE	FALSE	FALSE
CHIP_H3K4me1_foreskin_keratinocyte_male_newborn_RPT_RPT	440878776	0.21444	0.498124	FALSE	FALSE	4.43003e+08	0.415667	0.500505	FALSE	FALSE	FALSE	FALSE	FALSE
CHIP_H3K9me3_T_cell_male_adult_21_year	441514999	0.31411	0.498852	FALSE	FALSE	4.47289e+08	0.0118641	0.505363	TRUE	FALSE	FALSE	FALSE	FALSE
CHIP_3xFLAG_MIER2_HepG2_genetically_modified_using_CRISPR	440369247	0.14789	0.497521	FALSE	FALSE	441530093	0.657631	0.499037	FALSE	FALSE	FALSE	FALSE	FALSE
CHIP_H3K4ac_mesenchymal_stem_cell_originated_from_H1_hESC	4.38208e+08	0.0197149	0.495115	TRUE	FALSE	4.39909e+08	0.892343	0.497061	FALSE	FALSE	FALSE	FALSE	FALSE
CHIP_PKNOX1_K562	4.37131e+08	0.00547332	0.493966	TRUE	FALSE	441621289	0.667709	0.498972	FALSE	FALSE	FALSE	FALSE	FALSE
CHIP_H3K4me1_spleen_female_adult_30_years	439338578	0.0636443	0.496384	FALSE	FALSE	438404958	0.976221	0.495301	FALSE	FALSE	FALSE	FALSE	FALSE
CHIP_H3K4me1_adipocyte_originated_from_mesenchymal_stem_cell	4.45861e+08	0.9428	0.503744	FALSE	FALSE	4.45846e+08	0.0591161	0.503705	FALSE	FALSE	FALSE	FALSE	FALSE
CHIP_CSDE1_MCF_7	4.4204e+08	0.425016	0.499552	FALSE	FALSE	444650027	0.14334	0.502527	FALSE	FALSE	FALSE	FALSE	FALSE
CHIP_EP300_esophagus_muscularis_mucosa_female_adult_53_years	4.37558e+08	0.0120282	0.494649	TRUE	FALSE	4.43306e+08	0.320065	0.501109	FALSE	FALSE	FALSE	FALSE	FALSE
CHIP_3xFLAG_HOMEZ_HepG2_genetically_modified_using_CRISPR	4.41186e+08	0.260699	0.498479	FALSE	FALSE	4.4035e+08	0.853008	0.497511	FALSE	FALSE	FALSE	FALSE	FALSE
CHIP_H3K4me1_cingulate_gyrus_female_adult_75_years	4.38745e+08	0.034243	0.49568	TRUE	FALSE	447436094	0.0092287	0.505588	TRUE	FALSE	TRUE	FALSE	TRUE
CHIP_H3K9me3_CD4_positive_alpha_beta_memory_T_cell	4.45408e+08	0.918341	0.503306	FALSE	FALSE	4.45576e+08	0.0710858	0.503481	FALSE	FALSE	FALSE	FALSE	FALSE
CHIP_ZNF207_GM12878	441078746	0.270297	0.498549	FALSE	FALSE	4.53295e+08	1.34651e-07	0.512199	TRUE	TRUE	FALSE	FALSE	FALSE
CHIP_eGFP_ZNF24_K562_genetically_modified_using_stable_transfection	4.36997e+08	0.00433415	0.493775	TRUE	FALSE	4.40978e+08	0.753537	0.498374	FALSE	FALSE	FALSE	FALSE	FALSE
CHIP_NCOA4_K562	4.37226e+08	0.00576448	0.494009	TRUE	FALSE	441147061	0.738952	0.498482	FALSE	FALSE	FALSE	FALSE	FALSE
CHIP_PHF21A_K562	439740654	0.092899	0.496862	FALSE	FALSE	4.39331e+08	0.925567	0.496576	FALSE	FALSE	FALSE	FALSE	FALSE
CHIP_H3K36me3_MM_1S	4.44447e+08	0.843124	0.502389	FALSE	FALSE	4.49698e+08	0.000281555	0.508179	TRUE	FALSE	FALSE	FALSE	FALSE
CHIP_PRDM10_K562	438878173	0.0427269	0.495921	TRUE	FALSE	441137284	0.715173	0.498651	FALSE	FALSE	FALSE	FALSE	FALSE
CHIP_H3K4me3_placenta_embryo_16_weeks	441835170	0.39962	0.499397	FALSE	FALSE	4.49004e+08	0.00065983	0.507618	TRUE	FALSE	FALSE	FALSE	FALSE
CHIP_H3K9ac_SK_N_SH	4.38936e+08	0.0467898	0.496023	TRUE	FALSE	4.43996e+08	0.238603	0.501686	FALSE	FALSE	FALSE	FALSE	FALSE
CHIP_CDC5L_K562	4.37709e+08	0.0116978	0.494624	TRUE	FALSE	4.38469e+08	0.970213	0.495532	FALSE	FALSE	FALSE	FALSE	FALSE
CHIP_H3K4me1_esophagus_squamous_epithelium_female_adult_53_years	443078408	0.625554	0.500759	FALSE	FALSE	440899125	0.754837	0.498364	FALSE	FALSE	FALSE	FALSE	FALSE
CHIP_POLR2A_stomach_male_adult_54_years	440389155	0.205585	0.498051	FALSE	FALSE	454797485	1.70996e-09	0.514017	TRUE	TRUE	FALSE	FALSE	FALSE
CHIP_H3K4me3_foreskin_fibroblast_male_newborn_RPT_RPT_RPT	443478613	0.688912	0.501169	FALSE	FALSE	4.46366e+08	0.0326048	0.504373	TRUE	FALSE	FALSE	FALSE	FALSE
CHIP_POLR2A_prostate_gland_male_adult_54_years	4.39646e+08	0.160626	0.497647	FALSE	FALSE	4.5713e+08	4.91618e-13	0.51692	TRUE	TRUE	FALSE	FALSE	FALSE
CHIP_H3K4me3_ascending_aorta_female_adult_53_years	4.37792e+08	0.0134864	0.494754	TRUE	FALSE	4.5103e+08	2.02746e-05	0.509734	TRUE	FALSE	TRUE	FALSE	FALSE
CHIP_H3K27ac_layer_of_hippocampus_female_adult_75_years	4.41329e+08	0.277755	0.498602	FALSE	FALSE	4.48393e+08	0.00264699	0.506613	TRUE	FALSE	FALSE	FALSE	TRUE
CHIP_H2BK15ac_neural_stem_progenitor_cell_originated_from_H1_hESC	438891525	0.0477619	0.496046	TRUE	FALSE	440661877	0.803958	0.49797	FALSE	FALSE	FALSE	FALSE	TRUE
CHIP_FOS_IMR_90	4.43235e+08	0.709273	0.501308	FALSE	FALSE	439151841	0.937832	0.496355	FALSE	FALSE	FALSE	FALSE	FALSE
CHIP_ETV6_K562_RPT	441891089	0.410585	0.499464	FALSE	FALSE	439222617	0.923561	0.496609	FALSE	FALSE	FALSE	FALSE	FALSE
CHIP_H2AFZ_IMR_90	439048972	0.0505278	0.496111	FALSE	FALSE	4.36496e+08	0.997541	0.49333	FALSE	FALSE	FALSE	FALSE	FALSE
CHIP_H3K4me2_GM23248	441601533	0.320086	0.498891	FALSE	FALSE	4.40904e+08	0.785827	0.498122	FALSE	FALSE	FALSE	FALSE	FALSE
CHIP_H3K27ac_neural_cell	440510808	0.170807	0.497745	FALSE	FALSE	444343562	0.17999	0.502171	FALSE	FALSE	FALSE	FALSE	TRUE
CHIP_3xFLAG_MLX_HepG2_genetically_modified_using_CRISPR	4.41355e+08	0.295248	0.498724	FALSE	FALSE	441255805	0.716627	0.498641	FALSE	FALSE	FALSE	FALSE	FALSE
CHIP_CTCF_SU_DHL_6	445326448	0.911679	0.503204	FALSE	FALSE	4.39053e+08	0.951399	0.496067	FALSE	FALSE	FALSE	FALSE	FALSE
CHIP_eGFP_ZNF394_HEK293_genetically_modified_using_site_specific_recombination_originated_from_HEK293	440986275	0.265075	0.498511	FALSE	FALSE	439370738	0.924155	0.4966	FALSE	FALSE	FALSE	FALSE	FALSE
CHIP_H3F3A_SK_N_SH	4.39075e+08	0.0510286	0.496123	FALSE	FALSE	4.42224e+08	0.559281	0.499646	FALSE	FALSE	FALSE	FALSE	FALSE
CHIP_CTCF_neural_progenitor_cell_originated_from_H9	439530638	0.115538	0.497159	FALSE	FALSE	444515792	0.150908	0.502449	FALSE	FALSE	FALSE	FALSE	TRUE
CHIP_eGFP_ZNF561_HEK293_genetically_modified_using_site_specific_recombination_originated_from_HEK293	4.41572e+08	0.358052	0.499137	FALSE	FALSE	4.38604e+08	0.970891	0.495508	FALSE	FALSE	FALSE	FALSE	FALSE
CHIP_eGFP_KLF9_MCF_7_genetically_modified_using_stable_transfection	4.41952e+08	0.40223	0.499413	FALSE	FALSE	439552374	0.913104	0.496774	FALSE	FALSE	FALSE	FALSE	FALSE
CHIP_H3K4me2_mesendoderm_originated_from_H1_hESC	4.41948e+08	0.420178	0.499522	FALSE	FALSE	4.43077e+08	0.361827	0.500839	FALSE	FALSE	FALSE	FALSE	FALSE
CHIP_H3K36me3_layer_of_hippocampus_male_adult_81_year	4.43193e+08	0.61785	0.500711	FALSE	FALSE	451342890	9.41743e-06	0.510147	TRUE	FALSE	FALSE	FALSE	FALSE
CHIP_eGFP_PTRF_K562_genetically_modified_using_stable_transfection	4.3932e+08	0.0686283	0.496475	FALSE	FALSE	440880705	0.768024	0.498263	FALSE	FALSE	FALSE	FALSE	FALSE
CHIP_FOXA1_MCF_7	4.40978e+08	0.244787	0.498361	FALSE	FALSE	446902777	0.0178783	0.50498	TRUE	FALSE	FALSE	FALSE	FALSE
CHIP_H3K36me3_neurosphere_female_embryo_17_weeks_originated_from_ganglionic_eminence	441637040	0.333649	0.498981	FALSE	FALSE	443662180	0.296344	0.501269	FALSE	FALSE	FALSE	FALSE	TRUE
CHIP_H3K36me3_tibial_artery_female_adult_53_years	439550812	0.078195	0.496639	FALSE	FALSE	452253508	1.74489e-06	0.511003	TRUE	TRUE	FALSE	FALSE	FALSE
CHIP_SNRNP70_HepG2	4.43143e+08	0.674947	0.501076	FALSE	FALSE	4.37965e+08	0.981454	0.495055	FALSE	FALSE	FALSE	FALSE	FALSE
CHIP_H3K4me3_muscle_of_leg_female_embryo_110_days	4.38922e+08	0.041715	0.495895	TRUE	FALSE	445182878	0.0953313	0.503104	FALSE	FALSE	FALSE	FALSE	FALSE
CHIP_H3K27me3_aorta_female_adult_30_years	4.4309e+08	0.604428	0.500628	FALSE	FALSE	438703546	0.964411	0.495721	FALSE	FALSE	FALSE	FALSE	FALSE
CHIP_H3K4me3_stomach_male_adult_34_years	4.40565e+08	0.20338	0.498032	FALSE	FALSE	4.4181e+08	0.55952	0.499645	FALSE	FALSE	FALSE	FALSE	FALSE
CHIP_H3K4ac_H1_hESC	446555120	0.97469	0.504636	FALSE	FALSE	440825675	0.744657	0.49844	FALSE	FALSE	FALSE	FALSE	TRUE
CHIP_COPS2_K562	4.44043e+08	0.768762	0.501743	FALSE	FALSE	4.41734e+08	0.646046	0.499111	FALSE	FALSE	FALSE	FALSE	FALSE
CHIP_H3K4me1_smooth_muscle_cell_originated_from_H9	445585815	0.929178	0.503486	FALSE	FALSE	441589389	0.676897	0.498911	FALSE	FALSE	FALSE	FALSE	FALSE
CHIP_eGFP_NR4A1_K562_genetically_modified_using_stable_transfection_RPT	4.40839e+08	0.239538	0.498321	FALSE	FALSE	441162441	0.740303	0.498472	FALSE	FALSE	FALSE	FALSE	FALSE
CHIP_H3K4me3_neurosphere_female_embryo_17_weeks_originated_from_ganglionic_eminence	4.43396e+08	0.654148	0.50094	FALSE	FALSE	4.45308e+08	0.0884644	0.503202	FALSE	FALSE	FALSE	FALSE	TRUE
CHIP_3xFLAG_PPARG_HepG2_genetically_modified_using_CRISPR	4.41303e+08	0.284411	0.498649	FALSE	FALSE	441408298	0.687913	0.498838	FALSE	FALSE	FALSE	FALSE	FALSE
CHIP_H3K36me3_placenta_female_embryo_113_days	4.4388e+08	0.753821	0.501628	FALSE	FALSE	4.4533e+08	0.0939854	0.503122	FALSE	FALSE	FALSE	FALSE	FALSE
CHIP_EZH2_GM23248	437671335	0.0112071	0.494585	TRUE	FALSE	444104408	0.226805	0.501777	FALSE	FALSE	FALSE	FALSE	FALSE
CHIP_POLR2A_transverse_colon_male_adult_54_years	4.4179e+08	0.39046	0.49934	FALSE	FALSE	4.55711e+08	9.6102e-11	0.515102	TRUE	TRUE	FALSE	FALSE	FALSE
CHIP_H3K27ac_stomach_female_adult_53_years	4.42661e+08	0.512248	0.500073	FALSE	FALSE	443489352	0.332464	0.501027	FALSE	FALSE	FALSE	FALSE	FALSE
CHIP_H3K9me3_prostate_male_adult_54_years	4.40927e+08	0.264435	0.498506	FALSE	FALSE	444067518	0.200244	0.501994	FALSE	FALSE	FALSE	FALSE	FALSE
CHIP_H3K27me3_mammary_epithelial_cell_female_adult_18_years	444083145	0.760598	0.50168	FALSE	FALSE	447247646	0.0117096	0.505375	TRUE	FALSE	FALSE	FALSE	FALSE
CHIP_eGFP_ZFP3_HEK293_genetically_modified_using_site_specific_recombination_originated_from_HEK293	439313607	0.0771091	0.496621	FALSE	FALSE	440955331	0.773635	0.498219	FALSE	FALSE	FALSE	FALSE	FALSE
CHIP_NRF1_MCF_7	4.41219e+08	0.262483	0.498492	FALSE	FALSE	447984429	0.00391409	0.506307	TRUE	FALSE	FALSE	FALSE	FALSE
CHIP_H3K36me3_radial_glial_cell_genetically_modified_using_stable_transfection_originated_from_H9	442251188	0.434686	0.49961	FALSE	FALSE	447637988	0.00711824	0.505813	TRUE	FALSE	FALSE	FALSE	FALSE
CHIP_H3K4me3_common_myeloid_progenitor_CD34_positive_female_adult_33_years	4.35311e+08	0.000309332	0.491881	TRUE	FALSE	4.40369e+08	0.83855	0.497656	FALSE	FALSE	FALSE	FALSE	FALSE
CHIP_H3K27me3_fibroblast_of_breast_female_adult_26_years	4.4118e+08	0.261609	0.498486	FALSE	FALSE	4.45149e+08	0.112003	0.502884	FALSE	FALSE	FALSE	FALSE	FALSE
CHIP_H3K4me1_ectodermal_cell_originated_from_embryonic_stem_cell	4.44577e+08	0.837403	0.502333	FALSE	FALSE	445470734	0.0824487	0.503294	FALSE	FALSE	FALSE	FALSE	FALSE
CHIP_H3K36me3_adipocyte_originated_from_mesenchymal_stem_cell	440529790	0.16919	0.49773	FALSE	FALSE	446902025	0.0193836	0.504901	TRUE	FALSE	FALSE	FALSE	FALSE
CHIP_REST_K562_RPT	440783161	0.220747	0.498175	FALSE	FALSE	4.41282e+08	0.729263	0.498552	FALSE	FALSE	FALSE	FALSE	FALSE
CHIP_H3K27ac_CD4_positive_alpha_beta_T_cell_treated_with_phorbol_13_acetate_12_myristate_ionomycin	4.38995e+08	0.0468969	0.496026	TRUE	FALSE	443868334	0.272291	0.501437	FALSE	FALSE	FALSE	FALSE	FALSE
CHIP_RNF2_K562_RPT	4.36338e+08	0.00152881	0.492976	TRUE	FALSE	4.39358e+08	0.932205	0.496461	FALSE	FALSE	FALSE	FALSE	FALSE
CHIP_eGFP_ZNF132_HEK293_genetically_modified_using_site_specific_recombination_originated_from_HEK293	443233227	0.62659	0.500766	FALSE	FALSE	4.42133e+08	0.573265	0.499562	FALSE	FALSE	FALSE	FALSE	FALSE
CHIP_MCM2_K562	440081263	0.13364	0.497369	FALSE	FALSE	4.41019e+08	0.727163	0.498567	FALSE	FALSE	FALSE	FALSE	FALSE
CHIP_GABPB1_K562	436670101	0.00271087	0.493405	TRUE	FALSE	4.39637e+08	0.920692	0.496657	FALSE	FALSE	FALSE	FALSE	FALSE
CHIP_H3K27me3_neural_progenitor_cell_originated_from_H9	438330660	0.024686	0.495339	TRUE	FALSE	448705148	0.0014195	0.507079	TRUE	FALSE	TRUE	FALSE	TRUE
CHIP_H3K4me3_ovary_female_adult_30_years	442780408	0.606512	0.500641	FALSE	FALSE	4.46435e+08	0.0294913	0.504478	TRUE	FALSE	FALSE	FALSE	FALSE
CHIP_MAFF_HeLa_S3	441137967	0.291997	0.498701	FALSE	FALSE	442760709	0.415217	0.500508	FALSE	FALSE	FALSE	FALSE	FALSE
CHIP_eGFP_SP3_HEK293_genetically_modified_using_site_specific_recombination_originated_from_HEK293	4.39752e+08	0.102281	0.496991	FALSE	FALSE	441593615	0.67339	0.498934	FALSE	FALSE	FALSE	FALSE	FALSE
CHIP_H3K36me3_colonic_mucosa_female_adult_73_years	4.41117e+08	0.251028	0.498408	FALSE	FALSE	4.44978e+08	0.12342	0.502746	FALSE	FALSE	FALSE	FALSE	FALSE
CHIP_3xFLAG_CEBPA_HepG2_genetically_modified_using_CRISPR	4.38655e+08	0.0320306	0.495608	TRUE	FALSE	4.4035e+08	0.849759	0.497544	FALSE	FALSE	FALSE	FALSE	FALSE
CHIP_H3K36me3_heart_right_ventricle_male_adult_34_years	4.46116e+08	0.962214	0.504215	FALSE	FALSE	448785491	0.00134767	0.507116	TRUE	FALSE	FALSE	FALSE	TRUE
CHIP_POLR2A_uterus_female_adult_53_years	4.40782e+08	0.235441	0.49829	FALSE	FALSE	451020284	1.35392e-05	0.509955	TRUE	FALSE	FALSE	FALSE	FALSE
CHIP_EWSR1_K562	4.43953e+08	0.780674	0.501837	FALSE	FALSE	4.43591e+08	0.273493	0.501429	FALSE	FALSE	FALSE	FALSE	FALSE
CHIP_ZC3H8_K562	4.38466e+08	0.0293389	0.495516	TRUE	FALSE	4.39169e+08	0.947109	0.496164	FALSE	FALSE	FALSE	FALSE	FALSE
CHIP_H3K4me3_brain_male_embryo_122_days	4.50372e+08	0.999928	0.509012	FALSE	FALSE	443446112	0.301443	0.501234	FALSE	FALSE	FALSE	FALSE	TRUE
CHIP_H3K27me3_smooth_muscle_cell_originated_from_H9	443864997	0.76213	0.501691	FALSE	FALSE	440882519	0.773209	0.498223	FALSE	FALSE	FALSE	FALSE	FALSE
CHIP_H3K27me3_amnion_male_embryo_16_weeks	4.34998e+08	0.000222146	0.49167	TRUE	FALSE	446142970	0.0411341	0.504121	TRUE	FALSE	TRUE	FALSE	FALSE
CHIP_H3K36me3_mesendoderm_originated_from_H1_hESC	441620990	0.35662	0.499128	FALSE	FALSE	447813325	0.00535697	0.506052	TRUE	FALSE	FALSE	FALSE	FALSE
CHIP_NFRKB_HepG2	4.3804e+08	0.0228251	0.495259	TRUE	FALSE	4.45958e+08	0.0309741	0.504428	TRUE	FALSE	TRUE	FALSE	FALSE
CHIP_TARDBP_HepG2	4.38983e+08	0.0665166	0.496437	FALSE	FALSE	441171130	0.625455	0.499241	FALSE	FALSE	FALSE	FALSE	FALSE
CHIP_ATF4_K562	436867224	0.00395087	0.4937	TRUE	FALSE	440399162	0.826914	0.497766	FALSE	FALSE	FALSE	FALSE	FALSE
CHIP_HDGF_GM12878	4.40881e+08	0.236391	0.498297	FALSE	FALSE	4.50271e+08	0.000118579	0.508717	TRUE	FALSE	FALSE	FALSE	FALSE
CHIP_CTCF_gastroesophageal_sphincter_female_adult_51_year	4.45722e+08	0.938172	0.503651	FALSE	FALSE	4.43844e+08	0.259013	0.501533	FALSE	FALSE	FALSE	FALSE	FALSE
CHIP_H3K4me3_mucosa_of_rectum_female_adult_61_year	4.45294e+08	0.919366	0.503322	FALSE	FALSE	441283066	0.727401	0.498565	FALSE	FALSE	FALSE	FALSE	FALSE
CHIP_H3K4me1_skeletal_muscle_tissue	4.42899e+08	0.566407	0.500397	FALSE	FALSE	4.45619e+08	0.0749262	0.503415	FALSE	FALSE	FALSE	FALSE	FALSE
CHIP_H3K9ac_subcutaneous_abdominal_adipose_tissue_nuclear_fraction_female_adult_59_years	4.40219e+08	0.140374	0.497442	FALSE	FALSE	448177284	0.00357469	0.506379	TRUE	FALSE	FALSE	FALSE	FALSE
CHIP_H3K9me3_brain_female_embryo_17_weeks	4.34339e+08	4.45449e-05	0.490707	TRUE	FALSE	4.49894e+08	0.000232724	0.5083	TRUE	FALSE	TRUE	FALSE	TRUE
CHIP_eGFP_REPIN1_HEK293_genetically_modified_using_site_specific_recombination_originated_from_HEK293	441782282	0.390471	0.49934	FALSE	FALSE	4.4166e+08	0.650531	0.499083	FALSE	FALSE	FALSE	FALSE	FALSE
CHIP_H3K9ac_kidney_male_adult_50_years	4.41285e+08	0.281168	0.498626	FALSE	FALSE	4.45806e+08	0.0556023	0.503778	FALSE	FALSE	FALSE	FALSE	FALSE
CHIP_H3K27me3_foreskin_melanocyte_male_newborn	4.45534e+08	0.924126	0.503399	FALSE	FALSE	447406784	0.0107437	0.505453	TRUE	FALSE	FALSE	FALSE	FALSE
CHIP_POLR2A_esophagus_squamous_epithelium_female_adult_53_years	440668548	0.237008	0.498302	FALSE	FALSE	4.50516e+08	3.89802e-05	0.509371	TRUE	FALSE	FALSE	FALSE	FALSE
CHIP_EP300_subcutaneous_adipose_tissue_female_adult_53_years	445037386	0.944739	0.503786	FALSE	FALSE	441494737	0.667073	0.498976	FALSE	FALSE	FALSE	FALSE	FALSE
CHIP_H3K4me1_gastrocnemius_medialis_male_adult_37_years	442268710	0.456912	0.499743	FALSE	FALSE	445305245	0.0957842	0.503097	FALSE	FALSE	FALSE	FALSE	FALSE
CHIP_H3K4me3_duodenal_mucosa_male_adult_76_years	438671588	0.0318497	0.495603	TRUE	FALSE	437204089	0.993295	0.494135	FALSE	FALSE	FALSE	FALSE	FALSE
CHIP_eGFP_ZNF584_K562_genetically_modified_using_CRISPR	444540198	0.838809	0.502347	FALSE	FALSE	438881157	0.960977	0.495821	FALSE	FALSE	FALSE	FALSE	FALSE
CHIP_H3K9me3_esophagus_male_adult_34_years	4.3839e+08	0.023751	0.4953	TRUE	FALSE	4.44493e+08	0.150988	0.502448	FALSE	FALSE	FALSE	FALSE	FALSE
CHIP_H3K4me1_substantia_nigra_female_adult_75_years	4.41254e+08	0.266242	0.49852	FALSE	FALSE	444519962	0.170707	0.502256	FALSE	FALSE	FALSE	FALSE	FALSE
CHIP_H3K36me3_muscle_of_leg_female_embryo_110_days	445265151	0.902747	0.503077	FALSE	FALSE	4.46931e+08	0.01791	0.504978	TRUE	FALSE	FALSE	FALSE	FALSE
CHIP_H3K27ac_heart_left_ventricle_male_adult_34_years	437495681	0.00845274	0.494335	TRUE	FALSE	4.46941e+08	0.0192484	0.504908	TRUE	FALSE	TRUE	FALSE	TRUE
CHIP_H3K36me3_sigmoid_colon_female_adult_53_years	4.39578e+08	0.106183	0.497042	FALSE	FALSE	4.49574e+08	0.000175324	0.50848	TRUE	FALSE	FALSE	FALSE	FALSE
CHIP_AGO2_HepG2	439927490	0.107652	0.497061	FALSE	FALSE	4.43099e+08	0.379981	0.500725	FALSE	FALSE	FALSE	FALSE	FALSE
CHIP_H3K9ac_foreskin_melanocyte_male_newborn	4.41082e+08	0.245781	0.498369	FALSE	FALSE	448200974	0.00370709	0.50635	TRUE	FALSE	FALSE	FALSE	FALSE
CHIP_H3K4me1_SK_N_MC	440966939	0.222643	0.49819	FALSE	FALSE	4.42622e+08	0.484212	0.500094	FALSE	FALSE	FALSE	FALSE	FALSE
CHIP_H3K9ac_subcutaneous_abdominal_adipose_tissue_nuclear_fraction_female_adult_41_year	446104127	0.95391	0.503994	FALSE	FALSE	4.47113e+08	0.0137685	0.505227	TRUE	FALSE	FALSE	FALSE	FALSE
CHIP_H4K20me1_PC_9	4.50516e+08	0.999931	0.509043	FALSE	FALSE	4.46443e+08	0.0311874	0.50442	TRUE	FALSE	FALSE	FALSE	FALSE
CHIP_POLR2A_lower_leg_skin_male_adult_54_years	437127191	0.00650253	0.494109	TRUE	FALSE	4.44922e+08	0.116061	0.502834	FALSE	FALSE	FALSE	FALSE	FALSE
CHIP_H3K4me3_HUES48	4.46882e+08	0.979726	0.504857	FALSE	FALSE	443341773	0.356418	0.500873	FALSE	FALSE	FALSE	FALSE	FALSE
CHIP_TRIP13_K562	439507027	0.0835558	0.496723	FALSE	FALSE	4.40486e+08	0.822945	0.497802	FALSE	FALSE	FALSE	FALSE	FALSE
CHIP_POLR2A_tibial_nerve_female_adult_51_year	4.40924e+08	0.272129	0.498562	FALSE	FALSE	453660732	5.05167e-08	0.512629	TRUE	TRUE	FALSE	FALSE	FALSE
CHIP_H3K79me2_GM23338_male_adult_53_years_originated_from_GM23248	4.45797e+08	0.941194	0.503711	FALSE	FALSE	446846369	0.0204697	0.504848	TRUE	FALSE	FALSE	FALSE	FALSE
CHIP_ARNT_K562	438120827	0.0167685	0.494959	TRUE	FALSE	4.37383e+08	0.992758	0.494201	FALSE	FALSE	FALSE	FALSE	FALSE
CHIP_ZBTB11_MCF_7	441245248	0.289123	0.498681	FALSE	FALSE	4.42092e+08	0.58144	0.499512	FALSE	FALSE	FALSE	FALSE	FALSE
CHIP_PTBP1_HepG2	437281561	0.00680191	0.494148	TRUE	FALSE	4.43729e+08	0.26635	0.50148	FALSE	FALSE	FALSE	FALSE	FALSE
CHIP_3xFLAG_DNMT3B_HepG2_genetically_modified_using_CRISPR	4.41505e+08	0.306977	0.498804	FALSE	FALSE	4.38727e+08	0.955396	0.495969	FALSE	FALSE	FALSE	FALSE	FALSE
CHIP_POLR2A_esophagus_squamous_epithelium_male_adult_37_years	4.39522e+08	0.0767752	0.496615	FALSE	FALSE	4.49441e+08	0.000365193	0.508012	TRUE	FALSE	FALSE	FALSE	FALSE
CHIP_H3K27ac_peripheral_blood_mononuclear_cell_female_adult_28_years	4.3642e+08	0.00249436	0.49334	TRUE	FALSE	4.45873e+08	0.047203	0.503967	TRUE	FALSE	TRUE	FALSE	FALSE
CHIP_ZKSCAN1_HepG2	440839114	0.218014	0.498153	FALSE	FALSE	4.45255e+08	0.081681	0.503306	FALSE	FALSE	FALSE	FALSE	FALSE
CHIP_3xFLAG_ZNF205_HepG2_genetically_modified_using_CRISPR	438670036	0.0366798	0.495753	TRUE	FALSE	440934750	0.760093	0.498324	FALSE	FALSE	FALSE	FALSE	FALSE
CHIP_H3K4me3_middle_frontal_area_46_female_adult_75_years	4.40599e+08	0.213877	0.498119	FALSE	FALSE	4.47957e+08	0.00369068	0.506354	TRUE	FALSE	FALSE	FALSE	TRUE
CHIP_H3K27me3_large_intestine_male_embryo_108_days	4.41768e+08	0.357626	0.499135	FALSE	FALSE	4.49566e+08	0.000388521	0.507971	TRUE	FALSE	FALSE	FALSE	FALSE
CHIP_SMARCE1_K562	437214694	0.00559463	0.493984	TRUE	FALSE	441129156	0.745882	0.498431	FALSE	FALSE	FALSE	FALSE	FALSE
CHIP_H3K36me3_tibial_nerve_female_adult_53_years	442807978	0.567277	0.500402	FALSE	FALSE	4.51016e+08	2.39158e-05	0.509643	TRUE	FALSE	FALSE	FALSE	FALSE
CHIP_eGFP_ZBTB40_K562_genetically_modified_using_CRISPR	4.45821e+08	0.947304	0.50384	FALSE	FALSE	442336552	0.495635	0.500026	FALSE	FALSE	FALSE	FALSE	FALSE
CHIP_EP300_ovary_female_adult_51_year	4.44389e+08	0.853689	0.502496	FALSE	FALSE	4.42959e+08	0.332536	0.501027	FALSE	FALSE	FALSE	FALSE	FALSE
CHIP_H4K20me1_Karpas_422	438563810	0.0286881	0.495493	TRUE	FALSE	446829173	0.0191824	0.504912	TRUE	FALSE	TRUE	FALSE	FALSE
CHIP_3xFLAG_ERF_HepG2_genetically_modified_using_CRISPR	441836136	0.38493	0.499306	FALSE	FALSE	4.41318e+08	0.688888	0.498831	FALSE	FALSE	FALSE	FALSE	FALSE
CHIP_eGFP_ZNF518A_HEK293_genetically_modified_using_site_specific_recombination_originated_from_HEK293	4.41352e+08	0.308593	0.498815	FALSE	FALSE	439631444	0.912016	0.49679	FALSE	FALSE	FALSE	FALSE	FALSE
CHIP_3xFLAG_ATF1_K562_genetically_modified_using_CRISPR	444268939	0.792822	0.501936	FALSE	FALSE	4.4145e+08	0.691413	0.498815	FALSE	FALSE	FALSE	FALSE	FALSE
CHIP_H3K36me3_myoepithelial_cell_of_mammary_gland_female_adult_36_years	440005430	0.114686	0.497149	FALSE	FALSE	4.43661e+08	0.301088	0.501236	FALSE	FALSE	FALSE	FALSE	FALSE
CHIP_GATAD2A_K562	440348750	0.153455	0.497577	FALSE	FALSE	4.41535e+08	0.683857	0.498865	FALSE	FALSE	FALSE	FALSE	FALSE
CHIP_KDM5A_H1_hESC	447660459	0.996462	0.506389	FALSE	FALSE	4.43083e+08	0.240887	0.501669	FALSE	FALSE	FALSE	FALSE	TRUE
CHIP_H3K27me3_spleen_female_adult_53_years	436903917	0.00408451	0.493727	TRUE	FALSE	451294261	1.27539e-05	0.509985	TRUE	FALSE	TRUE	FALSE	FALSE
CHIP_H3K4me1_gastrocnemius_medialis_male_adult_54_years	440722888	0.187802	0.497899	FALSE	FALSE	446075263	0.0487385	0.50393	TRUE	FALSE	FALSE	FALSE	FALSE
CHIP_H3K4me1_HCT116_RPT	4.41876e+08	0.378853	0.499268	FALSE	FALSE	4.40471e+08	0.837451	0.497666	FALSE	FALSE	FALSE	FALSE	FALSE
CHIP_H2BK5ac_H1_hESC	444853975	0.874018	0.502717	FALSE	FALSE	4.4311e+08	0.391939	0.50065	FALSE	FALSE	FALSE	FALSE	TRUE
CHIP_H3K4me3_naive_thymus_derived_CD4_positive_alpha_beta_T_cell_RPT	4.3778e+08	0.0220617	0.495225	TRUE	FALSE	446914528	0.0198427	0.504878	TRUE	FALSE	TRUE	FALSE	FALSE
CHIP_H3K27me3_B_cell_female_adult_27_years	439649915	0.0881585	0.496793	FALSE	FALSE	445055013	0.119456	0.502793	FALSE	FALSE	FALSE	FALSE	FALSE
CHIP_MYBL2_K562	443793347	0.747838	0.501584	FALSE	FALSE	441063817	0.717837	0.498633	FALSE	FALSE	FALSE	FALSE	FALSE
CHIP_H3K36me3_peripheral_blood_mononuclear_cell_male_adult_32_years	439032255	0.0476267	0.496043	TRUE	FALSE	4.46141e+08	0.0449068	0.504023	TRUE	FALSE	TRUE	FALSE	FALSE
CHIP_H3K9ac_adipocyte_originated_from_mesenchymal_stem_cell	441399345	0.286453	0.498663	FALSE	FALSE	4.47901e+08	0.00562364	0.506012	TRUE	FALSE	FALSE	FALSE	FALSE
CHIP_H3K4me3_common_myeloid_progenitor_CD34_positive_male_adult	4.38239e+08	0.034293	0.49568	TRUE	FALSE	4.44139e+08	0.205979	0.501946	FALSE	FALSE	FALSE	FALSE	FALSE
CHIP_eGFP_ZNF189_HEK293_genetically_modified_using_site_specific_recombination_originated_from_HEK293	4.41518e+08	0.32248	0.498907	FALSE	FALSE	4.40345e+08	0.848189	0.49756	FALSE	FALSE	FALSE	FALSE	FALSE
CHIP_H4K91ac_IMR_90	4.41198e+08	0.252723	0.498421	FALSE	FALSE	4.43479e+08	0.332318	0.501028	FALSE	FALSE	FALSE	FALSE	FALSE
CHIP_H3K36me3_common_myeloid_progenitor_CD34_positive_female_adult_33_years	4.4499e+08	0.874478	0.502722	FALSE	FALSE	4.47412e+08	0.0104508	0.505478	TRUE	FALSE	FALSE	FALSE	FALSE
CHIP_H3K4me2_Loucy	439714258	0.086905	0.496775	FALSE	FALSE	447149721	0.0137974	0.505225	TRUE	FALSE	FALSE	FALSE	FALSE
CHIP_H3K36me3_stomach_female_adult_53_years	4.41981e+08	0.417511	0.499506	FALSE	FALSE	4.4889e+08	0.00129039	0.507147	TRUE	FALSE	FALSE	FALSE	FALSE
CHIP_H3K9ac_iPS_20b_male_adult_55_years	4.47603e+08	0.992833	0.505808	FALSE	FALSE	4.47399e+08	0.00937261	0.505575	TRUE	FALSE	FALSE	FALSE	FALSE
CHIP_H3K9me3_tibial_artery_female_adult_53_years	438055713	0.0173005	0.494989	TRUE	FALSE	450184087	0.000138037	0.508625	TRUE	FALSE	TRUE	FALSE	FALSE
CHIP_H3K4me3_CD8_positive_alpha_beta_T_cell_male_adult_28_years	434766824	0.000114919	0.491264	TRUE	FALSE	4.45532e+08	0.068357	0.503529	FALSE	FALSE	FALSE	FALSE	FALSE
CHIP_eGFP_DIDO1_K562_genetically_modified_using_stable_transfection	4.40096e+08	0.129425	0.497322	FALSE	FALSE	4.40121e+08	0.857011	0.497469	FALSE	FALSE	FALSE	FALSE	FALSE
CHIP_ZNF316_K562	4.36667e+08	0.00268859	0.493399	TRUE	FALSE	4.35755e+08	0.999388	0.492332	FALSE	FALSE	FALSE	FALSE	FALSE
CHIP_eGFP_ZNF544_HEK293_genetically_modified_using_site_specific_recombination_originated_from_HEK293	444923116	0.872744	0.502702	FALSE	FALSE	4.45103e+08	0.107337	0.502943	FALSE	FALSE	FALSE	FALSE	FALSE
CHIP_NCOA6_K562	444279336	0.815639	0.502132	FALSE	FALSE	440236626	0.841768	0.497624	FALSE	FALSE	FALSE	FALSE	FALSE
CHIP_H3K4me3_stomach_smooth_muscle_male_adult_59_years	4.44006e+08	0.766487	0.501725	FALSE	FALSE	442750253	0.443564	0.500337	FALSE	FALSE	FALSE	FALSE	FALSE
CHIP_NR2F2_liver_female_child_4_years	4.44375e+08	0.842657	0.502385	FALSE	FALSE	438725618	0.958385	0.495891	FALSE	FALSE	FALSE	FALSE	FALSE
CHIP_H3K9me3_muscle_layer_of_duodenum_male_adult_73_years	4.39102e+08	0.0514163	0.496131	FALSE	FALSE	4.4865e+08	0.00170564	0.506944	TRUE	FALSE	FALSE	FALSE	FALSE
CHIP_H3K4me1_neural_stem_progenitor_cell_originated_from_H9	446795242	0.978699	0.504809	FALSE	FALSE	4.44996e+08	0.113273	0.502868	FALSE	FALSE	FALSE	FALSE	TRUE
CHIP_PHB2_HepG2	4.38158e+08	0.0269056	0.495426	TRUE	FALSE	4.49533e+08	0.00025588	0.508241	TRUE	FALSE	TRUE	FALSE	FALSE
CHIP_H3K27ac_spleen_male_child_3_years	436478239	0.00181822	0.493103	TRUE	FALSE	4.44502e+08	0.179979	0.502171	FALSE	FALSE	FALSE	FALSE	FALSE
CHIP_H3K4me1_common_myeloid_progenitor_CD34_positive	436881440	0.00376459	0.493662	TRUE	FALSE	440106786	0.870614	0.497322	FALSE	FALSE	FALSE	FALSE	FALSE
CHIP_POLR2AphosphoS5_transverse_colon_female_adult_51_year	4.38949e+08	0.0552349	0.496214	FALSE	FALSE	4.42649e+08	0.429853	0.500419	FALSE	FALSE	FALSE	FALSE	FALSE
CHIP_H3K4me3_muscle_layer_of_colon_female_adult_56_years	443482583	0.684978	0.501142	FALSE	FALSE	441421536	0.687905	0.498838	FALSE	FALSE	FALSE	FALSE	FALSE
CHIP_E2F7_K562	4.41531e+08	0.343972	0.499047	FALSE	FALSE	4.40845e+08	0.78617	0.498119	FALSE	FALSE	FALSE	FALSE	FALSE
CHIP_FOXK2_HepG2	4.35686e+08	0.00111138	0.492744	TRUE	FALSE	4.47925e+08	0.00344151	0.50641	TRUE	FALSE	TRUE	FALSE	FALSE
CHIP_H4K8ac_mesenchymal_stem_cell_originated_from_H1_hESC	4.37605e+08	0.00908052	0.494398	TRUE	FALSE	438768016	0.962365	0.495781	FALSE	FALSE	FALSE	FALSE	FALSE
CHIP_H3K4me3_foreskin_keratinocyte_male_newborn_RPT	4.39242e+08	0.0564938	0.496241	FALSE	FALSE	4.48435e+08	0.00209279	0.506792	TRUE	FALSE	FALSE	FALSE	FALSE
CHIP_CTCF_stomach_female_adult_51_year	4.35799e+08	0.00156822	0.492992	TRUE	FALSE	4.49962e+08	0.000143025	0.508604	TRUE	FALSE	TRUE	FALSE	FALSE
CHIP_3xFLAG_ZNF580_HepG2_genetically_modified_using_CRISPR	440180894	0.149802	0.49754	FALSE	FALSE	440157834	0.857163	0.497468	FALSE	FALSE	FALSE	FALSE	FALSE
CHIP_COPS2_MCF_7	4.42102e+08	0.427642	0.499567	FALSE	FALSE	444361119	0.198104	0.502012	FALSE	FALSE	FALSE	FALSE	FALSE
CHIP_H3K36me3_iPS_DF_6_9_male_newborn	441930154	0.429469	0.499578	FALSE	FALSE	443419634	0.320634	0.501105	FALSE	FALSE	FALSE	FALSE	TRUE
CHIP_ZNF592_GM12878	4.37219e+08	0.00666862	0.494131	TRUE	FALSE	454405416	2.52097e-09	0.513867	TRUE	TRUE	TRUE	FALSE	FALSE
CHIP_POLR2A_lower_leg_skin_male_adult_37_years	441230247	0.285898	0.498659	FALSE	FALSE	452472127	3.65938e-08	0.512776	TRUE	TRUE	FALSE	FALSE	FALSE
CHIP_EHMT2_K562	4.36033e+08	0.00114908	0.492769	TRUE	FALSE	4.40486e+08	0.837594	0.497665	FALSE	FALSE	FALSE	FALSE	FALSE
CHIP_CTCF_coronary_artery_female_adult_53_years	4.44217e+08	0.821614	0.502186	FALSE	FALSE	4.46028e+08	0.0442417	0.50404	TRUE	FALSE	FALSE	FALSE	FALSE
CHIP_H3K9ac_myoepithelial_cell_of_mammary_gland_female_adult_33_years	437106462	0.00454279	0.493813	TRUE	FALSE	446268530	0.0286976	0.504507	TRUE	FALSE	TRUE	FALSE	FALSE
[truncated: 3,315 more rows]
