# Supplementary material for: Noncoding variants and sulcal patterns in congenital heart disease: Machine learning to predict functional impact
Source: iScience. 2024 Dec 28;28(2):111707. doi: 10.1016/j.isci.2024.111707 (PMC11772982; doi:10.1016/j.isci.2024.111707)
Supplement: Table S12. Results from two-sided independent t-test between the subset of participants with genotype and phenotype data (n = 30) and the rest of the participants with phenotype data (n = 62) [file mmc13.xlsx]

## Sheet: S12_tsub
Supplemental Table 12
case62	case30	mcase62	mcase30	sdcase62	sdcase30	statistic	pvalue	FDR	cohensD	different
LHtotal	LHtotal	0.749563	0.750648	0.00732733	0.00674403	-0.682918	0.497612	0.8026	-0.15637	FALSE
LHposition	LHposition	0.790229	0.791707	0.00678283	0.0078813	-0.928209	0.356686	0.702663	-0.195894	FALSE
LHdepth	LHdepth	0.819286	0.821455	0.00672027	0.0064881	-1.46708	0.147981	0.672616	-0.330339	FALSE
LHarea	LHarea	0.887323	0.886022	0.00525797	0.00611822	1.05351	0.295951	0.672616	0.222228	FALSE
LHgraphtopology	LHgraphtopology	0.887841	0.887988	0.00793141	0.00765428	-0.0843484	0.933082	0.985764	-0.0189953	FALSE
LFtotal	LFtotal	0.762616	0.762657	0.0074846	0.00769183	-0.0244522	0.980575	0.985764	-0.00538624	FALSE
LFposition	LFposition	0.794974	0.795618	0.00778338	0.0087681	-0.35715	0.722154	0.950202	-0.0761861	FALSE
LFdepth	LFdepth	0.825413	0.82606	0.00772478	0.00806923	-0.371089	0.711883	0.950202	-0.081275	FALSE
LFarea	LFarea	0.895886	0.894456	0.00745543	0.00937617	0.790764	0.431727	0.738854	0.162454	FALSE
LFgraphtopology	LFgraphtopology	0.904799	0.904446	0.00786033	0.00728706	0.206482	0.837195	0.955393	0.0471597	FALSE
LTtotal	LTtotal	0.748414	0.747888	0.0109514	0.0131709	0.201711	0.840745	0.955393	0.0420705	FALSE
LTposition	LTposition	0.792849	0.796012	0.0099568	0.0122726	-1.3207	0.190935	0.672616	-0.273168	FALSE
LTdepth	LTdepth	0.812511	0.815586	0.012015	0.012488	-1.13596	0.260527	0.672616	-0.249234	FALSE
LTarea	LTarea	0.875404	0.874251	0.00854984	0.0136489	0.493935	0.622642	0.864781	0.0941325	FALSE
LTgraphtopology	LTgraphtopology	0.900454	0.895962	0.0148465	0.018911	1.2405	0.218849	0.672616	0.253763	FALSE
LPtotal	LPtotal	0.732699	0.733358	0.014197	0.0152643	-0.203698	0.839263	0.955393	-0.0441645	FALSE
LPposition	LPposition	0.805404	0.809834	0.0103475	0.0100756	-1.94136	0.0572443	0.672616	-0.435822	FALSE
LPdepth	LPdepth	0.791385	0.794972	0.0112803	0.0117417	-1.41081	0.1635	0.672616	-0.309376	FALSE
LParea	LParea	0.853789	0.850127	0.0113853	0.0156086	1.27493	0.206224	0.672616	0.254594	FALSE
LPgraphtopology	LPgraphtopology	0.882633	0.88006	0.0148812	0.0224579	0.653085	0.515546	0.80554	0.126557	FALSE
LOtotal	LOtotal	0.740945	0.744302	0.0128249	0.0152086	-1.10596	0.272691	0.672616	-0.23178	FALSE
LOposition	LOposition	0.799655	0.802246	0.00767795	0.0109266	-1.31347	0.192872	0.672616	-0.25919	FALSE
LOdepth	LOdepth	0.808239	0.807856	0.0160244	0.0143633	0.111073	0.911985	0.985764	0.025669	FALSE
LOarea	LOarea	0.877766	0.877423	0.0146745	0.0119436	0.111292	0.911847	0.985764	0.0265883	FALSE
LOgraphtopology	LOgraphtopology	0.878431	0.884477	0.020212	0.0202167	-1.3448	0.183972	0.672616	-0.299062	FALSE
RHtotal	RHtotal	0.742146	0.735789	0.0191632	0.0241712	1.36572	0.176346	0.672616	0.280296	FALSE
RHposition	RHposition	0.783281	0.773044	0.0235058	0.0301226	1.78062	0.0792034	0.672616	0.363519	FALSE
RHdepth	RHdepth	0.817738	0.816742	0.00834041	0.00770353	0.550046	0.584575	0.835107	0.125791	FALSE
RHarea	RHarea	0.886011	0.884504	0.00811941	0.0100345	0.771006	0.443312	0.738854	0.159328	FALSE
RHgraphtopology	RHgraphtopology	0.882001	0.881958	0.0095828	0.0127479	0.0179032	0.985764	0.985764	0.00361023	FALSE
RFtotal	RFtotal	0.756588	0.751206	0.0165864	0.0210482	1.33248	0.18695	0.672616	0.27292	FALSE
RFposition	RFposition	0.792381	0.78847	0.0161047	0.017275	1.06614	0.290546	0.672616	0.231342	FALSE
RFdepth	RFdepth	0.822732	0.823749	0.00808788	0.00823155	-0.561905	0.576332	0.835107	-0.124197	FALSE
RFarea	RFarea	0.894736	0.892816	0.0081043	0.012436	0.887362	0.377477	0.702663	0.171095	FALSE
RFgraphtopology	RFgraphtopology	0.897228	0.891149	0.0140886	0.018175	1.75911	0.0827929	0.672616	0.358335	FALSE
RTtotal	RTtotal	0.741303	0.736208	0.0232188	0.0287702	0.910353	0.36577	0.702663	0.187959	FALSE
RTposition	RTposition	0.8005	0.799768	0.0135634	0.0146163	0.236364	0.813936	0.955393	0.051206	FALSE
RTdepth	RTdepth	0.818467	0.823119	0.016976	0.0141421	-1.29882	0.200071	0.672616	-0.307846	FALSE
RTarea	RTarea	0.865391	0.865593	0.0162762	0.0192695	-0.0524284	0.958343	0.985764	-0.0109938	FALSE
RTgraphtopology	RTgraphtopology	0.884413	0.871843	0.0294407	0.0362135	1.77691	0.0799689	0.672616	0.367785	FALSE
RPtotal	RPtotal	0.720021	0.71844	0.0253763	0.0209675	0.295821	0.768622	0.955393	0.070312	FALSE
RPposition	RPposition	0.803528	0.800754	0.0104516	0.0136043	1.07781	0.284678	0.672616	0.218903	FALSE
RPdepth	RPdepth	0.792656	0.789937	0.0125054	0.00877655	1.07	0.290549	0.672616	0.268391	FALSE
RParea	RParea	0.842959	0.846487	0.0187259	0.0160176	-0.886761	0.379438	0.702663	-0.208281	FALSE
RPgraphtopology	RPgraphtopology	0.866716	0.865105	0.0310071	0.0260605	0.245758	0.806886	0.955393	0.0580732	FALSE
ROtotal	ROtotal	0.741634	0.737566	0.0214879	0.0225698	0.837199	0.405799	0.72464	0.183008	FALSE
ROposition	ROposition	0.802274	0.805431	0.0128022	0.0137092	-1.08352	0.282832	0.672616	-0.235254	FALSE
ROdepth	ROdepth	0.807377	0.805518	0.0147928	0.012297	0.596059	0.553878	0.835107	0.141381	FALSE
ROarea	ROarea	0.883619	0.879695	0.0156416	0.0153189	1.13566	0.260902	0.672616	0.254431	FALSE
ROgraphtopology	ROgraphtopology	0.875445	0.867746	0.033669	0.037159	0.993494	0.324277	0.702663	0.213445	FALSE
