# Supplementary material for: Noncoding variants and sulcal patterns in congenital heart disease: Machine learning to predict functional impact
Source: iScience. 2024 Dec 28;28(2):111707. doi: 10.1016/j.isci.2024.111707 (PMC11772982; doi:10.1016/j.isci.2024.111707)
Supplement: Table S13. Results from linear regression models predicting for sulcal pattern traits of the case (n = 92) and control (n = 94) groups [file mmc14.xlsx]

## Sheet: S13_sulcal
Supplemental Table 13
	case		control
Brain region	mean	SD	mean	SD	estimate_chd	std_error_chd	pval_chd	estimate_magnet	std_error_magnet	pval_magnet	FDR_pval_chd	FDR_pval_magnet	significant_FDR_chd	significant_FDR_magnet
LHtotal	0.750294	0.00691804	0.750239	0.00733939	0.00269523	0.00149948	0.0739144	-0.00381707	0.00157235	0.0161665	0.160683	0.101041	FALSE	FALSE
LHposition	0.791225	0.00753553	0.792323	0.00704771	0.00210106	0.00152284	0.169364	-0.00462636	0.00159684	0.00422475	0.292006	0.0422475	FALSE	TRUE
LHdepth	0.820748	0.00660717	0.817278	0.0050055	0.00448359	0.00124551	0.000409918	-0.00146633	0.00130604	0.263021	0.00675954	0.729633	TRUE	FALSE
LHarea	0.886446	0.00585479	0.88784	0.00518605	-0.000730357	0.00117829	0.53613	-0.000959266	0.00123555	0.438522	0.691916	0.729633	FALSE	FALSE
LHgraphtopology	0.88794	0.0077023	0.888954	0.00650157	-8.34284e-05	0.00151762	0.95622	-0.00134518	0.00159137	0.399051	0.979156	0.729633	FALSE	FALSE
LFtotal	0.762644	0.00758368	0.761706	0.00805259	0.00402635	0.00164085	0.0150711	-0.00446663	0.00172059	0.010198	0.047097	0.084983	TRUE	FALSE
LFposition	0.795408	0.00842218	0.796196	0.00744979	0.0031394	0.00164879	0.0584716	-0.00567978	0.00172892	0.00122148	0.13289	0.041792	FALSE	TRUE
LFdepth	0.825849	0.00792188	0.822794	0.00712281	0.00429284	0.00160271	0.00806908	-0.00179023	0.0016806	0.288175	0.0288182	0.729633	TRUE	FALSE
LFarea	0.894922	0.00878056	0.896315	0.00762699	-0.000883561	0.00175407	0.615064	-0.000736742	0.00183931	0.689216	0.750078	0.899129	FALSE	FALSE
LFraphtopology	0.904561	0.00743725	0.903563	0.007656	0.00210034	0.00160802	0.193138	-0.00159352	0.00168617	0.345879	0.311512	0.729633	FALSE	FALSE
LTtotal	0.748059	0.0124325	0.750846	0.0128033	-0.00208551	0.00269422	0.43989	-0.00101396	0.00282515	0.720081	0.610958	0.900101	FALSE	FALSE
LTposition	0.79498	0.0116094	0.795231	0.0125831	0.00158492	0.0025795	0.539695	-0.0026546	0.00270485	0.327681	0.691916	0.729633	FALSE	FALSE
LTdepth	0.814584	0.0123549	0.813716	0.0106673	0.00240524	0.00245775	0.329053	-0.00222343	0.00257719	0.389414	0.498565	0.729633	FALSE	FALSE
LTarea	0.874627	0.0121848	0.873613	0.0134372	0.000242608	0.00273927	0.929523	0.001116	0.00287239	0.698079	0.979156	0.899129	FALSE	FALSE
LTgraphtopology	0.897427	0.0177329	0.903739	0.0135774	-0.00689828	0.00336703	0.041912	0.000847809	0.00353066	0.8105	0.0997905	0.916031	FALSE	FALSE
LPtotal	0.733143	0.0148497	0.736435	0.00959148	-0.00360723	0.00266315	0.177249	0.000457046	0.00279257	0.870176	0.295414	0.916031	FALSE	FALSE
LPposition	0.808389	0.0103214	0.810218	0.00767013	4.78138e-05	0.00192921	0.980254	-0.00271367	0.00202296	0.181441	0.980254	0.67974	FALSE	FALSE
LPdepth	0.793802	0.0116544	0.793071	0.00947971	0.00098105	0.00226577	0.665534	-0.000361027	0.00237588	0.87939	0.756289	0.916031	FALSE	FALSE
LParea	0.851321	0.0144083	0.85685	0.0100353	-0.00590446	0.00264602	0.0268655	0.000543539	0.00277461	0.844908	0.0746265	0.916031	FALSE	FALSE
LPgraphtopology	0.880899	0.0202516	0.88364	0.0118193	-0.00528672	0.0035216	0.13502	0.00368159	0.00369274	0.320091	0.250038	0.729633	FALSE	FALSE
LOtotal	0.743207	0.0144903	0.743328	0.0146292	0.00218035	0.00310045	0.482801	-0.00332695	0.00325112	0.307506	0.652434	0.729633	FALSE	FALSE
LOposition	0.801401	0.0100154	0.80095	0.00939974	0.00311905	0.00205539	0.130867	-0.00385786	0.00215527	0.0751136	0.250038	0.341425	FALSE	FALSE
LOdepth	0.807981	0.0148377	0.806934	0.0116441	0.002782	0.00283878	0.328381	-0.00250953	0.00297674	0.400304	0.498565	0.729633	FALSE	FALSE
LOarea	0.877535	0.0128169	0.880489	0.0141256	0.00131705	0.00284849	0.644367	-0.00617746	0.00298691	0.0400301	0.756289	0.219221	FALSE	FALSE
LOgraphtopology	0.882505	0.0203048	0.881569	0.0256818	0.000251218	0.00494918	0.959573	0.000991059	0.0051897	0.848763	0.979156	0.916031	FALSE	FALSE
RHtotal	0.737862	0.0227518	0.753319	0.00667747	-0.0125659	0.00355174	0.000511115	-0.00418036	0.00372435	0.263145	0.00675954	0.729633	TRUE	FALSE
RHposition	0.776383	0.0284182	0.795686	0.00695303	-0.0151327	0.00437568	0.000675954	-0.00603129	0.00458832	0.190327	0.00675954	0.67974	TRUE	FALSE
RHdepth	0.817067	0.00788472	0.82038	0.00445815	-0.00209323	0.00135819	0.124997	-0.00176336	0.00142419	0.217247	0.249994	0.724157	FALSE	FALSE
RHarea	0.884996	0.00943454	0.889693	0.00487051	-0.00499163	0.00159788	0.00207539	0.000425977	0.00167553	0.7996	0.0129712	0.916031	TRUE	FALSE
RHgraphtopology	0.881972	0.0117558	0.888497	0.006676	-0.00564156	0.00203367	0.00610991	-0.0012775	0.0021325	0.549872	0.025458	0.828976	TRUE	FALSE
RFtotal	0.752961	0.0197758	0.763099	0.00743855	-0.00840186	0.00317235	0.0087921	-0.00251037	0.00332651	0.451426	0.029307	0.729633	TRUE	FALSE
RFposition	0.789745	0.0169144	0.798452	0.00784725	-0.00577829	0.00278967	0.0397319	-0.00423549	0.00292523	0.149352	0.0997905	0.622298	FALSE	FALSE
RFdepth	0.823418	0.00815452	0.824455	0.00573001	-0.000109635	0.00149914	0.941781	-0.00134221	0.00157199	0.394318	0.979156	0.729633	FALSE	FALSE
RFarea	0.893442	0.0111991	0.896992	0.00640882	-0.00467013	0.00193961	0.0170439	0.00162002	0.00203387	0.426762	0.050129	0.729633	FALSE	FALSE
RFgraphtopology	0.893131	0.0171143	0.901882	0.0087737	-0.00848722	0.00289464	0.00379743	-0.000381573	0.00303531	0.900099	0.0184369	0.918468	TRUE	FALSE
RTtotal	0.737869	0.0270632	0.75155	0.0172124	-0.0146747	0.00483071	0.00273168	0.00143646	0.00506547	0.777053	0.015176	0.916031	TRUE	FALSE
RTposition	0.800007	0.014211	0.801576	0.013578	-0.000742967	0.00296589	0.802479	-0.00119468	0.00311002	0.701321	0.891643	0.899129	FALSE	FALSE
RTdepth	0.821602	0.0151892	0.826509	0.0119979	-0.00430293	0.0029184	0.142089	-0.000873252	0.00306023	0.775695	0.25373	0.916031	FALSE	FALSE
RTarea	0.865527	0.0182574	0.870815	0.0172267	-0.00648398	0.00378711	0.088569	0.00172961	0.00397116	0.663681	0.184519	0.899129	FALSE	FALSE
RTgraphtopology	0.875942	0.0345023	0.895294	0.0204953	-0.0212864	0.00604061	0.000537193	0.00279679	0.00633416	0.659343	0.00675954	0.899129	TRUE	FALSE
RPtotal	0.718956	0.0223713	0.732444	0.00888115	-0.0113105	0.00361322	0.00203299	-0.00315028	0.00378882	0.406793	0.0129712	0.729633	TRUE	FALSE
RPposition	0.801659	0.0126722	0.807829	0.00927645	-0.00103887	0.00230894	0.653291	-0.00742038	0.00242115	0.00250752	0.756289	0.041792	FALSE	TRUE
RPdepth	0.790824	0.0101545	0.792785	0.00926304	0.00105766	0.00205142	0.606775	-0.00436592	0.00215111	0.0438441	0.750078	0.219221	FALSE	FALSE
RParea	0.845336	0.0169262	0.85426	0.0111871	-0.00889769	0.00305706	0.00405613	-3.78178e-05	0.00320562	0.9906	0.0184369	0.9906	TRUE	FALSE
RPgraphtopology	0.86563	0.0276084	0.879461	0.011318	-0.0157118	0.00448391	0.000576111	0.00271954	0.00470181	0.563703	0.00675954	0.828976	TRUE	FALSE
ROtotal	0.738892	0.0221874	0.748906	0.0133569	-0.00296822	0.00383381	0.439799	-0.010188	0.00402012	0.0121074	0.610958	0.0864815	FALSE	FALSE
ROposition	0.804402	0.0134324	0.801674	0.01216	0.00866431	0.00266661	0.0013772	-0.00858533	0.00279619	0.0024637	0.0114767	0.041792	TRUE	TRUE
ROdepth	0.806124	0.0131099	0.806273	0.0128161	0.00559191	0.0027054	0.0401473	-0.00830176	0.00283687	0.0038641	0.0997905	0.0422475	FALSE	TRUE
ROarea	0.880975	0.0154497	0.885155	0.0119138	-0.0025762	0.0029373	0.381602	-0.0023195	0.00308004	0.452372	0.561179	0.729633	FALSE	FALSE
ROgraphtopology	0.870256	0.0360557	0.889833	0.0200059	-0.0166771	0.00620124	0.00782172	-0.00419255	0.0065026	0.519897	0.0288182	0.812338	TRUE	FALSE
