# Supplementary material for: Noncoding variants and sulcal patterns in congenital heart disease: Machine learning to predict functional impact
Source: iScience. 2024 Dec 28;28(2):111707. doi: 10.1016/j.isci.2024.111707 (PMC11772982; doi:10.1016/j.isci.2024.111707)
Supplement: Table S14. Output from enrichment analysis [file mmc15.xlsx]

## Sheet: S14_GO_result
Supplemental Table 14
ID	Description	GeneRatio	BgRatio	pvalue	p.adjust	qvalue	geneID	Count
GO:0098742	cell-cell adhesion via plasma-membrane adhesion molecules	16/199	206/13224	8.53592e-08	0.000241823	0.00023667	CXADR/CDH18/CDH10/PCDH10/CDH2/BMP2/PCDH7/CDH7/PCDH15/ROBO1/LRRC4C/GRID2/TENM4/KIRREL3/ALCAM/PTPRT	16
GO:0008038	neuron recognition	8/199	44/13224	2.54507e-07	0.000360509	0.000352827	NCAM2/NDN/SEMA3A/ROBO1/EPHA3/NTM/OPCML/FOXG1	8
GO:0007156	homophilic cell adhesion via plasma membrane adhesion molecules	10/199	114/13224	8.31408e-06	0.00785126	0.00768396	CDH18/CDH10/PCDH10/CDH2/PCDH7/CDH7/PCDH15/ROBO1/KIRREL3/PTPRT	10
GO:0008037	cell recognition	10/199	126/13224	2.01334e-05	0.0142595	0.0139556	NCAM2/NDN/SEMA3A/MBL2/ROBO1/EPHA3/ZP4/NTM/OPCML/FOXG1	10
GO:0007411	axon guidance	12/199	200/13224	5.00256e-05	0.0247935	0.0242651	NCAM1/NRXN3/GATA3/SEMA6A/NOG/SEMA3A/ROBO1/EPHA3/EPHA6/LRTM1/ALCAM/FOXG1	12
GO:0097485	neuron projection guidance	12/199	201/13224	5.251e-05	0.0247935	0.0242651	NCAM1/NRXN3/GATA3/SEMA6A/NOG/SEMA3A/ROBO1/EPHA3/EPHA6/LRTM1/ALCAM/FOXG1	12
GO:0061564	axon development	17/199	400/13224	0.000115475	0.0415702	0.0406844	NCAM2/NDN/CDH2/NCAM1/NRXN3/GATA3/SEMA6A/NOG/SEMA3A/SLITRK5/ROBO1/EPHA3/EPHA6/LRRC4C/LRTM1/ALCAM/FOXG1	17
GO:0007409	axonogenesis	16/199	362/13224	0.000117388	0.0415702	0.0406844	NDN/CDH2/NCAM1/NRXN3/GATA3/SEMA6A/NOG/SEMA3A/SLITRK5/ROBO1/EPHA3/EPHA6/LRRC4C/LRTM1/ALCAM/FOXG1	16
