# Supplementary material for: Noncoding variants and sulcal patterns in congenital heart disease: Machine learning to predict functional impact
Source: iScience. 2024 Dec 28;28(2):111707. doi: 10.1016/j.isci.2024.111707 (PMC11772982; doi:10.1016/j.isci.2024.111707)
Supplement: Table S15. Genes enriched along with the number of GO terms that clustered it, the number of ncDNVs that multi-hit that gene, and the SNPs [file mmc16.xlsx]

## Sheet: S15_GO_ncDNVs
Supplemental Table 15
gene	nGO	nvar	ncDNVs
LRRC4C	3	5	chr11:41825743:C:T; chr11:40591220:G:A; chr11:40168001:G:A; chr11:41576963:T:C; chr11:39620202:C:T
PCDH7	2	5	chr4:31996652:C:T; chr4:32400912:G:A; chr4:29012584:G:A; chr4:32241112:G:A; chr4:31378851:C:A
EPHA6	4	4	chr3:96280531:T:C; chr3:96719268:A:T; chr3:96446353:G:A; chr3:95472757:T:C
FOXG1	6	4	chr14:28420609:G:T; chr14:28418984:G:A; chr14:28088409:G:A; chr14:29352772:A:G
PCDH15	2	4	chr10:55830343:C:A; chr10:54265241:C:T; chr10:55700744:C:A; chr10:55089851:G:C
SLITRK5	2	4	chr13:87671249:G:C; chr13:87084585:C:T; chr13:88065462:G:A; chr13:87842803:C:T
TENM4	1	4	chr11:80536771:C:T; chr11:80780518:C:A; chr11:80540385:C:G; chr11:80596782:T:C
EPHA3	6	3	chr3:88637941:A:G; chr3:90280932:T:G; chr3:90596154:T:A
GRID2	1	3	chr4:92946586:A:C; chr4:91390596:T:C; chr4:91615050:G:A
KIRREL3	2	3	chr11:127349612:A:G; chr11:126834364:G:A; chr11:127003124:A:G
NTM	2	3	chr11:131959500:G:C; chr11:131789842:G:T; chr11:131264745:T:G
PCDH10	2	3	chr4:132091376:C:T; chr4:132181282:C:G; chr4:132763950:G:A
ROBO1	8	3	chr3:78035066:C:A; chr3:79168146:T:C; chr3:80043067:T:G
ZP4	1	3	chr1:237593592:A:C; chr1:238317247:G:A; chr1:237873141:C:A
ALCAM	5	2	chr3:104674169:G:A; chr3:104440370:T:C
BMP2	1	2	chr20:6573906:A:C; chr20:6918387:G:A
CDH10	2	2	chr5:24687494:C:T; chr5:25182643:C:T
CDH18	2	2	chr5:21615398:C:G; chr5:19704858:A:G
CDH2	4	2	chr18:28804979:C:T; chr18:28769174:C:A
CDH7	2	2	chr18:65675840:G:A; chr18:65605451:G:C
CXADR	1	2	chr21:16667695:G:A; chr21:17121110:C:G
GATA3	4	2	chr10:8922137:C:T; chr10:8061028:G:A
LRTM1	4	2	chr3:55084883:G:A; chr3:54968632:G:A
MBL2	1	2	chr10:53537818:A:C; chr10:52634226:C:G
NCAM1	4	2	chr11:113054401:C:T; chr11:112777743:G:A
NCAM2	3	2	chr21:20291574:G:A; chr21:22313729:G:A
NDN	4	2	chr15:24065824:A:T; chr15:23891485:C:G
NOG	4	2	chr17:56599425:C:A; chr17:56451833:G:A
NRXN3	4	2	chr14:78211647:G:A; chr14:79268584:G:T
OPCML	2	2	chr11:132613484:C:T; chr11:133136543:G:C
PTPRT	2	2	chr20:42980288:T:C; chr20:42442220:G:A
SEMA3A	6	2	chr7:84332461:C:T; chr7:84799285:G:A
SEMA6A	4	2	chr5:117299660:T:G; chr5:117152248:G:T
