# Supplementary material for: Noncoding variants and sulcal patterns in congenital heart disease: Machine learning to predict functional impact
Source: iScience. 2024 Dec 28;28(2):111707. doi: 10.1016/j.isci.2024.111707 (PMC11772982; doi:10.1016/j.isci.2024.111707)
Supplement: Table S16. ncDNVs that overlap with ENCODE Candidate Cis-Regulatory Elements along with the gene that they multi-hit [file mmc17.xlsx]

## Sheet: S16_cCREs
Supplemental Table 16
SNP	Gene	cCREs
chr11:126834364:G:A	KIRREL3	E1580198/enhD
chr11:127003124:A:G	KIRREL3	E1580308/enhP
chr1:237873141:C:A	ZP4	E1435715/enhD
chr1:237593592:A:C	ZP4	E1435612/CTCF
chr4:31996652:C:T	PCDH7	E2289398/enhP
chr3:95472757:T:C	EPHA6	E2219981/CTCF
chr14:28088409:G:A	FOXG1	E1704964/enhD
chr13:87671249:G:C	SLITRK5	E1687573/enhP
chr11:80780518:C:A	TENM4	E1556438/enhD
chr3:79168146:T:C	ROBO1	E2216873/enhD
chr10:8061028:G:A	GATA3	E1446351/enhD
chr3:54968632:G:A	LRTM1	E2203958/enhP
chr11:112777743:G:A	NCAM1	E1570228/enhD
chr7:84799285:G:A	SEMA3A	E2568708/enhD
