# Supplementary material for: Noncoding variants and sulcal patterns in congenital heart disease: Machine learning to predict functional impact
Source: iScience. 2024 Dec 28;28(2):111707. doi: 10.1016/j.isci.2024.111707 (PMC11772982; doi:10.1016/j.isci.2024.111707)
Supplement: Supplementary file 18 — Data S1. Sulcal pattern similarity values, related to Figures 2C, 3A, and 3B [file mmc18.csv]

ID	CHD	Field	LHtotal	LHposition	LHdepth	LHarea	LHgraphtopology	LFtotal	LFposition	LFdepth	LFarea	LFgraphtopology	LTtotal	LTposition	LTdepth	LTarea	LTgraphtopology	LPtotal	LPposition	LPdepth	LParea	LPgraphtopology	LOtotal	LOposition	LOdepth	LOarea	LOgraphtopology	RHtotal	RHposition	RHdepth	RHarea	RHgraphtopology	RFtotal	RFposition	RFdepth	RFarea	RFgraphtopology	RTtotal	RTposition	RTdepth	RTarea	RTgraphtopology	RPtotal	RPposition	RPdepth	RParea	RPgraphtopology	ROtotal	ROposition
1	1	3T	0.74445288410702	0.781461845019806	0.814483938287534	0.889809274377751	0.88827256817622	0.757973807549253	0.783418053838389	0.820733347404089	0.898770808299819	0.908981701201867	0.745212500240542	0.794477912747901	0.796898688145901	0.86654281844213	0.905660826578702	0.732975658197858	0.807549100210866	0.782932204837581	0.867189160812765	0.879100239470211	0.751466357034243	0.791112471333827	0.817371303273267	0.884146412657486	0.899914301938689	0.744936721826294	0.789527876997502	0.812053540857839	0.883956339855368	0.885734572284045	0.765330798726111	0.794145431124985	0.822248390956109	0.890875503916151	0.913109715547195	0.742379148802787	0.805212595305914	0.820765495269504	0.86289447274282	0.884465455691732	0.735545462542446	0.808892880418913	0.788506709280904	0.845825942202019	0.895130831487919	0.742743345372337	0.806175967963057
2	1	3T	0.74986808859756	0.793009690073414	0.820602379924955	0.88221580577747	0.886971236861228	0.754820524187725	0.799201904700704	0.824291943794928	0.879156796478425	0.896404040050461	0.742220924737019	0.795071755442561	0.809644806856376	0.888863183865235	0.880070004802132	0.722764888872927	0.817104485170917	0.79054260261557	0.827654065244701	0.869557884732448	0.741863255204808	0.800060404692885	0.813520562819249	0.858777734946508	0.885746756989092	0.749801033597868	0.790874871202104	0.82171582535894	0.889589986167467	0.88796749093566	0.761651790145446	0.798195400553347	0.82687354411162	0.898921471720845	0.897663407399627	0.717148660086912	0.790918602162039	0.818709259084067	0.833719215587138	0.872793352955862	0.721562808150516	0.792254036945276	0.790147463316064	0.849644193157278	0.877398760731642	0.739954561300263	0.810420541031747
3	1	3T	0.752275632573522	0.794824527287092	0.821323518515124	0.883004429796496	0.890983212721316	0.769047146590069	0.79438526950586	0.82622135912926	0.905377145253526	0.913077215761534	0.755207053258147	0.795805076173958	0.829371009032519	0.858543831762261	0.913398011861051	0.735914938459303	0.810302967299433	0.785951949451772	0.856266116406628	0.884966727149303	0.752345225579745	0.821959075114178	0.823654371515161	0.870445693997625	0.877383127803775	0.754729679530277	0.793769738318597	0.816472203462244	0.89003375503246	0.896071241990652	0.768463910551322	0.800030487186778	0.825613471651368	0.896935796973048	0.907653756552113	0.751538616024919	0.791696936729526	0.830228293782359	0.880095684415924	0.898764451025702	0.737765322641297	0.816586499929856	0.782702524404382	0.850868789738109	0.892385584979671	0.774061596551701	0.813671106908273
4	1	3T	0.750238292142635	0.789865798806846	0.811022246004997	0.892271983643921	0.89366588898004	0.764969800410221	0.795275776562887	0.818677865451709	0.90277041267709	0.908544203404719	0.73796579846089	0.793767250818687	0.782545062575125	0.891960866629884	0.905500284579385	0.735049860549909	0.812894488286241	0.779044254341226	0.868112884820128	0.883024359703694	0.739783136146104	0.800555988381711	0.793558398806638	0.870931224939606	0.889384200806703	0.747430386572916	0.787947820915878	0.820277825444303	0.890106806311481	0.883579844645578	0.767091843989428	0.80224595546714	0.829583455528607	0.909932141445909	0.895716735638474	0.721037323456465	0.804610343461896	0.815216784361424	0.869304864141841	0.843726640547722	0.723863631808874	0.790070451769492	0.781133300697496	0.846352096872401	0.888306420463164	0.706019164858838	0.777735595538323
5	1	3T	0.745391330766776	0.797932054667135	0.827641627143432	0.885535768162625	0.86742337577328	0.761144334273213	0.795753202407166	0.827891411045374	0.899239742979193	0.896939374697575	0.726722368259013	0.796872158405936	0.813978030191857	0.881783980474652	0.848033476575168	0.742600641070035	0.80839587164967	0.804382326112665	0.86380120445367	0.885020688307194	0.740589339539431	0.804337332694259	0.818804161454266	0.873822915123776	0.866563671361913	0.736205500166642	0.783327534522554	0.811683309999082	0.879063712842185	0.87712111298639	0.749801944476128	0.784115716131338	0.814892860235726	0.88882485350444	0.896418586760589	0.760784825729168	0.808638411767629	0.822636070727492	0.880646315470071	0.899390822557844	0.706928236664628	0.78596406809472	0.778168283890406	0.839346601308453	0.867369930854856	0.708494737416399	0.762357890060397
6	1	3T	0.743043735498766	0.787476307461162	0.811010234279273	0.883240729046961	0.88455573383267	0.761925919769202	0.797311220210391	0.809252651500006	0.892302590693028	0.912240834031735	0.723760555749627	0.776021013618907	0.785859042059067	0.884080723896863	0.889208130616369	0.729326460124462	0.794537844256078	0.77966685190041	0.852439989739334	0.89150436039854	0.746134090323862	0.790555355005332	0.814740296075008	0.869579471517985	0.897745746957029	0.74450047254463	0.785691917736704	0.813243168992816	0.884947629308575	0.885368763717013	0.767344305966327	0.796438342272209	0.826475414185535	0.89728790934192	0.911397372759036	0.752375135495317	0.79526672714552	0.821063032566428	0.873251321594138	0.897794317217482	0.732567926138225	0.804210443224849	0.793078721219521	0.861843728712947	0.873426535683949	0.726252581744293	0.783349882072301
7	1	3T	0.745269766476441	0.790705129446297	0.806484097856748	0.885653615771161	0.889536219221681	0.753618603344282	0.793201424946014	0.814090382588842	0.890089683269034	0.901502774400083	0.733377264836045	0.793746308847601	0.802706281574439	0.869499428206126	0.879984894194302	0.725929972889451	0.816901234316085	0.788604257545029	0.840291065949006	0.872706270186778	0.745348677349225	0.796791588105003	0.804996529827133	0.897762200185517	0.878651000007231	0.747461750260567	0.785460386182878	0.810311368735414	0.889760180959746	0.891344099897465	0.761007143603604	0.794395739687022	0.817284425129442	0.894684996211012	0.905706527452808	0.752696474907452	0.78979015288381	0.815395308498078	0.866253453122667	0.916594648158259	0.738686454634444	0.810800347252092	0.80363853148091	0.864611462659641	0.877295537850401	0.743731564571141	0.796241276282011
8	1	3T	0.747253056604724	0.788064476063028	0.806706225086489	0.891121369100325	0.89108564165438	0.757859809229926	0.782580573771935	0.811107624182275	0.899357063641003	0.914126035410303	0.754956173200677	0.799430748995656	0.809738634740318	0.888063408784868	0.901326549742576	0.745121879002761	0.812730428723269	0.779600850136629	0.865190301660046	0.897530450253627	0.745721883304572	0.803955624470117	0.814138504221492	0.882696002191314	0.877495292025806	0.765886485815843	0.80286657915848	0.824976889319337	0.902514619654574	0.898196707412709	0.782019942374112	0.814186818870438	0.835653170580227	0.913862757878621	0.909247136862321	0.761251156848522	0.812996294059326	0.822990235776818	0.880759467661146	0.899058462736058	0.740255193367496	0.815127177526792	0.794500987589578	0.863022997376235	0.88115898424296	0.762466761334275	0.805038818634284
9	1	3T	0.746980433443957	0.786502438942866	0.820600801134599	0.88567599054736	0.887112719271967	0.767902730841458	0.795122474905882	0.829740876407483	0.904711962549737	0.909449600537943	0.7483956556754	0.779900817809324	0.818011073448944	0.883821671540471	0.904175260391385	0.724474490584189	0.796618492836747	0.779449912656079	0.856876010679152	0.888088062960594	0.705457797878089	0.795389053906019	0.797183754819844	0.829710305102357	0.853012728260057	0.746917173911466	0.79855203183949	0.813736290796614	0.892525423647512	0.876642120236588	0.762507990727049	0.808658098843854	0.831691201325196	0.897421629514082	0.888637171286645	0.756297049281461	0.818431665529079	0.825603683963336	0.876019824948734	0.886443903080304	0.726906880703396	0.795403968810551	0.780737405857565	0.859497881255293	0.882507178783564	0.7462437669131	0.797272987757874
10	1	3T	0.756049775816805	0.792523186704665	0.822238968915771	0.895088756208421	0.892845909809966	0.757912371028658	0.785892902571543	0.82057610572099	0.902428151980724	0.902796105810522	0.756995449008897	0.797846022549458	0.816581943965106	0.891422729960886	0.89736005503298	0.733271057208223	0.81026462858921	0.782962067271595	0.847081078172146	0.887964995491432	0.754425130734917	0.806828442322969	0.828787774726011	0.886134048561227	0.881844289714651	0.75217376297084	0.79997290914799	0.828172241359498	0.895872751251058	0.872691550363634	0.77126400795558	0.805433174896814	0.837958023176463	0.907280061779091	0.896974786234222	0.752363695541378	0.813754578558206	0.830711124818102	0.870793206674618	0.877743979334493	0.719472771431281	0.804103987801726	0.803471874466589	0.861436918877563	0.846977608470934	0.752707535224107	0.803440961151881
11	1	3T	0.754473871245102	0.796189982926757	0.821669049266831	0.886493407662916	0.89199788218601	0.761515168542715	0.797852681892742	0.827783037337605	0.893902411253056	0.901947160777556	0.760220691969952	0.801607702091991	0.816127530158374	0.876120354188584	0.913140468155053	0.733140209500905	0.818684199301181	0.79347631819741	0.839263721623456	0.884461298048028	0.752523550065134	0.802711850856792	0.806000062295865	0.887093761424665	0.894288257684972	0.745956444445843	0.790555808604276	0.821586642598108	0.876077325656334	0.886221659676165	0.752481686800492	0.784394836379471	0.822469064380543	0.887081844514892	0.902553385240442	0.743041822998532	0.802765504270636	0.823285032464725	0.847079511637613	0.896977722245858	0.727572274404205	0.811872352633454	0.806203085334437	0.824864634329838	0.876250571175989	0.746235448853844	0.816231002330264
12	1	3T	0.758701805906643	0.793850096862919	0.826123195632101	0.891036456073212	0.896141146096831	0.765500564455339	0.785783647539946	0.838272298487453	0.903261880646274	0.908601626724443	0.762553795113244	0.796955042785579	0.816827939947566	0.881346452054174	0.914196920781936	0.747444455003195	0.816240377229436	0.801878387219391	0.853483515777998	0.894040992375038	0.740124693177973	0.805054646979152	0.821356805981537	0.871951917073099	0.86063344604369	0.754982986465286	0.792685247834316	0.822813885986283	0.887852971278723	0.893592893999541	0.765396979666077	0.793366986892147	0.828376680981876	0.901047405789256	0.904708170338032	0.764631250362756	0.8041977882659	0.829318939609291	0.873377696373223	0.912385656751897	0.730214360801118	0.802089228781008	0.789717547977089	0.837550481142183	0.89163975257971	0.756714573571746	0.799679760367481
13	1	3T	0.752366532835864	0.792376356509134	0.820780453603521	0.886492235722228	0.890591063251719	0.761667941898535	0.794707878968994	0.82188570638263	0.889470383887151	0.906491024481687	0.756369500964189	0.798017756112529	0.814518790062644	0.878012727196118	0.910298257156502	0.747314555111337	0.818416378117648	0.797915367302638	0.849965810807781	0.896665481284004	0.741130008167494	0.781471892525277	0.810838444850346	0.889895344762241	0.888331703445084	0.75836056716955	0.796253513566619	0.821508022786702	0.892256381471557	0.894888909960464	0.766351359942455	0.792410291298408	0.82487569283313	0.895155926168276	0.915071854224217	0.766319113527851	0.819711443681966	0.826287909510455	0.871744016519609	0.908495040758033	0.725721863645563	0.807573112698755	0.785548162956685	0.848481921088521	0.87327779651862	0.769699591074429	0.811397786654745
14	1	3T	0.751608607108019	0.792767883212407	0.814186954486275	0.889926193806994	0.891184586527152	0.757448722340968	0.792569893880548	0.810884859799104	0.89164574554676	0.907616735182457	0.748430384272507	0.785243509282196	0.802674168187138	0.869915467914334	0.91525568891235	0.726449679324632	0.803657463262945	0.783990274469199	0.861343568467845	0.87066940171302	0.731222211739384	0.792692097636391	0.796197684573305	0.887456031800301	0.866673691665449	0.742402142714438	0.792764017542383	0.812521809483045	0.881812458916168	0.880225773994233	0.753560676541184	0.788576016123882	0.809380916917542	0.89138714274591	0.907368229805293	0.728986701688632	0.815328430010774	0.825714027417361	0.885488866057841	0.827603212001318	0.700743737890659	0.785770496751205	0.771265102383495	0.844724152878812	0.857382024335962	0.745484530573527	0.796484453244676
15	1	3T	0.756481642803943	0.788661090776493	0.825052739609674	0.894711080140693	0.896111715794811	0.769754051605849	0.789928315597692	0.830442775493649	0.902229060117128	0.916854923552911	0.755341697856416	0.7969771858692	0.808018389318953	0.880443118211201	0.910395994973717	0.747475181474885	0.804059052825531	0.804728660414813	0.873834961369668	0.892066349512104	0.757636513208139	0.798461572361969	0.82614377088791	0.892367900857681	0.896518034092501	0.754720142866396	0.790796341459059	0.820065312347413	0.898586552175288	0.891944263409155	0.773146352513072	0.804679306937545	0.830808669718873	0.906497445877079	0.905402220364299	0.726197971015435	0.767309119567018	0.810944987613355	0.882311991982108	0.883432091088421	0.740852943850047	0.820045782158212	0.793585863713025	0.851434991388611	0.885153193373792	0.76502613875858	0.812223267241825
16	1	3T	0.756455648383287	0.796112672362476	0.82658611463115	0.887894939820266	0.890849730263719	0.768949798669337	0.802647289925893	0.841639220926533	0.903457587144039	0.895574326150764	0.756504749014135	0.787130860931643	0.820050449301467	0.87535529948838	0.915891249175788	0.737383660681625	0.814009816278248	0.793455712574178	0.849533824390325	0.885251761324384	0.739353765752799	0.79206868119815	0.791383482113708	0.865642544595621	0.9000633545906	0.751227714934616	0.786911245536771	0.82014051880024	0.897049154303254	0.889097471649075	0.765574735200213	0.7950295177597	0.828413403349089	0.906858979241504	0.90170267387137	0.762339234633312	0.799731088532844	0.833911902628757	0.875981688786219	0.911134135885786	0.727565478235121	0.788333155503973	0.784546164625586	0.855375770356036	0.887864076828924	0.744833651196291	0.795318588933309
17	1	3T	0.731450913445671	0.782491808045265	0.818941938812029	0.889629610331244	0.858783942970142	0.75136025119391	0.795085947895942	0.822022232879382	0.895728624957754	0.884503225116939	0.733137941789163	0.775298318162038	0.813920117635503	0.880268228846217	0.885533136056123	0.696682421138568	0.789525344830356	0.769885284507315	0.855214360328067	0.844654819474559	0.731775762034725	0.801822500163989	0.827464903763098	0.891035068456884	0.840666673561608	0.739855971483344	0.793220059646698	0.816774823780977	0.883158858883671	0.868999959657415	0.766256334447509	0.806543632214425	0.825698090009515	0.901351090105174	0.897043214282024	0.732960410733929	0.784065481342526	0.810404420390508	0.841460178735792	0.903250274706929	0.711612839635386	0.804731922592935	0.784984888367848	0.838198041750266	0.858341942214297	0.744439059027314	0.782677985983843
18	1	3T	0.757467801487234	0.802967920654182	0.825917761277232	0.886448836871722	0.886367977581242	0.757496999074899	0.807068652512742	0.825722597012686	0.882826936855365	0.888216424353921	0.76351428293678	0.813838676404133	0.814743154459112	0.875469008560988	0.907303643494464	0.736028971646719	0.804198211933075	0.799275572089786	0.859391816670784	0.882486347620775	0.758306388873965	0.811255091694896	0.817485043897131	0.892998558466527	0.887114772194538	0.753839242052687	0.796376455556817	0.823976433358945	0.887547469425838	0.885539198566957	0.766623621962471	0.793832413884838	0.824122917434526	0.901956713378333	0.910300347613161	0.757646072235513	0.815322698935494	0.83087339508737	0.850230932798171	0.902947265734038	0.728110258866422	0.817330675924134	0.794108681195736	0.847731431359581	0.865507938482831	0.75701273687279	0.809387665779836
19	1	3T	0.75329196485041	0.79377709539711	0.818905683046351	0.886905358146261	0.893735954603722	0.772661943073104	0.79827341566741	0.827844468643102	0.909588543631389	0.913816459476058	0.738135326874489	0.789153026672437	0.810575389724831	0.857363037076821	0.892467096743452	0.738187351326837	0.809814392077759	0.797782935692852	0.838436727201869	0.890171014459668	0.744048848848073	0.799441896142095	0.801697910121594	0.856172529463208	0.901990904507014	0.767243333268335	0.80588356190513	0.820804425130357	0.903282033484314	0.899408208987148	0.780544348361447	0.807219620849029	0.826324554961538	0.91522552436406	0.918277297220051	0.7713999669185	0.816422142105079	0.828067384890619	0.890489218233328	0.907464539708335	0.741680819145553	0.807933102681162	0.785975907215593	0.870493530590363	0.891395641620696	0.760477872974015	0.806605935373479
20	1	3T	0.755468123595118	0.79057788927667	0.827210834976665	0.892383567362008	0.892467630773524	0.77107461529372	0.807845486614477	0.84101608120078	0.897875891697883	0.898452539213562	0.745996381478136	0.761766743561664	0.831167088396163	0.886440944636355	0.913697789094787	0.730436730868229	0.805919654265162	0.784725280296085	0.856793621104011	0.880835126976956	0.75365797947597	0.802377818307298	0.81071578604702	0.883970333566418	0.8950153572241	0.754603430471538	0.795531204654509	0.828570937844069	0.884903662832203	0.888687965106911	0.776599832728719	0.802041816672806	0.833429340764023	0.903696208647842	0.916259153997052	0.735395448617488	0.782788828232981	0.81748968391498	0.876485970103183	0.88343241461656	0.72495390959451	0.812117471740149	0.800881475858855	0.831896353591776	0.864824123823126	0.748063317454125	0.792294282871949
21	1	3T	0.751846482320235	0.798027472978858	0.816194502379827	0.883020784150883	0.889281777118329	0.771958385131375	0.81156350587727	0.834435015168922	0.90539150792291	0.896420047910911	0.722225442731394	0.794622959484183	0.787733575886201	0.851130160742402	0.87774428277683	0.741576282600975	0.807074014952375	0.789836238171778	0.84573585522664	0.898827652157009	0.75901667794008	0.812777812725865	0.804992161780319	0.892023698504401	0.893720980512528	0.754631266982945	0.792769061380255	0.821904262396806	0.888223619419373	0.893498388593447	0.756958677044058	0.795769287464683	0.823391358943556	0.89281715029926	0.895108059668477	0.758250067676871	0.83555319761892	0.849954893401322	0.878447876978536	0.856067816443045	0.732176472108758	0.800514020890837	0.792232385737721	0.836399054442055	0.894068334569491	0.753377659954729	0.799544329077536
22	1	3T	0.751407566629907	0.79734720497491	0.817495575908328	0.888047578368918	0.886511345891383	0.773043966867534	0.806228854514197	0.822162596054338	0.898799251024091	0.915176320095373	0.739469480845797	0.791825393029707	0.816257899209572	0.890702178477062	0.876108628565931	0.744522976047865	0.804676105770105	0.788443700029916	0.867525289643013	0.898563127383369	0.742561155458154	0.800147075459607	0.793636052565037	0.887766195282181	0.885722813824239	0.761505268073459	0.794441964120582	0.819085678871495	0.89685104767965	0.902089211407338	0.763815879218144	0.792626143656121	0.818737731920216	0.902750286309077	0.90720099497474	0.771991939011354	0.818022945408977	0.828449551395774	0.874203441043879	0.913267485510776	0.745912243506354	0.811730829691973	0.794141586742082	0.874927863815124	0.888734034498681	0.751224980959756	0.79959578649049
23	1	3T	0.75506498720781	0.790381740227109	0.8301383956873	0.889544453440669	0.891398465322338	0.768622328239101	0.79454467077751	0.836247538777304	0.901172683102972	0.910032385226871	0.771411884093476	0.8053970979784	0.831058621720816	0.895552664660478	0.90825668475255	0.697075654011765	0.803026450881186	0.805566528244939	0.826285225524339	0.831806358154565	0.747381053859939	0.801002925109445	0.79899697428063	0.870520506127444	0.901556704406394	0.751614945568991	0.798325562428262	0.820193344419617	0.881837111915832	0.887218623178969	0.759590831209215	0.802101455357653	0.831989682319753	0.896703206074385	0.88646043782407	0.756578869678665	0.806555084549495	0.835328570252274	0.860161421875853	0.898111866732533	0.725468647532377	0.812634503930099	0.785286218945118	0.828854575593312	0.884947046966491	0.757566725185299	0.797963887840528
24	1	3T	0.7513835018302	0.792240999526275	0.81575676543561	0.889798140046799	0.890852802114091	0.763996188441477	0.798285183670497	0.822509881781817	0.89576622266978	0.907172701952066	0.751465517179604	0.806987324608153	0.817943330071103	0.87080685030952	0.891332274419745	0.741205771270573	0.804541276048378	0.79201466137125	0.86871360617385	0.888231941385739	0.74024005669476	0.794656190322114	0.80859582113729	0.875167628099364	0.881596445618851	0.751970781768267	0.792262760595286	0.810891624221297	0.891736181666147	0.892240250912368	0.758307765290403	0.802570829157008	0.814764814980338	0.889420011785708	0.896637215000836	0.756709441727821	0.795415531506428	0.81178829126724	0.881604887622651	0.912528106924111	0.741514800152978	0.798977291837594	0.791748214966014	0.862621271100846	0.899748792326799	0.74916146493867	0.794163797732543
25	1	3T	0.746345956761338	0.778001514547707	0.825396879988286	0.888967517188846	0.891734447348235	0.758637152259663	0.781517841280785	0.832849640574767	0.896286512447746	0.906091404336619	0.748065971470156	0.777955215367012	0.824500552892035	0.869607977472633	0.91611020107216	0.748746247821176	0.809015356300538	0.80933389260081	0.854316662175643	0.89803320302593	0.731333947049639	0.796430616220553	0.822966530636174	0.882604036937023	0.853975506580088	0.748048901798637	0.784540823755109	0.822750562972182	0.894759925509166	0.882855461993142	0.76031849158969	0.790058996621822	0.827339852862778	0.894665391474351	0.904128304255072	0.765812755496114	0.79561810933665	0.841893896197615	0.883761212482118	0.915431890066857	0.737878741184374	0.80792341777561	0.78715047609105	0.866398140789152	0.882701296622235	0.759218221942118	0.800006125622647
26	1	3T	0.74917349602896	0.787371401361152	0.814046402974739	0.892045551609812	0.891244150242959	0.76209679827031	0.796191221385082	0.820928683241352	0.905479122381389	0.903462019301756	0.750801831775812	0.782575360418748	0.80823303419846	0.879488072140896	0.915752284620761	0.71632458518062	0.799392440958471	0.800419785073848	0.85290335372624	0.851574949408823	0.741242320167072	0.801404849505191	0.805436613580768	0.887506956307878	0.86710875822998	0.754122884408078	0.798706310487527	0.826315217299226	0.888132776990085	0.885009556543768	0.7690661398326	0.810737181218817	0.831918535106359	0.899456855140937	0.896681745200215	0.738173130358763	0.81425974394499	0.818040594702524	0.835999583488863	0.883082521411607	0.735025539742594	0.811264478209499	0.807735837105827	0.85064588759912	0.87553236608158	0.758226042975391	0.813975692456937
27	1	3T	0.744998236597235	0.784351078552564	0.809659851673434	0.882914214237392	0.890980894669782	0.759624937943863	0.790191007199348	0.813189601226595	0.899253692072295	0.907872318750583	0.746720578435147	0.785484044001698	0.813369540836939	0.876153457176157	0.902592760456948	0.7202787474096	0.797948043150541	0.768252522469118	0.835055498357916	0.888314724120649	0.741525244481525	0.786862497538286	0.800179735093254	0.873285955962459	0.89551097675324	0.749582189138086	0.795016740258459	0.822026170977682	0.884592617462305	0.884478319397173	0.767571078262602	0.801667262947692	0.831524751159095	0.893406540745611	0.906402709126182	0.757191057131654	0.803555342035438	0.832635654205679	0.874153431374252	0.895948784904738	0.72736140271639	0.791222076315496	0.785339959591871	0.869981838307912	0.880627186481983	0.74877601210223	0.801294956691675
28	1	3T	0.742343131735535	0.793690405737104	0.807701192456036	0.883767963171924	0.880291784112082	0.755730979724648	0.797188084376341	0.805036947350246	0.890515529275083	0.906065072355352	0.733499933479853	0.788229150065364	0.8148621868818	0.885294203080088	0.869738060877543	0.705167162721462	0.804995359839097	0.780007948504588	0.827775733897515	0.853260625713765	0.723221490188767	0.804318665348143	0.798879394918208	0.88635148614426	0.832071096760457	0.748105639039678	0.792652967969709	0.812390346247385	0.876425002486566	0.892235653517282	0.749787388814867	0.79059995961787	0.810955419660006	0.881291066462132	0.899325234068854	0.748484548255667	0.801157459058174	0.823336539084245	0.853175670420293	0.899123585478172	0.714871539481834	0.8145389392369	0.787087095424988	0.822555974306176	0.863364072969181	0.7505862906115	0.795359400562148
29	1	3T	0.745173431740292	0.786060034285928	0.819307790583019	0.896707564769568	0.878805711670891	0.750148975769266	0.787034112277793	0.819389916301047	0.905337617757189	0.887510623869988	0.7451036833388	0.799454330670009	0.812088390169534	0.8723490731583	0.89047023082006	0.739387625084739	0.812368887170092	0.810602369230775	0.862391727420686	0.874463725112266	0.761398556698179	0.809962518327177	0.815225981243824	0.886618085917618	0.89915755985604	0.739845408617627	0.784614489605646	0.805807370675127	0.883650429237075	0.883791587517074	0.759954857579148	0.799633466683212	0.815556973806488	0.897806853793826	0.900300663231753	0.746031015428808	0.777590953687585	0.808858354795997	0.885075653225004	0.907462506520959	0.711631332923127	0.795051201532974	0.780405028577278	0.837319742759892	0.864971108230324	0.739501436213878	0.789078235033656
30	1	3T	0.761010450936426	0.802635862556745	0.822046670280141	0.891637544794703	0.89361708069214	0.767476868178327	0.80555927888366	0.826831804068362	0.893856327858758	0.901990929265939	0.769054203378036	0.802269433253402	0.829061180779799	0.892915225464526	0.912037194833015	0.743990070863427	0.815222914246463	0.790034428129832	0.859311590032813	0.890974106393817	0.769212354736009	0.816218232495622	0.81599645655386	0.881508383710343	0.90957217724338	0.763778958818124	0.799075158863591	0.824780570852242	0.893335076133331	0.900897296451853	0.777287015283627	0.80586280937687	0.832036425545289	0.898674730495454	0.914918956606208	0.773380750822306	0.807337421940184	0.842081511975497	0.88700945114985	0.911590597094844	0.747996522202607	0.814629222060772	0.793381320281737	0.869258606982266	0.892090730357332	0.757491744347946	0.805055054909364
31	1	3T	0.752077530712328	0.787087868833473	0.821541646267531	0.8952092772828	0.889281141159831	0.76990941388608	0.796507571087896	0.825715388578428	0.895254731076811	0.915783234374257	0.739014643779275	0.790940631977683	0.817248528749705	0.883806914532254	0.878890094149401	0.731795524403942	0.796649128980413	0.78730440918529	0.858559132984844	0.884292363888642	0.758798943793367	0.803656711852988	0.816634728224778	0.896589898614995	0.893561910000757	0.749915756187419	0.787560274725828	0.822170373119455	0.888530895354747	0.889237439038198	0.758368607478489	0.790447613242757	0.815060502755771	0.897433185338675	0.906526842659828	0.755013393519215	0.799263871386177	0.818123950404276	0.880949780470071	0.902738346036171	0.724707237640912	0.803259695112868	0.801938565860576	0.841821458671074	0.874834268096106	0.739758302739968	0.795673018207424
32	1	3T	0.744471881977714	0.795752892386324	0.823868168902688	0.889436634083781	0.868857851003237	0.76829906399508	0.800379722925514	0.826546157126003	0.901490316676122	0.907925043354025	0.729341922201054	0.797201556848393	0.823846888044564	0.882158258600306	0.850247182382693	0.722669400591831	0.793606761076611	0.787409727630177	0.860250290726479	0.87079944349465	0.747072664045853	0.805233848611739	0.822841174942431	0.883204402882695	0.871897343625954	0.751732515295615	0.794491987695311	0.822964860001561	0.893548216962658	0.881338062711941	0.775912863792576	0.811163729123775	0.83087537366446	0.914116606984051	0.902186246699887	0.754527022853106	0.792894933772987	0.827476078214049	0.882757912092545	0.901678010410668	0.715260866095395	0.80105096425704	0.787134268771569	0.845126922528715	0.857570935332128	0.75458285450899	0.808975109831219
33	1	3T	0.742192085540036	0.7888504487698	0.81350909270841	0.879468029563576	0.882765744505277	0.761687905279532	0.793653102166798	0.822399156378583	0.901944713064318	0.902491320389062	0.719782932352502	0.778275531733871	0.798162315958759	0.855710470219345	0.880893463812662	0.729227931945057	0.797955720357178	0.781380651905953	0.845996298492186	0.892356104016771	0.745878931087548	0.803537512213226	0.816740483712955	0.887894813944701	0.874643831729831	0.750399169600563	0.793505108665419	0.819032959743543	0.892238303777265	0.881902756137439	0.775005058539852	0.805095848567786	0.831077875326802	0.900131433198476	0.913283861966539	0.752913994034147	0.798329942276463	0.814265210414973	0.864270440096284	0.911616608184857	0.72429719687005	0.802749098184933	0.772382155935342	0.855077354787081	0.876573382094094	0.764521066588327	0.802055743667367
34	1	3T	0.753999907352756	0.793412918656705	0.824026186410001	0.887055637307234	0.890276532087119	0.76449210562573	0.800274804346115	0.824820980186069	0.894115539367248	0.903790919281965	0.746475708124711	0.79101256362953	0.816274624219993	0.872771911857405	0.898256363265859	0.742576415199976	0.805010842696098	0.796091307013178	0.865650265709097	0.89298797444984	0.733647506486592	0.796915829039403	0.817144530892838	0.883554121099757	0.851950080523203	0.752044026894726	0.796670568842674	0.828347648717093	0.895994483628963	0.875733492324195	0.767524805580021	0.805384663073953	0.835413328518977	0.907320239319064	0.891597992946207	0.723368407594397	0.786064941073784	0.785085992069445	0.860476917646249	0.882509215831213	0.733319685737276	0.800723583687688	0.812005921054504	0.847140588834261	0.883540241510777	0.747982747706348	0.811678650624302
35	1	3T	0.752425571769076	0.793401480250628	0.821510921009267	0.88603874080705	0.892224644865215	0.766582896892276	0.798689717277836	0.835887433219744	0.897371612612165	0.9014894526461	0.739314733041378	0.790994895674778	0.807437457197517	0.873029457510866	0.889370857166372	0.748603050768725	0.813872993608978	0.798950153081956	0.861046635811254	0.896345813357866	0.750846192734337	0.792215338071304	0.809792226532394	0.895822438468801	0.895325887332957	0.763332701378291	0.800576051458832	0.828733847330411	0.894417478943483	0.894902023751835	0.776353832751851	0.806300647965965	0.836325760046624	0.906556629821874	0.90741189397998	0.757251358437848	0.795789732898529	0.818592083146161	0.876531247518208	0.910043201696974	0.73678717733544	0.813210467104655	0.783091088228046	0.853344325181146	0.889152456484861	0.756136924622112	0.80439685813538
36	1	3T	0.757763746861708	0.793066862364854	0.82416363495908	0.892072302204737	0.89607078084899	0.763632468722142	0.794107683560637	0.817636588284931	0.904669968302282	0.907439959713965	0.737784425835385	0.789948617897275	0.809356741519128	0.871901116098493	0.888227596904793	0.752075544048107	0.8130436647804	0.805222889553571	0.857772528967783	0.904348714074797	0.749055557468313	0.798962999568665	0.809687508829337	0.879844915438225	0.893074508385698	0.748548541603525	0.797362013183349	0.820050064151356	0.879675998435187	0.883830411834399	0.751379081090695	0.797930683779858	0.818684839569076	0.882414920034664	0.896670594795944	0.760302489740192	0.807339694486978	0.825392956810431	0.883214403502776	0.897512244554296	0.719373391391089	0.814360623100347	0.800830028870865	0.820276594851575	0.867726294182305	0.752353961409744	0.808106039645697
37	1	3T	0.743526980703105	0.771600141063513	0.820327822147966	0.889242819433059	0.894134137376226	0.751619035556067	0.779326620754834	0.823328297407363	0.897763932589161	0.898544943654211	0.750283261333664	0.789596085527404	0.809447530658253	0.880851146294652	0.904842645749228	0.735698769681529	0.82057970373844	0.803416906054871	0.835956567634523	0.879737520596921	0.729331977494564	0.791486211947213	0.788464293130337	0.885472665181942	0.875094427905191	0.736875803793709	0.775161018173175	0.818585492059831	0.891051577590912	0.877240554518173	0.75157956045288	0.778123312474489	0.82358250034136	0.89728346378956	0.900889967497895	0.743316478499522	0.798583559908732	0.834661518503362	0.882735063573651	0.869694689979522	0.729737035391864	0.79772899302813	0.789982731881016	0.840652371872145	0.892223453289541	0.745325511101464	0.800216057329555
38	1	3T	0.746469612782212	0.784851841525265	0.817453283431727	0.889401155022578	0.88815080869038	0.760123306576904	0.795661783886368	0.826334466576105	0.901963664011539	0.897029050679173	0.74690064596284	0.777151163357478	0.808233530867726	0.874097504245777	0.917293519135646	0.733847427976239	0.808836191872395	0.780679401402986	0.853725373541741	0.888241827641862	0.744958260168272	0.799442032723254	0.813038267880007	0.882496858107606	0.881620819547388	0.75261488051099	0.793106693272821	0.824127704483256	0.89340323574966	0.886531654405291	0.761684434911334	0.801278319617117	0.832644567248242	0.904115272245601	0.88837634573699	0.761955834644703	0.806712441454683	0.815088735720179	0.877108290054221	0.911453818416368	0.743285323144399	0.821704856567543	0.802956292494667	0.84974219886579	0.887585991240814	0.740337450099325	0.7926929211991
39	1	3T	0.739750988951842	0.785663395156605	0.815172983463404	0.877741248913106	0.878302495456717	0.751777986591811	0.79402560315799	0.825849948303362	0.884943442254876	0.889404691462578	0.739883860194542	0.797900065373665	0.806142014914408	0.871188434503763	0.884371112237014	0.7314069316504	0.803016643924357	0.797738356264851	0.857163623798122	0.881107080664904	0.745946851117001	0.802605723936447	0.792920811090541	0.860334260108777	0.901873928192381	0.745889619335072	0.793391987007164	0.82178352421869	0.87807210406323	0.879748430427194	0.764712292610035	0.797931932840284	0.822549173551233	0.893382000633065	0.906177668775129	0.739637593390202	0.793763846016112	0.82845864329729	0.860915182827638	0.885649054869067	0.732817253742147	0.824801954004077	0.797174845669328	0.831585637874304	0.873440684584626	0.760817617341625	0.808596676995239
40	1	3T	0.757799070741688	0.792351300691299	0.81628404783992	0.899107034721192	0.897761078850234	0.772359761312645	0.800599237751083	0.822497769906705	0.905498373506159	0.915222548683337	0.765974063743198	0.798507399840344	0.818421978147476	0.883685188120141	0.920812835685087	0.747256719861148	0.813533677173772	0.795352035307881	0.873494113645435	0.892747829420858	0.740101068407824	0.795308910440235	0.790195228857692	0.888656187055888	0.890078580609718	0.752993495360726	0.790532477795948	0.819274449562897	0.889596093222631	0.895015996866343	0.765329361099179	0.794132772067895	0.827654417157316	0.896721091253457	0.912068128218477	0.759581596770706	0.80520377959238	0.828540406548637	0.878160964954218	0.901139367908197	0.710072421869219	0.800108491742249	0.776241458313784	0.827316667318204	0.868232412686411	0.747522891495832	0.791604750718809
41	1	3T	0.760160876608093	0.801494603394693	0.828206298213875	0.884335204106455	0.89292091638693	0.769382322160587	0.80625686357843	0.831809784165651	0.893910550124958	0.904572224116368	0.743479200170187	0.786525859039155	0.800397857908374	0.858469574065155	0.910842040199524	0.753539787442932	0.815635144026474	0.807551372508932	0.853371836201273	0.903031796936368	0.746566352023426	0.810739448842924	0.801882165711841	0.86831784649793	0.885763466212554	0.75937154003443	0.799134270640459	0.828664588240352	0.890509323531802	0.891200266430037	0.771513551973818	0.803238239744079	0.827670477338283	0.905280765284498	0.908748884972238	0.770270903886448	0.819427756762869	0.832305626300716	0.879088740885271	0.903446872122487	0.734740713406865	0.815092244701681	0.809738199189765	0.851741505365988	0.86777996775603	0.751024958661832	0.794123633561064
42	1	3T	0.763765005960999	0.803167197879646	0.824232550085285	0.891380018557469	0.896855990220912	0.773133580459995	0.807912982947639	0.830810393588201	0.904388264609876	0.904108114368519	0.747360908480513	0.803314757891994	0.803511879862951	0.868460942295236	0.896499272715165	0.748620503046073	0.818395131237566	0.799947857527812	0.853218678782295	0.894585594751127	0.763315119187848	0.803898463832307	0.820293888802026	0.887397655806697	0.905603158124365	0.754456982212809	0.79353812489547	0.817552096454233	0.887856894528702	0.893872056358065	0.762872085319947	0.794439804740193	0.824047886300009	0.901204483635422	0.904400592782695	0.744852819471727	0.803836666697819	0.810215904076873	0.853215580612176	0.893728974026832	0.734272691842818	0.805013370878301	0.784372740291531	0.853009342601404	0.889198950737037	0.748503963561378	0.795040128197133
43	1	3T	0.759964113564431	0.797598645537552	0.826407517326471	0.891090162478955	0.895591072268574	0.772039085205496	0.802748945770349	0.83283466320506	0.89992548271581	0.908770447630479	0.761079203656131	0.804449573976087	0.82028943831863	0.878854033191294	0.906229223553221	0.748415970027759	0.815328811507581	0.792708878095596	0.869763771306002	0.890336699735162	0.730517773780666	0.795798878346393	0.809478346730381	0.857245994836799	0.875106209038344	0.756955705540963	0.799677241488556	0.826956809481957	0.885045976492809	0.889069762128307	0.774043223034934	0.806339729381969	0.837475815653074	0.896940557022189	0.908725028317658	0.753584174081393	0.799856492361922	0.822355999204346	0.859247084493497	0.910674861990385	0.725772896732469	0.802734501466115	0.789196827484512	0.837562377614579	0.878650455158269	0.757261245061401	0.81381195850358
44	1	3T	0.760193266228598	0.801308228649435	0.823115010613808	0.898522920403859	0.890745932727706	0.776706955327823	0.808329244132569	0.831353208066533	0.914083669689547	0.906416354482579	0.775367937400234	0.811128422683294	0.81923617674302	0.895665220849539	0.921141866166292	0.739888988550833	0.814932452720346	0.79590706329371	0.855635569531705	0.884583965592766	0.750879452665362	0.81815302256237	0.822575913848918	0.887774524258117	0.865832550272771	0.76366123073353	0.805114532765307	0.830695243434007	0.891655323195637	0.892670612683419	0.76762884178081	0.808871576516637	0.832652899202242	0.896484605883453	0.896328393707957	0.769871817306974	0.817610443948882	0.838861021266527	0.880259616461442	0.904063768695053	0.739606181597598	0.817497726797311	0.795173612120698	0.862718371502961	0.876534076099002	0.765354265732277	0.823645362634659
45	1	3T	0.758166549402933	0.795096363174397	0.822959340541955	0.894231335703136	0.895114369864488	0.763660406397158	0.798146906727098	0.825869910109806	0.899938001854022	0.904080285283998	0.754545870752532	0.801776867532491	0.793724488796509	0.866240329119637	0.919108310612504	0.756108960624051	0.820886610670209	0.803785646871971	0.871218534979297	0.895693441884031	0.749363231374889	0.790989948274249	0.807982414404267	0.892052614129216	0.897700748217705	0.756973583963277	0.795763523821609	0.823156947225347	0.896535639113924	0.891276242061421	0.767028355022623	0.797260803168038	0.828896490482138	0.901530520076077	0.905226738629611	0.76550180563238	0.793121320005502	0.839303679528069	0.889220063722228	0.91662569352532	0.740190165788365	0.820260761024516	0.79638640441981	0.864003870767364	0.877136933110636	0.753161092026331	0.798149174016618
46	1	3T	0.745527263615498	0.785519473814458	0.824547461980523	0.875552532509347	0.887097706184985	0.752133768970707	0.789109329179692	0.81905291287277	0.883155053607324	0.899443938838265	0.747172781205997	0.794830624414363	0.819506571720718	0.844825626491943	0.908235517973064	0.690953220739867	0.834414974489591	0.825065689720541	0.815818960762752	0.792740542186207	0.745862932128159	0.787123616851227	0.809885950126745	0.877921665363166	0.898754314174279	0.680066013926895	0.705445490998913	0.808013607349212	0.865214049629856	0.85901575441142	0.711160832049643	0.746801544298961	0.819076482833652	0.879642900756029	0.865105733910893	0.696756862456053	0.812037397260643	0.806388522433272	0.859980690067863	0.805482953535371	0.673993078254957	0.793611954360388	0.790985446627946	0.82049355118166	0.805011240720364	0.687963196778238	0.798542347087595
47	1	3T	0.74156214909351	0.778501345215898	0.819429695819032	0.885765327994193	0.883088510104992	0.759137738794705	0.781359571017695	0.827796505924131	0.893197582025082	0.910743228335894	0.736847918216039	0.780857682213295	0.803875821139844	0.86935535180764	0.89156728357185	0.72689396673414	0.800450246849227	0.792287819624899	0.854952996876831	0.873714075230609	0.743842132226751	0.799895277527009	0.827872883174499	0.880767144179685	0.86866665344964	0.696051158950691	0.723626102017546	0.805110423619965	0.865322520647569	0.87144560521729	0.707576387996205	0.739257166864477	0.819295332674458	0.871648648715271	0.869297580063606	0.693507867117017	0.796699442168381	0.801468159327157	0.842846103301531	0.823909866688766	0.716375941591837	0.788695348602453	0.790327598272413	0.831507065941281	0.880555099873751	0.715029649503047	0.807559454259757
48	1	3T	0.749087121217492	0.797673044820896	0.829436923554315	0.882978181869343	0.87417271037699	0.757940264718544	0.796102624619957	0.825257000292295	0.8934054543755	0.895071839135283	0.757360383107912	0.800199082650315	0.818616382437704	0.869578054943977	0.907529700529631	0.745342812773417	0.822361131731752	0.808466282405546	0.840743641427186	0.885012579863441	0.686253830340287	0.80784457475341	0.768260822192495	0.873571768424876	0.82182165587404	0.744849395628727	0.782202474080063	0.821635278914693	0.889850930999274	0.883227680685303	0.737699461635814	0.792625823844671	0.825254094724096	0.883602584370691	0.863509731070802	0.76231946552034	0.814800461129853	0.834014746741678	0.87746655796476	0.888544610058143	0.733066547597747	0.801033977665436	0.793816196629053	0.865793179906129	0.874146981480223	0.758806507226054	0.802676475627531
49	1	3T	0.753371955771306	0.79410546841311	0.820615384964646	0.887345795870778	0.891483232554534	0.766419035852915	0.791425866433319	0.83015843412783	0.896695178769673	0.91362739850535	0.749241941066623	0.800174232951351	0.823164529685188	0.867226282492627	0.887819114702337	0.738761281220096	0.808390576080782	0.797857104037656	0.863633493267954	0.879864393817226	0.754271359744375	0.805819920600815	0.806507419414284	0.881035020981914	0.895589278040907	0.713463896685356	0.742710394140328	0.805045755942471	0.87290384775581	0.87966307189038	0.733354167988617	0.774686744679143	0.819267247061319	0.887608395336441	0.874626022505606	0.707579479683397	0.794767258716811	0.798425431830704	0.835016896676346	0.849381299487121	0.71123251561836	0.798406146259099	0.794078355129767	0.839898540742574	0.854014260750704	0.73501614928211	0.821377896810353
50	1	3T	0.743143828396473	0.783576755606809	0.81763136073562	0.888437391987187	0.881117661849042	0.75976430299074	0.791327926796033	0.829074204338054	0.896347499732559	0.900532958225459	0.741085462350231	0.794954376121576	0.819381527872827	0.884543576782296	0.877610858351465	0.732909369070331	0.812146728780464	0.780109420328982	0.869613693551373	0.873043362411554	0.727061488776067	0.803378330292719	0.806675024653592	0.858319133072744	0.863907282314684	0.72973541709993	0.761035680470741	0.811910556150203	0.885146462888434	0.882520712542646	0.738981859283471	0.78471989612682	0.811383137201071	0.884707574567961	0.880722225579866	0.710361213643773	0.813568773115771	0.824504347943483	0.851215380500621	0.813494041317748	0.72355707762012	0.797262453642266	0.789355460316061	0.84974669333506	0.873323404568082	0.74507413583462	0.811600887630259
51	1	3T	0.750321969586424	0.790553934082012	0.823696203569045	0.888032679307685	0.884682502156186	0.75782289716214	0.795142848031129	0.833113718571823	0.890640599909649	0.892379473580647	0.767670859696585	0.803122043746668	0.825539319990669	0.879432067594253	0.916483500342277	0.739124152706239	0.804658243623592	0.78969568696663	0.852840748586619	0.89579664222712	0.731789432337751	0.782938421186018	0.799962578016806	0.880775476881836	0.879340110381751	0.697919732286608	0.724595079799416	0.808302154859512	0.876359496762099	0.866323425870727	0.724857322027715	0.764209230654946	0.811262785696343	0.883307197023397	0.875823487819767	0.676054338095987	0.784923139224144	0.805779960223125	0.828323875151526	0.806976023073575	0.720594718942078	0.804781035401295	0.805525192336237	0.857338074921575	0.850313642411726	0.6935215627305	0.8184690414312
52	1	3T	0.749153275418623	0.793058951853268	0.814536443981059	0.879411959407548	0.889818546836203	0.757181133708135	0.795948736120291	0.820292570305307	0.881524807838705	0.904543326069964	0.744609802107088	0.798103731825684	0.805571996518008	0.860644880578343	0.900690523078808	0.726773659743603	0.803886381060356	0.772266769450893	0.837913732871755	0.888621264264073	0.760943026861999	0.807620646940527	0.802583380323491	0.882709953037086	0.90694407674391	0.757091942719649	0.801317255274394	0.825305334491733	0.884992547707684	0.888789701231599	0.767669959736392	0.810033209557554	0.836591579085099	0.885709413296143	0.900444806269937	0.758289207310569	0.807053862997063	0.833243475855954	0.879996443733846	0.891176704344389	0.730577076488775	0.802897019782272	0.792496387891365	0.846736188061158	0.8825462224962	0.737140923399833	0.824753169966711
53	1	3T	0.751786637236062	0.793849635564278	0.816814913864841	0.875988651600117	0.895534179925503	0.767128706983926	0.80063793904705	0.831121029304418	0.88426252332839	0.910013295510961	0.758074290417056	0.799970804160721	0.798750358675137	0.877066498350954	0.916455768928814	0.722504045814761	0.80181155356007	0.795856772550471	0.820357632972802	0.882441355315824	0.732654699185415	0.80724394253494	0.760609931907127	0.889393492939363	0.890116317733206	0.688588038634602	0.716967313712101	0.791668786527832	0.881688228718076	0.859438953826225	0.716002764494893	0.757535654516792	0.805042560391973	0.886258341817095	0.863540675425214	0.701244376523787	0.769131594308566	0.755415131641727	0.871354449640717	0.866766243692108	0.623398528221095	0.773530414891788	0.761620324463075	0.815278744357885	0.747134756968649	0.67470045955508	0.762244959132292
54	1	3T	0.75974869691878	0.795516160648702	0.827794903380434	0.888537486190491	0.898757215101571	0.776826364706763	0.805312088797383	0.829891645605684	0.899127580991121	0.91843071756151	0.759491931337323	0.792866949034632	0.826219858828151	0.878646234749559	0.912201564672139	0.731260166847099	0.807804436202253	0.802936805280905	0.844596669934916	0.879171303623935	0.735171741121714	0.8007980169082	0.822405377242003	0.871252154597968	0.86230019854299	0.715904869579588	0.755485465188687	0.814965371285676	0.866546059387536	0.872062997709219	0.736777345665834	0.781137478465052	0.821899100298267	0.887262092166301	0.874168958394001	0.728305567420567	0.806272064731556	0.829835256784693	0.84750121234616	0.859373148658235	0.654502402784811	0.79903567497566	0.806975271988702	0.776304808529236	0.785815254501302	0.690733649643687	0.820598903182768
55	1	3T	0.756920847350671	0.791842448575228	0.820890630490859	0.894106364200451	0.895007467081985	0.768014860221019	0.793450623401274	0.828578291884234	0.897619021523467	0.911535384386403	0.761022002211311	0.792889138801176	0.80688162035103	0.880723068959659	0.925774129195441	0.744166283313002	0.803025248748998	0.788377798803488	0.862247197702676	0.903190674431325	0.761246800745471	0.802511879836319	0.825316844985033	0.892307542959618	0.89639094448837	0.723780764393159	0.762382392575074	0.813784716624718	0.882737685794276	0.872220415499041	0.738083944910336	0.767942956584289	0.814324956183584	0.887747988597564	0.891989678901651	0.701428683356174	0.788598978662487	0.828197042092611	0.857750076112604	0.827902255152722	0.724256736500173	0.791912652189331	0.799091726864487	0.850532188449175	0.876859884950771	0.749586304372277	0.821059292926552
56	1	3T	0.733940824367529	0.761775300686607	0.818710437178139	0.873799339850973	0.893910740882406	0.748518695013822	0.769967457635347	0.820003665845762	0.879651997535296	0.913121976019255	0.731148520102041	0.76534000452354	0.814770812329557	0.866962161557094	0.904579690614611	0.737478429217315	0.795384216279964	0.807522530113769	0.849591433917421	0.893447542328369	0.750258016893627	0.805976449421414	0.805872771288768	0.86237735249153	0.906041673996792	0.671036626740089	0.687678442163948	0.80390921395801	0.854570971997688	0.870578769413767	0.693445680210676	0.743516403860997	0.820693373865512	0.84765741160297	0.856608573372176	0.678184458014928	0.797089325379894	0.795801708929975	0.84476675052921	0.791273652554761	0.685748765580187	0.766050746891393	0.783482549203507	0.826683972007147	0.848408011537053	0.715832645487057	0.782345768158203
57	1	3T	0.74933210207967	0.789764838301871	0.824809906433597	0.880828708777012	0.887812210124771	0.765667837030518	0.796137686771025	0.831923930580977	0.888457208046909	0.908545711425524	0.742928449399154	0.777555033318024	0.81717282863473	0.878530707097345	0.897825282805358	0.721720585387575	0.805159903830303	0.78687011126293	0.836849923542842	0.873478423301425	0.743048416968582	0.79766574740955	0.814347819536722	0.889378885244403	0.867249810577587	0.699507748978812	0.733143003527314	0.807489638657531	0.867587557710453	0.865851296574148	0.69802805560086	0.76081794007055	0.821036426716147	0.869906109837152	0.831933207497371	0.681260436435241	0.793187341887563	0.794187231008561	0.84223659385699	0.802598895130702	0.685031734426238	0.794920071535378	0.781490356730337	0.831372986404944	0.821232900934658	0.725150815657403	0.812765827552989
58	1	3T	0.7548727253784	0.804141216228406	0.835494946843721	0.877608310769591	0.880946392205973	0.767260176178264	0.802329066192495	0.83612884909771	0.890375508828479	0.902437857298207	0.765515328434077	0.802977207332373	0.833384530440545	0.88425151782188	0.905721624281307	0.724095940819123	0.846912612747638	0.824260721803668	0.819520474563629	0.83772769473239	0.731216899062472	0.789129852876573	0.814197401632619	0.85997202194786	0.876810814113066	0.731659974590496	0.775969406115622	0.817240264235238	0.874928961092376	0.874656868537925	0.746423254697684	0.783549911593649	0.821342649903019	0.883164260652967	0.891342197543478	0.763225052491481	0.824324860629571	0.846150690882643	0.880074101032362	0.878846173961174	0.70079991157311	0.797201651326588	0.798867733138345	0.833208567999483	0.838194369115137	0.72387237319762	0.82205472419339
59	1	3T	0.757288841791855	0.800953542759308	0.826728378736566	0.894956058065031	0.883171652323837	0.773122982826947	0.80017752125252	0.833237191498405	0.90076384504889	0.912257001550682	0.750791016349182	0.807776474634385	0.819653799122401	0.895067197312756	0.873808501600316	0.728599879803951	0.804649458045518	0.793573082191769	0.856042257782387	0.873229846057448	0.756686738820232	0.801154704917211	0.816067647778607	0.89164953637703	0.898078874268302	0.754831193831355	0.79576805801938	0.823537060981624	0.891350144701044	0.888688963009207	0.766437282256003	0.798033995011516	0.826910780758306	0.900986474771113	0.904236030504482	0.747936573113565	0.805107034304331	0.819933841661281	0.88166955457883	0.87883735219852	0.736992791111076	0.80566400114775	0.798637165805612	0.845457333923306	0.891342659412095	0.763321490962128	0.808633324454161
60	1	3T	0.74845180364568	0.79504559309704	0.832368403215304	0.87741063033218	0.879057579009036	0.761943809874412	0.79708637258296	0.834482008220962	0.892779983972067	0.898661832720945	0.743048181800709	0.798568515707546	0.829169444678432	0.854102809525207	0.886063184829362	0.708840803740719	0.820805927401164	0.813925019942784	0.823370415298901	0.83094283343347	0.758961809982162	0.80436264490377	0.817795782008458	0.878865314162438	0.907511207326977	0.711901321983799	0.753912778595062	0.812956290976436	0.873910111795939	0.861457431728514	0.73714250088132	0.791269644602811	0.81689365663693	0.882553351152848	0.870011656523287	0.713417264712229	0.777892637979731	0.830464999985006	0.847792549706402	0.856280847925293	0.695827588544664	0.779582817844468	0.794776371028785	0.815443680284004	0.858755724325376	0.715301206629568	0.834544004432052
61	1	3T	0.756737881347492	0.797628607431263	0.822151725759431	0.889520375010888	0.890526975510194	0.765168852532841	0.797506108360702	0.828983608475443	0.887442859251105	0.908400305315942	0.751994745198704	0.805300211587777	0.81867777122603	0.889083422647252	0.880685633843347	0.739403242067191	0.815165170982348	0.784418064822477	0.844421298996474	0.897434741621214	0.757412342875613	0.809057399981801	0.807073028356602	0.866638353322317	0.906546250853011	0.713907765912067	0.741583080676298	0.810917549406535	0.885251552889646	0.875104701338139	0.727038100610519	0.768523880256073	0.81212632070369	0.88689601124412	0.872800674549589	0.726175922720063	0.788280603326838	0.827554002918646	0.881095004502174	0.850485988934834	0.70304003951698	0.788257580335485	0.783018835121386	0.836834968570746	0.855193854231205	0.738221042438805	0.806483862121928
62	1	3T	0.740687356199939	0.786444865162088	0.810987293092135	0.883534199578556	0.880052902939946	0.745019396271513	0.789012839977874	0.808497189972096	0.875244440496774	0.895624288061371	0.730610856697567	0.790486251060144	0.818731821393602	0.88473399385469	0.862405304867979	0.737012935566804	0.804168994882063	0.790202812446661	0.856285529901907	0.890737176918149	0.724742750173925	0.794395378795828	0.770040963819103	0.882274069896333	0.880956136443697	0.753380962742687	0.792751887813236	0.82235380013095	0.891775159853968	0.890726369267093	0.769109636669687	0.801752482360165	0.827429246938873	0.901325333709113	0.905787043411918	0.761355034111656	0.798519237111531	0.836333551039605	0.87614104431554	0.90783058287684	0.734682436533844	0.812220863773495	0.795656841420749	0.862135889517035	0.880794667982712	0.750199348653854	0.799283898874327
63	1	3T	0.750857873597512	0.797027330292282	0.823100224386782	0.879030770218625	0.887070312301275	0.776786834009833	0.806524811406754	0.831371383772524	0.901905584062111	0.914524043020208	0.741492253841294	0.800358219719031	0.818885067137007	0.842923318871727	0.89468292610299	0.740533610318598	0.805584385844585	0.807867587398596	0.859101272702199	0.881619845250822	0.762866424340453	0.819351641660578	0.822355730532255	0.875361268821976	0.894759070446705	0.754411678097851	0.793894773400292	0.828332359616705	0.893110459355004	0.886924946534805	0.775844417536275	0.800716140909364	0.835990099498694	0.912604197893149	0.910532674032591	0.70747589242334	0.789947019081203	0.817126516797705	0.82341532570676	0.859824962721386	0.738826695116575	0.811325231448131	0.808524482440307	0.864661731729935	0.876426111040961	0.744942127865917	0.797879807248128
64	1	3T	0.762470178593703	0.795641838456732	0.824261559750952	0.897616211311925	0.899989246478145	0.766922149465203	0.796066553764934	0.823804069889928	0.904371899439577	0.906486368666847	0.760580522687832	0.793361454617546	0.823068753539278	0.882259891533518	0.91194317533717	0.75157260005583	0.819055428708378	0.797336419358374	0.867687964651445	0.896370274814238	0.757901976991238	0.806275932085117	0.821767903564633	0.876411607485463	0.899439774297792	0.719288535373284	0.745711102153267	0.808227572418507	0.88150570029342	0.884202138595056	0.720875380891133	0.771236309247301	0.811921565954398	0.873696675428201	0.864484494458897	0.705878655420305	0.766346969986901	0.803501863350247	0.862326513092735	0.853134103409305	0.732002433751181	0.807795397266268	0.804843629521491	0.860269929588684	0.867051155963407	0.729395457841357	0.789420480461938
65	1	3T	0.754892681916761	0.795101525642821	0.824979158867388	0.884513712399702	0.891185118770277	0.77210167546265	0.801621092371307	0.838043293521475	0.901717570327463	0.907067793778728	0.747967323344213	0.791387937536599	0.811588168557489	0.868585858712429	0.90334300263704	0.734726015002743	0.798705211376316	0.792644653314093	0.843910010225794	0.896039708243304	0.719746385266044	0.785194702609085	0.826747469134148	0.858873454497351	0.851847785360088	0.715417962614969	0.756523686424449	0.809578001382996	0.870831380959493	0.871030343448262	0.743828095490002	0.779141595726723	0.831278412086756	0.891325911916865	0.882904061727778	0.730263177080392	0.801594040123558	0.802772517225825	0.860941858089112	0.871281178088697	0.704257744622445	0.812188440436716	0.781883657012393	0.82655868163844	0.840385689727735	0.703457456751857	0.812929972087249
66	1	3T	0.752577280456163	0.795243497600396	0.821897641792926	0.875533006720667	0.893371782830409	0.761206058131285	0.801214259773921	0.827016596177428	0.878446252871047	0.903412323005887	0.768355296465539	0.804623835103389	0.828370059238478	0.887514074984414	0.911233745991374	0.740065578116754	0.825551751371485	0.791127220375698	0.841602427423209	0.885524908478023	0.727208742034259	0.784501384556638	0.803798233898185	0.849578622321981	0.885836210509768	0.733670357075826	0.773536673712814	0.817583534447356	0.883171062513411	0.875656383914735	0.748198033844221	0.795444411066678	0.823892919558799	0.887411495265316	0.878894093962332	0.757935467564126	0.816375276572376	0.837873810871964	0.884484821224271	0.873676101912852	0.716737058495306	0.803704682250643	0.799398952685981	0.836311110164436	0.857472584042957	0.743482169766	0.816764320357464
67	1	3T	0.756546164272273	0.79466399257154	0.822298230327776	0.882762762659849	0.897259201555295	0.757531869931837	0.791314383656538	0.823445040851883	0.879368759135559	0.906104388699768	0.77147178958517	0.815826182295955	0.822258993759284	0.895552633099547	0.904149966315596	0.746504089778554	0.807781792772123	0.798310376337535	0.85616432783234	0.901617781693918	0.762177969285704	0.80637009907409	0.829084627804301	0.890398085914481	0.895905613091434	0.730404406111058	0.761706277687807	0.813571909017574	0.886319500299007	0.882766327628163	0.759401372849228	0.796739869660662	0.825200781410584	0.895987308470671	0.892940837036733	0.742459555178885	0.804508279140578	0.831290460745269	0.860615746093848	0.877737104066082	0.720221566331147	0.798628100890863	0.781815937827939	0.849912096106663	0.871989622237278	0.722719551011998	0.826598664379599
68	1	3T	0.7504815504079	0.796647493692859	0.821910957310461	0.8852626754934	0.884948235023495	0.774175291684275	0.800924579817389	0.828360637636438	0.907872867244053	0.914402188734189	0.743385371947823	0.807991799962621	0.814817505856179	0.870229666406743	0.874387647109767	0.740807033978875	0.810137685024554	0.79797271761851	0.852091129111112	0.894243586392165	0.742205407351336	0.810502856114664	0.826326233901495	0.875547295925064	0.860043803596252	0.766317671162521	0.802587661038102	0.826911002754019	0.899428360198306	0.899284622661324	0.769063259139212	0.800839184021424	0.820907412184266	0.901819429814648	0.911431294525074	0.762434176094988	0.800316148242907	0.834552085199905	0.893350826968829	0.903763414946373	0.75073054905379	0.814126830259008	0.808625242300225	0.86376977701896	0.89385648318426	0.74987728853908	0.79263543844147
69	1	3T	0.749981498896919	0.791087862561367	0.8161863330474	0.889315880938549	0.888413611602473	0.763186326872949	0.790587949468186	0.831197458253278	0.898328975469033	0.906015322494315	0.755378105898181	0.802476360047499	0.821049885235017	0.889029128806708	0.891382585197713	0.734922481066298	0.81315409478866	0.794312842523621	0.862746447007319	0.869221546877036	0.744720482335263	0.809804080608078	0.801068100415524	0.860000472804948	0.891059288200305	0.74942306647166	0.796633634346233	0.821583449498512	0.88594907652247	0.880968009997426	0.763293858029169	0.798371448491698	0.819149401935772	0.891721656670679	0.908572043098669	0.755842895031422	0.80245284169736	0.831115998677073	0.875052508818214	0.896472896603347	0.703661680310204	0.809162609736105	0.786099721727747	0.826728360162463	0.847804038780233	0.744802161050528	0.805732790943967
70	1	3T	0.746102291262418	0.785522134654147	0.820748545540238	0.890115696354321	0.883144387805357	0.761410103589857	0.791675805130777	0.825931731261955	0.903012381919956	0.901332006766043	0.749196716948785	0.790500436248419	0.82242417843369	0.888937386810208	0.892696941574225	0.734336193876349	0.797067027086718	0.791898452805709	0.855408571912676	0.891429680705843	0.747539875969104	0.800590781111509	0.796617844240236	0.87066684950984	0.902979827008583	0.753694675243832	0.803777020132502	0.829339273831948	0.898489781908518	0.871109978733536	0.769283876773941	0.800295976555664	0.829775895565693	0.906072381309671	0.9040583806925	0.736988939935274	0.804933975736888	0.833250929225924	0.858256379371036	0.869695644544156	0.738596006573809	0.812148283315801	0.801840753737463	0.872305920943031	0.8717890779852	0.741276161023685	0.820288666946984
71	1	3T	0.744394256975285	0.782040976454092	0.820185846637673	0.883520890252974	0.888403996165054	0.751062924920736	0.782001381605018	0.820445954308661	0.880848860227701	0.906950048434736	0.749432110719441	0.800072740752332	0.818722110257989	0.86505988517791	0.896836725922635	0.724277182434581	0.802696774839141	0.795971132452147	0.846182551720407	0.872005491323215	0.748054877291277	0.792057343291502	0.796226008609251	0.884060270384236	0.90032514595514	0.695987363381442	0.726086200617776	0.807807393975071	0.874196840635986	0.86343481401096	0.735443022409883	0.771779411726669	0.823267637076951	0.880312489668345	0.885737132037902	0.675826506096277	0.766830075142602	0.800740335318327	0.845117930976306	0.814128287922614	0.668266673198919	0.76978403458197	0.783043943499253	0.822168520774829	0.817914192858305	0.648207848082262	0.791280616323205
72	1	3T	0.751836080034751	0.801337081603003	0.826294645335437	0.880982003554148	0.878233193529662	0.769203963477821	0.807295618442103	0.829785676767989	0.884472669088097	0.907521500426032	0.751332195002254	0.805279295858305	0.839061147205445	0.86087617939348	0.887967457928782	0.719249157421335	0.805322660927162	0.785866280349609	0.834030503301467	0.870468666774442	0.760869959601795	0.804338046183581	0.807385084707993	0.890795535604204	0.908747110472773	0.740103169790029	0.776399240745601	0.817083290506828	0.889911819887236	0.88240423817844	0.753136501534608	0.796988046773657	0.822196741801947	0.899405451954721	0.880415777690301	0.746969718310629	0.82561521224977	0.820587382390279	0.859056039806687	0.875030957854815	0.716331951212736	0.800061395583167	0.805807443412646	0.855417120241512	0.847347906113646	0.738255460101388	0.805801972476252
73	1	3T	0.75867998949925	0.795943514452509	0.826463769834902	0.884750401509924	0.897764315582369	0.778544231829022	0.806908863092175	0.832654464958912	0.903622774242954	0.914216323057418	0.734310971634601	0.807125808755907	0.821611982974597	0.851838196397066	0.868446203910222	0.744410475906267	0.812898233781343	0.792699451650467	0.860541542401915	0.893127219993998	0.750152635352212	0.809017575183207	0.814298789381444	0.851152308167184	0.899912682072031	0.712643745163367	0.750532303479322	0.804714379265982	0.872298181596919	0.871662091649919	0.734191584226494	0.777689020114865	0.816498247013057	0.873340420251414	0.880362783430578	0.702241335223428	0.809646345261443	0.818548086022501	0.846332857388333	0.815593622535761	0.691184023913515	0.801083777730642	0.787294312889561	0.81701535937117	0.827720104086897	0.727505169247276	0.823689531875515
74	1	3T	0.740362443657072	0.780455486527956	0.829559555453651	0.87464775339	0.88236059264199	0.763708838356633	0.794880195671573	0.829503244686792	0.890882673399334	0.907321164274118	0.760215351283604	0.811391289825874	0.841260416792635	0.852291257068609	0.902674145359947	0.730994420659714	0.8018393281778	0.808267504340322	0.830112513804061	0.887884742914309	0.718724006429562	0.823872949151012	0.807691052790413	0.862858345439782	0.828882616688839	0.69593270819776	0.725689142104304	0.809860908990507	0.865071395058309	0.870443776606288	0.725494659358616	0.770088415078756	0.826329886830437	0.877823537773194	0.867283421588079	0.704148774645343	0.80103806378358	0.817400414268605	0.832807928871532	0.835245455274772	0.691566990380762	0.811561200960718	0.793668310899206	0.812275989421589	0.82815028382834	0.739049763113099	0.804281345983824
75	1	3T	0.743974360895859	0.800368779279185	0.823825158352464	0.873474887408991	0.869960042099554	0.750053084021312	0.803282980506057	0.825921153282109	0.873162539362097	0.880398872355548	0.749955582764109	0.795058573659697	0.805553530939023	0.864677868411089	0.910473209475977	0.720968395884798	0.824831618561768	0.805982643748839	0.826526574591705	0.852003210178233	0.747906216208913	0.801610016642306	0.808329125000055	0.872657150586237	0.890677379890178	0.734995032714111	0.786756440465342	0.822179454960555	0.878171996889181	0.8659141758234	0.736533006793891	0.775733094574828	0.83848378940038	0.885793909548268	0.874106319770646	0.740729822931637	0.821555119386571	0.832164563379656	0.872037005177658	0.847459640142406	0.732221369431574	0.808579026882193	0.780721905444426	0.866719450688418	0.879981784586707	0.735086246313769	0.833232473968562
76	1	3T	0.753984477435651	0.797887198279669	0.827312960015554	0.890014775104317	0.882857451654753	0.76325431769834	0.793557649326031	0.827664736620734	0.895055903653742	0.905428515291144	0.765777005561507	0.815251571548335	0.82336632773592	0.867445731976844	0.910046795271104	0.746722108028386	0.801060477103131	0.806567895802677	0.868092682577309	0.898461849193577	0.746025245185694	0.802001050731961	0.83327907702354	0.887043025132114	0.867002303540544	0.752690912203482	0.791279645552421	0.823141096797634	0.891423416917403	0.887778148324987	0.764882677049069	0.806310557120052	0.821510439344578	0.896344835504988	0.897959641029631	0.766431250646392	0.795244262044701	0.836498506821149	0.894722388267137	0.911241025966773	0.727871998294959	0.808873150595788	0.796802263273883	0.846930005297092	0.867833312969763	0.744342787324496	0.784913093546045
77	1	3T	0.749405698450134	0.781408125143408	0.818478672509468	0.887573082411489	0.893786228579986	0.756645592757618	0.781496976640677	0.818808778525547	0.89367755675071	0.908542458070605	0.751765302923034	0.786706064882109	0.83131382479281	0.853117500626716	0.913166838768777	0.738440417880878	0.8033757231823	0.78785206677945	0.863855766108996	0.889094436285048	0.752263976217277	0.804933021504736	0.812992253603807	0.88815424687715	0.882863191730281	0.711153664574518	0.725019355074294	0.808579709646319	0.882043413868141	0.887899438402018	0.728129947024616	0.750205348350822	0.814167409771912	0.888927513148223	0.890672792387549	0.739011737164269	0.806297985835492	0.825342404466796	0.869510498760225	0.863997178562309	0.698104231523439	0.782471132037455	0.765470374801159	0.852713327395746	0.850256657759427	0.722932239611714	0.815270244832905
78	1	3T	0.750096545871731	0.794334245906291	0.824707527337648	0.884666985870674	0.886348043033536	0.76214136042687	0.798658888770188	0.833698564908999	0.905271493168309	0.893650717031817	0.734404534758119	0.775782258825144	0.790787570639218	0.864699741617947	0.911654380430269	0.755927741094068	0.822002221527564	0.816571009484107	0.856726107939957	0.898202931438873	0.718415709709154	0.81090019945403	0.810311103477117	0.874018864525451	0.833339210495295	0.75842365820022	0.795550087924653	0.823038122822477	0.897041524100653	0.894027124884142	0.766279823656831	0.798771468444134	0.817170940580608	0.905168951649934	0.908786998151086	0.775722320751439	0.805810860982043	0.845035707530352	0.889565875708504	0.915314445660228	0.745529167284093	0.807450455510808	0.795813454109703	0.861247612762729	0.899769026108564	0.753638339602264	0.808988067940665
79	1	3T	0.753891649191681	0.788077547241738	0.820416401094184	0.891837888874589	0.895416970054454	0.765559780065235	0.79744198829691	0.828442091446592	0.898979489459071	0.903750335698147	0.738865031998548	0.80054296583993	0.826185839433922	0.884353429574773	0.86532403578946	0.724418045716421	0.797422009510217	0.782538630219073	0.845428726099245	0.882150546144806	0.732905420496159	0.802138101293696	0.812769266556887	0.881124727547284	0.851345636527135	0.761653511043777	0.798531744598273	0.824377938045606	0.895665309039088	0.895260246007949	0.764926124116123	0.791728158851424	0.830769077614397	0.901087965338281	0.905056379114505	0.763627669274201	0.809612907243525	0.844481011571916	0.88919448059174	0.888657260118527	0.747763107854854	0.812692559479308	0.781188171895562	0.861878891983075	0.905267898813301	0.752472038608765	0.8154700111905
80	1	3T	0.737219853900936	0.777815059962982	0.795052574672582	0.886522512317075	0.890891314049038	0.745357507721935	0.777658647282574	0.804755095794519	0.886184449314355	0.906280181923323	0.734637433134795	0.790228441924512	0.777611022317085	0.879485962637265	0.901684581941531	0.702038447981401	0.769996923531557	0.759378951330388	0.865183713772022	0.868066540343108	0.73285970136497	0.795625651986264	0.766163212516321	0.875614326049177	0.894189232204174	0.747725197260752	0.790087325261328	0.819605479582605	0.882819195486328	0.885595540737761	0.758816601855412	0.787947143761531	0.825480042762765	0.893744215848339	0.907807946904913	0.729983177594409	0.781433253624947	0.808014574672989	0.85788618969411	0.886739820094857	0.710562583988825	0.800397136335554	0.789704154556752	0.821768420625289	0.866339962632113	0.735522650685304	0.797105664357512
81	1	3T	0.726481760837933	0.774167302114789	0.805698147412218	0.888642103344606	0.865566893808007	0.746274735521417	0.770166994208324	0.810850845164688	0.889757475819658	0.910375848177147	0.726413021890882	0.793286493130933	0.795533498393696	0.878902549273436	0.865597079109165	0.712837118252387	0.80053280083045	0.78309691662479	0.873369881634726	0.84124594684408	0.706449807146375	0.765557886880292	0.770669146118364	0.884456234709093	0.866173002176323	0.720326803170274	0.794500571013128	0.820858448691778	0.887299992107118	0.823491857848135	0.751394858834344	0.795248966566386	0.822807686099344	0.894116417960406	0.88543969911547	0.706015878174018	0.787197265896546	0.811333068378463	0.875280218860533	0.832742150179491	0.669953999475654	0.796768577862589	0.800022556538061	0.858239656189153	0.759831867325403	0.740759849096211	0.802335601952181
82	1	3T	0.754795331379897	0.789353849283038	0.825302758056783	0.886979833436707	0.894165904704787	0.763315895357125	0.785352403336307	0.828570551980118	0.89920679763838	0.911176142061704	0.741163166594457	0.828471710381962	0.841621725300928	0.85673956595081	0.850245988169229	0.731036168600801	0.793617452027007	0.787774922865374	0.855472536106795	0.891032633251031	0.757419939167175	0.806866285053245	0.818014851186156	0.884685462554181	0.89160075742008	0.689874334892021	0.702317355904469	0.803624625044669	0.867722243314013	0.882721855096719	0.711901720245763	0.736162587665141	0.803415474042962	0.880793186359924	0.884688421953645	0.700412636737442	0.76164561820476	0.806960463139859	0.815449180543362	0.885566581734303	0.690263350428073	0.776328354454456	0.779507880838036	0.838521884431197	0.845998783107811	0.730527987946958	0.793462298759749
83	1	3T	0.75044474072338	0.790263860944573	0.820389044841856	0.88660879505621	0.887506832524661	0.759159524714609	0.800548040661983	0.821784560302326	0.887152597809303	0.898033218485838	0.750373278829214	0.792340626338824	0.822256421621344	0.86988474059927	0.904517441706335	0.718493993640803	0.804356795295378	0.790110580838365	0.855994645308843	0.852030048218013	0.74960675299586	0.79204144418702	0.816136160709044	0.886321725179498	0.888473171031221	0.701115782443784	0.732942259993947	0.804722868618401	0.875600027784871	0.867658170505301	0.719856630430608	0.765743632692234	0.815610046243697	0.875247991027723	0.86517727724164	0.695712847867949	0.794393246352076	0.81527412912447	0.858765025462322	0.809452766976934	0.700962415480355	0.772488446201532	0.78161404978691	0.859544327250677	0.856347420223561	0.71038683478713	0.794198161274968
84	1	3T	0.741317552649528	0.784771673018203	0.817290934689453	0.879523114068991	0.882404859278185	0.758429505711785	0.795572411189218	0.829243942678914	0.895134323493561	0.896484356285074	0.724231984369083	0.781823151699601	0.796475833350853	0.864390539828618	0.881216135060298	0.693127840689184	0.790109755407212	0.773544612153949	0.813372606225006	0.854575238949627	0.738032793503135	0.793520760731986	0.794764567989261	0.874359197773107	0.884950308849588	0.752296871312032	0.796000872239884	0.821514598772555	0.886434468058724	0.887540774250088	0.753142277547796	0.80023980290285	0.824185488196897	0.889259683202582	0.887957865447021	0.763873419072254	0.800393260811253	0.828120821556	0.882934116374521	0.912806860352337	0.711435400960561	0.792193481579145	0.77715206238587	0.828373049854409	0.878711097559294	0.756188588793747	0.814941894688674
85	1	3T	0.751846469700078	0.793350400509578	0.829507692095885	0.872651524409064	0.891065311825277	0.756243093015015	0.799758295371232	0.837070825378881	0.869095996153488	0.895766179428497	0.768268057179009	0.804475830141945	0.825230326882616	0.87566106067254	0.922044804966208	0.748031328822242	0.816581605443417	0.804022319464895	0.844651583402954	0.896708605875974	0.734358445446488	0.787069008328035	0.805343693507004	0.854673045364186	0.895401648557813	0.709364679079662	0.743418458888649	0.806602496312092	0.872330227171543	0.871273147228068	0.728100335127795	0.779687414196317	0.814356985173353	0.882301745990968	0.864763474591479	0.685238291338634	0.774857525853919	0.804919861147964	0.859978574943003	0.799975688017806	0.710989622215288	0.802008703729631	0.798218240145532	0.845888126516463	0.845916283600926	0.681919995151167	0.814558681323063
86	1	3T	0.757433877203162	0.797197038307657	0.820417617359573	0.886735922431052	0.894208047675174	0.764001395695237	0.810570679702557	0.822460668868661	0.887207228424445	0.895908158897101	0.762311046049884	0.800100493584215	0.812469726950672	0.878738638846009	0.915210627777964	0.756869010655392	0.813268186044531	0.806403200346552	0.866256942897721	0.904941595060666	0.737316573111978	0.809396887414956	0.784072655701891	0.881258257699596	0.886751461168548	0.707889855756951	0.738998131505094	0.806043306827595	0.878101760078416	0.870197133083053	0.735005236088521	0.78520237503512	0.813086728235748	0.887830869275852	0.86769677870015	0.700142992811603	0.791573276484248	0.81566182820014	0.872893652304234	0.806585015652405	0.692299213672527	0.771925519975076	0.787376063395275	0.854820153681777	0.83897553047896	0.703625937986336	0.814976023638372
87	1	3T	0.746958119200838	0.781843793589068	0.821499777893947	0.879926341447382	0.893602726967543	0.757526700700351	0.784718528092155	0.822466246238188	0.885451945156492	0.909547909287137	0.732163623786094	0.773487641872606	0.817893054167475	0.851601106420125	0.902472891479343	0.746083839913648	0.80754937983171	0.796386847885134	0.863373722593093	0.899188850952009	0.751453683664572	0.797602850910859	0.816743888528848	0.873743207014564	0.902036671238464	0.698872332061726	0.718815753925773	0.805924638788542	0.879854446301932	0.876390738130701	0.732116099234682	0.768374801157387	0.817275442003495	0.897253824643702	0.876727715456531	0.679449431754772	0.775762991823424	0.783313469443693	0.829686138095725	0.82577114757445	0.68120410638056	0.778169139218294	0.777141150115485	0.839116559024935	0.829946900058603	0.73092610809675	0.81138798615349
88	1	3T	0.74729224849313	0.794648707972014	0.812611124375051	0.885335267427523	0.885047157865902	0.761270440718432	0.801901461486241	0.821823429729546	0.896209611191943	0.899374746974715	0.758574173982289	0.800960319661379	0.801765459591228	0.882142030353702	0.916239889654944	0.70148953497402	0.803003426380621	0.786129352230283	0.828118762735814	0.842588779482934	0.75226681205132	0.808343067430303	0.80096988947671	0.877719646044447	0.893757293911353	0.756024507306752	0.802057416457155	0.816808890612019	0.891213940049111	0.888069275758618	0.76276672534353	0.799374581612272	0.817199697100064	0.901064765812731	0.903262827840423	0.738013203790361	0.805024423437734	0.847083329158291	0.856002076944997	0.866101349767383	0.744174221753176	0.816810766588717	0.786319809064332	0.864428409245664	0.892323148570432	0.748391058219987	0.818411110644364
89	1	3T	0.755009367780036	0.805361254272013	0.835563703289805	0.885586969673077	0.873713645773768	0.773124243593437	0.806080398334463	0.844009619391147	0.895891132695213	0.90417462002358	0.748544763496557	0.821617841727255	0.827744810392915	0.880806732956943	0.862840566436838	0.701595766030573	0.823568080176052	0.797650463004389	0.821360107434103	0.821248323400728	0.752063708068457	0.812560935036732	0.805938334805717	0.87074435195834	0.892759763101024	0.718092259204406	0.752614853194578	0.818609064065659	0.877660961349298	0.871302175702683	0.746608034045402	0.787999493590094	0.83394359022253	0.887480539006639	0.879871888588341	0.698028051935746	0.800180582468307	0.810531668371278	0.83004897631533	0.825137076297311	0.723358722804408	0.806667967442864	0.795638105893604	0.844531450211718	0.864044855850099	0.715144737276045	0.82959858732581
90	1	3T	0.742267768326771	0.781860469767845	0.819065302986569	0.884437727132266	0.882851251622369	0.755112994024138	0.78537418579345	0.826565284884933	0.887841298371596	0.905336319749049	0.749183416307117	0.804907627340386	0.806580766236552	0.869222917256584	0.897470604293458	0.733040874329738	0.799793486723205	0.791645285534408	0.851609291040874	0.890096187706708	0.753127297440636	0.823535712380944	0.815331032970576	0.890318235642867	0.868942757771053	0.739330440558446	0.779966224855483	0.809839737977405	0.880687415085374	0.887170473654616	0.761246095538469	0.788864423869719	0.818795018393264	0.895451925891299	0.910137110091801	0.75498714101311	0.809699916578869	0.82992067751623	0.845570009260771	0.912072050962558	0.724538649811685	0.810356346841323	0.791961057423813	0.831908100977677	0.876899812502054	0.734545361054275	0.787771823949603
91	1	3T	0.756916346024374	0.796472130728809	0.824118706279543	0.892488180569053	0.890170019877466	0.763964234137686	0.793129495393154	0.828600244673875	0.901492135303927	0.904293973583935	0.755272359339133	0.790248568402961	0.825686680754762	0.881546161361476	0.906042811935515	0.753501146449234	0.817167077601118	0.806269038874712	0.857079594860281	0.899001134510161	0.702128428902851	0.830812803432906	0.773823426484335	0.85119934749967	0.828535155185189	0.727142822127373	0.755294943913053	0.81522617588576	0.88763561284277	0.88238125368784	0.743234960763154	0.776726531342368	0.824859881231752	0.902512679889317	0.880197809617503	0.734970128174979	0.796325570239981	0.823390751553481	0.875470421268709	0.864392654054403	0.705424149619132	0.798928281878839	0.797806808449723	0.836958327481765	0.84452445557745	0.745569696072297	0.806232063904043
92	1	3T	0.746564893236168	0.78587188780113	0.814984352807613	0.881881405352367	0.888098161297011	0.755523984301123	0.790390980910739	0.808806489291778	0.887236235176246	0.905375411324895	0.738380663505244	0.774078086581904	0.810625847996187	0.876203349302442	0.901757199295483	0.738346320168164	0.811237133593514	0.791706453146952	0.851720869606832	0.885944878160884	0.750556950941528	0.793982166116778	0.819154241449017	0.857602508237805	0.906773104295671	0.713149243760681	0.746433502170336	0.801078645635044	0.878899410883646	0.873884057215226	0.723036585678333	0.780971195324246	0.800058078731672	0.876583791658012	0.861198373419414	0.734399038879184	0.809947544422214	0.812184107486119	0.836392812668893	0.878819309776521	0.694538484920165	0.782859723503076	0.774243233338107	0.851891943050789	0.842905248788007	0.733249241489868	0.79699602151508
93	0	3T	0.742461617644723	0.782651493035207	0.809863967452305	0.880770095847375	0.892077619977839	0.756926592201331	0.787172886278764	0.81335636539704	0.890881845638076	0.910339699766286	0.750829887007955	0.785817953547841	0.822637766999116	0.874047361156508	0.909515420154042	0.731222348105021	0.802704104066877	0.781659362740189	0.85629719877472	0.888998531907945	0.714498130819642	0.806848329486928	0.79581393965947	0.825244401774423	0.861510179493669	0.750844339737706	0.793114185592156	0.817545961774049	0.890738266213331	0.887963630930467	0.766286313413014	0.807360714142937	0.824404941791019	0.900364000022754	0.897056178411799	0.742768649109734	0.808069552285633	0.810433621779107	0.870997681402491	0.882990576852008	0.740430518251962	0.813567164851695	0.797907178385678	0.854734134813606	0.886832237822079	0.73978842726846	0.792818808399305
94	0	3T	0.742764460996699	0.784091982888785	0.811006608299239	0.887253344340051	0.888240910132128	0.756040925641365	0.785840084592876	0.820600430684108	0.899081676989147	0.90245319936318	0.743516828814676	0.781973066848561	0.79644034036668	0.87117271714885	0.910879411300972	0.738650802772427	0.801339092272318	0.793247931304427	0.859200901151686	0.892262144178791	0.748990717640727	0.816627674490653	0.809595922064601	0.883991466242869	0.874964825594335	0.74377612102479	0.781950149526251	0.815984785677522	0.883180928431567	0.888690305763708	0.756801989118627	0.788796455642145	0.825157875219529	0.899907615279878	0.895492053185013	0.731235461976952	0.793860312540483	0.797672270680491	0.857901554393355	0.888540784176155	0.733487935416736	0.801802508837086	0.800956144217031	0.84928115094262	0.88403133832723	0.746247008080625	0.796924667400453
95	0	3T	0.753392684216875	0.795959337939633	0.817370434628062	0.889229500690208	0.889472524770581	0.759035431951833	0.794504250683092	0.818390939533205	0.893549787096702	0.903990931330673	0.761175654745846	0.800936230443678	0.80524211069673	0.891374319506152	0.9134469962565	0.727704251540876	0.800854733281115	0.781325630329135	0.839402077956832	0.888875834122356	0.722908869487032	0.78574138601759	0.799256889539065	0.888313759868827	0.866628745551633	0.750364435004141	0.791235242199381	0.818277630389427	0.888681631837805	0.887603228295456	0.754124083813413	0.794114790841166	0.819124086650708	0.892421341131142	0.892520009942644	0.748603548181025	0.790958574980142	0.824637060411192	0.857854763455999	0.907589045168586	0.742269739261251	0.810266988933764	0.794713465312809	0.848361020830146	0.894630270338263	0.744805061679782	0.790492288881679
96	0	3T	0.754621579540074	0.792472114232743	0.82073281791319	0.894285646924161	0.89120428416395	0.766034039095573	0.799697203505915	0.829176672481935	0.896199515418921	0.902633600012706	0.753274891745748	0.790543300374582	0.805842987093064	0.881149729537534	0.911016645962508	0.734125918060505	0.801623372408389	0.793187159890726	0.869277562806525	0.880248926637197	0.755988731758902	0.805811514173443	0.812068197842079	0.89649115442585	0.883455978130338	0.758818542366063	0.801284438356993	0.827907676877332	0.900287806197275	0.883564675938394	0.766747931544281	0.813292145239067	0.840401284093965	0.912301491615869	0.875515138045861	0.758492482765201	0.799354168743781	0.835543572830275	0.876128062292041	0.904156331589373	0.744524742674973	0.806261416359186	0.792474117286901	0.87254161955127	0.892404525266493	0.753092942559583	0.802717444537071
97	0	3T	0.744219907768499	0.799776851180364	0.819262276465453	0.890919956812279	0.865659371787375	0.76222611338782	0.808442624485395	0.837303396006722	0.899994874887951	0.882245862092613	0.751476598679087	0.804387108878745	0.815450952278259	0.886548145218692	0.885310345813475	0.724580974880597	0.80401516665399	0.795699848525857	0.850551488418518	0.866508738734623	0.737455217852271	0.789833385048676	0.803579003858427	0.880182115300382	0.883744837473524	0.752833675805274	0.795195369777819	0.81668645601029	0.890862664762119	0.890074865370503	0.765848175649841	0.801481570287613	0.821025030034113	0.894790900928726	0.90742272148296	0.761616618269964	0.809455253244269	0.823579409752912	0.867727677962017	0.911911713033276	0.718843907043832	0.799881072932965	0.78425661615407	0.84720425751156	0.872040062284817	0.736812846710191	0.795114572628871
98	0	3T	0.749425173212015	0.788000504326438	0.815368477799238	0.88756931481538	0.893795800792994	0.74906026157163	0.778455372207147	0.812896683924102	0.890110106994201	0.908202970801411	0.756119372291723	0.795790192014526	0.816278915053675	0.881934314942773	0.905891880459233	0.742828577502366	0.811586633988703	0.791088895625603	0.858862361328529	0.8968276485757	0.748891012528838	0.803198391339723	0.801655336594753	0.867302662127882	0.895712271904386	0.751440724123182	0.790279230355694	0.825525467590124	0.894409939493426	0.885546057688632	0.761242440832479	0.795668057469128	0.821955889992243	0.897985403816256	0.904319610688735	0.761002200461469	0.802375218460372	0.833366787052626	0.873553459636277	0.904239201795379	0.739561202664511	0.814589178935272	0.797995764309565	0.859670802764353	0.875019576118937	0.75254499963891	0.802476760456891
99	0	3T	0.757430664285296	0.801372186736904	0.820016840515908	0.892008958238209	0.890550813141173	0.76697775316609	0.801631867466902	0.829231361311938	0.90314250142032	0.901718400337056	0.761045664310248	0.799584117578246	0.826312191496116	0.888529315469966	0.901266682158158	0.740335589274467	0.819705423923597	0.790714512136469	0.863337860368321	0.885384373307429	0.741963634977055	0.797260566988277	0.805824846739493	0.879417956856879	0.881138306706504	0.757765879803601	0.801262737838335	0.820207266005636	0.885703566757348	0.893923779012457	0.771506933926238	0.808691000116109	0.82073204542581	0.894982025621886	0.910767987771013	0.768373032660831	0.813363682128321	0.842341811567496	0.883147449880455	0.903525380865759	0.733897719476027	0.809040040830258	0.789071440008897	0.854421211766067	0.889280209448203	0.743074459855126	0.788661734387333
100	0	3T	0.758199271403419	0.79164339623081	0.822553440681845	0.889044875497266	0.901363447655019	0.765369903175173	0.790304662243734	0.829648607378585	0.901876974016073	0.909845577711304	0.767594507677343	0.8099649457979	0.815100277873894	0.867841964954662	0.922745694669122	0.749985806175023	0.814986801970061	0.799400438812378	0.860494703852371	0.897895686642724	0.75702332602573	0.799821426646672	0.819786472739482	0.898345072249862	0.892341121131698	0.761257909972407	0.798645672969965	0.821289475464803	0.897872678740937	0.89682378558166	0.768348382660772	0.804627767400703	0.829255328738476	0.902724709380964	0.900426452819352	0.763820493418112	0.806042455348361	0.824417620770614	0.878125099343886	0.910604245056181	0.736990942565862	0.800423481684567	0.796447341456259	0.874852702138325	0.882633382348278	0.762637315302869	0.807885516169636
101	0	3T	0.735366219361232	0.771998492416823	0.804437616543288	0.883033937872202	0.890178404731412	0.750863993260947	0.779736048011214	0.810489663856804	0.892310716519434	0.907434152327174	0.741817172983527	0.777469209942699	0.810019488541515	0.867501136623762	0.909008399441272	0.723920571776149	0.795763427724617	0.782223256436424	0.836115437388702	0.892607075918394	0.742521753723276	0.798535301374251	0.806624284289354	0.89009815402251	0.878450379292947	0.741721961170368	0.781658874932888	0.813715644095886	0.887854290500159	0.882538857181507	0.750146097945426	0.779799343931247	0.818352718450277	0.899558448653957	0.900102898437729	0.760707772455199	0.802686698514083	0.826840414299946	0.868422050443405	0.912162516741063	0.719572482653598	0.792334603300526	0.780257287220725	0.8493687123508	0.874900757909318	0.749507009122026	0.793169584082406
102	0	3T	0.752064453790513	0.789596126544004	0.82261953927185	0.88263393214712	0.89474768214215	0.761094044011967	0.791584572351036	0.826277714545273	0.88999340398329	0.908255087721952	0.747091795466025	0.7980987075204	0.827100289607745	0.880085652801695	0.882536808501909	0.722646585713864	0.799841973967527	0.792393428005995	0.861896248321014	0.86274832233516	0.727752116430811	0.79502437300804	0.81399712877256	0.838616863994801	0.873249529679942	0.755067773347091	0.79492997241655	0.818656759129956	0.891942182300324	0.892138473336115	0.76137821764013	0.793966898924694	0.817311852268292	0.892594865940482	0.909029009822987	0.765905883729925	0.807893128077274	0.828383547767997	0.887028545464691	0.906325409779208	0.730314637132765	0.796406720602551	0.781644918395247	0.853049721648024	0.891473579111163	0.749921644918895	0.79889233305944
103	0	3T	0.745558996517244	0.791047734092161	0.811178068874336	0.883871780478803	0.886682997475135	0.763787179928786	0.795521527377716	0.819332150967329	0.899397814614961	0.908502518455875	0.74701267944499	0.798528157587967	0.800469279894409	0.881978701572272	0.897077695244242	0.739509056989879	0.809143595366181	0.797191788812405	0.865920497730275	0.883396420035287	0.738936860482545	0.806946431217004	0.775459182231981	0.869402411071432	0.890380342639658	0.754204506385245	0.798532181925685	0.823579966453584	0.893588480266626	0.883985221829116	0.776378042726931	0.806991414379095	0.826583002485772	0.906419973924452	0.913302735579415	0.74085620903385	0.760951858765373	0.82858183795514	0.883532479772881	0.906187672815004	0.726932551166393	0.814487788117599	0.803991553655406	0.857437297743007	0.853291390847461	0.757380160200872	0.801716207051133
104	0	3T	0.74750541410257	0.791365000439002	0.814691565097757	0.894706922099571	0.882210478724447	0.756114670631392	0.79193799225405	0.813016515381432	0.900689170881319	0.898821067896374	0.743689752607212	0.780391370937652	0.80237067506437	0.873708680466239	0.911658562775405	0.74409528419474	0.82341666250678	0.799109280449193	0.866261382049728	0.877914616480161	0.747675931355329	0.791692695241861	0.815570351376056	0.895148989035957	0.882102439747088	0.751769107642362	0.791179720409922	0.81771114342524	0.892884840616741	0.890519251848092	0.76258649748231	0.795744499513334	0.819209364201262	0.89923425561032	0.907368229804579	0.753651201655974	0.794037090261877	0.821575004619837	0.885538708188746	0.896665283468426	0.746511927510136	0.808040981816772	0.794105669960074	0.865504195079108	0.897640539853326	0.732373434182415	0.780918035612989
105	0	3T	0.746941639572811	0.791112265182799	0.817101743718038	0.879340303135535	0.890854513593062	0.762187696000061	0.790080599342655	0.830287677302167	0.893962332218482	0.908183421659605	0.749667186928208	0.79926831672108	0.808280556434651	0.856412250241503	0.907014281633116	0.738132529465154	0.813004393253694	0.804123470611101	0.860917846077852	0.878683443094554	0.756153977672633	0.806157297729792	0.805935004671501	0.882872513664214	0.896752224394844	0.752499067831066	0.795581266080733	0.82177472257406	0.884421886807476	0.887434612083437	0.769635781390566	0.799833309066494	0.834324475947274	0.897344946099165	0.905962767897435	0.760010142295898	0.795152484097746	0.820775762659128	0.886080163723318	0.909397879619759	0.715383539469664	0.803379525258186	0.775793821931384	0.822494045030281	0.877328955862258	0.726724564898158	0.819664455085314
106	0	3T	0.752156063019454	0.796585249543523	0.820087623632942	0.881006741087418	0.88996547988056	0.755873641455785	0.792723869595346	0.821911042870841	0.885065751928956	0.902564619347802	0.731469092601365	0.809142659823285	0.824012081761381	0.843517139154959	0.870361533242327	0.752939098781066	0.816879487348754	0.815851944219271	0.869682172501861	0.888738503741021	0.75792775289981	0.812237642380135	0.802476094926913	0.875724471325729	0.901902034267478	0.752312032671318	0.794825790801389	0.818449223606871	0.891676803487709	0.888747368792098	0.75835389156591	0.796130240782314	0.830336769879926	0.892363876003405	0.89476463410119	0.7712787615097	0.815679319082278	0.824676713110012	0.880906255577707	0.910959438616508	0.74178509584941	0.806080218184564	0.788992386203612	0.860047792638914	0.895490668717833	0.745171422927489	0.795956836654295
107	0	3T	0.749863254056294	0.787440790494051	0.81750242710159	0.886734703182281	0.892335811610096	0.765682043735059	0.795072810428203	0.821812149310871	0.899733369629803	0.911209677876938	0.753471945082377	0.782499800811152	0.81561425497561	0.883849688458654	0.914584498342355	0.728096791823085	0.817038214581759	0.798774440954507	0.849675538102877	0.858391670077708	0.742839218846224	0.800310591698327	0.813807478578237	0.851816124931793	0.894388241619322	0.747361310028147	0.788375991667107	0.816369395744522	0.891299991582017	0.886375282266985	0.756887569420151	0.786162146640462	0.822216624686884	0.901787058563274	0.901590746122965	0.764531732088402	0.810475936624364	0.841364026999822	0.883260538347781	0.89623179404931	0.737746342843536	0.79880543220021	0.790761005201383	0.860590407881367	0.897112227530584	0.749376855260686	0.804676620500637
108	0	3T	0.739964037717112	0.784226067679109	0.817548827483864	0.887763065828032	0.877043581579678	0.75467448680743	0.796387053141434	0.825889807114157	0.901395011398465	0.885043405106241	0.74138141697605	0.774119574354908	0.807377806948174	0.858584999866003	0.919645133006329	0.73656246426846	0.806170691631457	0.79067044180471	0.851229983454722	0.891722870859158	0.716509189475141	0.79596088587807	0.802120390705012	0.901183789977363	0.817322743377757	0.748993612728533	0.784947993576753	0.8174785360155	0.894616160344958	0.887614753830519	0.76246214873634	0.788462723194081	0.822430543916315	0.904519812569721	0.907758383980328	0.744285482304807	0.793523471753785	0.812552991533099	0.849645846904882	0.909959562140774	0.730608789467059	0.790269942642658	0.781378309299249	0.864331864667842	0.890490392257744	0.747860754517312	0.790364951503901
109	0	3T	0.757990645849205	0.793294461716609	0.819946396428033	0.89490352114721	0.898211172725667	0.760579883137579	0.791442275729047	0.817955098924448	0.904854032158449	0.907456062877253	0.744950575401442	0.780159507958921	0.800682602041393	0.875857507904113	0.91137379929369	0.745227344152577	0.804499980827331	0.795916818038547	0.863849847221851	0.898298348690084	0.758356682355595	0.80498833855839	0.816872962746953	0.883164077320509	0.901421975422118	0.756579239905378	0.799031319019433	0.822759586420698	0.896282620076102	0.885856327498335	0.768496447124383	0.803949714562292	0.824248163485012	0.901902969130244	0.903433886721142	0.739419787852856	0.804531336501396	0.837991780922731	0.867642898500884	0.860297970036495	0.72861877864392	0.803926979652665	0.784199995646044	0.864869581562783	0.875966004784491	0.744926616917133	0.796580548961413
110	0	3T	0.727951392418884	0.763617572241585	0.808023663755217	0.889842931990938	0.878098755750752	0.742523416047408	0.770159657947061	0.814761531664205	0.893222911603237	0.898600994467303	0.734017132791619	0.775553808857647	0.805842229831032	0.867228890874645	0.899424894823725	0.721447561155702	0.802773212702385	0.766990799332996	0.860466709319766	0.879122965841347	0.754534863921419	0.794465596701509	0.809118382502861	0.887435010572055	0.904380563614713	0.740206935802596	0.772596961833493	0.819155237178266	0.889448056517742	0.890343321991136	0.748116489808735	0.782682233890135	0.820335771213468	0.893802725937052	0.894363930742549	0.738804959790333	0.770998747315718	0.831668301925635	0.878058851099836	0.894341108488534	0.74137643517106	0.803399902434211	0.794856231058865	0.864075881605752	0.894537625082514	0.744888785991754	0.794482661729208
111	0	3T	0.751844422672956	0.798403279484696	0.82567108436678	0.891451122205614	0.878416016629727	0.76491415983395	0.803229233528961	0.828601637143553	0.893830859462619	0.897422897063282	0.751556235182708	0.805536927749489	0.820948085525347	0.880338265630575	0.883760263148272	0.748417319307228	0.818504528400344	0.799882117536067	0.866660594684035	0.890733683571524	0.743476322960284	0.799656013274267	0.817376060229308	0.874529314215046	0.879415622265542	0.75579482290459	0.794668398085632	0.8230043381857	0.887425536163841	0.892159408511224	0.770696868570967	0.793638799622233	0.834547795393716	0.904163260756835	0.912227899518814	0.756086525826692	0.805996763605479	0.835871556160505	0.864501826159357	0.896902993975908	0.725398139739241	0.804701181202609	0.784656028145724	0.836369151531525	0.878411097371373	0.734781365198985	0.784675089189986
112	0	3T	0.753985988619754	0.789185089318385	0.819016506521605	0.896222677438878	0.895366666827278	0.765463970626133	0.793069073179881	0.824799406115179	0.905641627245568	0.909290963414825	0.741763925048366	0.775943119914142	0.808732804714992	0.887515842442191	0.900190061750771	0.746548953620787	0.807799151658516	0.804672596670726	0.859554108634921	0.896138605895498	0.736503568605199	0.789696176078082	0.793889036497227	0.880711973699472	0.884994890103784	0.74859639529711	0.787896841847176	0.820628452090532	0.883878664307403	0.890344955840753	0.76149109841899	0.795052364283869	0.823326878252274	0.895352787266723	0.904229727641961	0.742105774534919	0.795672301450734	0.797352674233631	0.848696344534332	0.912024975092294	0.719878244512625	0.775046498931298	0.792705283702209	0.857274543640257	0.883856838447051	0.73043319488959	0.77526501519233
113	0	3T	0.756160520831261	0.798300810575477	0.816313941845646	0.889629318924076	0.894156363413438	0.759952302217832	0.801894357157677	0.819377251110673	0.892700791140944	0.898615011276436	0.767561161551332	0.811670632378782	0.814192425689722	0.881765406927356	0.914007506486691	0.754793574330259	0.80778732972782	0.798966220039175	0.871310553966659	0.907424478677227	0.7492895910374	0.798356712040583	0.801426788378795	0.878915343581372	0.898950865407834	0.756761650956273	0.801465277014286	0.823981758203837	0.891449034136982	0.8866524165668	0.768370736205818	0.807554275881218	0.828683863204099	0.898224224725357	0.900340134662799	0.769607971105585	0.814698805843746	0.827001237655272	0.870333679855315	0.91600914420447	0.728253849237246	0.80001572873434	0.791685899759931	0.867389640611237	0.870779057077089	0.735740944901136	0.810808570598497
114	0	3T	0.752703045830464	0.796624444819628	0.815023630067837	0.885184672061838	0.893405271610676	0.761796447807106	0.800491710012555	0.824477502064149	0.897187943317901	0.900335913903419	0.759704820823179	0.798830940167852	0.817625268470285	0.880630861772916	0.909422324697867	0.751181002511831	0.818982850637818	0.797524303484378	0.872068296737972	0.892664355337843	0.729383558089413	0.78400576530572	0.794979832719186	0.856068474851982	0.89083411620978	0.757501686398903	0.796626567132703	0.815132840448428	0.89384658084275	0.897066143900661	0.759403163084516	0.793305213353365	0.816889094458902	0.898777104402887	0.904593967500974	0.760512224771301	0.799596381668486	0.829585692456682	0.873870339682218	0.910855852036678	0.723273519256178	0.814234862156003	0.7959919151528	0.84877272066962	0.860160513225219	0.739075093679536	0.800207556165485
115	0	3T	0.74588767759318	0.787552036468252	0.81859170399261	0.8849120466405	0.886468782912881	0.755566820564435	0.790305858544201	0.820950003684361	0.893222865559891	0.901375043936262	0.755504919858823	0.795982687884962	0.816864534903221	0.875727457872893	0.907202859488065	0.739999077112345	0.815176736350133	0.796999200897305	0.847568584905754	0.889319145925911	0.754034003153351	0.795770756611871	0.819641384921185	0.880513283722697	0.900534059719436	0.743228090684307	0.78618859231717	0.817916266127977	0.87784663983361	0.887790632629311	0.750705879122668	0.78495195952981	0.817414352305168	0.893099682830831	0.897725772238465	0.763908028300275	0.807872061879076	0.828543646570444	0.880477937118304	0.905896113457073	0.704745759212022	0.804294035317004	0.791944410901943	0.821105225641327	0.85397043005764	0.711140086922001	0.790225468758814
116	0	3T	0.749067509043249	0.785770244329061	0.818118179898949	0.892781399569097	0.889968304341534	0.759455207111978	0.79190521960792	0.820253196768034	0.901994144987506	0.901565912560603	0.758798302830925	0.787684039298368	0.822715040134849	0.885070691631298	0.91844342382622	0.726455595665429	0.791597985697486	0.787983446391459	0.854856093942048	0.883058895305851	0.74239040306919	0.807835516071898	0.804231344827067	0.884142431215871	0.870922737057214	0.754849542962963	0.7934164201915	0.822462980661447	0.891218198964043	0.89257864514884	0.767585194432778	0.794777460318212	0.833050619963355	0.906536100637388	0.906116190627795	0.755704978763985	0.801168496116826	0.843850244500294	0.875283233689165	0.889710805700521	0.73739350470405	0.807753462944666	0.786213118689217	0.852030999983683	0.893851309682085	0.736503465853898	0.789710983399754
117	0	3T	0.749323302802445	0.791322184473616	0.811942642593882	0.88473076233931	0.893531575563433	0.766367047947807	0.794283380508059	0.817024753212615	0.897881400528445	0.916349610209465	0.770958296082212	0.8114314703212	0.823211461748285	0.883715012276817	0.91608837487966	0.73511588423059	0.807841233087937	0.785282092840893	0.859833506883638	0.891419342590101	0.727170980435907	0.783697566928772	0.812923533936375	0.846540966109749	0.88380316169381	0.751964284530109	0.796111158497969	0.809255842537133	0.891234040828522	0.892872353601959	0.764258575540626	0.797243149086263	0.818143824791338	0.894270517083046	0.910055025691467	0.782321736969076	0.815475596957911	0.842429495761012	0.895638910407261	0.916866101148337	0.732976381150354	0.808088996400669	0.781809026501917	0.855951588718539	0.887876509810592	0.74764271467503	0.792056284847513
118	0	3T	0.7486891756171	0.789365190623962	0.809970476701858	0.889648440407402	0.890739908189704	0.759361752520877	0.797001313530866	0.813869687949358	0.89968240391716	0.902114049196005	0.761154648250169	0.801058062062832	0.811722326084191	0.879083844760094	0.912840033327372	0.736731721107731	0.812138414165845	0.783241434997622	0.856143920516822	0.887355577614591	0.711343457168282	0.79615008169915	0.795821288347177	0.862562578270482	0.831748229245244	0.753607408587971	0.799085602340783	0.817443950686617	0.894317426610545	0.884184790041188	0.76800982710109	0.800131539663869	0.819828379116351	0.904243721572885	0.908848961309247	0.761738567900621	0.812904751458272	0.822977414068994	0.862563433812458	0.908072922221514	0.737023851031814	0.810887679140496	0.794216244319277	0.866391617670358	0.877515263868665	0.733652493415013	0.799505028198436
119	0	3T	0.751464638547279	0.794293871303034	0.819149192351895	0.877038551022812	0.893192600421186	0.757573710531272	0.791069223843091	0.818129266598009	0.881329660471286	0.90972563299412	0.765882245284769	0.813644625293674	0.82460451107428	0.87936821971507	0.907374764637567	0.727464372820694	0.809522334975247	0.789019079812119	0.824544801292129	0.89039854180254	0.748824462787973	0.804487876847241	0.811423619007138	0.871692498925609	0.891174578555335	0.751030524694166	0.794002791327314	0.815789832944867	0.886139377069585	0.888951796016339	0.757408871677164	0.791044420692357	0.817241127422499	0.895685965354528	0.902329081544389	0.762370849237085	0.80571453436061	0.82802620488351	0.883799693691782	0.902594910987683	0.72655430650066	0.807973415618416	0.794229976393454	0.855641887441453	0.86434726478952	0.718842936196763	0.776399951806938
120	0	3T	0.711914641904368	0.759065059187934	0.810789514510876	0.87209752458164	0.86050364573836	0.731739802115396	0.771709162139203	0.82254899990895	0.881713753639029	0.878326968706957	0.705394695088654	0.780759311273567	0.79230449421004	0.841662924245568	0.865074742052693	0.715656892850166	0.79253833155704	0.777795220040878	0.847824203047611	0.877227367979391	0.723095625767346	0.776525276238877	0.794043479656914	0.88641143560924	0.872861331314625	0.71532147112165	0.757661794405065	0.817042940588628	0.879335370365248	0.859255942096202	0.732814199577958	0.770227347593468	0.817081331059923	0.884832050683722	0.882598057926659	0.698602323307484	0.781248093779821	0.821163612475527	0.867520907429957	0.816701569128418	0.702258256051571	0.767265472417696	0.769399110687092	0.840750879443625	0.879755495365903	0.731897374444217	0.785540098008993
121	0	3T	0.751457058545653	0.798450273646903	0.817758853460628	0.889512272040478	0.884242668735985	0.762658913986655	0.800137299787469	0.822746503761486	0.897726238728602	0.898738765531509	0.736314057600059	0.781696402607152	0.795175399251654	0.850950799285301	0.908267150943719	0.741390657619283	0.814672748013358	0.800879983334202	0.855747355472438	0.88503078082946	0.753343534612678	0.802542365688602	0.795457073326915	0.893477782714388	0.900284184777727	0.745934022767068	0.792192430268241	0.819911733003251	0.88718697123195	0.879192353270354	0.753438049441923	0.794494492233223	0.818675541246052	0.88505951873554	0.896671766257622	0.695446452762328	0.801990055540612	0.808044338822571	0.830086919355763	0.827901115836844	0.731103609889402	0.805003379971183	0.790556309517113	0.848266373125074	0.883290969428548	0.767116812075396	0.818476175163016
122	0	1.5T	0.759799474330453	0.804154018084534	0.828256771487506	0.888878147490205	0.888978343031786	0.762290601664401	0.799541288461382	0.828791109130956	0.888116496657479	0.900611379912235	0.77218045038172	0.813029721779125	0.832110339180743	0.879587274370456	0.914464201775208	0.738105693937403	0.824506822424077	0.817227572790195	0.855233884401572	0.862916496131455	0.764596826647994	0.811584399249165	0.817135216451799	0.882269693808796	0.90617571183538	0.766525473555249	0.805626760966905	0.828327119970258	0.899653113539936	0.894311382629303	0.772150243481527	0.803921429707862	0.826586433679631	0.904970605283191	0.908635519344064	0.772127163944598	0.80946876648267	0.84068026564316	0.896341447070995	0.904088533729697	0.736730221478619	0.820788199967127	0.804229449661073	0.853929651722839	0.866333505045851	0.7674210422671	0.805308735149365
123	0	1.5T	0.75844955818068	0.796875570533055	0.821884297121608	0.895849604162915	0.893545785077846	0.771336196296347	0.802191755285339	0.828341128473775	0.90614892576932	0.907823907705125	0.751689350346574	0.795931705622721	0.816839256311027	0.87295723986782	0.903963243921633	0.74371716195828	0.806288441180758	0.789458549680088	0.873993555779031	0.892850770006904	0.748075734025161	0.811447696260429	0.819504053306345	0.875255353698832	0.876201893205544	0.757857415452591	0.799592728823574	0.819981187221052	0.892863881724811	0.892839930909385	0.766936979748769	0.79598181263895	0.832608402283247	0.904654879491743	0.905402874924645	0.760193904682611	0.810222992902338	0.820705588914418	0.86129425177734	0.910917445531829	0.737268271055605	0.803183319823825	0.78386903380612	0.870078593782695	0.887290563731073	0.73690177257672	0.805964619895837
124	0	1.5T	0.748388337161632	0.789463040959938	0.817192268850145	0.891210994499957	0.884686616928662	0.755657685360953	0.785980438456761	0.821426557799412	0.893485780309491	0.90300474851298	0.753232877744547	0.799291808024712	0.821180175192368	0.875502420784274	0.896523155413453	0.73970947673639	0.798545116218789	0.788925714310086	0.867890633296789	0.894398999422864	0.736976719876875	0.800256441298251	0.776220942141923	0.895645126018584	0.886380355911889	0.752968691452665	0.793467385777112	0.817344094355635	0.892701893748363	0.88757968763719	0.76409204943321	0.796246825793604	0.82789317502573	0.89908701476574	0.901998538952193	0.743520024786682	0.799159560600201	0.822819197060499	0.875098120804535	0.881699694492157	0.73967914259101	0.803065973861569	0.795401653298105	0.862032779360176	0.88865652669324	0.76440159152094	0.81871318737044
125	0	1.5T	0.751669124252209	0.789945691714513	0.822408825529132	0.89006450986808	0.888933043901172	0.760445033037473	0.795878531468824	0.829239744928977	0.896682652186643	0.896279211793675	0.744876661549712	0.782632877413131	0.795955737083923	0.865159469101418	0.912549868168358	0.746260357870799	0.812237374831522	0.801817363240372	0.858184736610903	0.893044683146744	0.749813629258426	0.805420089151035	0.820631210768134	0.893151824518554	0.876452507020208	0.751270553077134	0.7960170343364	0.818562095654735	0.887554286550325	0.886691406199392	0.761604821831242	0.804932624189369	0.824735488795325	0.892476182987789	0.895262857428453	0.736644767783583	0.783051962897807	0.816503322274466	0.861241940559095	0.898054002911889	0.740873558996466	0.817336035929793	0.789208793530737	0.853672615287847	0.886398501526663	0.763668751838283	0.808816643500985
126	0	1.5T	0.760975148121588	0.802919560432269	0.820936847039057	0.892961083874729	0.894674960779107	0.769586536849522	0.805480301820165	0.831779328140942	0.904212979158185	0.901554916612249	0.730573208137148	0.794386317468276	0.803933620043668	0.854119343503233	0.880608278526555	0.749429392291832	0.818916671365576	0.796302826897656	0.868456244738595	0.893218994945408	0.753873954171629	0.80069896756384	0.821915138566443	0.897974084071815	0.882403747810789	0.759471606270253	0.801036669888304	0.822661233773145	0.892952827221487	0.891946899974384	0.762774542658533	0.799504385316821	0.824010782063034	0.898287079260947	0.901366723577555	0.767619886002797	0.807332830776061	0.832091465780893	0.888048160860152	0.906649394901291	0.740869943003197	0.809548933172513	0.800966654659954	0.862071091720921	0.881737171697801	0.754503205812587	0.799740061004386
127	0	1.5T	0.755876622323074	0.799379723382089	0.819888865524014	0.885563635962207	0.894833853682094	0.772495985690751	0.80178184944808	0.829329585859428	0.909445161733439	0.908013189591654	0.747737059030475	0.801936567424497	0.81149449070448	0.861075063700542	0.899820504160666	0.742320643955355	0.821411675377134	0.796755291943027	0.854958857162061	0.885195642047405	0.724832108528259	0.802806811635638	0.770566305819744	0.8912429411564	0.873553003949242	0.759527576235185	0.797783402398893	0.824558109772618	0.891177424652181	0.895664197371968	0.775022611761826	0.805696224667691	0.829480250917674	0.902473497966255	0.911180914818386	0.757646119372013	0.800764294720327	0.837466991498246	0.883814568660471	0.89559244727105	0.729163285613881	0.809917208113001	0.796432227238165	0.844245017460042	0.876585504724624	0.755757509329015	0.80081434217496
128	0	1.5T	0.76183602370089	0.79610400808275	0.828552573483407	0.892274399695979	0.897460859799182	0.764974877535592	0.794257927301267	0.824569507010133	0.897464049154065	0.91049143125978	0.756307022699607	0.794575541180816	0.828888178902566	0.871944789469541	0.903693173719926	0.755432164729845	0.813742617746005	0.816136377082102	0.866517062308946	0.893772694262787	0.758386354453961	0.815952171119929	0.81728946665673	0.879726631137364	0.890164683894133	0.763001234064001	0.805406348104656	0.832617611265526	0.886764275852254	0.891561016724564	0.766087617035174	0.801524950947139	0.830878085670995	0.898032933311449	0.900339932596552	0.725773523807954	0.824817123391888	0.845062005884061	0.856514579975783	0.823833206486737	0.731611733474896	0.825119428160184	0.809633203740241	0.831600148178722	0.864784730110193	0.762631458523152	0.818132681221353
129	0	1.5T	0.757087326602106	0.796233787214851	0.822733115839236	0.88882219700688	0.894179324028895	0.775852777805357	0.800466208426878	0.836836406265446	0.908126316294482	0.912841417934065	0.759253730785147	0.795351963086509	0.8162102427678	0.876500404266799	0.917369323980344	0.732656152444129	0.806070130442756	0.793300093022401	0.863004535778256	0.869663933540117	0.750032601736047	0.798709165395515	0.796300677245734	0.881098404837065	0.898654559040047	0.749366674173734	0.801301878583173	0.821838719961386	0.891883225660406	0.870956911213974	0.769162841576478	0.803504623552354	0.831171421087914	0.908514188656531	0.897066285122714	0.738761388995474	0.795708320267048	0.80846766295294	0.858133030204434	0.892710811948797	0.726279091016158	0.807043949605882	0.78397051314553	0.855872702239041	0.871344086107658	0.724186952295553	0.801936528736054
130	0	1.5T	0.752870051562697	0.79458871851934	0.817536392908134	0.889934501334739	0.889244027551111	0.767540141701179	0.797681475143123	0.823484980699028	0.904069119049706	0.908817981340533	0.75831290287374	0.801194968998941	0.81333942349276	0.882981269874875	0.905563163631761	0.740379055712639	0.817987928183233	0.792493397867897	0.858937200215454	0.88335859440943	0.752122300470593	0.80049588724847	0.81394436802726	0.881439520557163	0.893587563446534	0.743334481109547	0.791061547576563	0.818336757416415	0.880917663032452	0.878905063480208	0.754315431522895	0.791562824223532	0.81887332919514	0.893328216256286	0.897665080755149	0.725931742884364	0.766395220600313	0.807153978160991	0.840659788762097	0.905939036062031	0.737384486788226	0.817168481740824	0.795121037912197	0.850470520091349	0.882715625461972	0.754518160185435	0.810413854468058
131	0	1.5T	0.749836668795687	0.788975600203166	0.818225994154016	0.885574920897538	0.890047646518712	0.760364221343125	0.799092792754193	0.825043716074683	0.895544355655575	0.895117608334183	0.736625673934906	0.784784001442046	0.801543179265969	0.865951152802333	0.898227755074168	0.719510934479778	0.798334333051168	0.779847699458948	0.83988763390553	0.875278811025158	0.726603718080462	0.796905727839042	0.775563424115478	0.87085775973037	0.886049770684448	0.74918015591955	0.796133473350947	0.821860971433505	0.878888517063555	0.882522406966316	0.758969111358805	0.800951572310214	0.820414102840724	0.878813965725495	0.900929719109371	0.705854003366311	0.783038246052284	0.835206507095234	0.828594187544501	0.846604502044685	0.737516893925944	0.815447532474857	0.794243027598831	0.855432175585191	0.8790364206931	0.749517381366235	0.803188775309792
132	0	1.5T	0.762109272980058	0.79674348753069	0.824047161915028	0.896355250995603	0.899912987148623	0.777903293303424	0.803774760025711	0.831479208645043	0.909897633201127	0.915503349369865	0.757177906708947	0.793421387492446	0.82159600388869	0.889027230116683	0.904507989762946	0.733317340405767	0.8046908895697	0.787383084796504	0.852750252732716	0.887800014871607	0.749381783679454	0.797048034259704	0.820245990163645	0.877407052773068	0.892909737491647	0.763084634246581	0.799371276168543	0.820407623214126	0.891336450231721	0.902541555857399	0.773725641436132	0.806248336959791	0.827980420751252	0.900311881197157	0.909811935385709	0.767719710962388	0.805497577877693	0.833952071593455	0.884115475754924	0.911992864040029	0.739698625150101	0.808100947645148	0.790975206028889	0.864122469394727	0.888964781784333	0.753792855492535	0.806744044088741
133	0	1.5T	0.760137472736576	0.794788513656939	0.825246964198631	0.898201335611993	0.895142361950692	0.772648921886851	0.802646279092908	0.833605251401101	0.905934059463635	0.907058170937987	0.765465471327587	0.800497879988923	0.825194828121431	0.890337879344793	0.91035929665863	0.74410106836227	0.805515394013181	0.789142852771242	0.863295074100924	0.896940963100893	0.735970465588315	0.77682666959708	0.798818564924346	0.872082065945641	0.896019131765468	0.763843274614224	0.801659992510685	0.829529928395309	0.892696179404704	0.896765502354704	0.771605209295082	0.809190640404281	0.834759848115802	0.899927047355957	0.901307773336332	0.75706423557209	0.79698539159394	0.82035465011001	0.865790188349915	0.909835462847917	0.730692709762019	0.803086877482355	0.799982733485993	0.849960406936165	0.876736638763232	0.762025078594431	0.812329157344481
134	0	1.5T	0.741136203481968	0.788794832932616	0.803174332059628	0.883642544831538	0.884696476210104	0.755665177290729	0.788972864236868	0.815562978884137	0.893084678063575	0.906097419233983	0.738681553522884	0.793725998514441	0.794444945175977	0.860687185115657	0.901648542514646	0.711519418851015	0.797198731230096	0.765698011415369	0.856587848379861	0.864539971790955	0.753305696292204	0.810014434268894	0.807252221914845	0.885339737784469	0.88614237763807	0.752268442862536	0.793087252753374	0.816213900850663	0.887888567170893	0.892224575920858	0.762881842987887	0.793133586567386	0.822534249433202	0.90056995099854	0.903088075127401	0.733056918876784	0.791457798766976	0.80597037842597	0.862285937996876	0.887411767652053	0.727625988961977	0.806543171891033	0.780752861503268	0.845497187502134	0.884519773788659	0.761717815975165	0.808627036353377
135	0	1.5T	0.754215461432887	0.797762692580619	0.821089565650354	0.891752031485333	0.887278428024015	0.775891560883414	0.807432237940065	0.835078179938412	0.902888199688463	0.908669082669947	0.750724718489053	0.792882633011977	0.813178769554189	0.882157708272034	0.901384681342717	0.72716069456636	0.810034327097454	0.782348416738248	0.862886104587968	0.867850383831438	0.75263907027654	0.805920460908774	0.807895815400452	0.89085390523227	0.890224512879443	0.756620028657869	0.800649761788861	0.826126445688899	0.894798923154122	0.8851189168844	0.762600055967853	0.799226974313414	0.831819856494598	0.90250391183678	0.89395902426757	0.738494310943456	0.7885653771134	0.830881948165254	0.86679709370208	0.883914719811139	0.738250774992394	0.81902637986357	0.80693513298869	0.856573315973599	0.870707582163748	0.76057060774397	0.804084626616674
136	0	1.5T	0.752243403163878	0.797038758280093	0.815210163843308	0.893059125874298	0.887922619545383	0.764639523779733	0.798742207547981	0.819381567702799	0.900597979996972	0.907111219270635	0.767404142806668	0.809901172350767	0.833142013943507	0.903659697164302	0.89405323240521	0.729539250115528	0.81018020352139	0.791624828844915	0.859405948107918	0.868523178590018	0.743494150578622	0.78885495589456	0.794289669929624	0.89197626098628	0.89723911752022	0.764383373468993	0.805083090520368	0.825735510741719	0.895917078642555	0.895575686099793	0.768551481624497	0.796133309998522	0.832039034752063	0.904904423611841	0.90827679789446	0.778580471611249	0.83700347665319	0.83118339065325	0.877582372644932	0.905986527501094	0.73308177104605	0.817600431209749	0.795618943547702	0.863250554346957	0.862821902071864	0.766085960271815	0.810059197418848
137	0	1.5T	0.754389398298645	0.79848745284377	0.819747409595403	0.888058234993972	0.889884863232269	0.765412095833033	0.803855973283811	0.8199394829845	0.899170170179272	0.901177069970381	0.753317990674145	0.798383680101432	0.816550987151091	0.880238327894208	0.899012715478807	0.739358995975496	0.811915109608035	0.79722869537513	0.857954667363264	0.884155094482393	0.750158831300317	0.799658661533171	0.813421959172379	0.874205139449578	0.892283926368698	0.757769566840808	0.798442811663592	0.826041188215829	0.891455020000963	0.892310598059562	0.770570341290924	0.800671386089952	0.829542293525061	0.900692259720548	0.909103858230007	0.765197103314932	0.802930655480915	0.839610848721699	0.885157965328606	0.901395406767476	0.745331084193877	0.813747688793093	0.807091345325692	0.850575583304849	0.891386707404069	0.771857173637854	0.816953901496282
138	0	1.5T	0.752782533262868	0.793637476280256	0.816834845318351	0.892902861757461	0.889861146438057	0.772834503770473	0.809566679388158	0.825712994426267	0.901658492143944	0.906830869969082	0.766437749343268	0.809973260589589	0.827751085257575	0.883174080122132	0.905417429145235	0.732797339921167	0.807365420576829	0.802758175155336	0.861982586327436	0.871338004877352	0.732566564734301	0.769663936282605	0.794623661841975	0.893903202802675	0.891743973630433	0.756175243225186	0.796405239428192	0.819604401291836	0.889863554964961	0.894238191381355	0.771828658331747	0.805800762338548	0.827527598565988	0.900141041057176	0.908421066017046	0.756537329355561	0.79371314054063	0.828434755880648	0.885979474915585	0.901395381730356	0.726140062215431	0.81056347146043	0.771538815852363	0.851071313041673	0.879589492590485	0.751256751160535	0.784528898291148
139	0	1.5T	0.757826654395798	0.799471580945196	0.81701248048453	0.890052975290876	0.895372348945266	0.767105528836101	0.799323403307229	0.822089677691827	0.899315082541596	0.909529447138076	0.755723152605777	0.801665048691583	0.796795742828604	0.885362003953147	0.910834507912385	0.738627460010768	0.821389664692966	0.795283540137337	0.849153926327465	0.879479908006395	0.760597270610021	0.800825770143132	0.813220215613318	0.894200076054105	0.903757307938464	0.75463375017577	0.792438589673087	0.820796321768438	0.896238228887514	0.892258779441391	0.764301698425712	0.791305446039313	0.822537609240284	0.905147676197652	0.909993139743137	0.76956515713347	0.797665426004976	0.83256969398291	0.892405566189586	0.918210782459899	0.731576716230117	0.82861160284943	0.817782839652057	0.836667028278303	0.854553144047235	0.763770008544941	0.80929071926667
140	0	1.5T	0.749907816499521	0.793675249656497	0.825278489125382	0.887019333594736	0.88133125798384	0.7575169934942	0.794029980730962	0.826939697624757	0.900034086508683	0.893665922076403	0.719464722109069	0.758588827367835	0.811339414970718	0.859464055604966	0.879506374679831	0.746599363130215	0.812518339921038	0.79707063805393	0.866454560540614	0.893194264723616	0.72883730865773	0.792187356618792	0.810633891747738	0.868646466004443	0.855404233734745	0.752126551178948	0.796516398096493	0.818334637703875	0.886190996508534	0.888213135485374	0.768648445548321	0.800945423919832	0.819372527497498	0.903267126811455	0.909063650459323	0.739482960937882	0.787856544077214	0.818083533991374	0.849112476554296	0.901277039708868	0.723735329163649	0.805012504580196	0.795803336103885	0.834044898827111	0.874979003119649	0.755554797834199	0.802316640698874
141	0	1.5T	0.750445915553771	0.788984959209274	0.815538898704962	0.893154425606628	0.891193779605308	0.76324648107377	0.79387628268117	0.822591063655752	0.900010202265291	0.907768875750957	0.736686192297761	0.762749602120432	0.80445846905831	0.883354197904968	0.90815711637591	0.732370985632365	0.825027991091085	0.802117721631689	0.837891186780329	0.869222808339059	0.758581572813909	0.802105481879252	0.806172705900365	0.897797376146318	0.899312793112532	0.756508309076476	0.798010162111837	0.819585796245203	0.889435725099205	0.893316324742181	0.766021899375147	0.806702949594137	0.824952718452258	0.889801688528506	0.904791131173626	0.771851582335767	0.812196156838246	0.829003436681758	0.894335916630662	0.907245165463799	0.715567491638233	0.798016132923593	0.782199494008138	0.8317967303469	0.882336809822828	0.742698964472899	0.796818237487941
142	0	1.5T	0.749534343926021	0.794468113678065	0.81239955215467	0.885948771668091	0.889923496659081	0.748022747778551	0.791816296421103	0.814248022099652	0.87462515055124	0.898884585728019	0.774334641462926	0.805848993564114	0.822667747581815	0.89215191892214	0.924876638392012	0.729550337281366	0.817741332289588	0.795446165952192	0.85802895689996	0.864800078533505	0.725111660241955	0.810294891562313	0.807716148829413	0.881597455910776	0.837198973818421	0.756000293107515	0.79621052873347	0.819722201530064	0.892225700745848	0.893564992008933	0.766289176700389	0.799321509634696	0.819065637468071	0.895693586404217	0.913116261551567	0.747149544027775	0.780643589937097	0.8273949060789	0.870887442292698	0.908362102824339	0.746051476754725	0.80942433986301	0.793265926979582	0.865306147425621	0.897640453291482	0.767030724196985	0.822744246319774
143	0	1.5T	0.745125481405903	0.794440644023143	0.811626583909352	0.88484201512755	0.881197477978144	0.754728069854974	0.793834478042217	0.824761029314595	0.902454145388702	0.88754715219162	0.722244952347001	0.782280759944461	0.786895953981673	0.853855820338011	0.888027216565352	0.7457000602209	0.814495389052094	0.793015379247112	0.867149882490756	0.890519654502974	0.741202123102944	0.793768101560661	0.801794784255391	0.876111300620005	0.887616369675515	0.752165347894744	0.791953642702792	0.822727524464947	0.897902346156162	0.883891330606229	0.7619911115379	0.80143669733013	0.826672141384468	0.908864997529579	0.889721454815498	0.747796931954114	0.777119953891143	0.820825650384744	0.890823392321849	0.904912345600939	0.738093698039082	0.811586433312853	0.802064921655553	0.868897945692283	0.873833353613405	0.739227389723961	0.787645908542793
144	0	1.5T	0.755324792803773	0.797634299930829	0.821226792728895	0.894040217866092	0.887858670950162	0.771062727155689	0.807602224280302	0.828857287914998	0.908452882442862	0.902479650963971	0.74173727763161	0.806861174728286	0.805858055186524	0.867853245226979	0.885430434565248	0.730721510834852	0.825255863034521	0.795786863718541	0.845169351757605	0.86418259042354	0.722481502726528	0.813541870780254	0.815879493648703	0.885026546340803	0.821233042774766	0.753682885458097	0.794391071647129	0.821971488733413	0.896672669648214	0.886052965146569	0.761749867750092	0.7987573698199	0.820661910812314	0.899287978451358	0.899753668865947	0.737554912013401	0.80208116407078	0.822376034165049	0.876768817226859	0.867704713861404	0.737746388418552	0.798807434015294	0.794247823026158	0.867856975417824	0.892061238086455	0.754273975035752	0.801584836040936
145	0	1.5T	0.75555158465176	0.798476339471989	0.814628729161346	0.889430145032263	0.89486186332714	0.76690574276304	0.80264659625699	0.81902300346117	0.898934306856987	0.908801125827994	0.749575195198312	0.78534254884055	0.818681299199007	0.871771127164945	0.909386039612466	0.737227502233744	0.801825694411481	0.78926429952267	0.860001701950679	0.893579425697091	0.721000088665142	0.794521799126408	0.803969077391569	0.859437118050149	0.85487084818643	0.759270667171316	0.805856726232635	0.828356987492315	0.890658335068235	0.885531062246822	0.767954200307568	0.796857365876396	0.830375503186246	0.902519895745166	0.905765208050747	0.762424834261256	0.814889407649053	0.818089788679252	0.867208737943047	0.90581380560727	0.735028233478895	0.813234100985803	0.80333748160577	0.849190240432202	0.8753508656411	0.720428442237926	0.824606657346364
146	0	1.5T	0.753935068845762	0.791084124377981	0.818685514245473	0.893723466873638	0.893592472325622	0.774167736286048	0.799603242914	0.827439311817672	0.911146520175009	0.914241335700655	0.741659577169172	0.773074230732178	0.805012981574159	0.869054663070872	0.914924467605602	0.736147927892284	0.813490727132969	0.798439929770524	0.855290195392459	0.878996953413777	0.751163012346998	0.805642800859787	0.803531684064413	0.892949227884041	0.887525520578493	0.756689710602342	0.799813782708969	0.822655845074882	0.891196513829933	0.889520329557841	0.768656683399956	0.802642916282873	0.824373184872745	0.903810342962739	0.904777547980672	0.737997397405131	0.799627444947484	0.824236504551462	0.851238938396427	0.882143056347508	0.735819247051109	0.804946245390408	0.793004075993431	0.86098380348404	0.884029305608567	0.745168662803372	0.798087651548069
147	0	1.5T	0.743420911717815	0.788973257670855	0.815610099365756	0.87454325078442	0.887850274011228	0.754109262707838	0.79088227655146	0.82031562684397	0.882561518576458	0.903282237706219	0.773964625720013	0.812663064101359	0.834243245292465	0.870117185047842	0.919119854169884	0.739920316563423	0.811138197689527	0.793352243337439	0.849749694179217	0.891787343683431	0.734582140774204	0.787725030449956	0.808491826610061	0.860822545997267	0.886974949102238	0.757483045645234	0.795157505209024	0.828213351952737	0.886427035773487	0.894247703467348	0.760894176875277	0.795499657492677	0.826571065692025	0.88224239658054	0.905412149864679	0.774494401814245	0.816171941832238	0.840798258485579	0.875896413832784	0.912047008977388	0.731388449869476	0.808108928878148	0.802131969140271	0.856248921126154	0.87131344233367	0.759203389865451	0.801267432397701
148	0	1.5T	0.750254734521391	0.793767287089138	0.826259772145687	0.885273001141219	0.884857438108303	0.767415098370246	0.802559285976158	0.826725229407957	0.896212614547543	0.90610260703827	0.743658355254463	0.826202289998738	0.83958381808861	0.847190153697059	0.863564873508591	0.738620917532746	0.820782191092555	0.804616358756389	0.841851899934122	0.880180045081895	0.75145532824217	0.805357235881614	0.816133864556726	0.900872295918955	0.878457009699648	0.756211577975671	0.798641546087295	0.814960034940226	0.889829180537242	0.895347740276001	0.761899717612339	0.792764663995399	0.823798219225014	0.889380790857749	0.909435734469422	0.771698985724783	0.815036295809872	0.841312088068407	0.877944810792749	0.912969530842623	0.742244428706589	0.801948454682595	0.794025869341883	0.873630735410442	0.893908579922292	0.757885886442347	0.794512029716954
149	0	1.5T	0.760729528841104	0.797665393577371	0.823125507497809	0.895602061715019	0.89590047470801	0.773085103895389	0.803061264823937	0.832486942376377	0.903676316668546	0.908465174349665	0.752099581245672	0.793167117180009	0.810227327677343	0.874877062727576	0.907695196042491	0.737212412197819	0.807937954764704	0.789083065801567	0.84977930392296	0.889493787314927	0.754545407863941	0.794677733374524	0.812903018576571	0.887058446273344	0.901142886187992	0.752696893655645	0.795786037525938	0.821736229575495	0.887405740234561	0.886007968899877	0.76362901943408	0.795741892900244	0.826643775943952	0.895504664578804	0.904492536273145	0.76032013373722	0.814155955732317	0.829967337670461	0.864310935051293	0.901822252941602	0.735204310769696	0.802243556410909	0.784863745773559	0.853495423303705	0.897180598584028	0.745841811205227	0.787707110495243
150	0	1.5T	0.751982300883694	0.791129925086517	0.815865513771432	0.886710345754102	0.896352029210723	0.763718761490848	0.794614517143163	0.822834925038052	0.89574752357125	0.909475215066089	0.763780939008814	0.803455649470424	0.808536148905842	0.891035351687456	0.914382421716202	0.722391302871513	0.798840245762325	0.782325693134972	0.860042683470869	0.873518979591106	0.734785854942848	0.814139544228657	0.814235098563243	0.853235455852174	0.866876757772704	0.752938227279582	0.79666952481917	0.815864885535839	0.88715791132194	0.89031476665175	0.764368556681195	0.800217633180088	0.818087623191041	0.89353535279527	0.905442183608288	0.762887813652634	0.8009348684841	0.814021007036215	0.885419513761598	0.918064719707929	0.725002778796175	0.8019080923104	0.790244141889025	0.842184940161718	0.880366042286848	0.747568909141566	0.807249409660733
151	0	1.5T	0.751069099977525	0.796773392659979	0.814012195315153	0.888017810429714	0.887931413681588	0.760847749760779	0.798245072382566	0.815834000331866	0.89316615384005	0.905809674348551	0.770719399841205	0.808979274373062	0.821602648107662	0.879326552861429	0.917573234557482	0.74164204406817	0.815130071862953	0.790902495968296	0.868385386798578	0.882320208371989	0.751038806470638	0.798694994223972	0.802798238016026	0.899432854763115	0.887827571370513	0.75324338970931	0.81022792931822	0.825593764511746	0.881032123979228	0.874999217796836	0.766927970150335	0.811905318320436	0.825551914636187	0.890855325562426	0.896782627371808	0.752811293594147	0.82411398853576	0.85013159142342	0.852599044295877	0.88050338742814	0.725408432245581	0.8164161997302	0.791597066679437	0.848193222335401	0.861870409051146	0.746761991115979	0.808649718479348
152	0	1.5T	0.748070248179451	0.787702742965813	0.813964188570583	0.887974450664167	0.888463286318317	0.767332449433161	0.793574718133438	0.819495947287537	0.899783179775339	0.915579582501467	0.756132835959838	0.792339157064241	0.816878607808791	0.894163097565196	0.906175015847841	0.72574795151766	0.806200919225344	0.781858258156023	0.840890109327055	0.88551618332478	0.750517055821278	0.795503144702637	0.812500030039849	0.863211810406377	0.904087636979738	0.755027950326946	0.788062366287958	0.822971068259999	0.89661185115856	0.894456389552294	0.758937095620347	0.786695063113654	0.823268986243159	0.893723403895811	0.904704324852812	0.751712042426493	0.784764237696919	0.83475108545643	0.875819339270589	0.906193429009972	0.738203709462372	0.799797902496757	0.797079433436917	0.858328653028469	0.89183242213213	0.757358910698901	0.805688040536124
153	0	1.5T	0.74651924831945	0.787427989099293	0.820607080836568	0.881835159995739	0.887421860465851	0.751919658337198	0.787426761978714	0.818244399786157	0.88018496236175	0.905253459286585	0.746471276182024	0.795589199523813	0.817117144935597	0.853330224862304	0.901993130203562	0.743577385727048	0.80432769890204	0.792724609981287	0.860531204518386	0.902340353017024	0.729418332743289	0.790360923589595	0.821386025995068	0.87426280919806	0.86409140317287	0.751601728344814	0.796220790198309	0.818193452729488	0.888287241007842	0.886562993364486	0.749752424816553	0.788701924227284	0.829570453227362	0.891724952277128	0.888286376057398	0.768830806598753	0.825398312377583	0.86065912908447	0.879814214110622	0.882738166179283	0.725806735572025	0.803306996057647	0.790980401531866	0.853197598645764	0.872265035791959	0.746963097298825	0.784490311151055
154	0	1.5T	0.749314282181187	0.794115446862447	0.813435444136761	0.885745684154223	0.887590629689313	0.758548759148218	0.797121493420018	0.812498988913113	0.8955694090175	0.900523417951084	0.75358640027601	0.79682222110769	0.824912536970821	0.862244442847178	0.907996727831754	0.734221651518613	0.824275414311053	0.797267483630839	0.845863934144612	0.870068870648386	0.755219863950113	0.807976042650895	0.816398436609286	0.891387185201719	0.883256861480034	0.754633035751228	0.799421499722224	0.825609875441495	0.889051553452331	0.88619665141659	0.765801753361795	0.801040218451445	0.831693761084651	0.897748978154196	0.901473762642869	0.771425790707546	0.816199345720122	0.828168392333193	0.885343839743505	0.910234621734366	0.728876294978323	0.830060843617735	0.799134211196509	0.840351221306037	0.859513533564117	0.765545147132951	0.827653853131967
155	0	1.5T	0.74740634939708	0.793734438499334	0.813677119863112	0.885564825712451	0.885262967916268	0.756986899784032	0.798157071744509	0.819709375102963	0.888805948307065	0.897822543945163	0.745446287158252	0.789548654832937	0.810964510081976	0.872814949728965	0.898316714887255	0.740449269910678	0.810034927726508	0.792775312542945	0.860443949564788	0.887634443687616	0.748944087153498	0.796273230516669	0.7989437990158	0.893520894363755	0.898216787156846	0.754132806359689	0.797907203246287	0.815749957902894	0.885853275882672	0.892065742585147	0.762159908188974	0.793374118399619	0.819135535116716	0.896373661275534	0.909145142038248	0.737726369633588	0.812004703341683	0.803169745138932	0.849982143791819	0.878327554863845	0.744131512791302	0.818785330354427	0.795095569100343	0.854782340938838	0.888122093622719	0.762545635573094	0.814697547501624
156	0	1.5T	0.754452866672186	0.796185719435103	0.814166714305592	0.891145766239741	0.891527693603474	0.764958272136941	0.800916136565745	0.822249446864585	0.89541255235577	0.90605713723188	0.7485318354234	0.791856850428704	0.796425855587724	0.869251134066032	0.916854781312046	0.726605216470278	0.802903501125138	0.790088093340523	0.852787876841179	0.874114760845961	0.751568152676785	0.798599448117862	0.79704219450906	0.890396275370674	0.901537069894768	0.755728639611711	0.797804674626736	0.822895776608644	0.888274403968687	0.888705074602871	0.765307711611594	0.803292273574831	0.82702533044202	0.889690619297333	0.904109310238428	0.773968437881009	0.817972506885483	0.831535199882673	0.878780817891476	0.914629216117046	0.739769913844458	0.809362001053439	0.800361222565093	0.862145005500772	0.880299349770509	0.761735362679428	0.807725386586001
157	0	1.5T	0.751935727367138	0.78992292660001	0.819453775570427	0.890149905803573	0.89218619552508	0.767908402538036	0.796960438026588	0.825188100498929	0.901923141583776	0.913273544751498	0.740383706578009	0.775243908681609	0.808022934626644	0.869705702467495	0.908880120989357	0.741246069266948	0.809845009486412	0.796818018712285	0.868250583220875	0.881651054895229	0.746835233467724	0.801169491498696	0.804483832627133	0.864406075975521	0.897798733401197	0.752239703076689	0.799539380073501	0.819861458241334	0.888266969517124	0.881165490384021	0.766324581071393	0.802541863000293	0.816388800002433	0.898765787321787	0.905227819547111	0.719554887909322	0.795266514859044	0.829126724114573	0.85588336283714	0.847711784461079	0.740235011610841	0.817512199116802	0.791153884887233	0.86627289611424	0.878685425838205	0.739789755023081	0.797005515159712
158	0	1.5T	0.75447760225361	0.79747725078007	0.820686031706835	0.888957300721092	0.890741745587121	0.766433730219967	0.803383416580704	0.823161039604979	0.894532130201359	0.904689493062522	0.748736225486774	0.795154796301249	0.817316487092518	0.87911321803625	0.892462116675871	0.734183217114411	0.809953286598955	0.798855436918561	0.854452567002294	0.876032956547679	0.758320730927476	0.806881238870082	0.807220628872023	0.896282884064109	0.896735949069352	0.756954510539232	0.794138778316109	0.821895355793483	0.899028643073173	0.892048073917571	0.760413036906865	0.789980945409998	0.821423640201514	0.894492147696842	0.90882284579488	0.7573378012667	0.796456535726998	0.823966412810647	0.885858092858444	0.904393453114825	0.7352810630494	0.80906582407564	0.798072228454839	0.862360074611654	0.875423614006067	0.762193233514639	0.808049222555536
159	0	1.5T	0.746887330171173	0.790522270079327	0.820102289157968	0.885539983854155	0.884853111685344	0.764390150240881	0.799153058588749	0.829317899379456	0.898746152929703	0.900774067103351	0.747339125563377	0.79096475588024	0.819812512949755	0.858139227851453	0.907020554848375	0.730034316287774	0.815930680452816	0.798082300987601	0.859509894976523	0.864005467775983	0.74291833899289	0.806030114437993	0.804036762945676	0.872135461865853	0.880723130240866	0.751746524421151	0.79327334953252	0.816898172281477	0.892159068467621	0.889883853354485	0.761504052772981	0.801483005060271	0.818044848005009	0.898750543706644	0.900368848495998	0.746694623690912	0.79315317818355	0.823944322247941	0.865045059895027	0.898741786991926	0.730713855498476	0.807981981242649	0.78672594690954	0.858279178485162	0.879725113296875	0.756135740299866	0.800340380787402
160	0	1.5T	0.752483598103197	0.790713990798896	0.819139011034086	0.892291708206809	0.891486825402466	0.761484234258053	0.788251199127115	0.820376630592516	0.901307853829879	0.908637925293355	0.7504823022812	0.791173291393459	0.79919596153113	0.885439411521471	0.913879245137222	0.73901804756914	0.808321561528093	0.798114482795302	0.864100690145755	0.886470013161419	0.744132978565617	0.805800402356304	0.795000985467679	0.873983546352617	0.8939685442558	0.757098040603931	0.797883345582479	0.817539465120344	0.89247770692735	0.892407220983558	0.772738874623499	0.804788908165783	0.823920815067252	0.900907330811926	0.913262503114222	0.76386134022145	0.815788234529249	0.823585964332311	0.865209125609992	0.909446502325887	0.729214573215007	0.805133780391503	0.784543707556967	0.852651879893734	0.881942884198618	0.756254784102042	0.807447025295707
161	0	1.5T	0.74316236758764	0.784877336382538	0.812447474252208	0.880758148683734	0.888181900795395	0.74883055988438	0.780998363292889	0.813518532340043	0.881350472241877	0.903325241948314	0.756530303023604	0.794501564659125	0.817963476500222	0.879356036758348	0.905150363053642	0.726418564212133	0.808727318028097	0.794544703266981	0.844110888287187	0.87512781944974	0.75311098013349	0.805305952664285	0.80090698873658	0.889363647494166	0.89368635788612	0.74528067830061	0.792659457985677	0.817560188153633	0.88193976537188	0.88247804847635	0.7602171589861	0.796736229820322	0.827820411003708	0.890290561560555	0.899266331007749	0.721589052925041	0.821580486250929	0.838093210221035	0.8128774849763	0.855040375347531	0.73696803585656	0.807558193550267	0.802878180185018	0.871507289101759	0.873902046744	0.738674039581209	0.79106152531461
162	0	1.5T	0.750706013778359	0.796694890066526	0.819510635757356	0.887172163532853	0.884186475936395	0.759878416186225	0.796083619167957	0.828685911442288	0.898614286835291	0.895415275022738	0.765898455481472	0.80448222402411	0.827635882276857	0.891627420050672	0.904533491735927	0.729112336617299	0.80726023059736	0.77659405370933	0.840788160950625	0.888086638386762	0.742047402285126	0.822127484062357	0.81615724153897	0.865369505282495	0.862290272650991	0.754662418750377	0.801036449139324	0.817374339298711	0.887815827022291	0.887351997340494	0.757647748780113	0.7993939484494	0.823864586450499	0.887756640825534	0.893090526504045	0.759138607188858	0.808983838486803	0.832436708856984	0.870851138689661	0.902262380560898	0.728004170227545	0.800476644389109	0.777540822038575	0.867757607138476	0.878742210869742	0.746616616175233	0.804192671161013
163	0	1.5T	0.746396942330412	0.797383497854514	0.810301563724247	0.877482440514336	0.88630627723781	0.758429553448676	0.813225420588993	0.819420840045605	0.875891504857051	0.895959224661472	0.745391932710777	0.796143755057893	0.806753079069982	0.867004937210872	0.900309830870662	0.728391352708681	0.808394672187927	0.770317809461257	0.844492322689654	0.894420343415357	0.756752722044582	0.81215938868516	0.813550956814874	0.877697090778594	0.892091541660324	0.751760329966972	0.80089088858681	0.815599239908063	0.889365038632775	0.884428669830176	0.755496629595307	0.815005991370755	0.829515221614824	0.891479810679069	0.871869786708621	0.766214707969598	0.806768097412243	0.821398052097284	0.890637401002606	0.909500086828159	0.73372912672829	0.821772005241294	0.800389518706724	0.862502983483455	0.865402457032091	0.750064723002372	0.805236600565934
164	0	1.5T	0.753843913549488	0.801543581463787	0.821177880629394	0.890451781991168	0.882145788652445	0.753635666545166	0.80018974039061	0.818949668237907	0.887671751743288	0.891065766420044	0.759966558031066	0.815253562460062	0.823804186906905	0.888430767660623	0.886155754725181	0.744768378827973	0.80565220403721	0.801469093309468	0.867344550083954	0.89337927981527	0.753879349877482	0.799637341882613	0.829450002096347	0.882985540365843	0.892294662075259	0.75742935952882	0.798832375241089	0.811556880764179	0.894101694162974	0.894950976014415	0.769544359841632	0.801557551656914	0.819871893764153	0.901556125040994	0.910888002019187	0.7574126348638	0.8096639009638	0.825354681183677	0.886435185301051	0.886842159512029	0.729808730530884	0.80543862878385	0.768084554253668	0.853615871187566	0.890961193177336	0.764670979787823	0.805777749428138
165	0	1.5T	0.746087372646749	0.78950426305215	0.814548446429414	0.884551205661821	0.887307112344188	0.764196237075646	0.797042124084174	0.81954806602636	0.900220793174379	0.90875617348597	0.752196640972946	0.798361763964748	0.815691199590477	0.852936862339355	0.910852081293498	0.734783563308176	0.80568985803622	0.796694593845274	0.855478721042765	0.883961008107524	0.741127147897095	0.797295982747087	0.820119848116985	0.882432672422607	0.870456423608324	0.748308480788257	0.789830878939648	0.812649563637101	0.889082604085443	0.889033677061243	0.754381068897952	0.787916281356987	0.810992341523953	0.896787812770971	0.902824631529328	0.734173333446761	0.782129278180163	0.811324712459308	0.862196701440627	0.895226236477218	0.729113546376202	0.822590865511761	0.794488673149654	0.845014638264244	0.86282467953522	0.726023425350658	0.779363274723854
166	0	1.5T	0.73972513518534	0.795446143312914	0.812648966343483	0.877525240018513	0.872856476717244	0.752251984191317	0.796950241616449	0.809351199165024	0.884585518651743	0.897735657640644	0.730728738348784	0.793825618123842	0.812797898688155	0.852406978781966	0.880330752680309	0.727134431940215	0.804642049515033	0.779343486014113	0.854766929991449	0.879477025541595	0.738428680644474	0.811847527840414	0.814688407687452	0.851030975595925	0.876533144432941	0.747265443264043	0.798620512634458	0.816409931506628	0.882592610782038	0.879889608545096	0.751696201466668	0.793985639931544	0.813175691555259	0.888065439763704	0.894063247122041	0.767696188506076	0.805386631406766	0.831133687967689	0.876463096639435	0.915656818197435	0.727693922595103	0.816094265624931	0.795694794132146	0.854991722503863	0.860622453183153	0.744832581598298	0.811539749442332
167	0	1.5T	0.747975384379237	0.796448766707967	0.813782427322755	0.884252474913041	0.884805153510017	0.761569351849719	0.799640333220474	0.825180763240032	0.898862032518339	0.899791838338549	0.766958494359006	0.80242845247101	0.821136076835946	0.881721859269301	0.920141900273908	0.726404344350756	0.801167018769767	0.784344321176128	0.848826713250929	0.882843754901262	0.747845160445556	0.807781055603305	0.794097871534823	0.873275377194869	0.895554246226655	0.754190179754404	0.799231838013415	0.821831192854264	0.885598310155981	0.888039077695314	0.767557046793651	0.801765879236838	0.828147327319958	0.89388266801914	0.906619886863453	0.757864761966238	0.797561494912531	0.839224593270916	0.879620297851792	0.902011145866966	0.715558003161803	0.796020139991892	0.785271171540782	0.85821097587477	0.863045168154031	0.741976847745114	0.803127707665754
168	0	1.5T	0.744309981037419	0.7905270338134	0.804858308853697	0.885702114156723	0.887659596830602	0.740915995762175	0.781381734469816	0.79294659046703	0.885636893956303	0.902624272881777	0.747124579626229	0.793728596095157	0.79270383008763	0.880192874940566	0.904945718581682	0.725451738775488	0.818258956373707	0.784053960691214	0.837362013705822	0.872898495940357	0.75061848808144	0.794924291937375	0.813463551388035	0.881513238339688	0.895162229388062	0.755521013050015	0.79246941512939	0.819260861627983	0.898367120222225	0.893642966666531	0.766893338888715	0.802816629257232	0.82305158504938	0.898406878618796	0.905545064292297	0.744556731956519	0.782862389670071	0.816420188529939	0.889458115698875	0.898702322136368	0.740984201445236	0.816207939473101	0.80423293937615	0.866695086296155	0.875964005044312	0.754651192854004	0.790408405374041
169	0	1.5T	0.749228048967598	0.784837411276395	0.812403752478841	0.888287635001418	0.897176478427096	0.76310613357491	0.792827983895933	0.812059036162561	0.901862601215237	0.917282781540053	0.74096243697407	0.775122871442205	0.814854924367296	0.876135715744465	0.905273992533585	0.721905047213588	0.817583817483218	0.791647957314004	0.833177425672391	0.864599938022933	0.744307455732233	0.798927458073633	0.802355673787149	0.876950657800593	0.887609130321749	0.73823088283906	0.784494551544092	0.813684364502071	0.883188488407944	0.876852272431481	0.738492448571179	0.780129250955377	0.822275766091033	0.883281716785788	0.882565002242902	0.739361464812154	0.796021100765782	0.812356411286468	0.884746548560485	0.877114043801765	0.729884051297101	0.80717405477198	0.796422517314373	0.848454427723411	0.877345361683675	0.758388101166966	0.803902045161967
170	0	1.5T	0.761291642567077	0.798452128833149	0.825042711676541	0.894450073674501	0.897542559273763	0.766673999501981	0.798092349490809	0.830955088995222	0.899795729127646	0.907932877469634	0.767132952442799	0.795739891927145	0.82319042111417	0.888623870887477	0.923297030955091	0.750673547747952	0.815694984498895	0.800619272667235	0.864539439277853	0.896545599844023	0.755346564789054	0.802372160894244	0.810673079608194	0.885121230126154	0.899530974630651	0.762892574324724	0.800348479730511	0.823462454372538	0.892672858281545	0.898666321524505	0.768414931175013	0.798242337863601	0.824210287903423	0.895115490349528	0.91182373145916	0.761075710770084	0.801269952317458	0.83007620048131	0.891527262181657	0.901281393598136	0.733971830991791	0.81607001957569	0.797212985821529	0.854156624913327	0.873536228730995	0.755659638175694	0.808150096204495
171	0	1.5T	0.752791940727815	0.793036792778787	0.815758834713201	0.891505695256339	0.891419757642107	0.771549116223001	0.800506678917209	0.835742250882509	0.897636627465787	0.912198564933667	0.747413336108542	0.782066317522568	0.801251411121308	0.879374398733652	0.913094123554825	0.751412789857929	0.829652174738275	0.793617696870445	0.858011370132473	0.89128904871197	0.7482019034813	0.809670022147762	0.809356264781439	0.889345378120581	0.877023811723479	0.745470528616066	0.799051808358691	0.810641943362579	0.880605496429906	0.880279787601142	0.753105230880092	0.803594996714801	0.815559784496545	0.895389106000728	0.88236439794096	0.736799075878667	0.779440513217909	0.825593776827502	0.851525922899685	0.899722309119257	0.727890317576935	0.812859076585691	0.786319829221848	0.839861393672744	0.878390973217464	0.758199508847864	0.816056412781552
172	0	1.5T	0.752982499129491	0.795547708546327	0.816628263348698	0.886843593342754	0.890569553431569	0.767563254869133	0.802723148424264	0.825303498128444	0.896853654222464	0.907113534529202	0.764471044240335	0.806504323793118	0.808488059939664	0.872164651941092	0.921301654379198	0.706931728679435	0.816870462675598	0.796791737596182	0.834080624035063	0.834026047190046	0.746700220364772	0.793959932376583	0.799616012627242	0.871675619645848	0.903945283663196	0.758653856779537	0.799507157658912	0.820982999287102	0.894790578919726	0.892755295964737	0.770280195538739	0.806690900905922	0.829448849600869	0.902199758396685	0.901798925700544	0.754673824138938	0.8074267040478	0.827906032138488	0.872574017632227	0.890466820717334	0.735581167508425	0.802527436150031	0.793389780095669	0.863620690528549	0.885952888279941	0.761434098594345	0.803105938488871
173	0	1.5T	0.738153179835484	0.781905314853225	0.821793779905435	0.878189492290361	0.877925610948392	0.753547387950332	0.795753426002961	0.816802495933591	0.883664315586468	0.896210208350645	0.746148122397849	0.783435454810782	0.820396699593834	0.871275613813824	0.904741775826462	0.730754279013082	0.799234889045404	0.799873003267175	0.856536722507616	0.87951450227361	0.677817874207603	0.818218060912416	0.825851607593976	0.882495260143728	0.731498738045737	0.752450370141705	0.795633229782973	0.821471010458414	0.883826801550092	0.889337448025397	0.764841878908914	0.791243052273627	0.832287448867289	0.902476205488963	0.906195958171607	0.754035713560697	0.804361905512747	0.813647781464305	0.882516869754071	0.900002484784215	0.712781196631015	0.799567944258702	0.782388208388988	0.819672668683203	0.874302398387145	0.732496232272684	0.791861955828501
174	0	1.5T	0.749313053430199	0.792580648039101	0.814881977351879	0.887925768618268	0.890150087951101	0.767059568850574	0.794201378964117	0.828897949708137	0.901019531772549	0.910041218893038	0.737941578042043	0.79813813139541	0.808821016031892	0.87024560163905	0.879021166620207	0.732696320386823	0.812810055286038	0.783751344262857	0.856141328006239	0.882035142890101	0.759707975379594	0.808677398409805	0.812082809698653	0.896422325450468	0.894358613994198	0.751837873980272	0.799276662986844	0.819111097481918	0.887186003972883	0.883755861577716	0.763989769833009	0.803453111781915	0.822261177135419	0.887202301039985	0.906524124479941	0.764492180957461	0.803162710739921	0.829150457243214	0.877269273688113	0.914748842982629	0.731477786530785	0.810370720775131	0.781309065763035	0.847478077867435	0.884531990926837	0.725220087290076	0.807168016909831
175	0	1.5T	0.741351827309426	0.785745759262866	0.812946668106741	0.883798625120404	0.88388350153139	0.74413109218053	0.791615606150044	0.810533103896102	0.88280054197672	0.886801219898608	0.7594639907043	0.802221107664278	0.825653875337077	0.886390229095561	0.900785376651953	0.742559469135582	0.81497540719096	0.800146559589926	0.856407861993127	0.886339034878028	0.695590400494719	0.80902496042201	0.805967524525188	0.883284186632348	0.773988743161618	0.749654824652091	0.802100001373568	0.823379048141549	0.886682753202427	0.87592989676197	0.765578612330386	0.815262356583335	0.826772583262571	0.8988391920526	0.888359160113896	0.736907969139513	0.817535460144288	0.836917238713075	0.831732740159233	0.870948055452998	0.717991554245445	0.806692175143448	0.799712135925861	0.846835719500763	0.850956756781004	0.767425981124371	0.816952584134937
176	0	1.5T	0.754195421846173	0.791376999956493	0.821045731606163	0.897153737801426	0.891153918684865	0.776442774739754	0.805842457166853	0.832187510954226	0.905229123249914	0.911884956122266	0.763402349823783	0.796705239708569	0.821857713427619	0.887273886490115	0.915284175336345	0.740365479173457	0.812319531637446	0.79833847788311	0.864039139449969	0.879654380277192	0.74033353430966	0.804351574927536	0.812329945402079	0.882519592251034	0.86687401043759	0.74888691910476	0.803683823801894	0.824845664070808	0.88445937451862	0.873520921938196	0.754869797447372	0.809076469269663	0.831593518347967	0.887213729369514	0.876673131652288	0.749487406121837	0.822288075297161	0.843185735625907	0.872829019898558	0.857890233204923	0.74050187918464	0.817479646960909	0.811906631104629	0.858017309491572	0.872047659934537	0.730632333730389	0.786803164410814
177	0	1.5T	0.747559815048042	0.793987906221938	0.813586023902582	0.88937113732862	0.8835337952555	0.756338242536753	0.798744855874408	0.828952644615785	0.890281811443218	0.889086229731523	0.730668343801964	0.76257285461647	0.809536417436843	0.880585760710137	0.898377894349773	0.737971457870702	0.808273732799791	0.78708616637928	0.858213084553485	0.892222025231861	0.753349006934763	0.811774139982536	0.81631774458524	0.893278082025621	0.880236668653024	0.753857685279556	0.803246751536275	0.824914494904483	0.889817013240297	0.879569861930094	0.76130029304306	0.806985414506113	0.833011616134063	0.897651291652443	0.884595970905712	0.740811895026161	0.814955270252799	0.824205152368694	0.865029984138361	0.865084988305659	0.736047430738956	0.81067944966989	0.802886159430644	0.85515628302858	0.878059055485098	0.761924808611107	0.798895995930773
178	0	1.5T	0.755980823570676	0.794117100232066	0.819719140170517	0.891496363527399	0.894572878642808	0.765173170537476	0.801365426520815	0.825794309680027	0.895744114787609	0.902439371828382	0.763422477308266	0.807106728460983	0.815536228901514	0.879485076865535	0.913339532584247	0.743890738786466	0.809339687395384	0.802989980231024	0.865637457198077	0.887205901259368	0.744857752570786	0.803111178868623	0.800152060925703	0.877604737381077	0.887459147776581	0.747098086676536	0.787837569964026	0.815334320221832	0.881825526903626	0.891062732617342	0.760357253251744	0.795287952320281	0.821441912215135	0.886597150361309	0.904652340388264	0.708704684325887	0.776582344828023	0.782435610868408	0.814824086770282	0.892821264818041	0.729003637829708	0.805222017876026	0.798076457127758	0.852953422215054	0.875953664862737	0.739496656699573	0.787117042495798
179	0	1.5T	0.756284486065679	0.795585224564997	0.822613846174037	0.89179694565708	0.890782253665826	0.768591695207376	0.795334244416192	0.826445242827778	0.902495054511388	0.912585133419688	0.749539351038342	0.803551736173724	0.810945995761905	0.864228935781936	0.896950633999856	0.736852240327294	0.806791015470034	0.795045576081078	0.859537753822711	0.882396357225125	0.750482169715709	0.800209257370075	0.822649544535489	0.892309520130742	0.873466257945156	0.754154583997082	0.797079818363125	0.827384585315035	0.886712996164483	0.88531329433943	0.756679211208405	0.794610890110779	0.817715208596184	0.888676799972229	0.898279947541606	0.752495699966759	0.797616312637556	0.835384921642243	0.88967001737196	0.882597479800764	0.747332366661905	0.817755170756877	0.804293020772861	0.841414273753992	0.898425839149094	0.760699731022033	0.805757349304845
180	0	1.5T	0.749556518673394	0.789307442029276	0.815885680041102	0.884971855139641	0.892485541892969	0.758334426189823	0.794418093413589	0.81605289459212	0.894850475802412	0.902455807035383	0.745297380508351	0.790783085044647	0.802583373201304	0.87304354365037	0.909183626236042	0.737056619427248	0.816026707121724	0.791260578827738	0.850153914320184	0.883927853032727	0.755608721539695	0.804004758248938	0.814542933357731	0.893882275625827	0.88629617140007	0.755764567767537	0.79608567493978	0.819060890474053	0.887946181202511	0.894274445700156	0.76220124039903	0.802004298622908	0.82033616396095	0.889101956136371	0.901359284638982	0.753487816894976	0.800768621110741	0.832362433320372	0.876054457018409	0.896792813182391	0.737022434199237	0.804626041169839	0.785849910808062	0.863147611115522	0.890364667189828	0.738738618452117	0.777827426258064
181	0	1.5T	0.739012488280789	0.781290902200524	0.815468226173423	0.886556490826694	0.880303003646856	0.754778766304916	0.797731110777638	0.815987352369545	0.893871628677196	0.893451999519177	0.723730867404246	0.804337155739496	0.831342714625102	0.834597292020893	0.858888995106155	0.742213853734105	0.811911985334602	0.803373351145258	0.863378829545249	0.885028871599268	0.729194900132328	0.785907610324433	0.781302444329978	0.895635274717338	0.889531328859523	0.751024451589978	0.79383058918777	0.819094258703333	0.886814096136106	0.888107508078507	0.763934783915764	0.791343542262727	0.822541971035584	0.897872643228274	0.91101765914826	0.739946620957816	0.799792839278629	0.81240019333602	0.850606998543004	0.893544812101767	0.722805236721241	0.814843892059685	0.778890346730461	0.85083105906071	0.870117215696107	0.750643727655889	0.801636466226088
182	0	1.5T	0.750344192121031	0.798264785249685	0.812074662194642	0.884075926602513	0.889506707956415	0.768001150920544	0.798081319260304	0.822918609651079	0.902051705289352	0.909876705641602	0.740967979723808	0.80060564929277	0.812013040071677	0.837542021005667	0.905732749414698	0.736913326855362	0.806310418616597	0.770877314787286	0.862655220531914	0.900588191526419	0.727638533733258	0.793172980328713	0.785281425387304	0.884561282794347	0.876456335904605	0.755031267126	0.797656555266575	0.816361966117346	0.88945407129809	0.891990306309418	0.759852392055572	0.801564713649278	0.814893980295422	0.892850723726726	0.900096133184708	0.736903423828793	0.79090202189513	0.82403913432046	0.861713084926259	0.887381310167911	0.737940697186741	0.806737266232715	0.785547024481982	0.859317427917827	0.891423305709776	0.763762730140683	0.802453006863651
183	0	1.5T	0.758944292012044	0.800440855193587	0.824997134832668	0.889887905414753	0.892703533374662	0.759229504478105	0.805088335065111	0.831065827434742	0.895181952654283	0.8868349111473	0.770264000018879	0.805125398414155	0.820529164813004	0.884466866151486	0.924387047636888	0.750423747671426	0.816147889814189	0.809113206252435	0.866975765777774	0.88886004448582	0.759371969861865	0.814877940353898	0.824187935470378	0.890592634013707	0.880692747109591	0.761536795315196	0.798682873422931	0.821967208072544	0.891420498582233	0.898050629137067	0.766715675114756	0.793999623439593	0.82221611755469	0.901489802166291	0.911704300855928	0.764576038348625	0.804382227781887	0.830799351744933	0.884336528710912	0.907196990670412	0.72957019357268	0.799046589899422	0.785245185289302	0.8520076497606	0.886923841676169	0.764715420211813	0.811205013400367
184	0	1.5T	0.757137376817266	0.798555891866336	0.818382064921981	0.89046779969635	0.894581105028301	0.766409350134924	0.800079799259722	0.827051600569642	0.899706345869385	0.905171219709811	0.74981615611223	0.814924681414459	0.822884220749889	0.863874111526415	0.891144973221481	0.744032741868453	0.807524769908698	0.79038683529757	0.867041825186131	0.899855991185265	0.748693972374554	0.800668401274309	0.801985732838265	0.875986165800128	0.897973118406967	0.756745268249586	0.79697334221187	0.817712640075822	0.886990191432887	0.897203920576719	0.767371729807479	0.806006606093875	0.825233346758789	0.898380294706383	0.902337482132135	0.739452421958413	0.783095039593411	0.8244672708206	0.847351800939508	0.90693902001794	0.740508611980504	0.808062199786292	0.794042389567913	0.868524525878712	0.885479896974566	0.765020525934287	0.812255212869354
185	0	1.5T	0.746356499941208	0.789967334407707	0.813522373319904	0.88109357315421	0.891414487104631	0.762650909813939	0.792360594077716	0.823985486854754	0.894922111374141	0.908318381079854	0.752450437425411	0.806892902996345	0.816221930661662	0.877333385116448	0.891453191562181	0.743446788506029	0.801610325116637	0.789676566694108	0.861077406928804	0.90494162678068	0.758996792892049	0.816273467781779	0.805608079282208	0.877362208859925	0.900616140437512	0.758783815182009	0.792049514829607	0.829716266356216	0.893636628852084	0.896432180487401	0.773047512652339	0.799978804253603	0.83018600205965	0.902994257771882	0.914321638342945	0.767671888424956	0.807820213554572	0.830620357444294	0.895054619115311	0.903530789878377	0.736052220216364	0.808307015904345	0.808663341457359	0.8489246501128	0.881396130662279	0.747848060214272	0.796285293927919
186	0	1.5T	0.748906047613623	0.796080927467724	0.816981492289777	0.880410607879604	0.886778583708706	0.763734451818093	0.801987662235893	0.825161071536279	0.885347623148674	0.903502175507324	0.754665180865119	0.807216930075407	0.801617754088739	0.857461710155355	0.915127885230971	0.749383950175022	0.813419726080527	0.803150521197811	0.875873275067	0.88961094242824	0.756910783465069	0.79848697429361	0.828256769051832	0.891796334771246	0.891674225364119	0.763578358480779	0.801365326606858	0.826783576705192	0.892894959528726	0.896489640123433	0.778157392245912	0.805440466444435	0.836095435893304	0.904649518626868	0.913397152457275	0.754575576537724	0.808431497335863	0.825398851830634	0.88226499662204	0.883233234241254	0.75054450917762	0.814926458068932	0.804145374755348	0.859665040052045	0.896946591993231	0.718596610148442	0.850901586165615
[truncated: 3 more columns]
